# Supplementary material for: A Targeted Capture Linkage Map Anchors the Genome of the Schistosomiasis Vector Snail, Biomphalaria glabrata
Source: G3 (Bethesda). 2017 May 19;7(7):2353–61. doi: 10.1534/g3.117.041319 (PMC5499142; doi:10.1534/g3.117.041319)
Supplement: Supplementary file 1 [file 2353TableS1.txt]

Table S1. Illumina reads and coverage for all samples.
Reads include all reads (not necessarily all aligned) with "x2" for paired-end reads.
Coverage is for aligned reads relative to entire genome for WGS and to the center of each probe for targeted capture.
Sample	Type	WGS Reads	Targeted Capture Reads	Coverage WGS	Coverage Targeted Capture
Parent A	Parent	193404516	15859642 x2	14.60	69.36
Parent B	Parent	202803587	17498866 x2	13.17	57.39
U1-9	Unrelated	29584065 x2	6741884 x2	6.51	46.46
U1-12	Unrelated	29286768 x2	8218026 x2	6.58	53.68
U1-13	Unrelated	25897429 x2	7665751 x2	5.92	53.81
U1-14	Unrelated	27326812 x2	7170088 x2	6.19	46.93
U1-16	Unrelated	34852891 x2	7435475 x2	8.02	52.27
U1-17	Unrelated	30744496 x2	8622635 x2	7.02	60.78
U1-18	Unrelated	28484419 x2	8083668 x2	6.51	55.48
U1-19	Unrelated	29915194 x2	6455328 x2	6.80	42.04
U2-8	Unrelated	37122829 x2	7956953 x2	8.04	56.40
U2-11	Unrelated	35335433 x2	8753419 x2	7.88	59.24
U2-13	Unrelated	33793638 x2	7773385 x2	7.61	55.86
U2-14	Unrelated	34805505 x2	7013390 x2	7.90	48.98
U2-15	Unrelated	28835523 x2	7458413 x2	6.50	45.13
U2-16	Unrelated	29374168 x2	6969824 x2	6.72	45.65
U2-17	Unrelated	29150588 x2	6573922 x2	6.64	41.69
U2-19	Unrelated	29132045 x2	6616840 x2	6.62	43.10
U2-21	Unrelated	40684356 x2	7395305 x2	8.84	49.05
U2-24	Unrelated	32354773 x2	7672747 x2	7.30	54.57
U3-14	Unrelated	27628293 x2	9044838 x2	6.12	62.45
U3-15	Unrelated	27093416 x2	8631140 x2	6.29	62.55
U4-8	Unrelated	26073760 x2	9014463 x2	5.97	57.92
U4-11	Unrelated	29516085 x2	9046533 x2	6.70	64.39
U4-12	Unrelated	33363615 x2	8879888 x2	7.77	62.36
U4-13	Unrelated	32689088 x2	9052113 x2	7.56	60.03
U4-15	Unrelated	26559296 x2	6327188 x2	5.72	44.41
U4-16	Unrelated	25914425 x2	6889236 x2	5.60	44.62
U4-19	Unrelated	27266869 x2	6337269 x2	6.03	46.63
U5-1	Unrelated	29979424 x2	5803300 x2	6.62	44.81
U5-4	Unrelated	32970124 x2	6090767 x2	7.17	38.87
U5-6	Unrelated	31321896 x2	6099268 x2	7.03	42.49
U5-19	Unrelated	26193689 x2	5881190 x2	5.75	38.25
U6-6	Unrelated	30182469 x2	6480049 x2	6.65	43.29
U6-10	Unrelated	31605571 x2	7120980 x2	7.10	50.73
U6-14	Unrelated	32162547 x2	7146979 x2	7.33	51.37
U6-17	Unrelated	33783839 x2	6950830 x2	7.74	55.46
U6-20	Unrelated	34519509 x2	6414719 x2	7.83	49.71
U6-22	Unrelated	30747297 x2	6513665 x2	6.87	49.40
U7-5	Unrelated	27597522 x2	6775689 x2	6.14	51.08
U8-3	Unrelated	23437284 x2	6297601 x2	5.16	44.96
U8-10	Unrelated	28520350 x2	6688094 x2	6.32	48.86
U8-15	Unrelated	27515095 x2	6888056 x2	5.94	54.57
U8-17	Unrelated	43263552 x2	7007564 x2	9.73	59.34
U8-23	Unrelated	30642837 x2	6835649 x2	6.81	54.09
U9-13	Unrelated	33167481 x2	5759777 x2	7.41	42.95
U9-18	Unrelated	29855843 x2	5959185 x2	6.69	45.21
U9-19	Unrelated	33253484 x2	6817016 x2	7.45	52.61
U9-21	Unrelated	32983356 x2	6590734 x2	7.37	48.15
U9-23	Unrelated	34065869 x2	6907586 x2	7.66	52.79
U10-9	Unrelated	29786320 x2	6820963 x2	6.09	50.42
U10-10	Unrelated	32354559 x2	8050727 x2	7.10	58.48
U10-11	Unrelated	35422780 x2	7328382 x2	6.95	51.54
U10-16	Unrelated	27012909 x2	7028708 x2	5.86	46.86
U10-23	Unrelated	31125086 x2	7224581 x2	6.92	56.27
U11-14	Unrelated	23035799 x2	5262246 x2	5.08	38.92
U11-15	Unrelated	39029327 x2	8254097 x2	8.57	57.81
U11-17	Unrelated	28503415 x2	8089139 x2	6.28	58.69
U11-18	Unrelated	29915651 x2	7444199 x2	6.37	55.14
U11-20	Unrelated	30396792 x2	7869860 x2	6.60	57.19
U12-3	Unrelated	32538082 x2	6896440 x2	7.02	50.13
U12-7	Unrelated	26872394 x2	5191388 x2	5.75	33.52
U12-14	Unrelated	21881946 x2	6567646 x2	4.82	44.63
U12-21	Unrelated	27954046 x2	7046621 x2	6.14	47.66
U13-16	Unrelated	35099925 x2	5956156 x2	7.62	41.28
U13-21	Unrelated	29047049 x2	5002526 x2	6.24	31.80
U14-16	Unrelated	28316431 x2	5639295 x2	5.98	36.72
U14-17	Unrelated	28537280 x2	7168482 x2	6.01	46.14
U15-4	Unrelated	34070879 x2	8716674 x2	6.99	55.86
U15-8	Unrelated	27243923 x2	6402803 x2	5.50	37.13
U15-10	Unrelated	38494677 x2	5114751 x2	8.00	31.90
U15-13	Unrelated	33178100 x2	7445522 x2	7.15	49.87
U15-18	Unrelated	29296733 x2	5886092 x2	6.16	37.03
U15-19	Unrelated	26759464 x2	6811314 x2	5.54	39.10
U15-21	Unrelated	34652969 x2	8467931 x2	7.45	56.79
U16-5	Unrelated	27377549 x2	8161016 x2	5.56	49.94
U16-10	Unrelated	27930522 x2	8100728 x2	6.15	56.92
U16-13	Unrelated	26264667 x2	7721290 x2	5.59	43.44
U16-14	Unrelated	26186893 x2	8701807 x2	5.74	56.44
U16-18	Unrelated	28422500 x2	8746570 x2	6.09	60.52
U16-20	Unrelated	27628215 x2	7421871 x2	7.48	49.45
U16-22	Unrelated	34313439 x2	8653744 x2	7.05	54.33
U16-17r	Unrelated	33137025 x2	9829614 x2	6.34	65.99
U17-5	Unrelated	29550115 x2	9040881 x2	6.00	54.48
U17-7	Unrelated	27065456 x2	9530003 x2	5.68	64.72
U17-12	Unrelated	25861121 x2	8130255 x2	5.24	49.68
U17-13	Unrelated	28241817 x2	7652224 x2	6.21	50.05
U17-16	Unrelated	31144049 x2	8841809 x2	6.86	61.27
U17-23	Unrelated	27734827 x2	8821184 x2	6.03	56.80
U18-5	Unrelated	30111663 x2	8227976 x2	6.35	51.73
U18-14	Unrelated	31846824 x2	6301111 x2	6.85	42.60
U18-15	Unrelated	31275125 x2	5940660 x2	6.67	37.39
U18-16	Unrelated	30510897 x2	6090563 x2	6.61	40.01
U18-17	Unrelated	23839228 x2	5569197 x2	5.16	34.90
U19-3	Unrelated	28410377 x2	5961986 x2	6.12	38.15
U19-15	Unrelated	31517588 x2	5667001 x2	7.05	40.33
U19-21	Unrelated	25991331 x2	5891465 x2	5.74	39.95
U19-23	Unrelated	37164662 x2	5851637 x2	8.13	38.88
L1	Offspring	NA	7107354 x2	NA	46.06
L2	Offspring	NA	3530073 x2	NA	24.27
L3	Offspring	NA	3001837 x2	NA	21.45
L4	Offspring	NA	4118842 x2	NA	27.95
L5	Offspring	NA	16304347 x2	NA	114.57
L6	Offspring	NA	21878725 x2	NA	143.65
L7	Offspring	NA	11523157 x2	NA	67.29
L9	Offspring	NA	7692518 x2	NA	51.12
L11	Offspring	NA	4740008 x2	NA	30.62
L12	Offspring	NA	7061556 x2	NA	44.24
L13	Offspring	NA	3151268 x2	NA	20.47
L14	Offspring	NA	4901993 x2	NA	28.27
L17	Offspring	NA	1244139 x2	NA	7.83
L18	Offspring	NA	2242115 x2	NA	12.84
L19	Offspring	NA	1534263 x2	NA	9.28
L20	Offspring	NA	1747392 x2	NA	9.94
L21	Offspring	NA	1535414 x2	NA	9.29
L22	Offspring	NA	2498145 x2	NA	15.11
L23	Offspring	NA	2884574 x2	NA	18.76
L24	Offspring	NA	1174251 x2	NA	7.28
L25	Offspring	NA	3092221 x2	NA	19.20
L26	Offspring	NA	1756473 x2	NA	10.81
L27	Offspring (excluded)	NA	60119879 x2	NA	86.96
L28	Offspring	NA	4018753 x2	NA	22.18
L29	Offspring	NA	4706323 x2	NA	31.50
L30	Offspring	NA	5839249 x2	NA	30.10
L31	Offspring	NA	7625407 x2	NA	42.67
L32	Offspring	NA	2264511 x2	NA	12.77
L33	Offspring	NA	7185094 x2	NA	39.45
L34	Offspring	NA	6310969 x2	NA	34.54
L35	Offspring	NA	2967875 x2	NA	16.80
L36	Offspring	NA	7034768 x2	NA	37.97
L37	Offspring	NA	7059878 x2	NA	41.02
L38	Offspring	NA	6483274 x2	NA	41.42
L39	Offspring	NA	8447158 x2	NA	49.39
L40	Offspring	NA	5967103 x2	NA	35.37
L41	Offspring	NA	7866993 x2	NA	45.23
L42	Offspring	NA	7746064 x2	NA	44.75
L43	Offspring	NA	6233363 x2	NA	35.21
L44	Offspring	NA	4903591 x2	NA	33.68
L45	Offspring	NA	8777302 x2	NA	51.04
L46	Offspring	NA	9078798 x2	NA	52.49
L47	Offspring	NA	9498486 x2	NA	63.49
L48	Offspring	NA	5886419 x2	NA	35.10
L49	Offspring	NA	6512584 x2	NA	39.43
L50	Offspring	NA	7341322 x2	NA	43.48
L51	Offspring	NA	3375522 x2	NA	18.48
L52	Offspring	NA	4091643 x2	NA	23.86
L53	Offspring	NA	5125570 x2	NA	26.64
L54	Offspring	NA	8766482 x2	NA	43.61
L55	Offspring	NA	7148242 x2	NA	43.07
L56	Offspring	NA	5604593 x2	NA	30.17
L57	Offspring	NA	9036895 x2	NA	48.95
L58	Offspring	NA	9693740 x2	NA	52.36
L59	Offspring	NA	8362215 x2	NA	43.02
L60	Offspring	NA	8152513 x2	NA	42.24
L61	Offspring	NA	7589260 x2	NA	38.21
L62	Offspring	NA	8934039 x2	NA	46.63
L63	Offspring	NA	8486633 x2	NA	46.83
L64	Offspring	NA	5345995 x2	NA	28.87
L65	Offspring	NA	8499770 x2	NA	45.71
L66	Offspring	NA	9698660 x2	NA	53.82
L67	Offspring	NA	7692891 x2	NA	42.43
L68	Offspring	NA	8390019 x2	NA	40.80
L69	Offspring	NA	8463271 x2	NA	45.97
L70	Offspring	NA	7463242 x2	NA	40.36
L71	Offspring	NA	7316917 x2	NA	38.54
L72	Offspring	NA	5079107 x2	NA	24.40
L73	Offspring	NA	5016174 x2	NA	28.41
L74	Offspring	NA	5213856 x2	NA	30.78
L75	Offspring	NA	6550970 x2	NA	36.45
L76	Offspring	NA	6074758 x2	NA	32.50
L77	Offspring	NA	8317043 x2	NA	43.11
L78	Offspring	NA	7700711 x2	NA	40.07
L79	Offspring	NA	6861171 x2	NA	36.87
L80	Offspring	NA	7746119 x2	NA	42.98
L81	Offspring	NA	7816821 x2	NA	45.33
L82	Offspring	NA	9344896 x2	NA	51.33
L83	Offspring	NA	8865879 x2	NA	50.40
L84	Offspring	NA	9240529 x2	NA	45.35
L95	Offspring	NA	8619844 x2	NA	51.26
L96	Offspring	NA	9766789 x2	NA	28.06
L97	Offspring (excluded)	NA	3678126 x2	NA	4.28
L99	Offspring	NA	6984116 x2	NA	26.57
L103	Offspring	NA	8615809 x2	NA	31.71
L104	Offspring	NA	8217175 x2	NA	39.60
L105	Offspring	NA	6961737 x2	NA	27.42
L107	Offspring	NA	7630447 x2	NA	45.19
L108	Offspring	NA	5370836 x2	NA	19.46
L110	Offspring	NA	4744682 x2	NA	14.04
L114	Offspring	NA	6436347 x2	NA	21.19
L115	Offspring	NA	5291145 x2	NA	13.33
L121	Offspring	NA	5782017 x2	NA	30.86
L125	Offspring	NA	4570731 x2	NA	26.23
L127	Offspring	NA	5482943 x2	NA	31.12
L130	Offspring	NA	5482579 x2	NA	24.41
