# Supplementary material for: A Targeted Capture Linkage Map Anchors the Genome of the Schistosomiasis Vector Snail, Biomphalaria glabrata
Source: G3 (Bethesda). 2017 May 19;7(7):2353–61. doi: 10.1534/g3.117.041319 (PMC5499142; doi:10.1534/g3.117.041319)
Supplement: Supplementary file 2 [file 2353TableS2.txt]

Table S2. All markers assigned to linkage groups from the linkage map cross, including marker type and genotype in OneMap format.
LG	Parent	Scaffold	Site	Type	Genotypes	cM
I	A	623	37651	D1.10	ab,a,a,ab,a,a,a,ab,ab,a,a,ab,ab,a,a,-,a,a,a,a,ab,a,ab,a,a,a,a,a,a,ab,a,ab,a,ab,a,ab,ab,ab,a,a,a,a,ab,ab,ab,ab,ab,ab,a,ab,a,a,a,ab,a,ab,a,a,ab,a,a,ab,a,a,a,a,a,a,a,a,a,ab,a,ab,a,ab,a,a,a,ab,a,a,a,a,a,a,a,-,a,a,ab,ab,a,-	0.00
I	A	5995	15651	D1.10	ab,-,-,-,ab,a,-,ab,-,ab,a,a,a,a,a,ab,a,ab,a,a,-,ab,-,a,ab,a,ab,a,a,ab,a,ab,a,-,a,ab,ab,a,a,a,-,a,-,a,ab,a,a,ab,ab,a,a,a,a,ab,a,ab,a,ab,ab,ab,ab,a,a,ab,-,a,ab,a,-,a,ab,ab,a,ab,ab,ab,a,ab,ab,-,a,-,a,a,ab,-,a,ab,ab,a,a,-,a,a	0.00
I	A	5995	11983	B3.7	b,ab,b,ab,ab,a,ab,ab,b,ab,a,a,a,a,a,ab,a,ab,a,a,ab,ab,ab,a,b,ab,ab,ab,a,ab,ab,ab,a,ab,a,b,b,ab,a,a,ab,a,ab,ab,b,ab,a,ab,ab,a,ab,a,a,b,a,ab,a,b,ab,b,ab,a,a,ab,ab,a,ab,a,b,a,b,ab,ab,ab,ab,ab,a,ab,ab,ab,a,b,ab,a,ab,b,a,-,ab,-,a,ab,a,a	0.00
I	A	5783	7954	D1.10	a,-,-,a,ab,ab,ab,a,a,ab,ab,a,-,-,-,ab,-,ab,ab,-,-,ab,a,ab,a,ab,-,ab,ab,a,ab,a,ab,a,ab,a,a,a,ab,-,ab,a,a,a,a,-,a,a,a,ab,ab,ab,ab,a,-,a,ab,ab,a,ab,ab,a,ab,ab,ab,ab,ab,ab,a,ab,a,a,ab,a,ab,a,ab,ab,-,a,-,-,ab,-,a,a,a,a,-,-,-,a,a,a	0.00
I	A	5552	8025	D1.10	ab,a,a,a,a,a,a,ab,ab,a,a,ab,ab,-,-,a,a,a,a,-,ab,-,ab,a,a,a,a,a,a,ab,a,ab,-,ab,a,ab,ab,ab,a,a,a,a,ab,ab,ab,ab,ab,ab,a,ab,a,a,a,ab,a,ab,a,a,ab,a,a,ab,a,a,a,a,a,a,a,a,a,ab,a,ab,a,ab,a,a,a,ab,a,a,a,a,a,ab,a,a,a,-,ab,ab,-,a	0.00
I	A	4209	8115	D1.10	a,ab,ab,a,ab,ab,ab,a,a,ab,ab,a,a,ab,ab,ab,ab,ab,ab,ab,a,ab,a,ab,a,ab,ab,ab,ab,a,ab,a,ab,a,ab,a,a,a,ab,ab,ab,ab,a,a,a,a,a,a,a,ab,ab,ab,ab,a,ab,a,ab,ab,a,ab,ab,a,ab,ab,ab,ab,ab,ab,ab,ab,ab,a,ab,a,ab,a,ab,ab,ab,a,ab,a,ab,ab,ab,ab,ab,ab,ab,ab,a,a,ab,ab	0.00
I	A	353	184901	D1.10	a,ab,-,a,ab,ab,ab,a,a,ab,ab,a,a,ab,-,-,ab,ab,ab,-,-,-,a,ab,a,ab,ab,ab,ab,a,ab,a,ab,a,ab,a,a,a,ab,ab,ab,ab,a,a,a,a,a,a,a,ab,ab,ab,ab,a,ab,a,ab,ab,a,ab,ab,a,ab,ab,ab,ab,ab,ab,ab,ab,ab,a,ab,a,ab,a,ab,ab,ab,a,ab,a,ab,ab,ab,a,ab,a,ab,ab,a,a,ab,ab	0.00
I	A	30696	624	D1.10	a,ab,ab,a,ab,ab,ab,a,a,ab,ab,a,a,ab,ab,ab,ab,ab,ab,ab,a,ab,a,ab,a,ab,ab,ab,ab,a,ab,a,ab,a,ab,a,a,a,ab,ab,ab,ab,a,a,a,a,a,a,a,ab,ab,ab,ab,a,ab,a,ab,ab,a,ab,ab,a,ab,ab,ab,ab,ab,ab,ab,ab,ab,a,ab,a,ab,a,ab,ab,ab,a,ab,a,ab,ab,ab,a,ab,ab,ab,ab,a,a,ab,ab	0.00
I	A	21208	2696	D1.10	a,ab,a,ab,a,ab,a,a,a,-,-,a,-,ab,a,-,a,-,-,-,a,ab,a,-,a,a,a,-,ab,-,ab,a,ab,a,ab,a,a,a,ab,ab,a,a,-,a,a,-,a,a,-,ab,ab,ab,-,a,ab,a,ab,a,a,a,a,ab,ab,ab,ab,ab,a,ab,a,ab,a,-,a,a,a,ab,ab,-,a,a,ab,a,-,ab,-,a,ab,ab,-,ab,a,ab,a,ab	0.00
I	A	200704	179	D1.10	a,ab,ab,a,ab,ab,ab,a,a,ab,-,-,-,ab,-,ab,ab,ab,ab,ab,a,ab,a,ab,a,ab,-,ab,ab,a,ab,a,-,a,ab,a,a,a,ab,ab,ab,ab,a,a,a,a,a,a,a,ab,ab,ab,ab,a,ab,a,ab,ab,a,ab,ab,a,ab,ab,ab,ab,ab,ab,ab,ab,ab,a,ab,a,ab,a,ab,ab,ab,a,ab,a,ab,-,ab,a,a,-,-,-,a,-,-,-	0.00
I	A	145796	184	D1.10	a,ab,ab,a,ab,ab,ab,a,a,ab,-,a,-,ab,ab,ab,-,-,ab,-,a,-,-,-,a,-,ab,ab,ab,-,ab,a,ab,a,ab,a,a,a,ab,ab,-,ab,a,-,a,-,a,a,a,ab,ab,ab,ab,a,ab,a,ab,ab,a,ab,-,a,-,ab,-,ab,-,ab,ab,ab,-,a,ab,a,ab,a,ab,ab,ab,a,-,a,ab,a,ab,a,ab,a,ab,-,a,a,ab,ab	0.00
I	A	142619	19	D1.10	a,-,ab,a,a,a,ab,a,a,ab,-,a,-,ab,a,ab,ab,a,ab,a,ab,a,a,ab,a,ab,ab,ab,ab,ab,ab,a,ab,a,ab,a,a,a,ab,ab,ab,a,a,ab,a,ab,a,a,a,ab,ab,a,ab,a,ab,a,ab,a,a,ab,ab,ab,ab,ab,ab,ab,a,ab,a,ab,a,a,ab,-,ab,a,ab,ab,ab,ab,ab,a,ab,ab,a,a,ab,a,-,ab,ab,a,ab,a	9.57
I	A	109203	199	D1.10	ab,a,a,ab,a,a,a,ab,ab,a,a,ab,-,a,a,a,a,ab,a,a,a,ab,ab,a,ab,a,a,a,a,a,a,a,a,ab,a,ab,ab,ab,a,a,a,ab,ab,a,ab,ab,ab,-,ab,a,a,a,a,ab,a,ab,a,ab,ab,a,a,a,a,a,a,a,ab,a,ab,a,ab,ab,a,ab,a,ab,a,a,a,a,a,ab,a,a,a,ab,a,ab,a,a,a,ab,a,a	10.64
I	A	109203	404	D1.10	ab,-,-,-,a,a,a,ab,ab,a,a,ab,-,a,a,a,-,ab,a,-,-,ab,-,a,ab,a,a,a,a,a,a,a,a,ab,a,ab,ab,ab,a,a,a,ab,ab,a,ab,-,ab,-,ab,a,a,a,a,ab,a,ab,a,ab,ab,a,a,a,a,a,a,a,ab,a,-,a,ab,ab,a,ab,a,ab,a,a,a,a,a,ab,a,a,a,ab,a,-,a,-,-,-,a,a	10.64
I	A	109203	99	D1.10	ab,a,a,-,a,a,a,ab,ab,a,a,ab,-,a,a,-,-,-,a,-,-,ab,ab,a,ab,-,-,a,a,-,a,a,a,ab,a,ab,ab,ab,a,a,a,ab,ab,a,ab,ab,ab,ab,ab,a,a,a,a,ab,a,ab,a,ab,ab,a,a,a,a,a,a,a,ab,a,ab,a,ab,ab,a,ab,a,ab,a,a,a,a,a,ab,a,a,a,ab,a,-,a,a,a,ab,a,a	10.64
I	A	109203	174	B3.7	ab,a,a,b,a,ab,a,b,ab,a,a,b,-,-,ab,a,ab,b,ab,ab,a,b,ab,ab,ab,a,a,a,ab,a,a,a,ab,b,ab,ab,ab,b,ab,ab,a,b,b,a,ab,b,b,b,b,ab,ab,ab,ab,ab,-,b,ab,ab,b,a,a,ab,ab,a,b,ab,-,ab,ab,ab,ab,b,a,b,a,ab,ab,a,a,a,ab,ab,a,a,a,ab,ab,b,-,b,b,b,ab,ab	10.64
I	A	110519	172	D1.10	ab,a,a,ab,a,a,a,ab,ab,a,a,ab,-,-,-,a,a,ab,a,-,a,ab,-,a,a,a,-,a,a,-,a,a,a,ab,a,ab,ab,ab,a,a,a,ab,ab,a,ab,ab,ab,ab,ab,a,a,a,a,ab,a,ab,a,-,-,a,a,a,a,a,-,a,ab,a,ab,a,-,ab,a,ab,a,ab,a,a,a,a,a,-,a,a,-,ab,a,-,-,a,a,ab,a,-	10.64
I	A	1223	37544	D1.10	a,ab,ab,a,ab,ab,ab,a,a,ab,ab,a,ab,ab,ab,-,ab,a,ab,ab,ab,a,a,ab,a,ab,-,ab,ab,ab,ab,ab,ab,a,ab,a,a,a,ab,ab,ab,a,a,ab,a,a,a,a,a,ab,ab,ab,ab,a,ab,a,ab,a,a,ab,ab,ab,ab,ab,ab,ab,a,ab,a,ab,a,a,ab,a,ab,a,ab,ab,ab,ab,ab,a,ab,ab,ab,a,ab,a,ab,ab,ab,a,-,ab	10.64
I	A	132176	292	D1.10	a,ab,ab,a,ab,ab,ab,a,a,ab,ab,a,ab,ab,ab,ab,ab,a,ab,ab,ab,a,a,ab,a,ab,ab,ab,ab,ab,ab,ab,ab,a,ab,a,a,a,ab,ab,ab,a,a,ab,a,-,a,a,a,ab,ab,ab,ab,a,ab,a,ab,a,a,ab,ab,ab,ab,ab,ab,ab,a,ab,a,ab,a,a,ab,a,ab,a,ab,ab,ab,ab,ab,a,ab,ab,ab,a,-,a,ab,a,ab,a,ab,ab	10.64
I	A	132176	302	D1.10	a,ab,ab,a,ab,ab,ab,a,a,ab,ab,a,ab,ab,ab,ab,ab,a,ab,ab,ab,a,a,ab,a,ab,ab,ab,ab,ab,ab,ab,ab,a,ab,a,a,a,ab,ab,ab,a,a,ab,a,a,a,a,a,ab,ab,ab,ab,a,ab,a,ab,a,a,ab,ab,ab,ab,ab,ab,ab,a,ab,a,ab,a,a,ab,a,ab,a,ab,ab,ab,ab,ab,a,ab,ab,ab,a,-,a,ab,a,-,a,ab,ab	10.64
I	A	153374	223	D1.10	a,ab,ab,a,ab,ab,ab,a,a,ab,ab,a,-,ab,ab,ab,ab,a,ab,-,ab,a,a,ab,a,ab,ab,ab,ab,ab,-,ab,ab,a,ab,a,a,a,ab,-,ab,a,a,ab,a,a,a,a,a,ab,ab,ab,-,a,ab,a,ab,a,a,ab,-,ab,ab,ab,ab,ab,a,ab,a,ab,a,a,ab,a,ab,a,ab,ab,ab,ab,ab,a,ab,ab,ab,a,ab,a,ab,ab,ab,a,ab,ab	10.64
I	A	15980	4793	D1.10	a,ab,ab,a,ab,ab,ab,a,a,ab,ab,a,-,ab,ab,ab,ab,a,-,-,ab,a,a,ab,a,ab,ab,ab,ab,ab,ab,ab,ab,a,ab,a,a,a,ab,ab,ab,a,a,ab,a,a,a,a,a,ab,ab,ab,ab,a,ab,a,ab,a,a,ab,ab,ab,-,ab,ab,ab,a,ab,a,ab,a,a,ab,a,ab,a,ab,ab,ab,ab,ab,a,ab,ab,ab,a,ab,a,ab,-,ab,a,a,-	10.64
I	A	15980	4988	D1.10	a,ab,ab,a,ab,ab,ab,a,a,ab,ab,a,ab,ab,ab,ab,ab,a,ab,b,ab,a,a,ab,a,ab,ab,ab,ab,ab,ab,ab,ab,a,ab,a,a,a,ab,ab,ab,a,a,ab,a,a,a,a,a,ab,ab,ab,ab,a,ab,a,ab,a,a,ab,ab,ab,ab,ab,ab,ab,a,ab,a,ab,a,a,ab,a,ab,a,ab,ab,ab,ab,-,a,ab,ab,ab,a,ab,a,ab,-,ab,a,ab,ab	10.64
I	A	15980	6927	D1.10	a,ab,ab,a,ab,ab,ab,a,a,ab,ab,a,ab,-,ab,-,ab,a,ab,-,ab,a,a,-,a,ab,-,ab,ab,ab,ab,ab,ab,a,ab,a,a,a,ab,ab,ab,a,a,ab,a,a,a,a,a,ab,ab,ab,ab,a,ab,a,ab,a,a,ab,ab,ab,ab,ab,ab,ab,a,ab,a,ab,a,a,ab,a,ab,a,ab,ab,ab,ab,ab,a,ab,a,ab,a,-,a,a,ab,ab,a,ab,-	10.64
I	A	15980	7693	D1.10	a,ab,ab,a,ab,ab,ab,a,a,ab,ab,a,ab,ab,ab,ab,ab,a,ab,-,ab,a,a,ab,a,ab,ab,ab,ab,ab,ab,ab,ab,a,ab,a,a,a,ab,ab,ab,a,a,ab,a,a,a,a,a,ab,ab,ab,ab,a,ab,a,ab,a,a,ab,ab,ab,ab,ab,ab,ab,a,ab,a,ab,a,a,ab,a,-,a,ab,ab,ab,ab,ab,a,ab,ab,ab,a,ab,a,ab,ab,ab,a,ab,ab	10.64
I	A	15980	5072	B3.7	b,ab,ab,ab,ab,a,ab,ab,b,ab,ab,ab,a,a,a,ab,-,ab,a,-,ab,-,b,a,b,ab,ab,ab,a,ab,ab,ab,a,ab,a,b,b,ab,a,a,ab,ab,ab,ab,b,ab,ab,-,ab,a,a,ab,a,b,a,ab,a,b,ab,ab,ab,a,a,ab,a,a,ab,a,b,a,b,ab,ab,ab,ab,b,a,ab,ab,ab,a,b,-,ab,ab,b,a,ab,a,-,a,-,a,-	10.64
I	A	15980	4857	B3.7	b,ab,ab,ab,ab,a,ab,ab,b,ab,ab,ab,a,a,a,-,a,ab,a,-,ab,ab,b,a,b,ab,ab,ab,a,ab,ab,ab,a,ab,a,b,b,ab,a,a,ab,ab,ab,ab,b,ab,ab,ab,ab,a,a,a,a,b,a,ab,a,b,ab,ab,ab,a,a,ab,a,a,ab,a,b,a,b,ab,ab,ab,ab,b,a,ab,ab,ab,a,b,ab,-,ab,b,a,ab,a,-,a,-,a,a	10.64
I	A	16011	4582	D1.10	ab,a,a,ab,a,a,a,ab,ab,a,a,ab,-,-,-,a,a,ab,a,-,a,ab,ab,a,ab,a,-,a,a,-,a,a,a,-,a,ab,ab,ab,a,a,a,ab,ab,a,ab,-,ab,ab,ab,a,a,a,a,ab,a,ab,a,ab,ab,a,a,a,a,a,a,a,-,a,ab,a,ab,ab,a,ab,a,ab,a,a,a,a,-,-,a,a,-,ab,-,-,a,-,-,ab,a,-	10.64
I	A	16761	2253	D1.10	ab,a,a,ab,a,a,a,ab,ab,a,a,ab,-,a,a,-,-,ab,-,-,a,-,ab,a,ab,a,-,a,a,a,a,a,a,ab,a,-,ab,-,a,a,a,ab,ab,a,ab,ab,ab,-,ab,a,a,a,a,ab,a,ab,a,-,ab,a,a,a,a,a,a,a,-,a,ab,a,ab,ab,a,ab,a,-,a,a,a,a,a,ab,a,-,a,ab,a,-,a,a,a,-,a,a	10.64
I	A	16761	6176	D1.10	ab,a,a,ab,a,a,a,ab,ab,a,a,ab,a,a,a,a,a,ab,a,a,a,ab,ab,a,ab,a,a,a,a,a,a,a,a,ab,a,ab,ab,ab,a,a,a,ab,ab,a,ab,ab,ab,ab,ab,a,a,a,a,ab,a,ab,a,ab,ab,a,a,a,a,a,a,a,ab,a,ab,a,ab,ab,a,ab,a,ab,a,a,a,a,a,ab,a,a,a,ab,a,ab,a,-,a,ab,a,a	10.64
I	A	16761	1373	D1.10	ab,-,-,ab,a,a,a,a,ab,a,a,ab,-,-,-,-,-,-,a,-,a,-,ab,a,-,a,-,-,a,a,a,a,a,ab,a,-,a,ab,a,a,a,ab,ab,-,ab,ab,ab,ab,-,a,-,a,a,-,a,-,a,ab,a,a,a,a,a,a,a,a,a,a,a,a,-,ab,a,ab,-,ab,a,a,a,a,a,ab,a,a,-,ab,-,a,a,a,a,ab,a,a	10.64
I	A	16761	6167	B3.7	ab,a,a,b,a,ab,a,b,ab,a,a,b,ab,ab,ab,a,ab,b,ab,ab,a,b,ab,ab,ab,a,a,a,ab,a,a,a,ab,b,ab,ab,ab,b,ab,ab,a,b,b,a,ab,b,b,b,b,ab,ab,ab,ab,ab,ab,b,ab,ab,b,a,a,ab,ab,a,ab,ab,b,ab,ab,ab,ab,b,a,b,a,ab,ab,a,a,a,ab,ab,a,a,a,ab,ab,b,ab,-,ab,b,ab,ab	10.64
I	A	18667	1838	D1.10	ab,a,a,ab,a,a,a,ab,ab,a,a,ab,-,-,a,-,-,ab,-,-,a,-,-,a,ab,a,-,a,a,a,a,a,a,-,a,ab,-,ab,a,a,a,a,ab,a,ab,ab,ab,-,ab,a,a,a,a,ab,a,ab,a,-,ab,a,a,a,a,a,a,a,ab,a,ab,a,-,ab,a,ab,a,ab,a,a,a,a,a,-,a,a,a,ab,a,ab,a,-,a,ab,a,a	10.64
I	A	18667	1952	B3.7	ab,-,a,b,a,ab,a,b,ab,a,a,b,b,ab,ab,a,-,-,ab,-,a,-,ab,ab,ab,a,a,a,ab,a,a,a,ab,b,ab,ab,ab,b,ab,ab,a,b,b,a,ab,b,b,b,b,ab,ab,ab,ab,ab,ab,b,ab,ab,b,a,a,ab,ab,a,ab,ab,b,ab,ab,ab,ab,b,a,b,a,ab,ab,a,a,a,ab,ab,a,a,a,ab,ab,b,ab,-,ab,b,ab,b	10.64
I	A	19404	3772	D1.10	a,ab,-,a,ab,ab,ab,a,a,ab,ab,a,-,ab,-,ab,ab,-,ab,-,-,-,a,ab,a,ab,a,ab,ab,-,ab,ab,ab,a,ab,a,a,a,a,ab,ab,a,a,ab,-,a,a,-,a,ab,ab,ab,ab,a,ab,a,ab,a,a,ab,ab,-,ab,ab,ab,ab,a,-,a,ab,a,a,ab,a,ab,a,ab,ab,ab,ab,ab,a,ab,ab,-,a,ab,-,-,-,-,a,a,-	10.64
I	A	19404	3882	D1.10	a,ab,ab,a,ab,ab,ab,a,a,ab,ab,a,-,ab,ab,ab,ab,a,ab,-,ab,-,a,ab,a,ab,ab,-,ab,ab,ab,ab,ab,a,ab,a,a,a,ab,ab,ab,a,a,ab,a,a,a,a,a,ab,ab,ab,ab,a,ab,a,ab,a,a,ab,ab,ab,ab,ab,ab,ab,a,-,a,ab,a,a,ab,a,ab,a,ab,ab,ab,ab,ab,a,ab,ab,ab,a,ab,a,a,ab,ab,a,a,ab	10.64
I	A	204823	270	D1.10	ab,a,a,ab,a,a,a,ab,ab,a,a,ab,a,a,a,a,a,ab,a,-,a,ab,ab,a,ab,a,a,a,a,a,a,a,a,ab,a,ab,ab,ab,a,a,a,ab,ab,a,ab,ab,ab,ab,ab,a,a,a,a,ab,a,ab,a,ab,-,a,a,a,a,a,a,a,ab,a,ab,a,ab,ab,a,ab,a,ab,a,a,a,a,-,ab,-,a,a,ab,a,-,a,-,a,a,a,a	10.64
I	A	204823	72	D1.10	ab,a,a,-,a,a,a,ab,ab,a,a,ab,-,-,-,-,a,ab,-,-,a,-,ab,a,ab,a,-,a,a,a,a,a,a,ab,a,ab,ab,ab,a,a,a,ab,ab,a,ab,ab,ab,-,-,a,a,a,a,ab,-,ab,a,ab,-,a,a,a,a,a,-,a,-,a,ab,a,ab,-,a,ab,a,ab,a,a,a,a,-,ab,-,a,-,ab,a,-,a,-,a,a,-,a	10.64
I	A	206	268133	D1.10	ab,a,a,ab,a,a,a,ab,ab,a,-,ab,-,a,-,-,-,-,a,-,-,ab,ab,a,ab,a,-,a,a,a,a,a,a,ab,a,ab,ab,ab,a,a,a,ab,ab,a,ab,ab,a,-,ab,a,a,a,a,ab,a,ab,a,ab,ab,a,a,a,a,-,a,a,ab,a,ab,a,ab,ab,a,ab,a,a,a,a,a,a,a,-,-,a,-,-,a,-,-,-,a,-,-,a	10.64
I	A	206	295610	D1.10	-,a,a,ab,a,a,a,-,ab,a,a,ab,-,a,-,-,-,ab,a,a,a,ab,ab,a,ab,a,-,a,a,-,a,a,a,ab,a,ab,ab,ab,a,a,a,ab,ab,a,ab,-,ab,ab,ab,a,a,a,a,ab,a,ab,a,ab,-,a,a,a,a,a,a,a,ab,a,ab,a,ab,ab,a,ab,a,ab,a,a,a,a,a,ab,a,a,a,-,-,a,-,a,a,ab,a,-	10.64
I	A	206	295611	D1.10	-,a,a,ab,a,a,a,-,ab,a,a,ab,-,a,-,-,a,ab,a,a,a,ab,ab,a,ab,a,-,a,a,-,a,a,a,ab,a,ab,ab,ab,a,a,a,ab,ab,a,ab,-,-,ab,ab,a,a,a,a,ab,a,ab,a,ab,-,a,a,a,a,a,a,a,ab,a,ab,a,ab,ab,a,ab,a,ab,a,a,a,a,a,ab,a,a,a,ab,-,a,-,a,a,ab,a,-	10.64
I	A	206	295616	D1.10	ab,a,a,ab,a,a,a,ab,-,a,a,ab,-,a,-,-,a,ab,a,a,a,ab,ab,a,ab,a,a,a,a,-,a,a,a,ab,a,ab,ab,ab,a,a,a,ab,ab,a,ab,-,ab,ab,ab,a,a,a,a,ab,a,ab,a,ab,-,a,a,a,a,a,a,a,ab,a,ab,a,ab,ab,a,ab,a,ab,a,a,a,a,a,ab,a,a,a,ab,-,a,-,a,a,ab,a,-	10.64
I	A	206	200614	D1.10	ab,-,a,ab,a,a,a,ab,ab,a,-,ab,-,a,-,-,a,ab,-,-,-,-,a,a,-,a,a,a,a,-,a,a,a,ab,a,a,ab,ab,a,a,a,ab,ab,a,ab,ab,-,a,ab,a,-,a,a,ab,a,ab,a,ab,ab,a,a,a,a,a,a,a,-,a,ab,a,a,a,a,ab,a,ab,a,a,a,a,a,a,a,a,-,-,a,a,-,-,-,-,-,a	10.64
I	A	206	200615	D1.10	ab,-,a,ab,a,a,a,ab,ab,a,-,ab,-,a,-,-,a,ab,-,-,-,-,a,a,-,a,a,a,a,-,a,a,a,ab,a,a,ab,ab,a,a,a,ab,ab,a,ab,ab,-,a,ab,a,-,a,a,ab,a,ab,a,ab,ab,a,a,a,a,a,a,a,-,a,ab,a,a,a,a,ab,a,ab,a,a,a,a,a,a,a,a,-,-,a,a,-,-,-,-,-,a	10.64
I	A	206	200622	D1.10	ab,-,a,ab,a,a,a,ab,ab,a,-,ab,-,a,-,-,-,ab,-,-,-,-,a,a,-,a,-,a,a,-,a,a,a,ab,a,ab,ab,ab,a,a,a,ab,ab,a,ab,ab,-,-,ab,a,-,a,a,ab,a,ab,a,ab,ab,a,a,a,a,a,a,a,-,a,ab,a,a,a,a,ab,a,ab,a,a,a,a,a,a,a,a,-,-,a,a,-,-,-,ab,-,a	10.64
I	A	20898	2116	D1.10	ab,a,a,-,a,a,a,ab,ab,a,-,-,a,-,-,a,-,ab,a,-,a,-,ab,a,ab,a,a,a,a,a,a,a,a,-,a,ab,ab,ab,a,a,a,ab,ab,a,ab,ab,ab,-,ab,a,a,a,a,ab,a,-,a,ab,ab,a,a,a,a,a,a,a,-,a,ab,a,ab,ab,a,ab,a,ab,a,a,a,a,a,ab,a,a,-,a,-,-,-,-,a,ab,a,a	10.64
I	A	210067	175	D1.10	ab,a,a,ab,a,a,a,ab,ab,a,a,ab,-,-,a,a,-,ab,a,-,a,ab,ab,a,ab,a,a,a,a,-,a,a,a,ab,a,ab,ab,ab,a,a,a,ab,ab,a,ab,ab,ab,ab,ab,a,a,a,a,ab,a,ab,a,-,ab,a,a,a,a,a,a,a,ab,a,ab,a,ab,ab,a,ab,a,ab,a,a,a,a,-,ab,-,a,-,ab,a,-,-,a,-,ab,-,a	10.64
I	A	210067	93	D1.10	ab,a,a,a,a,a,a,ab,ab,a,a,ab,-,a,a,a,-,ab,a,a,a,ab,ab,a,-,a,a,a,a,a,a,a,a,ab,a,ab,ab,a,a,a,a,ab,ab,a,ab,-,a,b,ab,a,a,a,a,ab,a,ab,a,a,ab,a,a,a,a,a,a,a,ab,a,ab,a,a,ab,a,ab,a,ab,a,a,a,a,-,-,a,a,-,ab,-,-,-,-,a,a,a,a	10.64
I	A	2114	19202	D1.10	ab,a,a,ab,a,a,a,ab,ab,a,a,ab,a,a,-,-,a,ab,a,a,a,-,ab,a,ab,a,a,a,a,a,a,a,a,ab,a,ab,ab,ab,a,a,a,ab,ab,a,ab,ab,ab,ab,ab,a,a,a,a,ab,a,ab,a,ab,ab,a,a,a,a,a,a,a,ab,a,ab,a,ab,ab,a,ab,a,ab,a,a,a,a,-,-,-,a,a,ab,-,a,a,-,a,a,a,a	10.64
I	A	2114	23859	D1.10	-,a,a,ab,a,a,a,ab,ab,a,a,ab,-,a,a,-,a,ab,a,a,a,-,ab,a,ab,a,a,a,a,-,a,a,a,ab,a,ab,ab,ab,-,a,a,-,ab,a,ab,ab,ab,-,-,a,a,a,a,ab,a,-,a,ab,ab,a,a,a,a,a,a,-,ab,-,-,a,ab,ab,a,ab,a,-,a,a,a,a,a,ab,a,a,a,ab,a,ab,a,a,a,a,a,a	10.64
I	A	2114	23863	D1.10	b,a,a,ab,a,a,a,-,ab,a,a,ab,-,a,a,-,a,-,a,a,a,-,-,a,ab,a,a,a,a,-,a,a,a,ab,a,-,ab,ab,-,a,a,-,-,a,ab,ab,ab,a,ab,a,a,a,a,ab,a,-,a,ab,ab,a,a,a,a,a,a,-,-,a,-,a,b,ab,a,ab,a,-,a,a,a,a,a,-,a,a,a,-,a,-,a,a,a,a,a,a	10.64
I	A	2114	24230	D1.10	ab,a,a,ab,a,a,a,ab,ab,a,a,ab,-,a,a,-,a,-,a,a,a,ab,-,a,ab,a,-,a,a,-,a,a,a,ab,a,ab,ab,ab,a,a,a,ab,ab,a,ab,ab,ab,ab,ab,a,a,a,a,-,a,ab,a,ab,ab,a,a,a,a,a,a,a,ab,a,ab,a,ab,ab,a,ab,a,ab,a,a,a,a,a,ab,a,a,a,ab,a,ab,a,a,a,a,a,a	10.64
I	A	2114	31287	D1.10	ab,a,a,ab,a,a,a,ab,ab,a,a,ab,-,-,a,a,a,ab,-,a,a,ab,ab,a,ab,a,a,a,a,a,a,a,a,ab,a,ab,ab,ab,a,a,a,ab,ab,a,ab,ab,ab,ab,ab,a,a,a,a,ab,a,ab,a,ab,ab,a,a,a,a,a,a,a,ab,a,ab,a,ab,ab,a,ab,a,ab,a,a,a,a,a,ab,a,a,a,ab,a,ab,a,a,a,ab,a,a	10.64
I	A	2114	23902	B3.7	ab,a,a,b,a,ab,a,b,ab,a,a,b,ab,ab,ab,-,-,-,ab,ab,a,-,ab,ab,ab,a,a,a,ab,-,a,a,ab,b,ab,ab,ab,b,ab,ab,a,b,b,a,ab,b,b,b,b,ab,ab,ab,ab,ab,ab,b,ab,ab,b,a,a,ab,ab,a,ab,-,b,ab,ab,ab,ab,b,a,b,a,-,ab,a,a,a,ab,ab,a,a,a,ab,ab,-,ab,ab,b,b,ab,ab	10.64
I	A	21976	1005	D1.10	ab,a,a,ab,a,a,a,ab,ab,a,a,ab,a,a,a,a,a,ab,a,a,a,ab,ab,a,ab,a,a,a,a,a,a,a,a,ab,a,ab,ab,ab,a,a,a,ab,ab,a,ab,ab,ab,ab,ab,a,a,a,a,ab,a,ab,a,ab,ab,a,a,a,a,a,a,a,ab,a,ab,a,ab,ab,a,ab,a,ab,a,a,a,a,a,ab,a,a,a,ab,a,ab,a,a,a,ab,a,a	10.64
I	A	21976	1088	D1.10	ab,a,a,ab,a,a,a,ab,ab,a,a,-,a,a,a,a,-,ab,a,-,a,-,ab,a,ab,a,a,a,a,a,a,a,a,ab,a,ab,ab,ab,a,a,a,ab,ab,a,ab,ab,ab,-,ab,a,a,a,a,ab,a,ab,a,-,-,a,a,a,a,a,a,a,ab,a,ab,a,ab,ab,a,-,a,ab,a,a,a,a,a,ab,a,a,a,ab,-,ab,-,-,a,-,a,a	10.64
I	A	21976	638	D1.10	ab,a,a,ab,a,a,a,ab,ab,a,a,ab,-,-,a,a,a,ab,a,a,a,-,ab,a,ab,a,a,a,a,a,a,a,a,-,a,ab,ab,ab,a,a,a,ab,ab,a,ab,ab,ab,ab,ab,a,a,a,a,ab,a,ab,a,ab,ab,a,a,a,a,a,a,a,ab,a,ab,a,ab,-,a,ab,a,ab,a,a,a,a,a,ab,a,a,a,a,a,ab,a,a,a,ab,-,a	10.64
I	A	21976	753	D1.10	ab,a,a,ab,a,a,a,ab,ab,a,a,ab,a,a,a,a,-,ab,a,-,a,ab,ab,a,ab,a,a,a,a,a,a,a,a,ab,a,ab,ab,ab,a,a,a,-,ab,a,ab,ab,ab,ab,ab,a,a,a,a,ab,a,ab,a,ab,ab,a,a,a,a,a,a,a,ab,a,ab,a,ab,-,a,-,a,ab,a,a,a,a,a,ab,a,a,a,ab,-,ab,a,a,a,ab,a,a	10.64
I	A	21976	762	D1.10	ab,a,a,ab,a,a,a,ab,ab,a,a,ab,a,a,a,a,-,ab,a,-,a,ab,ab,a,ab,a,a,a,a,a,a,a,a,ab,a,ab,ab,-,a,a,a,-,ab,a,ab,ab,ab,ab,ab,a,a,a,a,ab,a,ab,a,ab,ab,a,a,a,a,a,a,a,ab,a,ab,a,ab,ab,a,ab,a,ab,a,a,a,a,a,ab,a,a,a,ab,a,ab,a,a,a,-,a,a	10.64
I	A	21976	958	D1.10	ab,a,a,ab,a,a,a,ab,ab,a,a,ab,a,a,a,a,a,ab,a,a,a,ab,ab,a,ab,a,a,a,a,a,a,a,a,ab,a,ab,ab,ab,a,a,a,ab,ab,a,ab,ab,ab,ab,ab,a,a,a,a,ab,a,ab,a,ab,ab,a,a,a,a,a,a,a,ab,a,ab,a,ab,ab,a,ab,a,ab,a,a,a,a,a,ab,a,a,a,ab,a,ab,a,a,a,ab,a,a	10.64
I	A	21976	961	D1.10	ab,a,a,ab,a,a,a,ab,ab,a,a,ab,a,a,a,a,a,ab,a,a,a,ab,ab,a,ab,a,a,a,a,a,a,a,a,ab,a,ab,ab,ab,a,a,a,ab,ab,a,ab,ab,ab,ab,ab,a,a,a,a,ab,a,ab,a,ab,ab,a,a,a,a,a,a,a,ab,a,ab,a,ab,ab,a,ab,a,ab,a,a,a,a,a,ab,a,a,a,ab,a,ab,a,a,a,ab,a,a	10.64
I	A	21976	994	D1.10	ab,a,a,ab,a,a,a,ab,ab,a,a,ab,a,a,a,a,a,ab,a,a,a,ab,ab,a,ab,a,a,a,a,a,a,a,a,ab,a,ab,ab,ab,a,a,a,ab,ab,a,ab,ab,ab,ab,ab,a,a,a,a,ab,a,ab,a,ab,ab,a,a,a,a,a,a,a,ab,a,ab,a,ab,ab,a,ab,a,ab,a,a,a,a,a,ab,a,a,a,ab,a,ab,a,a,a,ab,a,a	10.64
I	A	21976	886	B3.7	ab,a,a,b,a,ab,a,b,ab,a,a,b,ab,ab,a,a,ab,b,ab,ab,a,b,ab,ab,ab,a,a,a,ab,a,a,a,ab,b,ab,ab,ab,b,ab,ab,a,b,b,a,ab,b,b,b,b,ab,ab,ab,ab,ab,ab,b,ab,ab,b,a,a,ab,ab,a,ab,ab,b,-,ab,ab,ab,b,a,b,a,ab,ab,a,a,a,ab,ab,a,a,a,ab,ab,b,ab,ab,ab,b,-,ab	10.64
I	A	2249	19904	D1.10	ab,a,a,ab,a,a,a,ab,ab,a,a,ab,a,a,a,a,a,ab,a,a,a,ab,ab,a,ab,a,a,a,a,a,a,a,a,ab,a,ab,ab,ab,a,a,a,ab,ab,a,ab,ab,ab,ab,ab,a,a,a,a,ab,a,ab,a,ab,ab,a,a,a,a,a,a,a,ab,a,ab,a,ab,ab,a,ab,a,ab,a,a,a,a,-,-,-,a,a,ab,-,ab,a,-,a,ab,a,a	10.64
I	A	23185	1180	D1.10	ab,a,a,ab,a,a,a,ab,ab,a,a,ab,a,a,a,a,a,ab,a,a,a,ab,ab,a,ab,a,a,a,a,a,a,a,a,ab,a,ab,ab,ab,a,a,a,ab,ab,a,ab,ab,ab,ab,ab,a,a,a,a,ab,a,ab,a,ab,ab,a,a,a,a,a,a,a,ab,a,ab,a,ab,ab,a,ab,a,ab,a,a,a,a,a,ab,a,a,a,ab,a,-,a,a,a,ab,a,a	10.64
I	A	23185	1050	B3.7	-,a,a,b,a,a,a,b,a,a,a,b,ab,ab,ab,a,-,b,-,-,a,b,-,ab,-,a,a,a,-,a,a,a,-,b,ab,-,a,b,ab,a,a,b,b,a,a,b,b,b,-,ab,ab,ab,-,a,a,b,a,-,b,a,a,ab,a,a,-,ab,b,ab,-,ab,a,b,a,b,a,ab,ab,a,a,a,b,ab,a,a,a,a,b,-,b,b,ab,b,-,ab	10.64
I	A	23185	1219	B3.7	ab,a,a,b,a,ab,a,b,ab,a,a,b,ab,ab,ab,a,ab,b,ab,ab,a,b,ab,ab,ab,a,a,a,ab,a,a,a,ab,b,ab,ab,ab,b,ab,ab,a,b,b,a,ab,b,b,b,b,ab,ab,ab,ab,ab,ab,b,ab,ab,b,a,a,ab,ab,a,ab,ab,b,ab,ab,ab,ab,b,a,b,a,ab,ab,a,a,a,ab,ab,a,a,a,ab,ab,b,ab,ab,ab,b,ab,ab	10.64
I	A	239	107274	D1.10	ab,-,a,-,a,a,a,ab,-,a,a,ab,-,a,a,a,-,-,a,a,a,ab,ab,-,-,a,-,a,a,a,a,a,a,ab,a,ab,ab,ab,a,a,a,-,ab,a,ab,ab,-,ab,-,a,a,a,a,-,a,ab,a,ab,ab,a,a,a,a,a,a,a,ab,a,-,a,ab,ab,a,ab,a,ab,a,a,a,a,-,-,-,-,a,ab,-,-,-,-,-,ab,a,-	10.64
I	A	239	107298	D1.10	ab,a,a,ab,a,a,a,ab,ab,a,a,ab,-,a,a,a,-,-,a,a,a,ab,ab,-,ab,a,a,a,a,a,a,a,a,ab,a,-,-,-,a,a,a,ab,ab,a,ab,-,-,ab,-,a,a,a,a,ab,a,ab,a,ab,-,a,a,a,a,a,a,a,ab,a,-,a,-,-,a,ab,a,ab,a,a,a,a,-,ab,-,-,a,-,-,-,-,-,a,ab,a,-	10.64
I	A	239	107344	D1.10	ab,a,a,-,a,a,a,ab,ab,a,a,ab,-,a,a,a,-,ab,a,-,a,ab,ab,a,-,a,a,a,a,a,a,a,a,ab,a,-,-,ab,a,a,a,ab,ab,a,-,ab,-,ab,-,a,a,a,a,ab,a,ab,a,ab,ab,a,a,a,a,a,a,a,ab,a,ab,a,-,ab,a,ab,a,ab,a,a,a,a,-,ab,-,-,a,-,-,-,-,-,-,ab,a,-	10.64
I	A	24938	1126	D1.10	ab,-,-,ab,a,a,a,ab,ab,a,a,ab,-,a,-,a,a,-,a,-,-,ab,ab,-,ab,a,a,a,a,a,a,a,a,ab,a,ab,ab,ab,a,a,a,ab,-,a,ab,-,ab,ab,ab,a,a,a,a,ab,a,ab,a,ab,ab,a,a,a,a,a,a,a,ab,a,ab,a,-,ab,a,ab,a,ab,a,a,a,a,a,ab,a,a,a,-,a,a,a,a,a,ab,a,a	10.64
I	A	24938	1206	D1.10	ab,a,a,b,a,a,a,ab,ab,a,a,ab,-,a,a,a,a,-,a,-,a,ab,ab,a,ab,a,a,a,a,a,a,a,a,ab,a,ab,ab,ab,a,a,a,ab,ab,a,ab,ab,ab,ab,ab,a,a,a,a,ab,a,ab,a,ab,ab,a,a,a,a,a,a,a,ab,a,ab,a,ab,ab,a,ab,a,ab,a,a,a,a,a,ab,a,a,a,a,a,ab,a,-,a,a,a,a	10.64
I	A	24938	1253	D1.10	ab,a,a,ab,a,a,a,ab,ab,a,a,ab,a,a,a,a,a,ab,a,a,a,ab,ab,a,ab,a,a,a,a,a,a,a,a,ab,a,ab,ab,ab,a,a,a,ab,ab,a,ab,ab,ab,ab,ab,a,a,a,a,ab,a,ab,a,ab,ab,a,a,a,a,a,a,a,ab,a,ab,a,ab,ab,a,ab,a,ab,a,a,a,a,a,ab,a,a,a,a,a,ab,a,-,a,a,a,a	10.64
I	A	24938	1356	D1.10	ab,a,a,ab,a,a,a,ab,ab,a,a,ab,a,a,a,a,a,ab,a,a,a,ab,ab,a,ab,a,a,a,a,a,a,a,a,ab,a,ab,ab,ab,a,a,a,ab,ab,a,ab,ab,ab,ab,ab,a,a,a,a,ab,a,ab,a,ab,ab,a,a,a,a,a,a,a,ab,a,ab,a,ab,ab,a,ab,a,ab,a,a,a,a,a,ab,a,a,a,a,a,ab,a,-,a,ab,a,a	10.64
I	A	24938	1362	D1.10	ab,a,a,ab,a,a,a,ab,ab,a,a,ab,a,a,a,a,-,ab,a,a,a,ab,ab,a,ab,a,a,a,a,a,a,a,a,ab,a,ab,ab,ab,a,a,a,ab,ab,a,ab,ab,ab,ab,ab,a,a,a,a,ab,a,ab,a,ab,ab,a,a,a,a,a,a,a,ab,a,ab,a,ab,ab,a,ab,a,ab,a,a,a,a,a,ab,a,a,a,ab,a,ab,a,-,a,ab,a,a	10.64
I	A	24938	1412	D1.10	ab,a,a,ab,a,a,a,ab,ab,a,a,ab,a,a,a,a,a,ab,a,a,a,ab,ab,a,ab,a,a,a,a,a,a,a,a,ab,a,ab,ab,ab,a,a,a,ab,ab,a,ab,ab,ab,ab,ab,a,a,a,a,ab,a,ab,a,ab,ab,a,a,a,a,a,a,a,ab,a,ab,a,ab,ab,a,ab,a,ab,a,a,a,a,a,ab,a,a,a,ab,a,ab,a,a,a,ab,a,a	10.64
I	A	24938	1813	D1.10	ab,a,-,-,a,a,a,ab,-,a,a,ab,-,a,-,a,-,-,-,a,-,-,ab,a,ab,a,-,a,-,-,a,a,a,ab,-,ab,-,ab,a,a,a,ab,ab,a,a,-,ab,ab,ab,a,a,a,a,ab,a,ab,a,-,ab,a,a,a,a,a,a,a,-,-,ab,-,-,ab,a,ab,a,ab,a,a,a,a,-,ab,a,a,a,ab,a,a,a,a,a,-,-,a	10.64
I	A	25851	2391	D1.10	ab,a,a,ab,a,a,a,ab,ab,a,a,ab,-,-,-,a,a,ab,a,-,a,ab,ab,a,ab,a,a,a,a,a,a,a,a,ab,a,ab,ab,ab,a,a,a,ab,ab,a,ab,ab,ab,ab,ab,a,a,a,a,ab,a,ab,a,ab,ab,a,a,a,a,a,a,a,ab,a,ab,a,ab,ab,a,ab,a,ab,a,a,a,a,a,ab,a,a,a,ab,a,ab,a,-,a,ab,a,a	10.64
I	A	25851	2441	D1.10	ab,a,a,ab,a,a,a,ab,ab,a,a,ab,-,-,-,a,a,ab,a,-,a,ab,ab,a,ab,a,a,a,a,a,a,a,a,ab,a,ab,ab,ab,a,a,a,ab,ab,a,ab,ab,ab,ab,ab,a,a,a,a,ab,a,ab,a,ab,ab,a,a,a,a,a,a,a,ab,a,ab,a,ab,ab,a,ab,a,ab,a,a,a,a,a,ab,a,a,a,ab,-,ab,a,a,a,ab,a,a	10.64
I	A	31859	1426	D1.10	ab,a,-,-,a,a,a,ab,ab,a,-,ab,-,-,a,a,-,-,-,-,-,-,ab,a,ab,a,-,a,a,a,a,a,a,ab,a,ab,ab,ab,a,a,a,ab,ab,a,ab,-,ab,ab,ab,a,a,a,a,ab,a,ab,a,ab,ab,a,a,a,a,a,a,a,-,a,ab,a,ab,ab,a,ab,a,-,a,a,a,a,a,ab,a,a,a,ab,-,ab,a,a,a,-,a,a	10.64
I	A	31859	1448	D1.10	ab,a,a,ab,a,a,a,ab,ab,a,-,ab,-,a,a,a,-,-,-,-,-,-,ab,a,ab,a,a,a,a,a,a,a,a,ab,a,ab,ab,ab,a,a,a,ab,ab,a,ab,-,ab,ab,ab,-,a,a,a,ab,a,ab,a,ab,ab,a,a,a,a,a,a,a,ab,a,ab,a,ab,ab,a,ab,a,ab,a,a,a,a,a,ab,a,a,a,ab,-,ab,a,a,a,-,a,a	10.64
I	A	31859	1479	D1.10	ab,a,a,ab,a,a,a,ab,ab,a,a,ab,a,a,a,-,a,ab,a,-,a,a,ab,a,ab,a,a,a,a,-,a,a,a,ab,a,ab,ab,ab,a,a,a,ab,ab,a,ab,a,ab,ab,ab,-,a,a,a,ab,a,ab,a,ab,ab,a,a,a,a,a,a,a,ab,a,ab,a,ab,ab,a,ab,a,ab,a,a,a,a,a,ab,a,a,a,ab,a,ab,a,a,a,ab,a,a	10.64
I	A	31859	1509	D1.10	ab,a,a,ab,a,a,a,ab,ab,a,a,ab,a,a,-,-,a,ab,a,a,a,-,ab,a,ab,a,a,a,a,a,a,a,a,ab,a,ab,ab,ab,a,a,a,ab,ab,a,ab,-,ab,ab,ab,a,a,a,a,ab,a,ab,a,-,ab,a,a,a,a,a,a,a,ab,a,ab,a,ab,ab,a,ab,a,ab,a,a,a,a,a,ab,a,a,a,ab,a,ab,a,a,a,ab,a,a	10.64
I	A	31859	1595	D1.10	ab,a,a,ab,a,a,a,ab,ab,a,a,ab,a,a,a,a,a,ab,a,a,a,-,ab,a,ab,a,a,a,a,a,a,a,a,ab,a,ab,-,ab,a,a,a,ab,ab,a,ab,ab,ab,ab,ab,a,a,a,a,ab,a,ab,a,a,ab,a,a,a,a,a,a,a,ab,a,-,a,ab,ab,a,ab,a,ab,a,a,a,a,a,ab,a,a,a,ab,a,ab,a,a,a,ab,a,a	10.64
I	A	31859	1614	D1.10	ab,a,a,-,a,a,a,ab,ab,a,a,ab,a,a,a,a,-,ab,a,-,a,ab,ab,a,ab,a,a,a,a,a,a,a,a,ab,a,ab,ab,ab,a,a,a,ab,ab,a,ab,ab,ab,ab,ab,a,a,a,a,ab,a,ab,a,-,ab,a,a,a,a,a,a,a,ab,a,ab,a,ab,ab,a,ab,a,ab,a,a,a,a,a,ab,a,a,a,ab,a,ab,a,a,a,ab,a,a	10.64
I	A	31859	1616	D1.10	ab,a,a,ab,a,a,a,ab,ab,a,a,ab,a,a,a,a,-,ab,a,-,a,ab,ab,a,ab,a,a,a,a,a,a,a,a,ab,a,ab,ab,ab,a,a,a,ab,ab,a,ab,ab,ab,ab,ab,a,a,a,a,ab,a,ab,a,-,ab,a,a,a,a,a,a,a,ab,a,ab,a,ab,ab,a,ab,a,ab,a,a,a,a,a,ab,a,a,a,ab,a,ab,a,a,a,ab,a,a	10.64
I	A	31859	1680	D1.10	ab,a,a,ab,a,a,a,ab,ab,a,a,ab,-,a,a,a,a,ab,a,a,a,ab,ab,a,ab,a,a,a,a,a,a,a,a,ab,a,ab,ab,ab,a,a,a,ab,ab,a,ab,ab,ab,ab,ab,a,a,a,a,ab,a,ab,a,ab,ab,a,a,a,a,a,a,a,ab,a,ab,a,ab,ab,a,ab,a,ab,a,a,a,a,a,ab,a,a,a,ab,a,ab,a,a,a,ab,a,a	10.64
I	A	31859	1759	D1.10	ab,a,a,ab,a,a,a,ab,ab,a,a,ab,a,a,a,a,a,ab,a,a,a,ab,ab,a,ab,a,a,a,a,a,a,a,a,ab,a,ab,ab,ab,a,a,a,ab,ab,a,ab,ab,ab,ab,ab,a,a,a,a,ab,a,ab,a,ab,ab,a,a,a,a,a,a,a,ab,a,ab,a,ab,ab,a,ab,a,ab,a,a,a,a,a,ab,a,a,a,ab,a,ab,a,a,a,ab,a,a	10.64
I	A	31859	1800	D1.10	ab,a,a,ab,a,a,a,ab,ab,a,a,ab,a,a,a,a,a,ab,a,a,a,ab,-,a,ab,a,a,a,a,a,a,a,a,ab,a,ab,ab,ab,a,a,a,ab,ab,a,ab,ab,ab,ab,ab,a,a,a,a,ab,a,ab,a,ab,ab,a,a,a,a,a,a,a,ab,a,ab,a,ab,ab,a,ab,a,ab,a,a,a,a,a,ab,a,a,a,ab,a,ab,a,a,a,ab,a,a	10.64
I	A	33293	557	D1.10	ab,a,a,ab,a,a,a,ab,ab,a,a,ab,a,a,a,a,a,ab,a,-,a,ab,ab,a,ab,a,a,a,a,a,a,a,a,ab,a,ab,ab,ab,a,a,a,ab,ab,a,ab,ab,ab,ab,ab,a,a,a,a,ab,a,ab,a,ab,ab,a,a,a,a,a,a,a,ab,a,ab,a,ab,ab,a,ab,a,ab,a,a,a,a,a,ab,a,a,a,ab,a,ab,a,a,a,ab,a,a	10.64
I	A	33293	638	D1.10	ab,a,a,ab,a,a,a,ab,ab,a,a,ab,a,a,a,a,a,ab,a,-,a,ab,ab,a,ab,a,a,a,a,a,a,a,a,ab,a,ab,ab,ab,a,a,a,ab,ab,a,ab,ab,ab,ab,ab,a,a,a,a,ab,a,ab,a,ab,ab,a,a,a,a,a,a,a,ab,a,ab,a,ab,ab,a,ab,a,ab,a,a,a,a,a,ab,a,a,a,ab,a,ab,a,a,a,ab,a,a	10.64
I	A	33293	655	B3.7	ab,a,a,b,a,ab,a,b,ab,a,a,b,ab,ab,ab,a,ab,b,ab,ab,a,b,ab,ab,ab,a,a,a,ab,a,a,a,ab,b,ab,ab,ab,b,ab,ab,a,b,b,a,ab,b,b,b,b,ab,ab,ab,ab,ab,ab,b,ab,ab,b,a,a,ab,ab,a,ab,ab,b,ab,ab,ab,ab,b,a,b,a,ab,ab,a,a,a,ab,ab,a,a,a,ab,-,b,ab,ab,ab,b,ab,ab	10.64
I	A	3607	42274	D1.10	ab,a,a,ab,a,a,a,ab,ab,a,a,ab,-,a,a,a,-,-,a,a,a,-,ab,a,ab,a,a,a,a,a,a,a,a,ab,a,ab,ab,ab,a,a,a,ab,ab,a,ab,-,ab,ab,a,a,a,a,a,ab,a,ab,a,ab,ab,a,a,a,a,a,a,a,ab,a,ab,a,ab,ab,a,ab,a,ab,a,a,a,a,a,ab,a,a,a,ab,a,ab,a,a,a,ab,a,a	10.64
I	A	36483	1150	D1.10	ab,a,a,ab,a,a,a,ab,ab,a,a,ab,a,a,a,a,a,ab,a,a,a,ab,ab,a,ab,a,a,a,a,a,a,a,a,ab,a,ab,ab,ab,a,a,a,ab,ab,a,ab,ab,ab,ab,ab,a,a,a,a,ab,a,ab,a,ab,ab,a,a,a,a,a,a,a,ab,a,ab,a,ab,ab,a,ab,a,ab,a,a,a,a,a,ab,a,a,a,-,a,-,a,a,a,ab,a,a	10.64
I	A	36483	900	D1.10	ab,a,a,ab,a,a,a,ab,ab,a,a,ab,-,a,a,a,a,ab,a,a,-,ab,ab,a,ab,a,-,a,a,a,a,a,a,ab,a,ab,ab,ab,a,a,a,ab,ab,a,ab,ab,ab,ab,ab,a,a,a,a,ab,a,ab,a,ab,ab,a,a,a,a,a,a,a,ab,a,ab,a,ab,ab,a,ab,a,ab,a,a,a,a,a,ab,a,a,a,-,a,-,-,a,a,ab,a,a	10.64
I	A	36483	1032	B3.7	b,ab,ab,b,ab,a,ab,ab,b,ab,ab,ab,a,a,a,ab,a,b,a,a,ab,b,b,a,b,ab,ab,ab,a,ab,ab,ab,a,b,a,b,b,ab,a,a,ab,b,b,ab,b,ab,b,-,b,a,a,a,a,b,a,ab,a,b,b,ab,ab,a,a,ab,a,a,-,a,b,a,b,b,ab,b,ab,b,a,ab,ab,ab,a,b,ab,ab,ab,b,a,-,a,a,a,b,a,a	10.64
I	A	37156	979	D1.10	a,ab,ab,-,ab,ab,ab,a,a,ab,ab,a,ab,ab,-,ab,-,a,ab,ab,ab,a,a,ab,a,ab,ab,ab,ab,ab,ab,ab,ab,a,ab,a,a,a,ab,ab,ab,a,a,ab,a,a,a,a,a,ab,ab,ab,ab,a,ab,a,ab,a,a,ab,ab,ab,ab,ab,ab,ab,a,ab,a,ab,a,a,ab,a,ab,a,ab,ab,ab,ab,ab,a,ab,ab,ab,-,a,a,ab,ab,ab,a,ab,ab	10.64
I	A	413	136611	D1.10	a,ab,-,a,ab,ab,ab,a,a,ab,ab,a,ab,-,-,-,-,-,ab,-,-,-,a,ab,a,ab,ab,ab,ab,ab,ab,ab,ab,a,ab,a,a,-,ab,ab,ab,a,a,-,a,a,a,a,a,ab,ab,ab,ab,a,ab,a,ab,a,a,ab,ab,ab,ab,-,-,ab,-,ab,a,ab,a,-,ab,a,ab,a,ab,ab,ab,ab,ab,a,a,ab,-,a,-,-,-,-,-,a,-,-	10.64
I	A	413	136612	D1.10	a,ab,ab,a,ab,ab,ab,a,a,ab,ab,a,ab,-,-,-,-,-,ab,-,-,-,a,ab,a,ab,ab,ab,ab,ab,ab,ab,ab,a,ab,a,a,-,ab,ab,ab,a,a,-,a,a,a,a,a,ab,ab,ab,ab,a,ab,a,ab,a,a,ab,ab,ab,ab,-,-,ab,-,ab,a,ab,a,-,ab,a,ab,a,ab,ab,ab,ab,ab,a,a,ab,-,a,-,-,-,-,-,a,-,-	10.64
I	A	413	136790	D1.10	a,ab,-,-,ab,ab,ab,a,a,-,-,-,ab,-,ab,ab,-,-,-,-,ab,-,a,ab,a,ab,ab,ab,ab,-,-,ab,ab,a,ab,-,a,-,ab,ab,ab,a,a,ab,a,-,a,a,a,ab,ab,ab,ab,a,ab,a,ab,a,a,ab,ab,ab,ab,ab,ab,ab,a,ab,-,ab,a,a,ab,a,ab,a,ab,ab,ab,ab,ab,a,-,ab,-,a,-,a,-,ab,-,-,-,-	10.64
I	A	413	168715	D1.10	a,ab,ab,-,ab,ab,ab,a,a,ab,ab,a,-,ab,ab,ab,-,a,ab,-,ab,-,a,ab,a,ab,ab,-,ab,-,ab,ab,ab,a,ab,a,a,a,ab,ab,ab,a,a,ab,a,-,a,-,a,ab,ab,ab,ab,a,ab,a,ab,a,a,ab,ab,ab,ab,ab,ab,ab,a,ab,a,ab,a,a,ab,a,ab,a,-,ab,ab,-,-,a,ab,ab,ab,-,ab,-,ab,ab,-,-,ab,-	10.64
I	A	413	168722	D1.10	a,-,-,-,ab,ab,ab,a,a,ab,ab,a,-,-,ab,ab,-,a,-,-,ab,-,a,ab,a,ab,ab,ab,ab,-,ab,ab,ab,a,ab,a,a,a,ab,ab,-,a,a,ab,a,-,a,-,a,ab,ab,ab,ab,a,ab,a,ab,a,a,ab,ab,ab,-,ab,ab,-,a,-,a,ab,a,a,ab,a,ab,a,-,ab,ab,-,-,a,ab,ab,-,a,ab,-,ab,ab,-,-,ab,-	10.64
I	A	413	30429	D1.10	a,-,-,a,ab,ab,ab,a,a,-,ab,a,-,ab,ab,ab,-,a,ab,-,ab,-,a,ab,a,ab,ab,ab,ab,ab,ab,ab,ab,a,ab,a,a,a,ab,ab,ab,a,a,ab,a,a,a,a,a,ab,ab,-,ab,a,ab,a,ab,a,a,ab,ab,-,ab,ab,ab,-,a,-,a,ab,-,a,ab,a,ab,a,ab,a,ab,ab,ab,a,-,ab,ab,-,ab,-,ab,ab,-,a,a,ab	10.64
I	A	413	30817	D1.10	a,ab,ab,a,ab,ab,ab,a,a,ab,ab,a,ab,ab,ab,ab,ab,a,ab,-,ab,a,a,ab,a,ab,ab,ab,ab,ab,ab,ab,ab,a,ab,a,a,a,ab,ab,ab,a,a,ab,a,a,a,a,a,ab,ab,ab,ab,a,ab,a,ab,a,a,ab,ab,ab,ab,ab,ab,ab,a,ab,a,ab,a,a,ab,a,ab,a,ab,ab,ab,ab,ab,a,ab,ab,ab,a,-,a,ab,ab,ab,a,ab,ab	10.64
I	A	16335	7624	D1.10	a,ab,ab,a,ab,ab,ab,a,a,ab,a,a,a,ab,ab,ab,-,-,a,ab,a,-,ab,ab,ab,ab,ab,ab,ab,a,ab,a,ab,a,ab,ab,a,ab,ab,ab,ab,ab,a,a,a,a,a,a,ab,a,-,ab,ab,a,ab,a,ab,ab,a,ab,a,a,ab,ab,ab,ab,ab,ab,ab,ab,ab,a,a,a,ab,a,ab,ab,ab,a,-,ab,-,ab,a,a,-,ab,-,ab,a,a,ab,ab	10.64
I	A	20037	759	D1.10	a,ab,ab,a,ab,ab,ab,a,a,ab,a,a,-,ab,ab,ab,ab,ab,a,-,a,-,ab,ab,ab,ab,-,ab,ab,-,ab,a,-,a,ab,ab,a,ab,ab,a,ab,-,a,a,a,a,a,a,ab,a,ab,ab,ab,a,ab,a,ab,ab,a,-,a,a,-,ab,ab,ab,ab,ab,-,ab,ab,a,a,a,ab,a,ab,ab,ab,a,ab,ab,-,ab,a,a,ab,ab,ab,-,a,-,-,ab	10.64
I	A	240	273092	D1.10	a,ab,ab,a,ab,ab,ab,a,a,ab,a,a,a,ab,ab,ab,ab,ab,a,ab,a,ab,ab,ab,ab,ab,ab,ab,ab,a,ab,a,ab,a,ab,ab,a,ab,ab,ab,ab,ab,a,a,a,a,a,a,ab,a,ab,ab,ab,a,ab,a,ab,ab,a,ab,a,a,ab,ab,ab,ab,ab,ab,ab,ab,ab,a,a,a,ab,a,ab,ab,ab,a,ab,ab,ab,ab,a,a,ab,ab,ab,ab,a,a,ab,ab	10.64
I	A	46117	427	D1.10	ab,a,a,ab,a,a,a,ab,ab,a,a,ab,a,a,a,-,a,ab,a,a,-,ab,ab,a,ab,a,a,a,a,-,a,a,a,ab,a,ab,-,ab,a,a,a,ab,ab,a,ab,ab,ab,ab,ab,a,a,a,a,ab,a,ab,a,ab,ab,a,a,a,a,a,a,a,ab,a,ab,a,ab,ab,a,ab,a,ab,a,a,a,a,a,-,-,a,a,a,-,a,a,-,a,ab,a,-	10.64
I	A	46117	690	B3.7	ab,a,a,b,a,ab,a,b,ab,a,a,b,ab,ab,ab,a,ab,b,ab,ab,a,b,ab,ab,ab,a,a,a,ab,a,a,a,ab,b,ab,ab,ab,b,ab,ab,a,b,b,a,ab,b,b,b,b,ab,ab,ab,ab,ab,ab,b,ab,ab,b,a,a,ab,ab,a,ab,ab,b,ab,ab,ab,ab,b,a,b,a,ab,ab,a,a,a,ab,ab,a,a,a,ab,ab,b,ab,ab,ab,b,ab,ab	10.64
I	A	468	116108	D1.10	ab,a,a,-,a,a,a,ab,ab,a,a,ab,a,a,-,a,a,ab,a,-,a,ab,-,a,ab,a,a,a,a,a,a,a,a,ab,a,ab,ab,ab,a,a,a,ab,ab,a,ab,ab,ab,ab,ab,a,a,a,a,ab,a,ab,a,ab,ab,a,a,a,a,a,a,a,-,a,-,a,ab,ab,a,ab,a,-,a,a,a,a,a,-,-,a,a,ab,-,-,a,-,-,-,a,a	10.64
I	A	468	116493	D1.10	ab,a,a,ab,a,a,a,ab,ab,a,a,ab,a,a,a,a,a,ab,a,a,a,ab,ab,a,ab,a,a,a,a,a,a,a,a,ab,a,ab,ab,ab,a,a,a,ab,ab,a,ab,ab,ab,ab,ab,a,a,a,a,ab,a,ab,a,ab,ab,a,a,a,a,a,a,a,ab,a,ab,a,ab,ab,a,ab,a,ab,a,a,a,a,a,ab,a,a,a,ab,a,ab,-,-,a,ab,a,a	10.64
I	A	468	135495	D1.10	ab,a,a,ab,a,a,a,ab,ab,a,a,ab,a,a,a,a,a,ab,a,a,a,ab,ab,a,ab,a,a,a,a,a,a,a,a,ab,a,ab,ab,ab,a,a,a,ab,ab,a,ab,ab,ab,ab,ab,a,a,a,a,ab,a,ab,a,ab,ab,a,a,a,a,a,a,a,ab,a,ab,a,ab,ab,a,ab,a,ab,a,a,a,a,a,ab,a,a,a,a,a,a,a,a,a,b,a,a	10.64
I	A	468	140901	D1.10	ab,a,a,-,a,a,a,ab,ab,a,a,ab,-,a,-,-,a,-,a,-,-,-,ab,a,ab,a,-,a,a,-,a,a,a,ab,a,ab,ab,ab,a,a,a,ab,ab,a,-,ab,ab,ab,ab,a,a,a,a,ab,a,ab,a,ab,ab,a,a,a,a,a,a,a,ab,a,ab,a,ab,ab,a,ab,a,ab,a,a,a,a,a,ab,a,a,a,-,a,-,-,a,-,-,a,a	10.64
I	A	468	140905	D1.10	ab,a,a,ab,a,a,a,ab,ab,a,a,ab,-,a,-,a,a,-,a,-,-,-,ab,a,ab,a,-,a,a,-,a,a,a,ab,a,ab,ab,ab,a,a,a,ab,ab,a,ab,ab,ab,ab,ab,a,a,a,a,ab,a,ab,a,ab,ab,a,a,a,a,a,a,a,ab,a,ab,a,ab,ab,a,ab,a,ab,a,a,a,a,a,ab,a,a,a,-,a,-,-,a,-,-,a,a	10.64
I	A	468	140906	D1.10	ab,a,a,ab,a,a,a,ab,ab,a,a,ab,-,a,-,a,a,-,a,-,-,-,ab,a,ab,a,-,a,a,-,a,a,a,ab,a,ab,ab,ab,a,a,a,ab,ab,a,ab,ab,ab,ab,ab,a,a,a,a,ab,a,ab,a,ab,ab,a,a,a,a,a,a,a,ab,a,ab,a,ab,ab,a,ab,a,ab,a,a,a,a,a,ab,a,a,a,-,a,-,-,a,-,-,a,a	10.64
I	A	468	140939	D1.10	ab,a,a,ab,a,a,a,ab,ab,a,a,-,-,a,-,-,a,ab,a,-,-,-,ab,-,ab,a,-,a,a,-,a,a,a,ab,a,ab,ab,ab,a,a,a,ab,ab,a,ab,-,ab,ab,ab,a,a,a,a,ab,a,ab,a,ab,ab,a,a,a,a,a,a,a,ab,a,ab,a,-,ab,a,ab,a,ab,a,a,a,a,a,ab,a,a,a,-,a,-,-,a,-,a,a,a	10.64
I	A	468	140967	D1.10	ab,-,a,ab,a,a,a,ab,ab,a,a,-,-,a,-,-,-,ab,-,-,-,-,-,-,ab,a,-,a,a,-,a,a,a,ab,a,-,ab,ab,a,a,a,-,ab,a,ab,-,ab,ab,ab,a,a,a,a,ab,a,ab,a,ab,ab,a,a,a,a,a,a,a,ab,a,ab,a,ab,ab,a,ab,a,ab,a,a,a,a,-,ab,a,-,-,-,-,-,-,a,-,a,-,a	10.64
I	A	468	152847	D1.10	ab,a,a,ab,a,a,a,ab,ab,a,a,ab,a,-,a,-,a,ab,a,a,a,ab,ab,a,ab,a,a,a,a,a,a,a,a,ab,a,ab,ab,ab,a,a,a,ab,ab,a,ab,ab,ab,-,ab,a,a,a,a,ab,a,ab,a,ab,ab,a,a,a,a,a,a,a,-,a,ab,a,ab,ab,a,ab,a,ab,a,a,a,a,a,ab,a,a,a,ab,a,ab,a,a,a,ab,a,a	10.64
I	A	468	135356	B3.7	a,a,a,ab,a,-,a,ab,a,a,-,ab,-,-,-,a,-,ab,ab,-,-,-,a,ab,a,a,-,a,ab,-,a,a,ab,b,ab,a,a,ab,ab,ab,a,ab,ab,a,a,ab,-,ab,ab,ab,ab,ab,ab,-,ab,b,ab,a,b,a,a,ab,ab,a,ab,ab,-,-,-,ab,a,b,a,-,a,a,ab,a,a,a,-,-,a,a,a,-,-,b,-,ab,ab,ab,a,ab	10.64
I	A	468	135359	B3.7	a,a,a,ab,a,ab,a,ab,a,a,-,ab,-,ab,-,a,-,ab,ab,-,-,-,a,ab,a,a,-,a,ab,-,a,a,ab,b,ab,a,a,ab,ab,ab,a,ab,ab,a,a,ab,ab,ab,ab,-,ab,ab,ab,-,ab,b,ab,a,b,a,a,ab,ab,a,ab,ab,-,-,-,ab,a,b,a,ab,a,a,ab,a,a,a,ab,a,a,a,a,-,-,b,ab,ab,ab,-,a,ab	10.64
I	A	535758	1237	D1.10	ab,a,a,ab,a,a,a,ab,ab,a,a,ab,a,a,a,a,a,ab,a,-,a,-,ab,a,ab,a,a,a,a,a,a,a,a,ab,a,ab,ab,ab,a,a,a,ab,ab,a,ab,ab,ab,ab,ab,a,a,a,a,ab,a,ab,a,ab,ab,a,a,a,a,a,a,a,ab,a,ab,a,ab,ab,a,ab,a,ab,a,a,a,a,a,ab,a,a,a,ab,a,-,a,-,a,ab,a,a	10.64
I	A	535758	1275	D1.10	ab,a,a,ab,a,a,a,ab,ab,a,a,ab,a,a,a,a,a,ab,a,-,a,ab,ab,a,ab,a,a,a,a,a,a,a,a,ab,a,ab,ab,ab,a,a,a,ab,ab,a,ab,ab,ab,ab,ab,a,a,a,a,ab,a,ab,a,ab,ab,a,a,a,a,a,a,a,ab,a,ab,a,ab,ab,a,ab,a,ab,a,a,a,a,a,ab,a,a,a,ab,a,ab,a,-,a,ab,a,a	10.64
I	A	535758	1281	D1.10	ab,a,a,ab,a,a,a,ab,ab,a,a,ab,a,a,a,a,a,ab,a,-,a,ab,ab,a,ab,a,a,a,a,a,a,a,a,ab,a,ab,ab,ab,a,a,a,ab,ab,a,ab,ab,ab,ab,ab,a,a,a,a,ab,a,ab,a,ab,ab,a,a,a,a,a,a,a,ab,a,ab,a,ab,ab,a,ab,a,ab,a,a,a,a,a,ab,a,a,a,ab,a,ab,a,-,a,ab,a,a	10.64
I	A	535758	1287	D1.10	ab,a,a,ab,a,a,a,ab,ab,a,a,ab,a,a,a,a,a,ab,a,a,a,ab,ab,a,ab,a,a,a,a,a,a,a,a,ab,a,ab,ab,ab,a,a,a,ab,ab,a,ab,ab,ab,ab,ab,a,a,a,a,ab,a,ab,a,ab,ab,a,a,a,a,a,a,a,ab,a,ab,a,ab,ab,a,ab,a,ab,a,a,a,a,a,ab,a,a,a,ab,a,ab,a,-,a,ab,a,a	10.64
I	A	535758	1371	D1.10	ab,a,a,ab,a,a,a,ab,-,a,a,ab,a,a,-,a,-,ab,a,a,a,ab,ab,a,ab,a,a,a,a,a,a,a,a,ab,a,ab,ab,ab,a,a,a,ab,ab,a,ab,ab,ab,ab,ab,a,a,a,a,ab,a,ab,a,ab,ab,a,a,a,a,a,a,a,ab,a,ab,a,ab,ab,a,ab,a,ab,a,a,a,a,a,ab,a,a,a,ab,a,-,a,-,a,ab,a,a	10.64
I	A	535758	945	D1.10	ab,a,a,-,a,a,a,ab,-,a,-,ab,-,-,a,-,-,-,a,-,-,-,ab,a,ab,-,-,a,a,a,a,a,a,ab,-,ab,ab,ab,-,a,a,ab,ab,a,ab,-,a,ab,ab,a,a,a,a,ab,a,ab,a,ab,ab,a,a,a,a,a,a,a,ab,a,-,a,ab,ab,a,a,a,ab,a,a,a,a,a,ab,a,a,a,-,-,-,-,a,a,ab,-,a	10.64
I	A	535758	951	D1.10	ab,a,a,-,a,a,a,ab,ab,a,-,ab,-,-,a,-,-,-,a,-,-,a,ab,a,ab,a,-,a,a,a,a,a,a,ab,-,ab,ab,ab,-,a,a,ab,ab,a,ab,-,a,ab,ab,a,a,a,a,ab,a,ab,a,ab,ab,a,a,a,a,a,a,a,ab,a,-,a,ab,ab,a,a,a,ab,a,a,a,a,a,ab,a,a,a,-,-,-,-,a,a,ab,-,a	10.64
I	A	535876	390	D1.10	ab,a,-,ab,a,a,a,ab,ab,a,a,ab,-,-,-,a,a,-,-,-,a,ab,ab,a,ab,a,-,a,a,a,a,a,a,ab,a,ab,ab,-,-,a,a,ab,ab,a,ab,ab,ab,ab,ab,a,a,a,a,ab,a,ab,a,ab,ab,a,a,a,a,a,a,a,ab,-,ab,a,ab,ab,a,ab,-,ab,a,a,a,a,a,-,-,a,a,ab,a,ab,a,-,a,ab,a,-	10.64
I	A	535876	424	D1.10	ab,a,a,ab,a,a,a,ab,ab,a,a,ab,-,-,-,a,a,-,a,-,a,ab,ab,a,ab,a,-,a,a,a,a,a,a,ab,a,ab,-,ab,a,a,a,ab,ab,a,ab,ab,ab,ab,ab,a,a,a,a,ab,a,ab,a,ab,ab,a,a,a,a,a,a,a,ab,-,ab,a,ab,ab,a,ab,a,ab,a,a,a,a,a,-,a,a,a,ab,a,ab,a,-,a,ab,a,-	10.64
I	A	535876	468	D1.10	ab,-,a,ab,a,a,a,ab,ab,a,a,ab,-,-,-,a,a,-,a,-,a,ab,ab,a,ab,a,-,a,a,a,a,a,a,ab,a,ab,ab,ab,a,a,a,ab,ab,a,ab,ab,ab,ab,ab,a,a,a,a,ab,a,ab,a,ab,ab,a,a,a,a,a,a,a,ab,a,ab,a,ab,ab,a,ab,a,ab,a,a,a,a,a,ab,a,a,a,-,a,ab,a,-,a,ab,a,-	10.64
I	A	535876	683	D1.10	ab,a,a,ab,a,a,a,ab,ab,a,a,ab,-,-,-,-,a,-,a,-,a,ab,ab,a,ab,a,-,a,a,a,a,a,a,ab,a,ab,ab,ab,a,a,a,ab,ab,a,ab,ab,ab,ab,ab,a,a,a,a,ab,a,ab,a,ab,ab,a,a,a,a,a,a,a,ab,a,ab,a,ab,ab,a,ab,a,ab,a,a,a,a,a,ab,a,a,a,ab,a,ab,a,-,a,ab,a,-	10.64
I	A	535876	703	B3.7	ab,a,a,b,a,ab,a,b,ab,a,a,b,-,-,ab,a,ab,-,ab,-,a,-,ab,ab,ab,a,-,a,ab,a,a,a,ab,b,ab,ab,ab,b,ab,ab,a,b,b,a,ab,b,b,b,b,ab,ab,ab,ab,ab,ab,b,ab,ab,b,a,a,ab,ab,a,ab,ab,b,ab,ab,ab,ab,b,a,b,a,ab,ab,a,a,a,ab,ab,a,a,a,ab,ab,b,ab,-,a,b,-,-	10.64
I	A	544374	959	D1.10	ab,-,a,ab,a,a,a,ab,ab,a,a,ab,a,a,a,a,a,ab,a,a,a,ab,ab,a,ab,a,a,a,a,a,a,a,a,ab,a,ab,ab,ab,a,a,a,ab,ab,a,ab,ab,ab,ab,ab,a,a,a,a,ab,a,ab,a,ab,ab,a,a,a,a,a,a,a,ab,a,ab,a,ab,ab,a,ab,a,ab,a,a,a,a,-,ab,a,a,a,ab,a,ab,a,-,a,-,a,a	10.64
I	A	544374	1259	B3.7	ab,a,a,b,a,ab,a,b,-,a,-,b,-,-,-,a,-,-,-,-,a,b,ab,-,ab,a,a,a,ab,a,a,a,ab,b,-,ab,-,b,ab,ab,a,b,b,a,ab,b,-,b,b,ab,ab,ab,ab,ab,ab,b,-,-,b,a,a,ab,ab,a,ab,-,b,ab,ab,-,ab,b,a,b,a,ab,ab,a,a,a,ab,-,-,a,a,-,ab,-,-,-,-,-,ab,-	10.64
I	A	544374	1141	B3.7	ab,a,a,b,a,ab,a,b,ab,a,a,b,a,-,-,a,ab,b,ab,-,a,-,ab,ab,ab,a,a,a,ab,a,a,a,ab,b,ab,ab,ab,b,ab,ab,a,b,b,a,ab,b,b,b,b,ab,ab,ab,ab,ab,ab,b,-,ab,b,a,a,ab,ab,a,ab,ab,b,ab,ab,ab,ab,b,a,b,a,ab,ab,a,a,a,-,ab,a,a,a,ab,a,-,b,-,ab,b,-,ab	10.64
I	A	544374	1107	B3.7	ab,a,a,b,a,ab,a,b,ab,a,a,b,-,ab,ab,a,ab,b,ab,ab,a,-,ab,ab,ab,a,a,a,ab,a,a,a,ab,b,-,ab,ab,b,ab,ab,a,b,b,a,ab,b,b,b,b,ab,ab,ab,ab,ab,ab,b,ab,ab,b,a,a,ab,ab,a,ab,ab,b,ab,ab,ab,ab,b,a,b,a,ab,ab,a,a,a,-,ab,a,a,a,ab,ab,b,b,-,ab,b,ab,ab	10.64
I	A	544374	1043	B3.7	ab,a,a,b,a,ab,a,b,ab,a,a,b,-,-,ab,a,-,b,ab,-,a,b,ab,ab,ab,a,a,a,ab,a,a,a,ab,b,ab,ab,ab,b,-,ab,a,b,b,a,ab,b,b,b,b,ab,ab,ab,ab,ab,ab,b,ab,ab,b,a,a,ab,ab,a,ab,ab,b,ab,ab,ab,ab,b,a,b,a,ab,ab,a,a,a,ab,ab,a,a,a,ab,ab,b,ab,-,ab,b,ab,ab	10.64
I	A	546038	510	D1.10	ab,a,a,ab,a,a,a,ab,ab,a,a,ab,-,a,-,a,a,ab,a,a,a,ab,ab,a,ab,a,a,a,a,a,a,a,a,ab,a,ab,ab,ab,a,a,a,ab,-,a,ab,ab,-,ab,ab,a,a,a,a,ab,a,ab,a,ab,-,a,a,a,a,a,a,a,ab,a,ab,a,ab,ab,a,ab,a,ab,a,a,a,a,-,-,-,a,a,a,-,-,a,-,a,ab,a,-	10.64
I	A	546038	523	D1.10	ab,a,a,ab,a,a,a,ab,ab,a,a,ab,-,a,a,a,a,ab,a,a,a,-,ab,a,ab,a,a,a,a,a,a,a,a,ab,a,ab,ab,ab,a,a,a,ab,ab,a,ab,ab,ab,ab,ab,a,a,a,a,ab,a,ab,a,-,ab,a,a,a,a,a,a,a,ab,a,ab,a,ab,ab,a,ab,a,ab,a,a,a,a,-,-,-,a,a,a,-,-,a,-,a,ab,a,a	10.64
I	A	546038	603	D1.10	ab,a,a,ab,a,a,a,ab,ab,a,a,ab,a,a,a,a,a,ab,a,a,a,ab,ab,a,ab,a,a,a,a,a,a,a,a,ab,a,ab,ab,ab,a,a,a,ab,ab,a,ab,ab,ab,ab,ab,a,a,a,a,ab,a,ab,a,ab,ab,a,a,a,a,a,a,a,ab,a,ab,a,-,ab,a,ab,a,ab,a,a,a,a,-,ab,a,a,a,a,-,-,a,a,a,ab,a,a	10.64
I	A	546038	826	B3.7	a,a,a,b,a,ab,a,b,a,a,a,b,-,ab,ab,a,ab,b,ab,ab,a,b,a,ab,a,a,a,a,ab,a,a,a,-,b,ab,a,a,b,-,ab,a,b,ab,a,a,b,b,b,b,ab,ab,ab,ab,a,ab,b,ab,a,b,a,a,ab,a,a,ab,ab,b,ab,a,ab,a,b,a,b,a,a,ab,a,a,a,-,-,a,a,a,a,-,b,a,-,ab,b,ab,ab	10.64
I	A	546038	848	B3.7	ab,a,a,b,a,ab,a,b,ab,a,a,b,ab,ab,ab,a,ab,b,ab,ab,a,b,ab,ab,ab,a,a,a,ab,a,a,a,ab,b,ab,ab,ab,b,-,ab,a,b,-,a,a,b,b,b,b,ab,ab,ab,ab,ab,ab,b,ab,ab,b,a,a,ab,-,a,ab,ab,b,ab,ab,ab,ab,b,a,b,a,ab,ab,a,a,a,-,ab,a,a,a,-,-,b,a,-,-,b,ab,ab	10.64
I	A	549239	192	D1.10	a,ab,ab,a,ab,ab,ab,a,a,ab,ab,a,ab,ab,ab,ab,-,a,ab,ab,ab,a,a,ab,a,ab,ab,ab,ab,ab,ab,ab,ab,a,ab,a,a,a,ab,ab,ab,a,a,ab,a,a,a,a,a,ab,ab,ab,ab,a,ab,a,ab,a,a,ab,ab,ab,ab,ab,ab,ab,a,ab,a,ab,a,a,ab,a,ab,a,ab,ab,ab,ab,ab,a,a,ab,ab,a,-,-,ab,-,ab,a,ab,ab	10.64
I	A	549239	246	D1.10	a,ab,ab,a,ab,ab,ab,a,a,ab,ab,a,ab,ab,ab,ab,-,a,ab,ab,ab,a,a,ab,a,ab,ab,ab,ab,ab,ab,ab,ab,a,ab,a,a,a,ab,ab,ab,a,a,ab,a,a,a,-,a,ab,-,ab,ab,a,ab,a,ab,a,a,ab,ab,ab,ab,ab,ab,ab,a,ab,a,ab,a,a,ab,a,ab,a,ab,ab,ab,ab,-,a,-,ab,ab,a,-,-,ab,-,ab,a,ab,ab	10.64
I	A	549239	214	B3.7	b,ab,ab,ab,ab,a,ab,ab,b,ab,ab,ab,a,a,a,ab,a,ab,a,a,ab,ab,b,a,b,ab,ab,ab,a,ab,ab,ab,a,ab,a,b,b,ab,a,a,ab,ab,ab,ab,b,ab,ab,ab,ab,a,a,a,a,b,a,ab,a,b,ab,ab,ab,a,a,ab,a,a,ab,a,b,a,b,ab,ab,ab,ab,ab,a,ab,ab,ab,a,b,b,ab,ab,b,-,-,a,-,a,ab,a,a	10.64
I	A	549239	195	B3.7	b,ab,ab,ab,ab,a,ab,ab,b,ab,ab,ab,a,a,a,ab,a,ab,a,a,ab,a,b,a,b,ab,ab,ab,a,ab,ab,ab,a,ab,a,b,b,ab,a,a,ab,ab,ab,ab,b,ab,ab,ab,ab,a,a,a,a,b,a,ab,a,b,ab,ab,ab,a,a,ab,a,a,ab,a,b,a,b,ab,ab,ab,ab,ab,a,ab,ab,ab,a,b,b,ab,ab,b,-,-,a,-,a,-,a,a	10.64
I	A	549239	282	B3.7	b,-,ab,ab,ab,a,ab,ab,b,ab,-,ab,-,-,a,ab,a,ab,a,a,ab,ab,b,a,b,ab,ab,ab,a,ab,ab,ab,a,ab,a,b,b,ab,a,a,ab,ab,ab,ab,b,ab,ab,ab,ab,a,a,a,a,b,a,ab,a,b,ab,ab,ab,a,a,ab,a,a,ab,a,b,a,b,ab,ab,ab,ab,ab,a,ab,ab,ab,a,b,-,ab,ab,b,a,-,a,-,a,-,a,a	10.64
I	A	549239	230	D1.10	a,ab,ab,a,ab,ab,ab,a,a,ab,ab,a,ab,ab,ab,ab,-,a,ab,ab,ab,a,a,ab,a,ab,ab,ab,ab,ab,ab,ab,ab,a,ab,a,a,a,ab,ab,ab,a,a,ab,a,a,a,a,a,ab,ab,ab,ab,a,ab,a,ab,a,a,ab,ab,ab,ab,ab,ab,ab,a,ab,a,ab,a,a,ab,a,ab,a,ab,ab,ab,ab,ab,a,a,ab,ab,a,-,-,ab,-,ab,a,ab,ab	10.64
I	A	550242	1009	D1.10	a,ab,ab,a,ab,ab,ab,a,a,ab,ab,a,-,ab,-,-,-,a,ab,-,ab,a,a,ab,a,ab,-,ab,ab,ab,ab,ab,ab,a,-,a,a,a,ab,ab,ab,a,a,ab,a,a,a,a,a,ab,ab,ab,ab,a,ab,a,ab,a,a,ab,ab,ab,ab,ab,a,ab,a,ab,a,ab,a,a,ab,a,ab,a,-,ab,ab,ab,ab,a,ab,ab,ab,a,a,a,ab,-,ab,a,ab,ab	10.64
I	A	550242	2114	D1.10	a,ab,-,a,ab,ab,ab,a,a,ab,ab,a,-,ab,ab,-,ab,a,ab,-,ab,a,a,-,a,ab,ab,ab,ab,-,-,ab,ab,a,ab,a,a,a,ab,ab,ab,a,a,ab,a,a,a,a,a,ab,ab,ab,-,a,ab,a,ab,a,a,ab,ab,ab,ab,ab,ab,ab,a,ab,a,ab,a,a,ab,a,ab,a,ab,ab,ab,ab,ab,a,ab,ab,ab,a,ab,a,ab,ab,ab,-,-,ab	10.64
I	A	550242	788	D1.10	a,ab,ab,a,ab,ab,ab,a,a,ab,ab,a,ab,ab,ab,-,ab,a,ab,-,ab,a,a,ab,a,ab,ab,ab,ab,ab,ab,ab,ab,a,ab,a,a,a,ab,ab,ab,a,a,ab,a,a,a,a,a,ab,ab,ab,ab,a,ab,a,ab,a,a,ab,ab,ab,ab,ab,ab,ab,a,ab,a,ab,a,a,ab,a,ab,a,ab,ab,ab,ab,ab,a,ab,ab,ab,a,ab,a,ab,-,a,a,ab,ab	10.64
I	A	550242	947	D1.10	a,ab,ab,a,ab,ab,ab,a,a,ab,ab,a,ab,ab,ab,a,ab,a,ab,ab,ab,-,a,ab,a,ab,ab,ab,ab,ab,ab,ab,ab,a,ab,a,a,a,ab,ab,ab,a,a,ab,a,a,a,a,a,ab,ab,ab,ab,a,ab,a,ab,a,a,ab,ab,ab,ab,ab,a,ab,a,ab,a,ab,a,a,ab,a,ab,a,a,ab,ab,ab,ab,a,ab,ab,ab,a,a,a,ab,-,ab,a,ab,ab	10.64
I	A	550242	966	D1.10	a,ab,ab,a,ab,ab,ab,a,a,ab,ab,a,ab,ab,ab,-,ab,a,ab,-,ab,a,a,ab,a,ab,ab,ab,ab,ab,ab,ab,ab,a,ab,a,a,a,ab,ab,ab,a,a,ab,a,a,a,a,a,ab,ab,ab,ab,a,ab,a,ab,a,a,ab,ab,ab,ab,ab,a,ab,a,ab,a,ab,a,a,ab,a,ab,a,a,ab,ab,ab,ab,a,ab,ab,ab,a,a,a,ab,-,ab,a,ab,ab	10.64
I	A	550242	973	D1.10	a,ab,ab,a,ab,ab,ab,a,a,ab,ab,a,ab,ab,ab,-,ab,a,ab,-,ab,a,a,ab,a,ab,ab,ab,ab,ab,ab,ab,ab,a,ab,a,a,a,ab,ab,ab,a,a,ab,a,a,a,a,a,ab,ab,ab,ab,a,ab,a,ab,a,a,ab,ab,ab,ab,ab,a,ab,a,ab,a,ab,a,a,ab,a,ab,a,a,ab,ab,ab,ab,a,ab,ab,ab,a,a,a,ab,-,ab,a,ab,ab	10.64
I	A	551743	644	D1.10	ab,a,a,ab,a,a,a,ab,ab,a,a,ab,a,a,a,a,a,ab,a,a,a,ab,ab,a,ab,a,a,a,a,a,a,a,a,ab,a,ab,ab,ab,a,a,a,ab,ab,a,ab,ab,ab,ab,ab,a,a,a,a,ab,a,ab,a,ab,ab,a,a,a,a,a,a,a,ab,a,ab,a,ab,ab,a,ab,a,ab,a,a,a,a,a,ab,a,a,a,ab,a,ab,a,a,a,ab,a,a	10.64
I	A	551743	449	B3.7	ab,a,a,b,a,a,a,b,a,a,a,b,ab,a,-,a,ab,b,ab,a,a,b,a,ab,a,a,a,a,a,a,a,a,a,b,-,ab,a,b,ab,a,a,b,b,a,-,b,b,b,b,a,-,a,a,a,a,b,-,a,b,a,a,a,a,a,a,-,b,-,ab,a,a,b,a,b,a,a,a,a,a,a,a,a,a,a,a,a,-,-,a,-,ab,b,ab,-	10.64
I	A	551743	403	B3.7	ab,a,a,b,a,ab,a,b,ab,a,a,b,ab,ab,ab,a,ab,b,ab,ab,a,b,ab,ab,ab,a,a,a,ab,a,a,a,ab,b,ab,ab,ab,b,ab,ab,a,b,b,a,ab,b,b,b,b,ab,ab,ab,ab,ab,ab,b,ab,ab,b,a,a,ab,ab,a,ab,ab,b,ab,ab,ab,ab,b,a,b,a,ab,ab,a,a,a,ab,ab,a,a,a,ab,ab,b,-,b,ab,b,-,ab	10.64
I	A	551743	272	B3.7	ab,a,-,b,a,ab,a,b,ab,a,a,b,-,ab,b,a,-,b,ab,ab,a,b,ab,ab,ab,a,a,a,ab,a,a,a,-,b,ab,ab,-,b,ab,ab,a,b,b,a,ab,b,b,b,b,ab,ab,ab,ab,ab,ab,b,ab,ab,b,a,a,ab,ab,a,ab,b,b,ab,ab,ab,ab,b,a,b,a,ab,ab,a,a,a,-,-,-,a,a,ab,-,-,ab,a,a,b,-,-	10.64
I	A	551743	1058	B3.7	ab,a,-,b,a,ab,a,b,-,a,a,b,-,ab,ab,-,-,b,ab,ab,a,b,-,ab,ab,a,a,a,ab,a,a,a,ab,b,ab,ab,ab,b,ab,ab,a,b,b,a,ab,b,b,b,b,ab,ab,ab,ab,ab,ab,b,ab,ab,b,a,a,ab,ab,a,ab,-,b,ab,ab,ab,ab,b,a,b,a,ab,ab,a,a,a,b,ab,a,-,a,ab,-,-,a,ab,ab,-,-,ab	10.64
I	A	551743	275	B3.7	ab,a,-,b,a,ab,a,b,ab,a,a,b,-,ab,b,a,-,b,ab,ab,a,b,ab,ab,ab,a,a,a,ab,a,a,a,ab,b,ab,ab,ab,b,-,ab,a,b,b,a,ab,b,b,b,b,ab,ab,ab,ab,ab,ab,b,ab,ab,b,a,a,ab,ab,a,ab,-,b,ab,ab,ab,ab,b,a,b,a,ab,ab,a,a,a,-,-,a,a,a,ab,-,-,ab,ab,a,b,-,-	10.64
I	A	551743	1097	B3.7	ab,-,-,b,a,ab,a,b,-,a,a,b,-,ab,-,-,-,b,ab,-,a,b,ab,ab,ab,a,-,a,ab,a,a,a,-,b,ab,ab,ab,b,ab,ab,a,b,-,a,ab,b,b,b,b,ab,ab,ab,ab,ab,ab,b,ab,ab,b,a,a,ab,ab,a,ab,ab,b,ab,ab,-,-,b,a,b,a,ab,ab,a,a,a,ab,ab,a,-,a,ab,-,b,-,-,-,-,-,-	10.64
I	A	551743	748	B3.7	ab,a,a,b,a,a,a,b,ab,a,a,b,a,a,a,a,a,b,a,a,a,b,ab,a,ab,a,a,a,a,a,a,a,a,b,a,ab,ab,b,a,a,a,b,b,a,ab,b,b,b,b,a,a,a,a,ab,a,b,a,ab,b,a,a,a,a,a,a,a,b,a,ab,a,ab,b,a,b,a,ab,a,a,a,a,-,ab,a,a,a,ab,a,b,-,a,a,b,a,-	10.64
I	A	551743	605	B3.7	ab,a,a,b,a,ab,a,b,ab,a,a,b,ab,ab,ab,a,ab,b,ab,ab,a,b,ab,ab,ab,a,a,a,ab,a,a,a,ab,b,ab,ab,ab,b,ab,ab,a,b,b,a,ab,b,b,b,b,ab,ab,ab,ab,ab,ab,b,ab,ab,b,a,a,ab,ab,a,ab,ab,b,ab,ab,ab,ab,b,a,b,a,ab,ab,a,a,a,ab,ab,a,a,a,ab,ab,b,ab,b,ab,b,ab,ab	10.64
I	A	551743	388	B3.7	ab,a,a,b,a,ab,a,b,ab,a,a,b,ab,ab,ab,a,ab,b,ab,ab,a,b,ab,ab,ab,a,a,a,ab,a,a,a,ab,b,ab,ab,ab,b,ab,ab,a,b,b,a,ab,b,b,b,b,ab,ab,ab,ab,ab,ab,b,ab,ab,b,a,a,ab,ab,a,ab,ab,b,ab,ab,ab,ab,b,a,b,a,ab,ab,a,a,a,ab,ab,a,a,a,ab,ab,b,ab,-,ab,b,ab,ab	10.64
I	A	551743	470	B3.7	ab,a,a,b,a,ab,a,b,ab,a,a,b,ab,ab,ab,a,ab,b,ab,ab,a,b,ab,ab,ab,a,a,a,ab,a,a,a,ab,b,ab,ab,ab,b,ab,ab,a,b,b,a,ab,b,b,b,b,ab,ab,ab,ab,ab,ab,b,ab,ab,b,a,a,ab,ab,a,ab,ab,b,ab,ab,ab,ab,b,a,b,a,ab,ab,a,a,a,ab,a,a,a,a,ab,ab,-,a,-,ab,b,ab,b	10.64
I	A	551743	372	B3.7	ab,a,a,b,a,ab,a,b,ab,a,a,b,ab,ab,ab,a,ab,b,ab,ab,a,b,ab,ab,ab,a,a,a,ab,a,a,a,ab,b,ab,ab,ab,b,ab,ab,a,b,b,a,ab,b,b,b,b,ab,ab,ab,ab,ab,ab,b,ab,ab,b,a,a,ab,ab,a,ab,ab,b,ab,ab,ab,ab,b,a,b,a,ab,ab,a,a,a,ab,ab,a,a,a,-,ab,b,ab,ab,ab,b,ab,ab	10.64
I	A	551743	729	B3.7	ab,a,a,b,a,ab,a,b,ab,a,a,b,ab,ab,ab,a,ab,b,ab,ab,a,b,ab,b,ab,a,a,a,ab,a,a,a,ab,b,ab,-,ab,b,ab,ab,a,b,b,a,ab,b,b,b,b,ab,ab,ab,ab,ab,ab,b,ab,ab,b,a,a,ab,ab,a,ab,ab,b,ab,ab,ab,ab,b,a,b,a,ab,ab,a,a,a,-,ab,a,a,a,ab,ab,b,b,ab,ab,b,-,-	10.64
I	A	551743	974	B3.7	ab,a,a,b,a,ab,a,b,ab,a,a,b,ab,ab,ab,a,-,b,ab,ab,a,b,ab,ab,ab,a,a,a,ab,a,a,a,ab,b,ab,ab,ab,b,ab,ab,a,b,b,a,ab,b,b,b,b,ab,ab,ab,ab,ab,ab,b,ab,ab,b,a,a,ab,ab,a,ab,ab,b,ab,ab,ab,ab,b,a,b,a,ab,ab,a,a,a,ab,ab,a,a,a,ab,b,b,ab,b,-,b,ab,ab	10.64
I	A	551743	312	B3.7	ab,a,a,b,a,ab,a,b,ab,a,a,b,-,ab,ab,a,ab,b,ab,ab,a,b,ab,ab,ab,a,a,a,ab,a,a,a,ab,b,ab,ab,ab,b,ab,ab,a,b,b,a,ab,b,b,b,b,ab,ab,ab,ab,ab,ab,b,ab,ab,b,a,a,ab,ab,a,ab,ab,b,ab,ab,ab,ab,b,a,b,a,ab,ab,a,a,a,-,ab,a,a,-,ab,a,b,-,ab,ab,b,a,-	10.64
I	A	551743	233	B3.7	ab,-,-,b,a,ab,a,b,ab,a,-,b,-,ab,-,a,-,-,ab,-,-,-,ab,ab,ab,a,a,a,ab,-,a,a,-,b,ab,b,ab,b,-,ab,a,b,b,a,ab,b,b,b,b,ab,ab,ab,ab,ab,ab,b,ab,-,b,a,a,ab,ab,a,ab,b,b,ab,ab,ab,ab,b,a,b,a,ab,b,a,a,a,-,-,-,a,a,a,-,-,ab,-,a,b,-,-	10.64
I	A	551743	795	B3.7	ab,a,a,b,a,ab,a,b,ab,a,a,b,ab,ab,ab,a,-,b,ab,ab,a,b,ab,ab,ab,a,a,a,ab,a,a,a,ab,b,ab,ab,ab,b,ab,ab,a,b,b,a,ab,b,b,b,b,ab,ab,ab,ab,ab,ab,b,ab,ab,b,a,a,ab,ab,a,ab,ab,b,ab,ab,ab,ab,b,a,b,a,ab,ab,a,a,a,ab,ab,a,a,a,ab,ab,b,-,a,ab,b,ab,ab	10.64
I	A	551743	672	B3.7	ab,a,a,b,a,ab,a,b,ab,a,a,b,ab,ab,ab,a,ab,b,ab,ab,a,b,ab,ab,ab,a,a,a,ab,a,a,a,ab,b,ab,ab,ab,b,ab,ab,a,b,b,a,ab,b,b,b,b,ab,ab,ab,ab,ab,ab,b,ab,ab,b,a,a,ab,ab,a,ab,ab,b,ab,ab,ab,ab,b,a,b,a,ab,ab,a,a,a,ab,ab,a,a,a,ab,ab,b,ab,-,ab,b,ab,ab	10.64
I	A	551743	594	B3.7	ab,a,a,b,a,ab,a,b,ab,a,a,b,ab,ab,ab,a,ab,b,ab,ab,a,b,ab,ab,ab,a,a,a,ab,a,a,a,ab,b,ab,ab,ab,b,ab,ab,a,b,b,a,ab,b,b,b,b,ab,ab,ab,ab,ab,ab,b,ab,ab,b,a,a,ab,ab,a,ab,ab,b,ab,ab,ab,ab,b,a,b,a,ab,ab,a,a,a,ab,ab,a,a,a,ab,ab,b,ab,b,ab,b,ab,ab	10.64
I	A	551743	340	B3.7	ab,a,a,b,a,ab,a,b,ab,a,a,b,ab,ab,-,a,ab,b,-,ab,a,b,ab,ab,ab,a,a,a,ab,a,a,a,ab,b,ab,-,ab,b,ab,ab,a,b,b,a,ab,b,b,b,b,ab,ab,ab,ab,ab,ab,b,ab,ab,b,a,a,ab,ab,a,ab,ab,b,ab,ab,ab,ab,b,a,b,a,-,ab,a,a,a,ab,ab,a,a,a,ab,a,b,b,ab,ab,b,-,-	10.64
I	A	554303	1050	D1.10	ab,a,a,ab,a,a,a,ab,ab,a,a,ab,-,-,-,-,-,ab,a,a,a,ab,ab,a,ab,a,-,a,a,a,a,a,a,ab,a,ab,ab,ab,a,a,a,ab,ab,a,ab,-,ab,ab,ab,a,a,a,a,ab,a,ab,a,ab,ab,a,a,a,a,a,a,a,ab,a,ab,a,ab,ab,a,ab,a,ab,a,a,a,a,-,ab,a,a,a,ab,-,-,-,-,a,-,a,a	10.64
I	A	55945	385	D1.10	ab,a,a,ab,a,a,a,ab,ab,a,a,ab,-,a,-,-,-,ab,a,a,a,-,ab,a,ab,a,-,a,a,-,a,a,a,-,a,ab,ab,ab,-,a,a,ab,ab,a,ab,ab,-,ab,ab,a,a,a,a,ab,a,ab,a,ab,ab,a,a,a,a,a,a,a,ab,a,-,a,-,ab,a,ab,a,ab,a,a,a,a,a,-,-,-,a,ab,a,-,a,-,a,-,a,a	10.64
I	A	55945	502	B3.7	ab,a,a,b,a,ab,a,b,ab,a,a,b,ab,ab,ab,a,ab,b,ab,ab,a,b,ab,ab,ab,a,a,a,ab,a,a,a,ab,b,ab,ab,ab,b,ab,ab,a,b,b,a,ab,b,b,b,b,ab,ab,ab,ab,ab,ab,b,ab,ab,b,a,a,ab,ab,a,ab,ab,b,ab,-,ab,ab,b,a,b,a,ab,ab,a,a,a,-,ab,-,a,a,ab,b,b,ab,-,ab,-,ab,a	10.64
I	A	55945	468	B3.7	ab,a,a,b,a,ab,a,b,ab,a,a,b,ab,ab,ab,a,ab,b,ab,ab,a,b,ab,ab,ab,a,a,a,ab,a,a,a,ab,b,ab,ab,ab,b,ab,ab,a,b,b,a,ab,b,b,b,b,ab,ab,ab,ab,ab,ab,b,ab,ab,b,a,a,ab,ab,a,ab,ab,b,ab,ab,ab,ab,b,a,b,a,ab,ab,a,a,a,-,ab,-,a,a,ab,b,b,b,-,ab,b,ab,a	10.64
I	A	564889	599	D1.10	ab,a,a,ab,a,a,a,-,ab,a,a,-,-,a,-,-,-,ab,a,-,a,ab,ab,a,ab,a,-,a,a,-,a,a,a,ab,a,ab,ab,ab,a,a,a,a,ab,a,-,-,ab,ab,ab,a,a,a,a,ab,a,ab,a,ab,ab,a,a,a,a,a,a,a,ab,a,-,a,ab,ab,a,-,a,ab,a,a,a,a,-,ab,a,a,a,ab,-,-,a,-,a,a,a,-	10.64
I	A	6045	11565	D1.10	a,ab,ab,a,ab,ab,ab,a,a,ab,ab,a,ab,ab,ab,-,ab,a,ab,ab,ab,a,a,ab,a,ab,ab,ab,ab,ab,ab,ab,ab,a,ab,a,a,a,ab,ab,ab,a,a,ab,a,a,a,a,a,ab,ab,ab,ab,a,ab,a,ab,a,a,ab,ab,ab,ab,ab,ab,ab,a,ab,a,ab,a,a,ab,a,ab,a,ab,ab,ab,ab,ab,a,ab,ab,ab,a,ab,a,ab,-,ab,a,ab,ab	10.64
I	A	6045	11728	D1.10	a,ab,ab,a,ab,ab,ab,a,a,ab,ab,a,-,ab,ab,ab,ab,a,ab,ab,ab,a,a,ab,a,ab,-,ab,ab,ab,ab,ab,ab,a,ab,a,a,a,ab,ab,-,a,a,ab,a,a,a,a,a,ab,ab,ab,ab,a,ab,a,ab,a,a,ab,ab,ab,ab,ab,ab,ab,a,ab,a,ab,a,a,ab,a,ab,a,ab,ab,ab,ab,-,a,ab,ab,-,a,ab,a,ab,-,ab,a,-,ab	10.64
I	A	6045	11773	D1.10	a,ab,ab,a,ab,ab,ab,a,a,ab,ab,a,ab,-,ab,ab,ab,a,ab,ab,ab,a,a,ab,a,-,-,ab,ab,ab,-,ab,-,a,-,a,a,a,ab,ab,ab,a,a,ab,a,a,a,a,a,ab,ab,ab,ab,a,ab,a,ab,a,a,ab,a,ab,ab,ab,ab,ab,a,ab,a,ab,a,a,ab,a,ab,a,ab,-,ab,ab,ab,a,a,b,ab,a,-,a,b,a,b,a,-,ab	10.64
I	A	6045	11782	D1.10	a,ab,ab,a,ab,ab,ab,a,a,ab,ab,a,ab,-,ab,ab,-,a,ab,ab,ab,a,a,ab,a,ab,-,ab,ab,ab,ab,ab,ab,a,ab,a,a,a,ab,ab,ab,a,a,ab,a,a,a,a,a,ab,ab,ab,ab,a,ab,a,ab,a,a,ab,ab,ab,ab,ab,ab,ab,a,ab,a,ab,a,a,ab,a,ab,a,ab,-,ab,ab,ab,a,ab,ab,ab,a,ab,a,ab,-,ab,a,ab,ab	10.64
I	A	6045	11805	D1.10	a,ab,ab,a,ab,ab,ab,a,a,-,ab,a,-,-,ab,ab,ab,a,-,ab,ab,a,a,ab,a,ab,-,ab,ab,ab,ab,ab,ab,a,ab,a,a,a,ab,ab,ab,a,-,ab,a,a,a,a,a,ab,ab,-,ab,a,ab,a,ab,a,a,ab,ab,ab,ab,ab,ab,ab,a,ab,a,ab,a,a,ab,a,ab,a,ab,-,ab,-,ab,a,-,-,ab,a,ab,a,ab,a,-,a,ab,ab	10.64
I	A	6045	11809	D1.10	a,ab,ab,a,ab,ab,ab,a,a,ab,ab,a,ab,ab,ab,ab,ab,a,-,ab,ab,a,a,ab,a,ab,-,ab,ab,ab,ab,ab,ab,a,ab,a,a,a,ab,ab,ab,a,-,ab,a,a,a,a,a,ab,ab,ab,ab,a,ab,a,ab,a,a,ab,ab,ab,ab,ab,ab,ab,a,ab,a,ab,a,a,ab,a,ab,a,ab,-,ab,ab,ab,a,ab,-,ab,a,ab,a,ab,a,-,a,ab,ab	10.64
I	A	61828	578	D1.10	a,ab,ab,a,ab,ab,ab,a,a,ab,ab,a,-,ab,ab,ab,-,a,-,ab,-,-,a,ab,a,ab,ab,ab,ab,-,ab,ab,ab,a,ab,a,a,a,-,ab,ab,a,a,ab,a,a,ab,-,a,ab,ab,ab,ab,a,ab,a,ab,a,a,ab,ab,ab,ab,ab,ab,ab,a,ab,a,ab,a,a,ab,a,ab,a,ab,ab,ab,ab,ab,a,ab,ab,ab,a,ab,-,ab,a,ab,a,ab,ab	10.64
I	A	61828	642	D1.10	a,ab,ab,a,ab,ab,ab,a,a,ab,ab,a,-,ab,-,ab,-,a,ab,ab,ab,-,a,ab,a,ab,ab,ab,ab,ab,ab,ab,ab,a,ab,a,a,a,ab,ab,ab,a,a,ab,a,a,ab,a,a,ab,ab,ab,ab,a,ab,a,ab,a,a,ab,ab,ab,ab,ab,ab,ab,a,ab,a,ab,a,a,ab,a,ab,a,ab,ab,ab,ab,ab,a,ab,ab,ab,a,ab,-,ab,a,ab,a,ab,ab	10.64
I	A	66945	579	D1.10	ab,ab,ab,a,a,a,ab,a,ab,ab,ab,-,a,a,a,ab,a,ab,a,a,ab,-,ab,a,ab,ab,ab,a,a,ab,ab,ab,a,a,a,ab,ab,ab,a,a,a,a,a,a,ab,ab,a,-,a,a,a,a,a,ab,a,ab,a,ab,ab,ab,ab,a,a,ab,a,a,a,a,ab,a,ab,ab,ab,-,-,ab,a,ab,ab,a,a,ab,ab,ab,ab,a,a,ab,a,-,a,ab,a,a	10.64
I	A	66945	311	B3.7	a,a,a,ab,a,-,a,ab,a,a,a,ab,-,-,-,a,-,ab,ab,-,a,ab,a,-,a,a,-,a,ab,a,a,a,b,ab,b,a,a,ab,b,ab,a,ab,-,a,a,ab,ab,ab,ab,b,-,-,b,a,b,ab,b,a,ab,a,a,-,-,a,b,b,ab,-,a,b,a,-,a,-,a,a,ab,a,a,a,ab,a,a,a,a,a,ab,-,b,-,b,-,b,-	10.64
I	A	168467	272	B3.7	b,ab,ab,ab,ab,a,ab,ab,b,ab,-,ab,a,a,a,ab,a,ab,a,a,ab,a,b,a,b,ab,ab,ab,a,ab,ab,ab,a,ab,a,b,b,ab,a,a,ab,ab,ab,ab,b,ab,ab,ab,ab,a,a,a,a,b,a,ab,a,-,ab,ab,ab,a,a,ab,a,a,ab,a,b,a,b,ab,ab,ab,ab,b,a,ab,b,b,a,b,ab,ab,b,b,-,ab,a,-,a,ab,a,a	10.64
I	A	7126	5264	D1.10	ab,a,a,ab,a,a,a,ab,ab,a,a,ab,-,-,-,-,-,ab,a,-,a,ab,ab,a,ab,a,a,a,a,a,a,a,a,ab,a,ab,ab,ab,a,a,a,ab,ab,a,ab,-,ab,ab,ab,a,a,a,a,ab,a,-,a,ab,ab,a,a,a,a,a,a,a,ab,a,ab,a,ab,ab,a,ab,a,ab,a,a,a,a,-,-,a,a,-,ab,-,ab,-,-,a,ab,a,a	10.64
I	A	7126	5289	D1.10	ab,a,a,ab,a,a,a,ab,ab,a,a,ab,a,a,-,-,a,ab,a,-,a,-,ab,a,ab,a,a,a,a,a,a,a,a,ab,a,ab,ab,ab,a,a,a,ab,ab,a,ab,ab,ab,ab,ab,a,a,a,a,ab,a,ab,a,ab,ab,a,a,a,a,a,a,a,ab,a,ab,a,ab,ab,a,ab,a,ab,a,a,a,a,-,ab,a,a,a,ab,-,ab,-,-,a,a,a,a	10.64
I	A	7126	5304	D1.10	ab,-,a,ab,a,a,a,ab,ab,a,-,ab,a,-,-,-,-,ab,a,-,a,ab,ab,a,ab,a,-,a,a,-,a,a,a,ab,a,-,ab,ab,a,a,a,ab,ab,a,ab,ab,ab,ab,ab,a,a,a,a,ab,a,ab,a,-,ab,a,a,a,a,a,a,a,ab,a,-,a,ab,ab,a,ab,a,ab,a,a,a,a,-,ab,a,a,a,ab,-,ab,a,-,-,-,a,a	10.64
I	A	7126	5355	D1.10	ab,a,a,ab,a,a,a,ab,ab,a,a,ab,a,a,a,a,a,ab,a,-,a,ab,ab,a,ab,a,a,a,a,a,a,a,a,ab,a,ab,ab,ab,a,a,a,ab,ab,a,ab,ab,ab,ab,ab,a,a,a,a,ab,a,ab,a,ab,ab,a,a,a,a,a,a,a,ab,a,ab,a,ab,ab,a,ab,a,ab,a,a,a,a,a,ab,a,a,a,ab,-,ab,a,-,a,ab,a,a	10.64
I	A	7126	5366	D1.10	ab,a,a,ab,a,a,a,ab,ab,a,a,ab,a,a,a,a,a,ab,a,a,a,ab,ab,a,ab,a,a,a,a,a,a,a,a,ab,a,ab,ab,ab,a,a,a,ab,ab,a,ab,ab,ab,ab,ab,a,a,a,a,ab,a,ab,a,ab,ab,a,a,a,a,a,a,a,ab,a,ab,a,ab,ab,a,ab,a,ab,a,a,a,a,a,ab,a,a,a,ab,-,ab,a,-,a,ab,a,a	10.64
I	A	7126	5398	D1.10	ab,a,a,ab,a,a,a,ab,ab,a,a,ab,a,a,a,a,a,ab,a,a,a,ab,ab,a,ab,a,a,a,a,a,a,a,a,ab,a,ab,ab,ab,a,a,a,ab,ab,a,ab,ab,ab,ab,ab,a,a,a,a,ab,a,ab,a,ab,ab,a,a,a,a,a,a,a,ab,a,ab,a,ab,ab,a,ab,a,ab,a,a,a,a,a,ab,a,a,a,ab,a,ab,a,-,a,ab,a,a	10.64
I	A	7126	5472	D1.10	ab,a,a,-,a,a,a,ab,ab,a,a,ab,a,a,a,a,a,ab,a,-,a,ab,-,a,ab,a,a,a,a,a,a,a,a,ab,a,ab,-,ab,a,a,a,ab,ab,a,ab,ab,ab,ab,ab,a,a,a,a,ab,a,ab,a,ab,-,a,a,a,a,a,a,a,ab,a,ab,a,ab,ab,a,-,a,ab,a,a,a,a,a,-,a,a,-,ab,a,ab,a,-,a,ab,a,a	10.64
I	A	7126	5485	B3.7	b,a,a,b,a,a,a,ab,b,a,a,ab,a,-,-,-,a,ab,a,-,a,ab,b,a,b,a,-,a,a,-,a,-,a,-,a,b,b,ab,-,a,a,ab,ab,a,b,ab,-,ab,-,a,-,a,a,b,a,ab,a,b,b,a,a,a,-,a,a,a,ab,a,b,a,b,-,a,b,a,b,a,a,a,a,a,-,a,a,-,b,-,b,a,-,-,ab,a,-	10.64
I	A	557585	1167	B3.7	-,a,a,b,a,ab,a,b,ab,a,a,-,-,-,-,-,ab,-,ab,-,-,-,ab,ab,ab,a,-,a,ab,a,a,a,ab,b,ab,ab,ab,b,ab,ab,a,b,b,a,ab,-,-,b,b,ab,b,ab,-,ab,ab,b,ab,ab,-,a,a,-,ab,a,ab,-,-,-,ab,-,ab,b,a,b,a,ab,ab,-,a,a,ab,ab,a,a,a,b,b,-,ab,a,-,b,ab,ab	10.64
I	A	557585	975	B3.7	ab,a,-,b,a,ab,a,b,-,a,a,-,-,ab,ab,-,-,-,-,-,-,-,ab,ab,ab,a,-,a,ab,-,a,-,ab,b,ab,ab,ab,b,ab,ab,-,b,b,a,a,-,b,b,-,-,ab,ab,ab,ab,ab,b,ab,ab,b,-,a,ab,ab,a,ab,ab,-,-,ab,ab,ab,b,a,b,a,ab,ab,-,a,a,ab,ab,a,a,a,b,ab,b,-,a,ab,b,-,ab	10.64
I	A	557585	980	B3.7	ab,a,-,b,a,ab,a,b,-,a,a,-,-,ab,ab,-,-,-,-,-,-,-,ab,ab,ab,a,-,a,ab,-,a,-,ab,b,ab,ab,ab,b,ab,ab,-,b,b,a,-,-,b,b,b,-,ab,ab,ab,ab,ab,b,ab,ab,b,a,a,ab,ab,a,ab,ab,-,-,ab,ab,-,b,a,b,a,ab,-,-,a,a,ab,ab,a,a,a,ab,-,b,ab,a,ab,b,ab,ab	10.64
I	A	557585	1022	B3.7	-,a,-,b,a,ab,a,b,ab,a,a,b,ab,-,-,-,-,-,-,-,a,-,ab,ab,ab,a,-,a,ab,-,-,a,ab,b,-,ab,ab,b,ab,ab,-,b,b,-,ab,-,b,b,b,ab,ab,ab,ab,ab,ab,b,ab,ab,b,a,a,ab,ab,a,ab,-,-,ab,ab,-,ab,b,a,b,a,ab,a,a,a,a,ab,ab,a,a,a,ab,a,-,-,a,a,b,ab,ab	10.64
I	A	24066	256	B3.7	ab,a,ab,b,a,ab,a,b,ab,a,a,b,-,-,-,a,-,-,-,ab,a,-,a,ab,ab,a,a,a,ab,ab,a,a,ab,b,ab,ab,ab,b,ab,ab,a,b,b,a,a,-,-,b,b,ab,b,ab,-,ab,-,b,ab,ab,b,a,a,ab,ab,a,ab,ab,-,-,ab,-,ab,b,a,b,a,ab,ab,a,a,a,a,-,-,a,a,a,-,-,-,a,ab,-,a,-	10.64
I	A	24066	222	B3.7	ab,a,a,b,a,ab,a,-,ab,a,a,b,-,a,ab,a,a,-,a,-,a,-,a,ab,a,a,a,a,ab,a,a,a,a,b,ab,-,a,b,ab,a,a,b,b,a,a,-,b,b,b,ab,b,ab,a,-,a,b,ab,a,b,a,a,a,a,a,ab,ab,-,a,a,a,ab,b,a,b,a,ab,a,a,a,a,a,-,-,a,a,a,a,-,-,a,ab,a,a,-	10.64
I	A	24066	231	B3.7	ab,a,-,b,a,ab,a,-,ab,a,a,b,-,a,ab,a,a,-,-,ab,a,-,a,ab,ab,a,a,a,ab,a,a,a,a,b,ab,ab,-,b,ab,a,a,b,b,a,a,-,-,b,b,ab,b,ab,-,ab,-,b,ab,ab,b,a,a,-,ab,a,ab,-,-,a,a,-,ab,b,a,-,a,ab,ab,a,a,a,a,-,-,a,a,a,-,-,-,a,ab,a,a,-	10.64
I	A	557585	1102	B3.7	-,a,a,b,a,ab,a,b,ab,a,a,b,ab,ab,ab,-,-,-,a,-,-,-,-,ab,ab,a,-,a,ab,-,a,a,ab,b,ab,ab,ab,b,ab,ab,a,b,b,a,ab,-,b,b,b,ab,b,ab,-,ab,-,b,ab,ab,-,a,a,ab,ab,a,ab,b,b,ab,ab,-,ab,b,a,b,a,ab,ab,a,a,a,ab,ab,a,a,a,-,ab,b,ab,a,a,b,ab,ab	10.64
I	A	25568	1153	B3.7	ab,a,a,b,a,ab,a,b,ab,a,a,b,ab,ab,ab,a,ab,b,ab,ab,a,b,ab,ab,ab,a,-,a,ab,a,a,a,ab,b,ab,ab,ab,b,ab,ab,a,b,b,a,ab,b,b,b,b,ab,ab,ab,a,ab,ab,b,ab,ab,b,a,a,ab,ab,a,ab,ab,b,ab,ab,ab,ab,b,a,b,a,ab,ab,a,a,a,ab,ab,a,a,a,b,ab,b,ab,ab,ab,b,a,ab	10.64
I	A	47585	620	B3.7	ab,a,-,b,a,ab,a,b,ab,a,a,-,-,-,ab,a,ab,-,ab,-,a,-,-,ab,ab,a,-,a,ab,-,a,a,ab,b,ab,-,ab,b,ab,ab,a,b,b,a,ab,b,-,b,b,ab,-,-,ab,ab,ab,b,a,a,-,a,a,ab,ab,a,-,ab,-,ab,ab,ab,ab,b,a,b,a,ab,-,a,a,a,ab,ab,a,a,a,ab,ab,-,-,-,ab,-,-,ab	10.64
I	A	47585	394	B3.7	ab,a,-,-,a,-,a,b,-,a,a,b,ab,ab,-,a,-,-,-,ab,a,b,ab,ab,ab,a,a,a,ab,ab,a,a,-,b,-,a,ab,b,-,ab,a,b,-,a,ab,b,b,b,b,-,b,ab,-,ab,ab,b,-,a,-,a,a,-,-,a,-,-,b,ab,a,-,ab,b,a,b,a,-,ab,a,a,a,-,a,a,a,a,ab,-,b,a,-,ab,a,a,a	10.64
I	A	1231	59270	B3.7	ab,a,a,b,a,ab,a,b,-,a,-,b,-,ab,-,a,-,-,a,-,a,-,ab,ab,-,a,a,a,ab,a,a,a,ab,b,ab,ab,ab,-,ab,ab,a,b,b,a,ab,b,-,b,b,ab,-,ab,ab,ab,ab,b,ab,ab,b,a,a,ab,ab,a,ab,ab,b,ab,ab,ab,ab,b,a,b,a,ab,ab,a,a,a,ab,ab,a,a,a,ab,ab,-,ab,ab,ab,b,ab,-	10.64
I	A	532442	814	B3.7	ab,a,a,b,a,ab,a,b,-,a,a,b,ab,-,ab,a,-,b,-,ab,a,b,ab,ab,ab,a,a,a,ab,a,a,a,ab,b,ab,ab,ab,b,ab,ab,a,b,b,a,ab,b,b,b,b,ab,-,ab,ab,ab,ab,b,ab,ab,b,a,a,ab,ab,a,ab,ab,b,ab,ab,ab,ab,b,a,b,a,-,ab,a,a,a,-,a,-,a,-,ab,ab,-,-,b,ab,b,-,-	10.64
I	A	1231	59240	B3.7	ab,a,-,b,a,ab,a,b,b,a,-,-,-,ab,-,-,-,-,a,-,a,-,ab,ab,-,a,a,a,ab,-,a,a,ab,b,ab,ab,ab,-,ab,ab,a,b,b,a,ab,b,b,b,b,ab,-,ab,ab,ab,ab,b,ab,ab,b,a,a,ab,ab,a,ab,ab,b,ab,ab,ab,ab,-,a,b,a,ab,ab,a,a,a,-,ab,a,a,a,ab,-,-,ab,a,ab,-,ab,-	10.64
I	A	557585	989	B3.7	-,a,-,b,a,ab,a,b,-,a,a,-,ab,ab,ab,-,ab,-,-,-,a,-,ab,ab,ab,a,-,a,ab,-,a,a,ab,b,ab,ab,ab,b,ab,ab,-,b,b,a,-,-,b,b,b,ab,-,ab,ab,ab,ab,b,ab,ab,b,a,a,ab,ab,a,ab,-,-,-,ab,-,ab,b,a,b,a,ab,ab,-,a,a,ab,ab,a,a,a,ab,-,b,ab,a,ab,b,ab,ab	10.64
I	A	114937	332	B3.7	ab,a,a,b,a,ab,a,b,ab,a,a,b,ab,ab,ab,a,-,-,ab,ab,a,b,ab,ab,ab,a,a,a,ab,a,a,a,ab,b,ab,ab,ab,b,b,ab,a,b,b,a,ab,b,b,b,b,ab,-,ab,ab,ab,ab,b,ab,ab,b,a,a,ab,ab,a,-,ab,b,ab,ab,ab,-,b,a,b,a,ab,ab,a,a,a,ab,ab,-,a,a,ab,ab,b,b,a,ab,b,ab,-	10.64
I	A	12576	1769	B3.7	ab,a,a,b,a,ab,a,b,ab,a,a,b,ab,ab,ab,a,-,b,ab,-,a,b,ab,ab,ab,a,a,a,ab,a,a,a,ab,b,ab,ab,ab,b,ab,ab,a,b,b,a,ab,b,b,b,b,ab,-,ab,ab,ab,ab,b,ab,ab,b,a,a,ab,ab,a,ab,ab,b,ab,ab,ab,ab,b,a,b,a,ab,ab,a,a,a,ab,ab,a,a,a,ab,ab,b,ab,ab,ab,b,ab,ab	10.64
I	A	12576	1824	B3.7	ab,a,a,b,a,ab,a,b,ab,a,a,b,ab,ab,ab,a,ab,b,ab,-,a,b,ab,ab,ab,a,a,a,ab,a,a,a,ab,b,ab,ab,ab,b,ab,ab,a,b,b,a,ab,b,b,b,b,ab,-,ab,ab,ab,ab,b,ab,ab,b,a,a,ab,ab,a,ab,ab,b,ab,ab,ab,ab,b,a,b,a,ab,ab,a,a,a,ab,ab,a,a,a,ab,ab,b,ab,ab,ab,b,ab,ab	10.64
I	A	15925	2188	B3.7	ab,a,a,b,a,ab,a,b,ab,a,a,b,-,-,-,a,-,-,ab,ab,a,-,ab,-,ab,a,a,a,ab,a,a,a,ab,b,ab,ab,ab,b,ab,ab,a,b,b,a,ab,b,b,b,b,-,a,ab,ab,ab,-,b,ab,ab,b,a,a,ab,-,a,ab,ab,b,-,-,-,ab,-,a,b,a,ab,ab,a,a,a,ab,-,a,a,a,ab,a,-,-,-,a,b,a,a	10.64
I	A	15925	2134	B3.7	ab,a,a,-,a,ab,a,b,ab,a,a,b,-,ab,-,-,ab,-,ab,-,a,-,b,ab,ab,a,a,a,ab,a,a,a,ab,b,ab,ab,ab,b,ab,ab,a,b,b,a,ab,b,-,-,b,ab,a,ab,ab,ab,ab,-,ab,ab,b,a,a,ab,-,a,ab,ab,b,ab,ab,ab,ab,b,a,b,a,ab,ab,a,a,a,b,-,a,a,a,ab,a,-,-,-,-,b,a,a	10.64
I	A	1231	59325	B3.7	ab,a,a,b,a,ab,a,b,-,a,-,b,-,-,-,a,-,b,-,ab,a,-,-,-,ab,a,a,a,ab,a,a,a,ab,b,ab,ab,ab,b,ab,ab,a,b,b,a,ab,-,b,b,b,ab,a,ab,ab,ab,-,b,ab,ab,b,a,a,ab,ab,a,ab,ab,b,ab,a,ab,ab,b,a,b,a,ab,ab,a,a,a,ab,ab,a,a,a,ab,-,b,ab,-,ab,b,ab,a	10.64
I	A	557585	994	B3.7	ab,a,-,b,a,ab,a,b,-,a,a,-,ab,-,ab,-,-,-,-,-,a,-,ab,ab,ab,a,-,a,ab,-,a,a,ab,b,ab,ab,ab,b,ab,ab,-,b,b,a,a,-,b,b,b,-,ab,ab,ab,ab,ab,b,ab,ab,b,a,a,ab,ab,a,ab,ab,-,-,ab,ab,-,b,a,b,-,ab,-,a,a,a,ab,ab,a,a,a,ab,-,-,-,a,ab,b,ab,ab	10.64
I	A	557585	997	B3.7	b,a,-,b,a,ab,a,b,a,a,a,-,ab,-,ab,-,-,-,-,-,a,-,-,ab,ab,a,-,a,ab,-,a,a,ab,b,ab,-,ab,b,ab,ab,-,b,b,a,a,-,b,b,b,-,ab,ab,ab,ab,ab,b,ab,ab,b,a,a,ab,ab,a,ab,ab,-,-,ab,ab,-,b,a,b,a,ab,-,a,a,a,ab,ab,a,a,a,ab,-,-,ab,a,ab,b,ab,ab	10.64
I	A	561498	160	B3.7	ab,a,-,-,a,ab,a,b,ab,a,a,b,a,ab,ab,a,ab,b,-,-,-,-,ab,-,ab,a,-,a,ab,a,a,a,ab,b,ab,ab,ab,b,-,ab,a,b,b,a,ab,b,b,b,b,-,ab,ab,ab,ab,ab,b,ab,ab,b,a,a,ab,ab,a,ab,ab,b,ab,ab,ab,ab,b,a,b,a,ab,ab,a,a,a,-,-,a,a,a,b,-,-,-,a,ab,b,ab,-	10.64
I	A	811	43166	B3.7	ab,a,a,b,a,ab,a,-,ab,a,a,b,-,-,ab,a,-,-,ab,ab,a,-,ab,ab,ab,a,a,a,-,a,a,a,ab,-,ab,ab,ab,-,ab,-,a,b,b,a,ab,b,b,-,b,ab,ab,ab,ab,ab,ab,-,ab,ab,-,a,a,ab,ab,a,-,-,b,ab,ab,ab,-,-,a,-,a,ab,ab,a,a,a,ab,ab,a,a,a,-,-,-,a,-,b,b,-,ab	10.64
I	A	547418	108	B3.7	ab,a,-,b,a,ab,a,b,ab,a,a,b,ab,ab,-,-,-,-,-,-,a,-,ab,ab,ab,a,-,a,ab,a,a,a,ab,b,ab,ab,-,b,ab,ab,a,b,b,a,ab,b,-,b,b,ab,ab,ab,ab,ab,ab,b,ab,-,b,a,a,ab,ab,a,ab,ab,b,-,ab,ab,ab,b,a,-,a,ab,ab,a,a,a,-,b,a,a,a,-,ab,-,-,-,-,b,-,-	10.64
I	A	5979	24005	B3.7	-,a,-,b,a,ab,a,b,-,a,-,b,-,-,-,-,-,b,ab,a,a,-,ab,-,-,a,a,a,-,a,a,a,ab,b,ab,ab,ab,b,ab,-,a,b,-,a,ab,-,b,b,b,ab,ab,ab,ab,ab,ab,b,a,ab,b,a,a,ab,ab,a,ab,ab,b,-,b,ab,ab,b,a,-,-,ab,-,a,a,a,b,-,a,-,a,-,-,b,-,-,b,b,ab,b	10.64
I	A	5979	23361	B3.7	ab,a,a,b,a,ab,a,b,ab,a,a,b,-,-,ab,a,ab,b,-,-,a,b,ab,ab,ab,a,-,a,ab,a,a,a,ab,b,ab,ab,ab,b,b,ab,a,b,b,a,ab,b,b,b,b,ab,ab,ab,ab,ab,ab,b,ab,ab,b,a,a,ab,ab,a,ab,ab,b,ab,ab,ab,b,b,a,b,a,ab,ab,a,a,a,ab,ab,a,a,a,ab,a,b,ab,a,-,b,a,-	10.64
I	A	5979	24052	B3.7	ab,a,a,b,a,ab,a,b,ab,a,-,b,-,ab,ab,a,-,b,-,a,a,b,ab,ab,ab,a,a,a,ab,a,a,a,ab,b,ab,ab,ab,b,ab,ab,a,b,b,a,ab,b,b,b,b,ab,ab,ab,ab,ab,ab,b,ab,ab,b,a,a,ab,ab,a,ab,ab,b,ab,ab,-,ab,b,a,b,-,ab,ab,a,a,a,b,-,a,-,a,ab,b,b,ab,-,b,b,ab,b	10.64
I	A	5979	24245	B3.7	ab,a,a,b,a,ab,a,b,ab,a,a,b,-,ab,ab,-,ab,b,ab,ab,a,b,ab,ab,-,a,a,a,ab,a,a,a,ab,b,ab,ab,ab,b,ab,ab,a,b,b,a,ab,b,b,b,b,ab,ab,ab,ab,ab,ab,b,ab,ab,b,a,a,ab,ab,a,ab,ab,b,ab,ab,ab,ab,b,a,b,a,ab,ab,a,a,a,-,-,a,a,a,ab,ab,b,ab,a,-,b,ab,ab	10.64
I	A	5979	24012	B3.7	ab,a,-,b,a,ab,a,b,-,a,-,b,ab,ab,-,-,-,-,-,a,a,-,ab,ab,ab,a,a,a,ab,a,a,a,ab,b,ab,ab,ab,b,ab,ab,a,b,-,a,ab,b,b,b,b,ab,ab,ab,ab,ab,ab,b,ab,ab,b,a,a,ab,ab,a,ab,ab,b,-,b,ab,ab,b,a,b,-,ab,ab,a,-,a,b,-,a,-,a,-,-,b,-,-,b,b,ab,b	10.64
I	A	5979	23432	B3.7	ab,a,a,b,a,ab,a,b,ab,a,a,b,-,-,-,-,-,-,-,-,-,-,ab,ab,ab,a,-,a,ab,a,a,a,-,b,ab,-,ab,b,ab,ab,a,b,b,-,ab,b,-,b,b,-,ab,ab,-,ab,-,b,ab,ab,b,a,a,ab,ab,a,-,ab,b,ab,ab,-,b,b,a,b,a,ab,ab,a,a,a,ab,-,a,a,a,ab,a,-,a,-,-,b,a,ab	10.64
I	A	12576	772	B3.7	ab,a,a,b,a,ab,a,b,ab,a,a,b,-,-,ab,-,-,b,-,ab,a,b,ab,ab,ab,a,a,a,ab,a,a,a,ab,b,ab,ab,ab,b,ab,ab,a,b,b,a,ab,b,b,b,b,ab,ab,ab,ab,ab,ab,b,ab,ab,b,a,a,ab,ab,a,ab,ab,b,ab,ab,ab,ab,b,a,b,a,ab,ab,a,a,a,ab,ab,a,a,a,ab,a,b,b,ab,ab,b,ab,ab	10.64
I	A	135685	379	B3.7	ab,a,a,b,a,ab,a,b,ab,a,a,b,-,-,-,a,-,b,ab,-,a,b,-,ab,ab,a,a,a,-,a,a,a,ab,b,ab,-,ab,b,ab,ab,a,b,b,a,-,b,b,b,b,ab,ab,ab,ab,ab,ab,b,ab,ab,b,a,a,ab,ab,a,ab,ab,b,ab,ab,ab,ab,b,a,b,a,-,ab,a,a,a,ab,-,-,a,a,ab,b,b,b,-,-,b,-,b	10.64
I	A	532442	463	B3.7	ab,a,a,b,a,ab,a,b,ab,a,a,b,-,-,ab,a,ab,b,-,-,a,b,ab,ab,ab,a,a,a,ab,a,a,a,ab,b,ab,ab,ab,b,ab,ab,a,b,b,a,ab,b,b,b,b,ab,ab,ab,ab,ab,ab,b,ab,ab,b,a,a,ab,ab,a,ab,ab,b,ab,ab,ab,ab,b,a,b,a,ab,ab,a,a,a,ab,ab,a,a,-,a,ab,b,ab,-,ab,b,-,a	10.64
I	A	561498	171	B3.7	ab,a,-,b,a,ab,a,b,ab,a,a,b,ab,-,ab,a,-,b,ab,ab,-,-,ab,ab,ab,a,-,a,ab,a,a,a,ab,b,ab,ab,ab,b,-,ab,a,b,b,a,ab,b,b,b,b,ab,ab,ab,ab,ab,ab,b,ab,ab,b,a,a,ab,ab,a,ab,ab,b,ab,ab,ab,ab,b,a,b,a,-,ab,a,a,a,-,-,a,a,a,b,-,b,-,a,ab,b,ab,-	10.64
I	A	11398	1509	B3.7	ab,a,a,b,a,ab,a,b,ab,a,a,b,ab,-,ab,-,ab,-,ab,-,a,ab,ab,ab,-,a,-,a,ab,a,a,a,ab,b,ab,ab,ab,b,-,ab,a,b,b,a,ab,b,b,b,b,ab,ab,ab,ab,ab,-,b,ab,ab,b,a,a,ab,ab,a,ab,ab,b,ab,ab,ab,ab,b,a,b,a,ab,ab,a,a,a,ab,ab,a,a,a,b,-,-,a,b,-,b,ab,-	10.64
I	A	532442	828	B3.7	ab,a,a,b,a,ab,a,b,ab,a,a,b,ab,-,ab,a,ab,b,ab,ab,a,-,ab,ab,ab,a,a,a,ab,a,a,a,ab,b,ab,ab,ab,b,ab,ab,a,b,b,a,ab,b,b,b,b,ab,ab,ab,ab,ab,ab,b,ab,ab,b,a,a,ab,ab,a,ab,ab,b,ab,ab,ab,ab,b,a,b,a,ab,ab,a,a,a,-,-,-,a,-,ab,ab,-,-,b,ab,b,-,-	10.64
I	A	67526	338	B3.7	ab,a,a,b,a,ab,a,b,ab,a,a,b,ab,-,ab,a,ab,b,ab,ab,a,b,ab,ab,ab,a,a,a,ab,a,a,a,ab,b,ab,ab,ab,b,ab,ab,a,b,b,a,ab,b,b,b,b,ab,ab,ab,ab,ab,ab,b,ab,ab,b,a,a,ab,ab,a,ab,ab,b,ab,ab,ab,ab,b,a,b,a,ab,ab,a,a,a,ab,ab,a,a,a,b,ab,b,ab,-,ab,b,b,-	10.64
I	A	67526	342	B3.7	ab,a,a,b,a,ab,a,b,ab,a,a,b,ab,-,ab,a,ab,b,ab,ab,a,b,ab,ab,ab,a,a,a,ab,a,a,a,ab,b,ab,ab,ab,b,ab,ab,a,b,b,a,ab,b,b,b,b,ab,ab,ab,ab,ab,ab,b,ab,ab,b,a,a,ab,ab,a,ab,ab,b,ab,ab,ab,ab,b,a,b,a,ab,ab,a,a,a,ab,ab,a,a,a,b,ab,b,ab,b,ab,b,b,-	10.64
I	A	557585	1038	B3.7	-,a,-,b,a,ab,a,b,-,a,a,b,ab,a,ab,-,-,-,-,-,a,b,-,ab,ab,a,a,a,ab,-,a,a,ab,b,ab,ab,ab,b,ab,ab,a,b,b,-,ab,-,b,b,b,ab,ab,ab,ab,ab,ab,b,ab,ab,b,a,a,ab,ab,a,ab,-,b,-,ab,-,ab,b,a,b,a,ab,a,a,a,a,ab,-,a,a,a,ab,a,-,-,a,a,b,ab,ab	10.64
I	A	26862	1507	B3.7	-,-,-,b,a,ab,a,b,ab,a,a,b,-,ab,-,-,ab,b,ab,b,a,-,ab,-,ab,a,-,a,ab,a,a,a,ab,b,ab,ab,ab,b,ab,ab,a,b,b,a,ab,b,b,b,b,ab,ab,ab,ab,ab,ab,b,ab,ab,b,a,a,ab,ab,a,b,ab,b,a,ab,ab,ab,b,a,b,a,ab,ab,a,a,a,-,ab,a,a,-,-,-,-,-,-,b,b,b,ab	10.64
I	A	26862	1517	B3.7	-,-,-,b,a,ab,a,b,ab,a,a,b,-,ab,-,-,ab,b,-,b,a,b,-,ab,ab,a,-,a,ab,a,a,a,ab,b,ab,ab,ab,b,ab,-,a,b,b,a,ab,b,b,b,b,ab,ab,ab,ab,ab,ab,b,ab,ab,b,a,a,-,ab,a,b,ab,b,a,ab,ab,-,b,a,b,a,ab,-,a,a,a,ab,ab,a,a,-,-,-,-,-,-,b,b,b,ab	10.64
I	A	26862	1520	B3.7	-,-,-,b,a,ab,a,b,ab,a,a,b,-,ab,-,-,ab,b,-,-,a,b,-,ab,ab,a,-,a,ab,a,a,a,ab,b,-,ab,ab,b,ab,-,a,b,b,a,ab,b,b,b,b,ab,ab,ab,ab,ab,ab,b,-,ab,b,a,a,-,ab,a,b,ab,b,a,ab,ab,-,b,a,b,a,ab,-,a,a,a,ab,ab,a,a,-,-,ab,-,-,-,b,b,b,ab	10.64
I	A	1231	59396	B3.7	ab,a,a,b,a,ab,a,b,ab,a,a,b,-,ab,ab,a,-,b,-,ab,a,-,ab,ab,ab,a,a,a,ab,a,a,a,ab,b,ab,ab,ab,b,ab,ab,a,b,b,a,ab,b,b,b,b,ab,ab,ab,ab,ab,ab,b,ab,ab,b,a,a,ab,ab,a,ab,ab,b,ab,a,ab,ab,b,a,b,a,ab,ab,a,a,a,ab,ab,a,a,a,ab,ab,b,ab,-,ab,b,ab,ab	10.64
I	A	1231	59398	B3.7	ab,a,a,b,a,ab,a,b,ab,a,a,b,-,ab,ab,a,-,b,ab,ab,a,-,ab,ab,ab,a,a,a,ab,a,a,a,ab,b,ab,ab,ab,b,ab,ab,a,b,b,a,ab,b,b,b,b,ab,ab,ab,ab,ab,ab,b,ab,ab,b,a,a,ab,ab,a,ab,ab,b,ab,ab,ab,ab,b,a,b,a,ab,ab,a,a,a,ab,ab,a,a,a,ab,ab,b,ab,-,ab,b,ab,ab	10.64
I	A	144155	127	B3.7	ab,a,a,b,a,ab,a,b,ab,a,a,b,-,ab,ab,a,ab,b,ab,-,-,b,ab,ab,ab,a,a,a,ab,a,a,a,ab,b,ab,ab,ab,b,b,ab,a,b,b,a,ab,-,b,b,b,ab,ab,ab,ab,ab,b,b,ab,-,b,a,a,ab,ab,a,ab,ab,b,ab,-,b,ab,b,a,b,a,ab,ab,a,a,a,ab,-,a,-,a,b,-,b,-,-,ab,b,ab,ab	10.64
I	A	144155	135	B3.7	ab,a,a,b,a,ab,a,b,ab,a,a,b,-,ab,ab,a,ab,b,ab,-,-,b,ab,ab,ab,a,a,a,ab,a,a,a,ab,b,ab,ab,ab,b,b,ab,a,b,b,a,ab,-,b,b,b,ab,ab,ab,ab,ab,b,b,ab,b,b,a,a,ab,ab,a,ab,ab,b,ab,-,b,ab,b,a,b,a,ab,ab,a,a,a,ab,-,a,-,a,b,-,b,-,-,ab,b,ab,ab	10.64
I	A	532442	446	B3.7	ab,a,a,b,a,ab,a,b,ab,a,a,b,-,ab,ab,a,ab,b,-,-,a,b,ab,ab,ab,a,-,a,ab,-,a,a,ab,b,ab,ab,ab,b,ab,ab,a,b,b,a,ab,b,b,b,b,ab,ab,ab,ab,ab,ab,b,ab,ab,b,a,a,ab,ab,a,ab,ab,b,ab,ab,ab,ab,b,a,b,a,ab,ab,-,a,a,ab,ab,a,a,-,a,b,b,ab,-,ab,b,-,a	10.64
I	A	544061	17	B3.7	ab,a,a,b,a,ab,a,b,ab,a,a,b,-,ab,ab,a,a,b,ab,ab,a,b,ab,ab,ab,a,a,a,a,a,a,a,ab,b,ab,ab,ab,b,ab,ab,a,b,b,a,ab,b,b,b,b,ab,ab,ab,ab,ab,ab,b,ab,ab,b,a,a,ab,ab,a,ab,ab,b,ab,ab,ab,ab,b,a,b,a,ab,ab,a,a,a,ab,ab,a,a,-,ab,-,b,-,-,b,b,ab,b	10.64
I	A	544061	237	B3.7	ab,a,a,b,a,ab,a,b,ab,a,a,b,-,ab,ab,-,-,b,ab,-,a,b,ab,ab,ab,a,a,a,ab,a,a,a,ab,b,ab,ab,ab,b,ab,ab,a,b,b,a,ab,-,b,b,b,ab,ab,ab,ab,ab,-,b,ab,ab,b,a,a,ab,ab,a,ab,ab,b,ab,ab,ab,ab,b,a,b,a,ab,ab,a,a,a,ab,ab,a,a,a,ab,a,b,-,-,ab,b,ab,ab	10.64
I	A	547418	173	B3.7	ab,a,a,b,a,ab,a,b,ab,a,a,b,-,ab,b,-,-,b,ab,ab,a,b,ab,ab,ab,a,a,a,ab,a,a,a,ab,b,ab,ab,ab,b,ab,ab,a,b,b,a,ab,b,b,b,b,ab,ab,ab,ab,ab,ab,b,ab,ab,b,a,a,ab,ab,a,ab,ab,b,ab,-,ab,ab,b,a,b,a,ab,ab,a,a,a,-,-,a,a,-,b,ab,-,-,-,-,b,ab,b	10.64
I	A	552	32804	B3.7	ab,a,a,b,a,ab,a,b,ab,a,a,b,-,ab,a,a,ab,b,-,ab,a,b,ab,ab,ab,a,a,a,ab,a,a,a,ab,b,ab,ab,ab,b,ab,ab,a,b,b,a,ab,b,b,b,b,ab,ab,ab,ab,ab,ab,b,ab,ab,b,a,a,-,ab,a,ab,ab,b,ab,ab,ab,ab,-,a,b,a,ab,ab,a,a,a,a,-,a,a,a,ab,-,b,ab,a,ab,b,ab,ab	10.64
I	A	67526	214	B3.7	ab,a,a,b,a,ab,a,b,ab,a,a,b,-,ab,ab,a,ab,b,ab,ab,a,b,ab,-,ab,a,a,a,ab,a,a,a,ab,b,ab,ab,ab,b,ab,ab,a,b,b,a,ab,b,b,b,b,ab,ab,ab,ab,ab,ab,b,ab,ab,b,a,a,ab,ab,a,ab,ab,b,ab,ab,ab,ab,b,a,b,a,ab,ab,a,a,a,ab,ab,a,a,a,ab,ab,b,ab,ab,ab,b,ab,ab	10.64
I	A	67526	230	B3.7	ab,a,a,b,a,ab,a,b,ab,a,a,b,-,ab,ab,a,ab,b,ab,ab,a,-,ab,-,ab,a,a,a,ab,a,a,a,ab,b,ab,ab,ab,b,ab,ab,a,b,b,a,ab,b,b,b,b,ab,ab,ab,ab,ab,ab,b,ab,ab,b,a,a,ab,ab,a,ab,ab,b,ab,ab,ab,ab,b,a,b,a,ab,ab,a,a,a,ab,ab,a,a,a,ab,ab,b,ab,ab,ab,b,ab,ab	10.64
I	A	67526	234	B3.7	ab,a,a,b,a,ab,a,b,ab,a,a,b,-,ab,ab,a,ab,b,ab,ab,a,-,ab,-,ab,a,a,a,ab,a,a,a,ab,b,ab,ab,ab,b,ab,ab,a,b,b,a,ab,b,b,b,b,ab,ab,ab,ab,ab,ab,b,ab,ab,b,a,a,ab,ab,a,ab,ab,b,ab,ab,ab,ab,b,a,b,a,ab,ab,a,a,a,ab,ab,a,a,a,ab,ab,b,ab,ab,ab,b,ab,ab	10.64
I	A	26862	1583	B3.7	ab,a,-,b,a,ab,a,b,ab,a,a,b,a,ab,ab,a,ab,-,ab,-,a,b,ab,ab,ab,a,-,a,ab,-,a,a,ab,b,ab,ab,ab,b,ab,ab,a,b,b,a,ab,b,b,b,b,ab,ab,ab,ab,ab,ab,b,ab,ab,b,a,a,ab,ab,a,ab,ab,b,a,ab,ab,ab,b,a,b,a,ab,ab,a,a,a,ab,ab,a,a,a,-,ab,b,-,-,b,b,ab,b	10.64
I	A	135685	362	B3.7	ab,a,a,b,a,ab,a,b,ab,a,a,b,a,ab,ab,a,ab,b,ab,ab,a,b,a,ab,ab,a,a,a,ab,a,a,a,ab,b,ab,ab,ab,b,ab,ab,a,b,b,a,-,b,b,b,b,ab,ab,ab,ab,ab,ab,b,ab,ab,b,a,a,ab,ab,a,-,ab,b,ab,ab,ab,ab,b,a,b,a,ab,ab,a,a,a,ab,ab,a,a,a,ab,b,b,b,-,-,b,a,b	10.64
I	A	552	32783	B3.7	ab,a,a,b,a,ab,a,b,ab,a,a,b,a,ab,-,a,ab,b,a,ab,a,b,ab,ab,ab,a,a,a,ab,a,a,a,ab,b,ab,ab,ab,b,ab,ab,a,b,b,a,ab,b,b,b,b,ab,ab,ab,ab,ab,ab,b,ab,ab,b,a,a,ab,ab,a,ab,ab,b,ab,ab,ab,ab,ab,a,b,a,ab,ab,a,a,a,a,ab,a,a,a,ab,b,b,-,a,ab,b,ab,-	10.64
I	A	547418	123	B3.7	ab,a,-,b,a,ab,a,b,-,a,a,b,ab,ab,b,-,-,-,-,-,a,-,ab,ab,ab,a,a,a,ab,a,a,a,ab,b,ab,ab,ab,b,ab,ab,a,b,b,a,ab,b,b,b,b,ab,ab,ab,ab,ab,ab,b,ab,-,b,a,a,ab,ab,a,ab,-,b,-,ab,ab,-,b,a,b,a,ab,ab,a,a,a,ab,b,a,a,a,b,ab,-,-,-,-,b,b,b	10.64
I	A	532442	474	B3.7	ab,a,a,-,a,ab,a,b,ab,a,a,b,ab,ab,ab,a,ab,b,-,-,a,b,ab,ab,ab,a,a,a,ab,a,a,a,ab,b,ab,ab,ab,b,ab,ab,a,b,b,a,ab,b,b,b,b,ab,ab,ab,ab,ab,ab,b,ab,ab,b,a,a,ab,ab,a,ab,ab,b,ab,ab,ab,ab,b,a,b,a,ab,ab,a,a,a,-,ab,a,a,a,a,ab,b,ab,b,ab,b,-,a	10.64
I	A	114937	357	B3.7	ab,a,-,b,a,ab,a,b,ab,a,a,b,ab,ab,ab,a,-,b,ab,ab,a,b,ab,ab,ab,a,a,a,ab,a,a,a,ab,b,ab,ab,ab,b,b,ab,a,b,b,a,ab,b,b,b,b,ab,ab,ab,ab,ab,ab,b,ab,ab,b,a,a,ab,ab,a,ab,ab,b,ab,ab,ab,b,b,a,b,a,ab,ab,a,a,a,ab,ab,-,a,a,ab,ab,b,b,-,ab,b,ab,-	10.64
I	A	114937	360	B3.7	ab,a,-,b,a,ab,a,b,ab,a,a,b,ab,ab,-,a,-,b,ab,ab,a,b,-,ab,ab,a,a,a,ab,a,a,a,ab,b,ab,ab,ab,b,b,ab,a,b,b,a,ab,b,b,b,b,ab,ab,ab,ab,ab,ab,b,ab,ab,b,a,a,ab,ab,a,ab,ab,b,ab,ab,ab,b,b,a,b,a,ab,ab,a,a,a,ab,ab,-,a,a,ab,ab,b,b,-,ab,b,ab,-	10.64
I	A	11398	1498	B3.7	ab,a,a,b,a,ab,a,b,ab,a,a,b,ab,ab,ab,-,ab,-,ab,-,a,ab,ab,ab,ab,a,-,a,ab,a,a,a,ab,b,ab,ab,ab,b,-,ab,a,b,b,a,ab,b,b,b,b,ab,ab,ab,ab,ab,ab,b,ab,ab,b,a,a,ab,ab,a,ab,ab,b,ab,ab,ab,ab,b,a,b,a,ab,ab,a,a,a,ab,ab,a,a,a,-,ab,-,a,b,ab,b,ab,-	10.64
I	A	114937	342	B3.7	ab,a,a,b,a,ab,a,b,ab,a,a,b,ab,ab,ab,a,-,-,ab,ab,a,b,-,ab,ab,a,a,a,ab,a,a,a,ab,b,ab,ab,ab,b,b,ab,a,b,b,a,ab,b,b,b,b,ab,ab,ab,ab,ab,ab,b,ab,ab,b,a,a,ab,ab,a,-,ab,b,ab,ab,ab,-,b,a,b,a,ab,ab,a,a,a,ab,ab,-,a,a,ab,ab,b,b,-,ab,b,ab,-	10.64
I	A	1231	59444	B3.7	ab,a,a,b,a,ab,a,b,ab,a,a,b,ab,ab,ab,a,-,b,ab,ab,a,b,ab,ab,ab,a,a,a,ab,a,a,a,ab,b,ab,ab,ab,b,ab,ab,a,b,b,a,ab,b,b,b,b,ab,ab,ab,ab,ab,ab,b,ab,ab,b,a,a,ab,ab,a,ab,ab,b,ab,-,ab,ab,b,a,b,a,ab,ab,a,a,a,ab,ab,a,a,a,ab,ab,b,ab,ab,ab,b,ab,ab	10.64
I	A	1231	59500	B3.7	ab,a,a,b,a,ab,a,b,ab,a,a,b,ab,ab,ab,a,a,b,ab,ab,a,b,ab,ab,ab,a,a,a,ab,a,a,a,ab,b,ab,ab,ab,b,ab,ab,a,b,b,a,ab,b,b,b,b,ab,ab,ab,ab,ab,ab,b,ab,ab,b,a,a,ab,ab,a,ab,ab,b,ab,ab,ab,ab,b,a,b,a,ab,ab,a,a,a,ab,ab,a,a,a,ab,ab,b,ab,ab,ab,b,ab,ab	10.64
I	A	1231	59556	B3.7	ab,a,a,b,a,ab,a,b,ab,a,a,b,ab,ab,ab,a,-,-,ab,ab,a,b,ab,ab,ab,a,-,a,ab,a,a,a,ab,b,ab,ab,ab,b,ab,ab,a,b,b,a,ab,b,b,b,b,ab,ab,ab,ab,ab,ab,b,ab,ab,b,a,a,ab,ab,a,ab,ab,b,ab,ab,ab,ab,b,ab,b,a,ab,ab,a,a,a,ab,ab,a,a,a,ab,ab,b,ab,ab,ab,b,ab,ab	10.64
I	A	12576	1326	B3.7	ab,a,a,b,a,ab,a,b,ab,a,a,b,ab,ab,ab,a,ab,b,ab,a,a,b,ab,ab,ab,a,a,a,ab,a,a,a,ab,b,ab,ab,ab,b,ab,ab,a,b,b,a,ab,b,b,b,b,ab,ab,ab,ab,ab,ab,b,ab,ab,b,a,a,ab,ab,a,ab,ab,b,ab,ab,ab,ab,b,a,b,a,ab,ab,a,a,a,ab,ab,a,a,a,ab,b,b,b,-,-,b,ab,ab	10.64
I	A	12576	1516	B3.7	ab,a,a,b,a,ab,a,b,ab,a,a,b,ab,ab,ab,a,ab,b,ab,ab,a,b,ab,ab,ab,a,a,a,ab,a,a,a,ab,b,ab,ab,ab,b,ab,ab,a,b,b,a,ab,b,b,b,b,ab,ab,ab,ab,ab,ab,b,ab,ab,b,a,a,ab,ab,a,ab,ab,b,ab,ab,ab,ab,b,a,b,a,ab,ab,a,a,a,ab,ab,a,a,a,ab,ab,b,ab,ab,ab,b,ab,ab	10.64
I	A	12576	1596	B3.7	ab,a,a,b,a,ab,a,b,ab,a,a,b,ab,ab,ab,a,ab,b,ab,ab,a,b,ab,ab,ab,a,a,a,ab,a,a,a,ab,b,ab,ab,ab,b,ab,ab,a,b,b,a,ab,b,b,b,b,ab,ab,ab,ab,ab,ab,b,ab,ab,b,a,a,ab,ab,a,ab,ab,b,-,ab,ab,ab,b,a,b,a,ab,ab,a,a,a,ab,ab,a,a,a,ab,ab,b,ab,ab,ab,b,ab,ab	10.64
I	A	12576	1716	B3.7	ab,a,a,b,a,ab,a,b,ab,a,a,b,ab,ab,ab,a,ab,b,ab,ab,a,b,ab,ab,ab,a,a,a,ab,a,a,a,ab,b,ab,ab,ab,b,ab,ab,a,b,b,a,ab,b,b,b,b,ab,ab,ab,ab,ab,ab,b,ab,ab,b,a,a,ab,ab,a,ab,ab,b,ab,ab,ab,ab,b,a,b,a,ab,ab,a,a,a,ab,ab,a,a,a,ab,ab,b,ab,ab,ab,b,ab,ab	10.64
I	A	12576	1725	B3.7	ab,a,a,b,a,ab,a,b,ab,a,a,b,ab,ab,ab,a,ab,b,ab,ab,a,b,ab,ab,ab,a,a,a,ab,a,a,a,ab,b,ab,ab,ab,b,ab,ab,a,b,b,a,ab,b,b,b,b,ab,ab,ab,ab,ab,ab,b,ab,ab,b,a,a,ab,ab,a,ab,ab,b,ab,ab,ab,ab,b,a,b,a,ab,ab,a,a,a,ab,ab,a,a,a,ab,ab,b,ab,ab,ab,b,ab,ab	10.64
I	A	12576	963	B3.7	ab,a,a,b,a,ab,a,b,ab,a,a,b,ab,ab,ab,a,ab,b,ab,ab,a,b,ab,ab,ab,a,a,a,ab,a,a,a,ab,b,ab,ab,ab,b,ab,ab,a,b,b,a,ab,b,b,b,b,ab,ab,ab,ab,ab,ab,b,ab,ab,b,a,a,ab,ab,a,ab,ab,b,ab,ab,ab,ab,b,a,b,a,ab,ab,a,a,a,ab,ab,a,a,a,ab,ab,b,ab,ab,ab,b,ab,ab	10.64
I	A	12576	976	B3.7	ab,a,a,b,a,ab,a,b,ab,a,a,b,ab,ab,ab,a,ab,b,ab,ab,a,b,ab,ab,ab,a,a,a,ab,a,a,a,ab,b,ab,ab,ab,b,ab,ab,a,b,b,a,ab,b,b,b,b,ab,ab,ab,ab,ab,ab,b,ab,ab,b,a,a,ab,ab,a,ab,ab,b,ab,ab,ab,ab,b,a,b,a,ab,ab,a,a,a,ab,ab,a,a,a,ab,ab,b,ab,ab,ab,b,ab,ab	10.64
I	A	135685	340	B3.7	ab,a,a,b,a,ab,a,b,ab,a,a,b,ab,ab,ab,a,ab,b,ab,ab,a,b,ab,ab,ab,a,a,a,ab,a,a,a,ab,b,ab,ab,ab,b,ab,ab,a,b,b,a,ab,b,b,b,b,ab,ab,ab,ab,ab,ab,b,ab,ab,b,a,a,ab,ab,a,ab,ab,b,ab,ab,ab,ab,b,a,b,a,ab,ab,a,a,a,ab,ab,a,a,a,ab,b,b,b,-,ab,b,ab,b	10.64
I	A	26862	1813	B3.7	ab,a,a,b,a,ab,a,b,ab,a,a,b,ab,ab,ab,a,ab,b,-,ab,a,b,ab,ab,ab,a,a,a,ab,a,a,a,ab,b,ab,ab,ab,b,ab,ab,a,b,b,a,ab,b,b,b,b,ab,ab,ab,ab,ab,ab,b,ab,ab,b,a,a,ab,ab,a,ab,ab,b,ab,ab,ab,ab,b,a,b,a,ab,ab,a,a,a,ab,ab,a,a,a,ab,ab,b,ab,ab,ab,b,ab,ab	10.64
I	A	27657	158	B3.7	ab,a,a,b,a,ab,a,b,ab,a,a,b,ab,ab,ab,-,ab,b,ab,ab,a,b,ab,ab,ab,a,a,a,-,-,a,a,ab,b,ab,ab,ab,b,a,ab,a,b,b,a,ab,b,b,b,b,ab,ab,ab,ab,ab,ab,b,ab,ab,b,a,a,ab,ab,a,ab,ab,b,ab,ab,ab,ab,b,a,b,a,ab,ab,a,a,a,-,a,ab,a,a,ab,-,-,ab,ab,ab,-,ab,a	10.64
I	A	532442	542	B3.7	ab,a,a,b,a,ab,a,b,ab,a,a,b,ab,ab,ab,a,ab,b,ab,ab,a,b,ab,ab,ab,a,a,a,ab,a,a,a,ab,b,ab,ab,ab,b,ab,ab,a,b,b,a,ab,b,b,b,b,ab,ab,ab,ab,ab,ab,b,ab,ab,b,a,a,ab,ab,a,ab,ab,b,ab,ab,ab,ab,b,a,b,a,ab,ab,a,a,a,-,ab,a,a,a,ab,ab,b,ab,b,ab,b,ab,-	10.64
I	A	532442	561	B3.7	ab,a,a,b,a,ab,a,b,ab,a,a,b,ab,ab,ab,a,ab,b,ab,ab,a,b,ab,ab,ab,a,a,a,ab,a,a,a,ab,b,ab,ab,ab,b,ab,ab,a,b,b,a,ab,b,b,b,b,ab,ab,ab,ab,ab,ab,b,ab,ab,b,a,a,ab,ab,a,ab,ab,b,ab,ab,ab,ab,b,a,b,a,ab,ab,a,a,a,-,ab,a,a,a,ab,ab,b,ab,b,ab,b,ab,-	10.64
I	A	532442	672	B3.7	ab,a,a,b,a,ab,a,b,ab,a,a,b,ab,ab,ab,a,ab,b,ab,ab,a,b,ab,ab,ab,a,a,a,ab,a,a,a,ab,b,ab,ab,ab,b,ab,ab,a,b,b,a,ab,b,b,b,b,ab,ab,ab,ab,ab,ab,b,ab,ab,b,a,a,ab,ab,a,ab,ab,b,ab,ab,ab,ab,b,a,b,a,ab,ab,a,a,a,-,ab,a,a,a,ab,b,b,ab,b,ab,b,-,a	10.64
I	A	532442	709	B3.7	ab,a,a,b,a,ab,a,b,ab,a,a,b,ab,ab,ab,a,ab,b,ab,ab,a,-,ab,ab,ab,a,a,a,ab,a,a,a,ab,b,ab,ab,ab,b,ab,ab,a,b,b,a,ab,b,b,b,b,ab,ab,ab,ab,ab,ab,b,ab,ab,b,a,a,ab,ab,a,ab,ab,b,ab,ab,ab,ab,b,a,b,a,ab,ab,a,a,a,ab,ab,a,a,a,ab,ab,b,-,b,ab,b,ab,a	10.64
I	A	547418	138	B3.7	ab,a,a,b,a,ab,a,b,ab,a,a,b,ab,ab,b,-,-,-,-,-,a,-,ab,ab,ab,a,a,a,ab,a,a,a,ab,b,ab,ab,ab,b,ab,ab,a,b,b,a,ab,b,b,b,b,ab,ab,ab,ab,ab,ab,b,ab,a,b,a,a,ab,ab,a,ab,ab,b,b,ab,ab,ab,b,a,b,a,ab,ab,a,a,a,ab,-,a,a,a,b,ab,-,-,-,-,b,b,b	10.64
I	A	547418	155	B3.7	ab,a,a,b,a,ab,a,b,ab,a,a,b,ab,ab,b,-,-,b,ab,-,a,b,ab,ab,ab,a,a,a,ab,a,a,a,ab,b,ab,ab,ab,b,ab,ab,a,b,b,a,ab,b,b,b,b,ab,ab,ab,ab,ab,ab,b,ab,-,b,a,a,ab,ab,a,ab,ab,b,b,-,ab,ab,b,a,b,a,ab,ab,a,a,a,ab,-,a,a,-,b,ab,-,-,-,-,b,ab,b	10.64
I	A	547418	217	B3.7	ab,a,a,b,a,ab,a,b,ab,a,a,b,ab,ab,b,-,ab,b,ab,ab,a,-,-,ab,ab,a,a,a,ab,-,a,a,ab,b,ab,ab,ab,b,ab,ab,a,b,b,a,ab,b,b,b,b,ab,ab,ab,ab,ab,ab,b,ab,ab,b,a,a,ab,ab,a,ab,ab,b,-,ab,ab,ab,b,a,b,a,ab,ab,a,a,a,ab,ab,a,a,a,ab,ab,b,-,-,b,b,ab,b	10.64
I	A	547418	227	B3.7	ab,a,a,b,a,ab,a,b,ab,a,a,b,ab,ab,b,-,ab,b,ab,ab,a,-,-,ab,ab,a,a,a,ab,-,a,a,ab,b,ab,ab,ab,b,ab,ab,a,b,b,a,ab,b,b,b,b,ab,ab,ab,ab,ab,ab,b,ab,ab,b,a,a,ab,ab,a,ab,ab,b,-,ab,ab,ab,b,a,b,a,ab,ab,a,a,a,-,-,a,a,a,ab,ab,-,-,-,b,b,ab,b	10.64
I	A	557585	2891	B3.7	ab,a,a,b,a,ab,a,b,ab,a,a,b,ab,ab,ab,a,ab,b,ab,ab,a,b,ab,ab,ab,a,a,a,ab,a,a,a,ab,b,ab,ab,ab,b,ab,ab,a,b,b,a,ab,b,b,b,b,ab,ab,ab,ab,ab,ab,b,ab,ab,b,a,a,ab,ab,a,ab,ab,b,ab,ab,ab,ab,b,a,b,a,ab,ab,a,a,a,ab,ab,a,a,a,ab,ab,b,ab,ab,ab,b,ab,ab	10.64
I	A	557585	2954	B3.7	ab,a,a,b,a,ab,a,b,ab,a,a,b,ab,ab,ab,a,ab,b,ab,ab,a,b,ab,ab,ab,a,a,a,ab,a,a,a,ab,b,ab,ab,ab,b,ab,ab,a,b,b,a,ab,b,b,b,b,ab,ab,ab,ab,ab,ab,b,ab,ab,b,a,a,ab,ab,a,ab,ab,b,ab,ab,ab,ab,b,a,b,a,ab,ab,a,a,a,ab,ab,a,a,a,ab,ab,b,ab,ab,ab,b,ab,ab	10.64
I	A	561498	517	B3.7	ab,a,a,b,a,ab,a,b,ab,a,a,b,ab,ab,ab,a,ab,b,ab,ab,a,b,ab,ab,ab,a,a,a,ab,a,a,a,ab,b,ab,ab,ab,b,ab,ab,a,b,b,a,ab,b,b,b,b,ab,ab,ab,ab,ab,ab,b,ab,ab,b,a,a,ab,ab,a,ab,ab,b,ab,ab,ab,ab,b,a,b,a,ab,ab,a,a,a,ab,ab,a,a,a,ab,ab,b,ab,ab,ab,b,ab,ab	10.64
I	A	561498	693	B3.7	ab,a,a,b,a,ab,a,b,ab,a,a,b,ab,ab,ab,a,ab,b,ab,-,a,b,ab,ab,ab,a,a,a,ab,a,a,a,ab,b,ab,ab,ab,b,ab,ab,a,b,b,a,ab,b,b,b,b,ab,ab,ab,ab,ab,ab,b,ab,ab,b,a,a,ab,ab,a,ab,ab,b,ab,ab,ab,ab,b,a,b,a,ab,ab,a,a,a,ab,-,a,a,a,ab,ab,b,ab,ab,ab,b,ab,ab	10.64
I	A	67526	237	B3.7	ab,a,a,b,a,ab,a,b,ab,a,a,b,ab,ab,ab,a,ab,b,ab,ab,a,b,ab,ab,ab,a,a,a,ab,a,a,a,ab,b,ab,ab,ab,b,ab,ab,a,b,b,a,ab,b,b,b,b,ab,ab,ab,ab,ab,ab,b,ab,ab,b,a,a,ab,ab,a,ab,ab,b,ab,ab,ab,ab,b,a,b,a,ab,ab,a,a,a,ab,ab,a,a,a,ab,ab,b,ab,ab,ab,b,ab,ab	10.64
I	A	67526	364	B3.7	ab,a,a,b,a,ab,a,b,ab,a,a,b,ab,ab,ab,a,ab,b,ab,ab,a,b,ab,ab,ab,a,a,a,ab,a,a,a,ab,b,ab,ab,ab,b,ab,ab,a,b,b,a,ab,b,b,b,b,ab,ab,ab,ab,ab,ab,b,ab,ab,b,a,a,ab,ab,a,ab,ab,b,ab,ab,ab,ab,b,a,b,a,ab,ab,a,a,a,ab,ab,a,a,a,b,ab,b,ab,b,ab,b,b,ab	10.64
I	A	67526	379	B3.7	ab,a,a,b,a,ab,a,b,ab,a,a,b,ab,ab,ab,a,ab,b,ab,ab,a,b,ab,ab,ab,a,a,a,ab,a,a,a,ab,b,ab,ab,ab,b,ab,ab,a,b,b,a,ab,b,b,b,b,ab,ab,ab,ab,ab,ab,b,ab,ab,b,a,a,ab,ab,a,ab,ab,b,ab,ab,ab,ab,b,a,b,a,ab,ab,a,a,a,ab,ab,a,a,a,ab,ab,b,ab,ab,ab,b,ab,ab	10.64
I	A	811	43220	B3.7	ab,a,a,b,a,ab,a,b,ab,a,a,b,ab,ab,ab,a,ab,b,ab,ab,a,b,ab,ab,ab,a,a,a,ab,a,a,a,ab,b,ab,ab,ab,b,-,ab,a,b,b,a,ab,b,b,b,b,ab,ab,ab,ab,ab,ab,b,ab,ab,b,a,a,ab,ab,a,ab,ab,b,ab,ab,ab,ab,b,a,b,a,ab,ab,a,a,a,ab,ab,a,a,a,ab,ab,b,a,-,ab,b,ab,ab	10.64
I	A	811	43227	B3.7	ab,a,a,b,a,ab,a,b,ab,a,a,b,ab,ab,ab,a,ab,b,ab,ab,a,b,ab,ab,ab,a,a,a,ab,a,a,a,ab,b,ab,ab,ab,b,-,ab,a,b,b,a,ab,b,b,b,b,ab,ab,ab,ab,ab,ab,b,ab,ab,b,a,a,ab,ab,a,ab,ab,b,ab,ab,ab,ab,b,a,b,a,ab,ab,a,a,a,ab,ab,a,a,a,ab,ab,b,a,-,ab,b,ab,ab	10.64
I	A	557585	1072	B3.7	b,a,a,b,a,ab,a,b,ab,a,a,b,ab,ab,-,-,-,-,a,-,a,b,-,ab,ab,a,-,a,ab,a,a,a,ab,b,ab,ab,ab,b,ab,ab,a,b,b,a,ab,-,b,b,b,ab,ab,ab,ab,ab,ab,b,ab,ab,-,a,a,ab,ab,a,ab,b,b,ab,ab,-,ab,b,a,b,a,ab,ab,a,-,a,ab,ab,a,a,a,-,a,-,ab,a,a,b,ab,ab	10.64
I	A	17759	2703	B3.7	ab,a,a,b,a,ab,a,b,ab,a,a,b,b,ab,ab,a,ab,b,ab,ab,a,b,ab,ab,ab,a,a,a,ab,a,a,a,ab,b,ab,ab,ab,b,ab,ab,a,b,b,a,ab,b,b,b,b,ab,ab,ab,ab,ab,ab,b,ab,ab,b,a,a,ab,ab,a,ab,ab,b,ab,ab,ab,ab,b,a,b,a,ab,ab,a,a,a,ab,ab,a,a,a,ab,ab,b,ab,a,ab,b,ab,ab	10.64
I	A	561498	277	B3.7	ab,a,a,b,a,ab,a,b,ab,a,a,b,b,ab,ab,a,ab,b,-,ab,a,b,ab,ab,ab,a,a,a,ab,a,a,a,ab,b,ab,ab,ab,b,ab,ab,a,b,b,a,ab,b,b,b,b,ab,ab,ab,ab,ab,ab,b,ab,ab,b,a,a,ab,ab,a,ab,ab,b,ab,ab,ab,ab,b,a,b,a,ab,ab,a,a,a,-,ab,a,a,a,ab,-,b,-,a,ab,b,ab,-	10.64
I	A	199628	230	B3.7	ab,a,a,b,a,ab,a,b,ab,a,a,b,ab,-,ab,-,a,-,ab,-,a,-,-,ab,ab,a,ab,a,-,-,a,a,-,b,ab,ab,ab,b,ab,-,a,b,b,a,ab,-,b,b,b,b,ab,ab,-,ab,-,b,ab,ab,-,a,a,-,ab,a,ab,ab,b,ab,ab,ab,ab,b,-,-,a,ab,ab,a,a,a,ab,ab,a,a,-,ab,b,b,a,b,-,b,b,ab	10.64
I	A	199628	270	B3.7	ab,-,a,b,a,ab,a,b,ab,a,a,b,ab,-,ab,-,-,b,-,-,a,-,ab,ab,ab,a,ab,a,ab,a,a,a,ab,b,ab,ab,ab,b,ab,ab,a,b,b,-,ab,b,b,b,b,ab,ab,ab,-,ab,ab,b,ab,ab,b,a,a,-,ab,a,ab,ab,-,-,ab,ab,ab,b,a,b,a,ab,ab,a,a,a,ab,ab,a,-,-,ab,b,b,-,-,-,b,b,-	10.64
I	A	4072	21815	B3.7	ab,a,a,b,a,ab,a,b,ab,a,a,b,b,b,ab,a,-,b,ab,-,a,b,ab,ab,ab,a,a,a,ab,a,a,a,ab,b,ab,ab,-,b,ab,ab,a,b,b,a,ab,-,b,b,b,ab,ab,ab,ab,ab,ab,b,ab,ab,b,a,a,ab,ab,a,ab,ab,b,ab,ab,ab,ab,b,a,b,a,ab,ab,-,a,a,ab,ab,a,a,a,ab,-,-,a,a,-,b,ab,a	10.64
I	A	544061	230	B3.7	ab,a,a,b,a,ab,a,b,ab,a,a,b,-,ab,ab,a,-,b,ab,-,a,b,ab,ab,ab,a,a,a,ab,a,a,a,ab,b,ab,ab,ab,b,ab,ab,a,b,b,a,ab,-,b,b,b,ab,ab,ab,ab,b,b,b,ab,ab,b,a,a,ab,ab,a,ab,ab,b,ab,ab,ab,ab,b,a,b,a,ab,ab,a,a,a,ab,ab,a,a,a,ab,a,b,-,-,ab,b,-,ab	10.64
I	A	115086	188	B3.7	ab,b,b,a,b,a,b,a,a,b,b,a,a,-,ab,-,a,a,-,-,-,a,-,a,ab,b,b,b,a,-,b,b,a,a,a,a,a,a,a,a,b,a,a,b,ab,a,a,a,a,ab,-,-,ab,a,a,a,a,-,a,b,b,a,a,b,a,a,a,-,a,-,ab,a,b,a,b,a,a,b,b,b,-,ab,b,b,b,a,ab,a,a,a,a,a,a,-	10.64
I	A	555505	699	B3.7	a,b,b,a,b,a,b,a,a,b,b,a,ab,a,ab,-,a,a,-,-,b,a,-,ab,a,b,b,b,ab,b,b,b,a,a,a,a,-,a,a,-,b,a,a,b,-,a,a,a,a,ab,ab,-,ab,a,ab,a,a,a,a,b,b,a,a,b,a,ab,a,ab,a,a,a,a,b,a,b,-,a,b,b,b,a,a,b,b,b,a,a,a,-,ab,ab,a,a,a	10.64
I	A	115086	220	B3.7	ab,b,b,a,b,a,b,a,a,b,b,a,a,-,-,-,a,a,a,-,-,a,-,a,ab,b,b,b,a,-,b,b,a,a,a,a,a,a,a,a,b,a,a,b,ab,a,a,a,a,ab,-,a,ab,a,a,a,a,a,a,b,-,a,a,b,a,a,a,ab,a,a,ab,a,b,a,b,a,a,b,b,b,-,-,b,b,b,a,ab,a,a,a,a,a,a,ab	10.64
I	A	115086	386	B3.7	ab,b,b,a,b,a,b,a,a,b,-,a,-,-,ab,b,a,a,ab,-,-,a,-,a,-,b,b,b,a,-,b,b,a,a,-,-,-,a,a,-,b,a,a,-,ab,a,a,a,a,ab,-,ab,-,ab,a,a,-,-,a,b,b,ab,a,b,a,a,a,ab,-,ab,ab,a,b,a,b,a,a,b,b,b,-,ab,b,b,b,-,-,a,a,a,-,a,-,ab	10.64
I	A	115086	467	B3.7	ab,b,-,a,b,ab,b,a,a,b,b,a,-,a,ab,-,a,a,ab,-,-,a,-,-,ab,b,b,b,-,-,b,b,a,a,ab,-,ab,a,a,-,b,a,a,-,ab,a,a,a,a,ab,ab,ab,ab,ab,-,a,ab,ab,a,b,b,ab,a,b,ab,a,a,ab,-,ab,ab,a,b,a,b,-,a,-,b,b,a,ab,-,b,b,a,ab,a,a,a,-,a,-,-	10.64
I	A	15886	4747	D1.10	a,a,a,a,a,a,a,ab,a,a,a,ab,a,a,a,a,a,ab,a,a,a,-,ab,a,ab,a,a,a,a,a,a,a,a,ab,a,ab,ab,-,a,a,a,a,ab,a,ab,ab,ab,ab,ab,a,a,a,a,ab,a,ab,a,-,ab,a,a,a,a,a,a,a,ab,a,-,a,ab,ab,a,ab,a,a,a,a,a,a,a,-,a,a,a,ab,a,ab,a,a,a,a,a,a	10.64
I	A	15886	5085	B3.7	b,ab,ab,ab,ab,a,ab,ab,b,ab,ab,ab,a,a,a,ab,a,ab,a,a,ab,ab,b,a,b,ab,ab,ab,a,ab,ab,ab,a,ab,a,b,b,ab,a,a,ab,ab,ab,ab,b,ab,ab,ab,ab,a,ab,a,a,b,a,ab,a,b,ab,ab,ab,a,a,ab,a,a,ab,a,b,a,b,ab,ab,ab,ab,a,a,ab,ab,ab,a,b,ab,ab,ab,b,a,b,a,-,a,a,a,a	10.64
I	A	15886	5032	B3.7	b,ab,ab,ab,ab,a,ab,ab,b,ab,ab,ab,a,a,a,ab,a,ab,a,a,ab,-,b,a,b,ab,ab,ab,a,ab,ab,ab,a,ab,a,b,b,ab,a,a,ab,ab,ab,ab,b,ab,ab,ab,ab,a,ab,a,a,b,a,ab,a,b,ab,ab,ab,a,a,ab,a,a,ab,a,b,a,b,ab,ab,ab,ab,a,a,ab,ab,ab,a,-,ab,ab,ab,b,a,b,a,-,a,a,a,a	10.64
I	A	15886	4904	B3.7	b,ab,ab,ab,ab,a,ab,ab,b,ab,ab,ab,a,a,a,ab,a,ab,a,a,ab,ab,b,a,b,ab,ab,ab,a,ab,ab,ab,a,ab,a,b,b,ab,a,a,ab,ab,ab,ab,b,ab,ab,ab,ab,a,ab,a,a,b,a,ab,a,b,ab,ab,ab,a,a,ab,a,a,-,a,b,a,b,ab,ab,ab,ab,a,a,ab,ab,ab,a,b,-,ab,ab,b,a,-,a,-,a,a,a,a	10.64
I	A	28176	685	D1.10	a,ab,ab,a,ab,-,ab,a,a,ab,ab,a,ab,ab,ab,ab,ab,a,ab,ab,ab,a,a,ab,a,ab,ab,ab,ab,ab,ab,ab,ab,a,ab,a,a,a,ab,ab,ab,a,a,ab,a,a,a,a,a,ab,ab,ab,-,a,ab,a,ab,a,a,ab,ab,ab,ab,ab,ab,ab,a,ab,a,ab,a,a,ab,a,ab,a,ab,ab,ab,ab,ab,a,ab,ab,ab,a,a,a,a,a,ab,a,ab,a	10.64
I	A	28176	847	B3.7	b,ab,ab,ab,ab,a,ab,a,b,ab,ab,ab,a,a,a,ab,a,ab,a,a,ab,ab,b,a,b,ab,ab,ab,a,ab,ab,ab,a,a,a,b,b,ab,a,a,ab,ab,a,ab,b,ab,ab,ab,ab,a,a,a,a,b,a,ab,a,b,ab,ab,ab,a,a,ab,a,a,a,a,b,a,b,a,ab,ab,ab,ab,a,ab,ab,ab,a,b,ab,ab,ab,b,a,a,a,a,a,ab,a,a	10.64
I	A	29869	1815	D1.10	a,ab,ab,a,ab,ab,ab,a,a,ab,ab,a,ab,-,ab,a,ab,a,ab,ab,ab,a,a,ab,a,ab,ab,ab,ab,ab,ab,ab,ab,a,ab,a,a,a,ab,ab,ab,a,a,ab,a,a,a,a,a,ab,ab,-,ab,a,ab,a,ab,a,a,ab,ab,ab,ab,ab,ab,ab,a,ab,a,ab,a,a,ab,a,ab,a,ab,ab,ab,ab,-,-,-,a,-,a,a,-,ab,-,ab,a,ab,a	10.64
I	A	29869	416	B3.7	b,ab,a,ab,ab,a,ab,ab,-,ab,-,ab,-,-,-,-,a,a,a,a,ab,-,-,a,-,ab,-,ab,a,ab,-,ab,a,ab,a,b,-,ab,a,a,ab,ab,ab,ab,b,ab,ab,ab,ab,a,a,a,a,-,a,-,a,b,ab,ab,ab,a,a,ab,a,a,ab,a,b,a,b,ab,ab,-,ab,ab,a,ab,ab,ab,a,b,a,b,-,-,a,-,-,a,a,a,a,a	10.64
I	A	29869	1698	B3.7	b,ab,ab,ab,ab,a,ab,ab,b,ab,-,-,-,a,-,ab,a,-,a,a,ab,ab,b,a,b,ab,-,ab,a,ab,ab,ab,a,ab,a,b,b,ab,a,a,ab,ab,ab,ab,b,ab,ab,ab,ab,a,a,a,a,b,a,-,a,b,ab,ab,ab,a,a,ab,a,a,ab,a,b,a,b,ab,ab,ab,ab,ab,a,ab,ab,ab,a,-,a,ab,b,b,a,a,a,-,a,-,a,-	10.64
I	A	4182	14646	D1.10	a,ab,ab,a,ab,ab,ab,-,a,ab,-,a,-,ab,-,-,-,a,ab,ab,ab,a,a,ab,a,ab,ab,ab,ab,-,ab,ab,ab,a,-,a,a,-,ab,ab,ab,a,a,ab,a,-,a,a,a,ab,-,ab,ab,a,ab,a,ab,a,a,ab,ab,ab,-,ab,ab,ab,a,ab,a,ab,a,a,ab,a,ab,a,ab,ab,ab,ab,-,a,ab,ab,-,a,a,a,-,-,-,a,ab,ab	10.64
I	A	4182	15828	B3.7	b,ab,-,ab,ab,a,ab,ab,b,ab,-,ab,a,a,-,a,a,ab,a,-,ab,-,b,a,b,ab,-,ab,a,ab,ab,ab,a,ab,a,b,b,ab,a,a,ab,ab,-,ab,b,ab,ab,-,ab,a,a,a,a,b,a,ab,a,b,ab,ab,ab,a,a,ab,a,a,ab,a,b,a,b,ab,ab,ab,ab,ab,a,ab,ab,ab,a,b,b,ab,b,b,-,b,a,-,a,-,a,a	10.64
I	A	4182	15843	B3.7	b,-,-,-,ab,a,ab,-,b,ab,-,ab,a,a,-,a,a,ab,-,-,ab,ab,b,a,b,ab,a,ab,a,ab,ab,ab,-,ab,a,b,b,ab,a,a,ab,ab,ab,ab,b,ab,ab,-,ab,a,a,a,a,b,a,ab,a,b,ab,ab,ab,a,a,ab,a,a,-,a,b,a,b,ab,ab,ab,ab,ab,a,ab,ab,ab,a,b,-,ab,b,b,-,b,a,-,a,-,-,a	10.64
I	A	4182	14660	D1.10	a,ab,ab,a,ab,ab,ab,-,a,ab,-,a,ab,ab,ab,ab,-,a,-,a,ab,-,a,ab,a,ab,ab,ab,ab,ab,ab,ab,ab,a,ab,a,a,a,ab,ab,ab,a,a,ab,a,a,a,a,a,ab,ab,ab,ab,a,ab,a,ab,a,a,ab,ab,ab,ab,ab,ab,ab,a,ab,a,ab,a,a,ab,a,ab,a,ab,ab,ab,ab,-,a,ab,ab,ab,a,a,a,-,-,ab,a,ab,ab	10.64
I	A	4182	14832	D1.10	a,-,ab,a,ab,ab,ab,a,a,-,-,a,-,ab,-,-,a,a,ab,ab,ab,-,a,ab,-,ab,ab,ab,ab,ab,ab,ab,ab,a,ab,a,a,a,ab,ab,ab,a,a,ab,a,a,a,a,a,ab,ab,ab,ab,a,ab,a,ab,a,a,ab,-,ab,ab,ab,ab,ab,a,ab,a,ab,a,a,-,a,ab,a,ab,ab,ab,ab,a,a,ab,ab,-,a,ab,-,a,-,-,a,ab,ab	10.64
I	A	215643	64	D1.10	ab,a,ab,a,a,a,a,ab,ab,a,-,ab,a,a,a,a,a,ab,a,a,a,-,-,a,ab,a,a,a,a,a,a,a,a,a,a,ab,ab,-,a,a,a,ab,ab,a,ab,a,ab,-,ab,a,a,a,a,ab,a,-,a,ab,-,a,a,a,a,a,a,a,-,a,ab,a,ab,ab,a,ab,a,a,a,a,a,a,a,ab,a,a,a,ab,-,ab,a,a,a,a,a,a	12.77
I	A	16943	1907	D1.10	ab,a,ab,a,a,a,a,ab,-,a,-,ab,a,-,-,a,-,a,a,-,-,-,-,a,ab,a,a,a,a,-,a,a,a,-,-,a,ab,-,a,a,a,ab,-,a,a,ab,ab,ab,-,a,a,a,a,ab,a,ab,a,ab,ab,a,a,a,a,a,a,a,-,a,-,-,ab,-,a,ab,a,a,a,a,a,a,a,ab,a,a,-,a,a,-,a,a,a,a,a,a	12.77
I	A	180147	227	D1.10	ab,a,a,ab,a,a,a,ab,-,a,-,-,a,a,a,a,-,ab,a,a,a,ab,-,a,ab,a,a,a,a,a,a,a,a,ab,a,ab,-,ab,a,a,a,ab,ab,-,ab,ab,ab,ab,ab,a,a,a,a,-,a,ab,a,ab,ab,a,a,a,a,a,a,a,ab,a,ab,a,ab,ab,a,ab,a,a,a,a,a,a,a,ab,a,a,a,ab,a,ab,a,a,a,a,a,a	12.77
I	A	180147	165	C.8	o,a,a,a,a,a,a,a,o,a,a,a,a,a,-,a,a,a,a,a,a,a,o,a,o,a,a,a,a,a,a,a,a,a,a,o,o,a,a,a,a,a,a,a,o,a,a,o,a,a,a,a,a,o,a,a,a,o,-,a,a,a,a,a,a,a,-,a,o,a,o,a,a,a,a,a,a,a,a,a,a,o,a,a,a,o,o,a,a,a,a,a,-,a	12.77
I	A	180147	197	C.8	o,a,a,a,a,a,a,o,o,a,-,a,a,a,a,a,a,o,a,a,a,o,o,a,o,a,a,a,a,a,a,a,a,o,a,o,-,o,a,a,a,a,-,a,o,-,o,-,o,a,a,a,a,o,a,o,a,o,o,a,a,a,a,a,a,a,o,a,o,a,o,o,a,-,a,a,a,a,a,a,a,o,a,a,a,o,a,a,a,a,a,a,a,a	12.77
I	A	12971	1471	D1.10	ab,a,a,ab,a,a,a,ab,-,a,a,ab,-,a,a,a,a,ab,a,a,a,ab,ab,a,ab,a,a,a,a,a,a,a,a,ab,a,ab,ab,ab,a,a,a,ab,ab,a,ab,-,ab,ab,ab,a,a,a,a,ab,a,-,a,ab,ab,a,a,a,a,a,a,a,a,a,ab,a,ab,ab,a,ab,a,a,a,a,a,a,a,ab,a,a,a,ab,a,ab,a,a,a,a,a,a	12.77
I	A	1186	35600	D1.10	a,a,ab,ab,a,a,-,a,a,-,ab,ab,-,ab,ab,-,ab,-,ab,-,-,-,a,a,a,ab,ab,a,ab,-,ab,ab,ab,a,a,a,a,ab,a,ab,ab,-,ab,ab,a,a,ab,ab,a,ab,ab,a,-,a,ab,a,ab,a,ab,ab,-,ab,-,a,-,ab,ab,ab,a,-,a,a,ab,-,ab,ab,ab,ab,-,ab,ab,a,a,a,ab,a,-,a,ab,a,ab,a,ab,-	12.77
I	A	10248	3086	D1.10	ab,a,a,ab,a,a,a,ab,ab,a,a,-,-,-,-,a,-,-,a,-,a,-,-,a,ab,a,a,a,a,a,a,a,a,ab,a,ab,ab,ab,a,a,a,ab,-,a,a,ab,ab,ab,ab,a,a,a,a,ab,a,ab,a,ab,ab,a,a,a,a,a,a,a,ab,-,ab,a,ab,ab,a,-,a,a,a,a,a,a,a,ab,a,a,a,-,a,-,a,a,a,-,a,a	12.77
I	A	10248	3374	B3.7	b,ab,b,ab,ab,a,ab,ab,b,ab,ab,ab,a,ab,a,ab,a,ab,a,a,ab,ab,b,a,b,ab,ab,ab,a,ab,ab,ab,a,ab,a,b,b,ab,a,a,ab,ab,ab,ab,b,ab,ab,ab,ab,a,ab,a,a,b,a,ab,a,b,ab,ab,ab,a,a,ab,a,a,ab,a,b,a,b,ab,ab,ab,ab,a,a,ab,ab,ab,a,b,ab,ab,ab,b,a,ab,a,a,a,a,a,a	12.77
I	A	105	243444	D1.10	ab,a,a,ab,a,a,a,ab,ab,a,a,-,-,a,-,-,-,a,a,-,a,-,ab,a,ab,a,-,a,a,-,-,a,a,ab,a,-,ab,-,-,a,-,ab,ab,a,ab,ab,-,ab,ab,a,a,a,a,ab,a,ab,a,ab,ab,a,a,a,a,a,a,a,ab,a,ab,a,ab,ab,a,ab,a,a,a,a,a,-,a,ab,a,-,a,a,-,-,-,a,-,-,-,a	12.77
I	A	27422	1987	D1.10	ab,a,a,ab,a,a,a,ab,ab,a,a,ab,a,a,a,a,a,ab,a,-,a,ab,ab,a,ab,a,a,a,a,a,a,a,a,ab,a,ab,ab,ab,a,a,a,ab,ab,a,ab,ab,ab,ab,ab,a,a,a,a,ab,a,ab,a,ab,ab,a,a,a,a,a,a,a,ab,a,ab,a,ab,ab,a,ab,a,a,a,a,-,a,-,ab,a,a,-,ab,a,-,a,-,a,a,a,a	12.77
I	A	27422	1928	B3.7	b,ab,ab,ab,ab,a,ab,ab,b,ab,ab,ab,a,a,a,ab,a,b,a,ab,ab,ab,b,a,b,ab,ab,ab,a,ab,ab,ab,a,ab,a,ab,b,ab,a,a,ab,ab,ab,ab,b,-,ab,ab,ab,a,ab,a,a,b,a,ab,a,b,ab,ab,ab,a,a,ab,a,a,-,a,b,a,b,ab,ab,ab,ab,a,a,ab,ab,ab,-,b,a,a,-,b,-,-,a,-,a,a,a,a	12.77
I	A	2801	38951	D1.10	ab,a,a,ab,a,a,a,ab,-,a,a,ab,-,a,a,-,a,ab,a,a,a,-,ab,a,ab,a,a,a,a,a,a,a,a,ab,a,ab,-,ab,a,a,a,ab,ab,a,a,ab,ab,ab,ab,a,a,a,a,ab,a,ab,a,ab,ab,a,a,a,a,a,a,a,ab,a,ab,a,ab,ab,a,ab,a,a,a,a,a,a,a,ab,a,a,a,ab,a,ab,a,a,a,a,a,a	12.77
I	A	3480	25566	D1.10	ab,a,a,-,a,a,a,ab,ab,a,a,ab,a,a,a,a,a,ab,a,-,a,ab,ab,a,ab,a,a,a,a,a,a,a,a,ab,a,ab,a,ab,a,a,a,ab,-,a,ab,ab,ab,-,ab,a,a,a,a,ab,a,ab,a,ab,ab,a,a,a,a,a,a,a,a,a,ab,a,ab,ab,a,ab,a,a,a,a,a,a,-,-,-,a,a,a,a,a,a,-,a,a,a,a	12.77
I	A	3480	25584	D1.10	ab,a,a,ab,a,a,a,ab,ab,a,a,ab,-,-,a,a,a,ab,a,-,a,ab,ab,a,ab,a,a,a,a,a,a,a,a,ab,a,ab,a,ab,a,a,a,ab,ab,a,ab,ab,ab,ab,ab,a,a,a,a,ab,a,ab,a,ab,ab,a,a,a,a,a,a,a,a,a,ab,a,ab,ab,a,ab,a,a,a,a,a,a,-,ab,-,a,a,a,a,a,a,-,a,a,a,a	12.77
I	A	388	32251	D1.10	ab,-,-,ab,a,a,a,ab,ab,a,a,ab,-,-,-,-,-,ab,-,-,a,-,-,a,ab,a,a,a,a,-,a,a,a,ab,a,ab,ab,ab,a,a,a,ab,ab,a,ab,ab,ab,ab,ab,a,a,a,a,ab,a,ab,a,ab,ab,a,a,a,-,a,a,a,-,a,ab,a,ab,ab,a,ab,a,a,a,a,a,a,a,ab,a,a,a,ab,a,a,a,-,a,-,a,a	12.77
I	A	3606	29276	D1.10	-,-,a,ab,a,a,a,ab,ab,a,a,ab,-,a,a,a,-,ab,a,-,a,ab,ab,a,ab,a,a,a,a,a,a,a,a,ab,a,ab,ab,ab,a,a,a,ab,ab,a,ab,ab,ab,ab,ab,a,a,a,a,ab,a,ab,a,ab,ab,a,a,a,a,a,a,a,ab,a,ab,a,ab,ab,a,ab,a,a,a,a,a,a,a,ab,a,a,a,ab,a,a,a,a,a,a,a,a	12.77
I	A	542133	707	D1.10	ab,a,a,ab,a,a,a,ab,ab,a,a,ab,a,a,a,-,-,ab,a,-,a,ab,ab,a,ab,a,-,a,a,a,a,a,a,ab,a,ab,ab,ab,a,a,a,ab,ab,a,ab,ab,ab,ab,ab,a,a,a,a,ab,a,-,a,ab,-,a,a,a,a,a,a,a,ab,a,ab,a,ab,ab,a,a,a,a,a,a,a,a,-,a,a,a,a,a,a,-,-,a,a,-,a,a	12.77
I	A	542133	716	D1.10	ab,a,a,ab,a,a,a,ab,ab,a,a,ab,a,a,a,-,-,ab,a,-,a,ab,ab,a,ab,a,a,a,a,a,a,a,a,ab,a,ab,-,ab,a,a,a,ab,ab,a,ab,ab,ab,ab,ab,a,a,a,a,ab,a,ab,a,ab,ab,a,a,a,a,a,a,a,ab,a,ab,a,ab,ab,a,-,a,a,a,a,a,a,-,ab,a,a,a,a,a,-,-,a,a,-,a,a	12.77
I	A	542133	609	B3.7	b,ab,ab,ab,ab,a,ab,ab,-,ab,ab,-,-,-,a,-,-,-,-,-,ab,ab,b,-,b,-,-,ab,a,ab,b,ab,a,ab,a,b,b,ab,a,a,ab,ab,ab,ab,b,ab,ab,ab,-,a,ab,a,a,b,a,ab,a,b,ab,ab,ab,a,a,ab,a,a,ab,-,b,a,b,ab,ab,ab,ab,a,a,a,ab,ab,-,b,a,ab,a,-,a,-,-,a,a,a,a,a	12.77
I	A	542133	640	B3.7	b,ab,ab,ab,ab,a,ab,ab,-,ab,ab,b,a,a,a,-,-,ab,-,-,ab,ab,b,-,-,-,ab,ab,a,ab,-,ab,a,ab,a,b,b,ab,a,a,ab,ab,ab,ab,b,ab,ab,ab,ab,a,ab,a,a,b,a,ab,a,b,ab,ab,ab,a,a,ab,a,a,ab,a,b,a,b,ab,ab,ab,ab,a,a,-,ab,ab,-,-,ab,ab,a,-,a,ab,-,-,a,a,a,a	12.77
I	A	5523	4116	D1.10	ab,-,-,ab,a,a,a,ab,-,a,a,ab,-,a,-,-,-,ab,a,-,a,-,-,a,ab,a,a,a,a,-,a,a,a,ab,a,ab,-,ab,a,a,a,-,-,a,ab,a,ab,ab,a,a,a,a,a,-,a,ab,a,ab,-,a,a,a,a,a,a,a,ab,a,ab,a,ab,-,a,a,a,a,a,a,a,a,a,ab,a,a,-,ab,a,a,a,-,a,a,a,a	12.77
I	A	5841	11388	D1.10	ab,a,a,-,a,a,a,ab,ab,a,a,ab,a,a,a,a,a,ab,a,a,a,ab,-,a,ab,a,a,a,a,a,a,a,a,ab,a,ab,ab,ab,a,a,a,-,ab,a,-,a,ab,ab,ab,a,a,a,a,ab,a,a,a,ab,ab,a,a,a,a,a,a,a,-,a,ab,a,ab,ab,a,ab,a,a,a,a,a,a,a,ab,a,a,a,ab,a,ab,a,a,a,a,a,a	12.77
I	A	67334	112	D1.10	ab,a,a,ab,a,a,a,ab,ab,a,a,ab,-,a,a,-,a,ab,a,a,a,-,ab,a,ab,a,-,a,a,-,a,a,a,ab,a,ab,a,ab,a,a,a,ab,ab,a,ab,-,-,a,ab,a,a,a,a,ab,a,ab,a,ab,ab,a,a,a,a,a,a,a,ab,a,ab,a,ab,ab,a,-,a,a,a,a,a,a,a,ab,a,a,a,ab,a,ab,a,a,a,a,-,a	12.77
I	A	680	33596	D1.10	ab,a,a,ab,a,a,a,-,ab,a,a,ab,-,a,-,-,a,ab,-,a,a,-,ab,a,ab,a,a,a,a,a,a,a,a,ab,a,ab,ab,ab,a,a,a,-,ab,a,ab,ab,ab,-,ab,a,a,a,a,ab,a,-,a,ab,ab,a,a,a,a,a,a,a,ab,a,a,a,-,ab,a,ab,a,a,a,a,a,a,a,ab,a,a,a,-,a,-,a,a,a,a,a,a	12.77
I	A	680	33619	D1.10	ab,a,a,ab,a,a,a,ab,ab,a,-,ab,-,a,-,-,a,ab,-,-,a,ab,ab,a,ab,a,-,a,a,a,a,a,a,ab,a,ab,ab,ab,a,a,a,ab,ab,a,ab,ab,ab,ab,ab,a,a,a,a,ab,a,ab,a,ab,ab,a,a,a,a,a,a,a,ab,a,ab,a,ab,ab,a,ab,a,a,a,a,a,a,a,ab,a,a,a,a,-,-,-,a,a,a,a,a	12.77
I	A	704	1605	D1.10	ab,a,a,ab,a,a,a,ab,a,a,a,ab,a,a,-,-,-,-,-,-,a,-,ab,a,-,a,a,a,a,a,a,a,a,-,a,ab,ab,ab,a,a,a,ab,-,a,ab,-,ab,-,ab,a,a,a,a,ab,a,-,a,ab,ab,a,a,a,a,a,a,a,ab,a,-,a,-,ab,a,ab,a,a,a,a,a,a,a,ab,a,a,a,ab,a,ab,a,-,-,a,a,a	12.77
I	A	717	119633	D1.10	ab,a,a,-,a,a,a,-,ab,a,a,ab,-,a,a,-,a,-,a,a,a,ab,ab,a,ab,a,a,a,a,a,a,a,a,ab,a,a,ab,ab,a,a,a,ab,-,a,ab,ab,ab,-,ab,a,a,a,a,ab,a,ab,a,ab,ab,a,a,a,a,a,a,a,a,a,ab,a,ab,ab,a,ab,a,a,a,a,a,a,a,ab,a,a,a,ab,a,a,a,a,a,a,a,a	12.77
I	A	717	33628	B3.7	b,-,a,ab,ab,a,ab,ab,b,ab,ab,ab,-,-,-,-,-,-,a,-,ab,-,b,a,b,ab,-,ab,a,ab,ab,ab,a,ab,a,b,b,-,a,a,ab,-,ab,ab,b,ab,ab,ab,ab,a,ab,a,a,b,a,ab,a,b,ab,ab,ab,a,a,ab,a,a,ab,a,b,a,b,ab,ab,ab,ab,a,a,ab,ab,ab,a,b,b,ab,b,b,a,b,a,-,a,a,a,-	12.77
I	A	717	53266	B3.7	b,ab,-,ab,ab,a,ab,ab,b,ab,ab,ab,-,a,a,ab,a,ab,a,-,ab,ab,b,a,b,ab,ab,ab,a,ab,ab,ab,a,-,a,b,b,ab,a,a,ab,ab,ab,ab,b,ab,ab,ab,ab,a,ab,a,a,b,a,-,a,b,ab,ab,ab,a,a,ab,a,a,ab,a,b,a,b,ab,ab,ab,ab,a,a,ab,ab,ab,a,b,ab,ab,ab,b,a,-,a,a,a,a,a,a	12.77
I	A	717	33895	B3.7	b,-,ab,ab,ab,a,ab,ab,-,ab,-,ab,-,-,-,-,-,ab,a,-,-,-,b,a,-,ab,-,ab,a,-,ab,-,a,ab,a,b,-,ab,a,a,ab,ab,ab,ab,b,ab,ab,ab,ab,a,ab,a,a,-,a,ab,a,b,ab,ab,ab,a,a,-,a,a,-,a,b,a,b,ab,ab,ab,ab,a,a,ab,ab,ab,a,b,a,ab,-,-,a,ab,a,a,a,a,a,a	12.77
I	A	717	112592	B3.7	b,ab,ab,ab,ab,a,ab,ab,b,ab,ab,ab,-,a,a,ab,a,ab,a,a,ab,ab,b,a,b,ab,ab,ab,a,ab,ab,ab,a,ab,a,b,b,ab,a,a,ab,ab,ab,ab,b,ab,ab,ab,ab,a,ab,a,a,b,a,ab,a,b,ab,ab,ab,a,a,ab,a,a,ab,a,b,a,b,ab,ab,ab,ab,a,a,ab,ab,ab,a,b,ab,-,ab,b,a,-,a,-,a,a,a,a	12.77
I	A	7246	2061	D1.10	ab,a,a,ab,a,a,a,ab,ab,a,a,-,-,-,-,-,-,ab,a,-,a,-,ab,a,ab,a,a,a,a,a,a,a,a,ab,a,ab,ab,ab,a,a,a,ab,ab,a,ab,ab,ab,ab,ab,a,a,a,a,ab,a,-,a,ab,ab,a,a,a,a,a,a,a,ab,a,-,a,ab,ab,a,ab,a,a,-,a,a,a,a,ab,a,a,a,ab,-,ab,-,-,-,-,-,a	12.77
I	A	807	59121	D1.10	ab,a,a,ab,a,a,a,-,ab,a,a,ab,a,a,-,ab,a,a,ab,a,a,ab,ab,a,ab,a,a,a,a,a,a,ab,a,ab,a,ab,ab,ab,a,a,a,ab,ab,a,ab,-,ab,a,ab,a,a,a,a,ab,a,a,a,ab,ab,a,a,a,a,a,a,a,ab,a,ab,a,ab,ab,a,ab,a,a,a,a,a,a,a,-,-,a,a,ab,-,a,a,-,a,a,a,a	12.77
I	A	807	59060	B3.7	b,ab,-,ab,ab,a,ab,ab,b,ab,ab,ab,a,a,a,ab,a,ab,a,a,ab,-,-,a,b,ab,ab,ab,a,-,ab,ab,a,ab,a,-,b,ab,a,a,ab,ab,ab,ab,b,ab,ab,ab,ab,a,ab,a,a,b,a,ab,a,ab,ab,ab,ab,a,a,ab,a,a,ab,a,b,a,b,ab,ab,ab,ab,a,a,ab,ab,ab,-,b,-,ab,-,b,-,-,-,a,a,a,a,a	12.77
I	A	807	10321	B3.7	b,ab,-,ab,ab,a,ab,ab,b,ab,ab,ab,-,a,-,ab,-,ab,-,-,ab,b,b,a,b,ab,-,ab,a,ab,ab,ab,a,ab,a,b,b,ab,a,a,ab,ab,ab,ab,b,ab,ab,ab,ab,a,ab,a,a,b,a,ab,a,b,ab,ab,ab,a,a,ab,a,a,ab,-,b,a,b,ab,-,ab,ab,a,a,ab,ab,ab,ab,b,a,-,-,b,-,a,-,a,a,a,a,-	12.77
I	A	807	10325	B3.7	b,ab,-,ab,ab,a,-,ab,b,ab,ab,ab,-,a,-,ab,-,ab,-,-,ab,b,ab,a,b,ab,-,ab,a,ab,ab,ab,a,ab,a,b,b,ab,a,a,ab,ab,ab,ab,b,ab,ab,ab,ab,a,ab,a,a,-,a,ab,a,-,ab,ab,ab,a,a,ab,a,a,ab,-,b,a,-,ab,a,ab,ab,a,a,ab,ab,ab,-,b,a,-,-,b,-,a,-,a,a,a,-,-	12.77
I	A	3524	21679	D1.10	a,ab,-,-,ab,ab,ab,-,a,ab,ab,a,-,-,ab,a,-,-,-,-,ab,-,a,a,-,ab,ab,a,ab,-,ab,ab,ab,a,ab,a,a,a,ab,ab,ab,a,a,ab,a,a,-,-,-,ab,-,ab,ab,a,ab,a,ab,a,a,-,ab,-,-,ab,ab,ab,a,ab,-,ab,-,-,-,a,-,ab,ab,-,ab,ab,ab,a,ab,ab,a,a,-,a,ab,ab,a,a,a,a	12.77
I	A	1673	1900	D1.10	ab,a,a,ab,a,a,a,-,ab,a,-,ab,a,-,-,-,-,ab,a,-,a,-,-,a,a,a,a,a,a,-,a,a,a,a,a,ab,ab,a,a,a,a,ab,ab,a,ab,-,ab,ab,ab,a,ab,a,a,-,a,-,a,ab,-,a,a,a,a,a,a,a,-,a,ab,a,a,ab,a,ab,a,a,a,a,a,a,a,ab,-,a,a,ab,-,a,a,a,a,a,-,a	13.83
I	A	1673	1911	D1.10	ab,a,a,ab,a,a,a,-,ab,a,-,-,a,-,-,a,-,ab,a,-,a,-,ab,a,-,a,a,a,a,-,a,a,a,-,a,ab,ab,a,-,a,a,ab,ab,a,ab,-,ab,ab,ab,a,ab,a,a,ab,a,ab,a,ab,ab,a,a,a,a,a,a,a,a,a,ab,a,a,ab,a,ab,a,a,a,a,a,a,a,ab,-,a,a,ab,-,a,a,a,a,a,-,a	13.83
I	A	1673	26212	D1.10	ab,-,a,ab,a,a,a,ab,ab,a,a,ab,-,a,a,-,a,-,a,-,a,ab,ab,a,ab,a,-,a,a,a,a,a,a,ab,a,ab,ab,ab,a,a,a,ab,ab,a,ab,-,ab,ab,ab,a,ab,a,a,ab,a,ab,a,-,ab,a,a,a,a,a,a,a,ab,a,ab,a,ab,ab,a,ab,a,a,a,a,a,a,a,ab,a,a,a,-,a,-,a,-,-,a,a,a	13.83
I	A	549543	785	B3.7	b,ab,ab,a,ab,a,ab,ab,b,-,ab,ab,a,-,-,-,a,-,a,-,-,-,b,a,b,ab,b,ab,a,ab,ab,ab,a,ab,a,b,b,ab,a,a,ab,ab,ab,ab,b,ab,-,-,ab,-,ab,a,a,b,a,ab,a,b,ab,b,ab,a,a,ab,a,a,ab,a,-,a,-,ab,ab,ab,ab,a,a,ab,ab,ab,a,b,ab,ab,a,b,a,-,a,-,a,a,a,a	13.83
I	A	2346	51423	B3.7	b,-,ab,ab,ab,a,ab,ab,b,ab,ab,-,-,-,-,-,-,-,a,-,ab,-,b,a,b,ab,ab,ab,a,-,ab,ab,a,ab,-,b,b,ab,a,a,ab,ab,ab,ab,-,-,ab,a,ab,-,ab,a,a,b,a,ab,a,b,a,ab,ab,a,a,ab,a,a,ab,a,b,a,b,ab,ab,ab,ab,a,a,ab,ab,b,a,-,ab,-,-,b,-,a,a,a,a,-,a,a	13.83
I	A	44241	449	B3.7	b,-,-,ab,ab,a,ab,b,b,b,a,ab,-,-,-,-,-,-,-,a,-,-,b,-,b,ab,-,ab,-,-,ab,ab,a,ab,a,b,b,b,a,a,ab,ab,-,ab,b,-,ab,ab,ab,-,ab,a,a,b,a,ab,-,b,ab,ab,-,a,a,ab,a,a,-,a,b,a,b,ab,b,ab,-,a,a,ab,ab,ab,a,b,ab,b,ab,b,a,a,a,a,a,-,a,-	13.83
I	A	52055	499	B3.7	b,ab,ab,ab,ab,a,ab,ab,b,ab,ab,ab,-,-,-,-,a,b,a,-,ab,-,b,a,-,ab,-,ab,a,-,ab,ab,a,ab,a,b,b,ab,a,a,ab,ab,-,ab,b,ab,ab,ab,ab,-,ab,a,a,b,a,ab,a,b,ab,ab,ab,a,a,ab,a,a,ab,-,b,a,b,ab,ab,ab,ab,a,a,ab,ab,ab,-,-,-,ab,ab,b,-,b,a,-,a,a,a,a	13.83
I	A	539001	281	B3.7	b,ab,ab,ab,ab,a,ab,ab,b,ab,ab,ab,a,ab,-,-,-,-,a,a,-,ab,b,a,b,b,ab,ab,a,-,ab,ab,a,ab,a,b,b,ab,a,a,ab,ab,ab,ab,b,ab,ab,ab,ab,-,ab,a,a,b,a,ab,a,b,ab,-,ab,a,a,ab,a,a,ab,a,b,a,b,ab,ab,ab,ab,a,a,ab,ab,ab,a,b,ab,ab,ab,b,a,b,a,-,a,a,a,a	13.83
I	A	160682	154	B3.7	b,ab,ab,ab,ab,a,ab,ab,b,ab,ab,ab,-,a,-,b,-,-,a,-,ab,ab,b,a,b,-,ab,ab,a,ab,ab,ab,a,ab,a,b,b,ab,a,a,b,ab,ab,ab,b,ab,-,-,-,a,ab,a,a,b,a,ab,a,b,ab,-,ab,a,a,ab,a,a,-,a,b,a,b,-,ab,ab,b,a,a,ab,ab,ab,-,b,-,ab,ab,b,a,-,a,-,a,a,a,-	13.83
I	A	3913	10325	B3.7	b,-,ab,b,ab,a,ab,ab,b,ab,ab,ab,-,a,a,-,-,ab,a,-,ab,ab,b,a,b,ab,ab,ab,a,ab,ab,ab,a,ab,a,b,b,ab,a,a,ab,ab,-,ab,b,ab,-,-,-,a,ab,a,a,b,a,ab,a,b,ab,ab,ab,a,a,ab,a,a,ab,a,b,a,b,ab,ab,b,ab,a,a,ab,ab,ab,a,b,b,ab,ab,b,a,ab,-,-,a,a,a,a	13.83
I	A	549543	735	B3.7	b,ab,ab,-,ab,a,ab,ab,-,ab,ab,ab,-,-,-,-,-,-,-,-,a,-,b,-,b,ab,-,ab,a,ab,ab,ab,a,ab,a,b,b,ab,-,a,ab,ab,ab,ab,b,-,ab,-,-,a,ab,a,a,b,a,ab,-,b,ab,b,ab,a,a,ab,a,a,ab,a,-,a,-,ab,ab,ab,ab,a,a,ab,ab,ab,a,b,-,ab,-,b,a,-,a,-,-,a,a,a	13.83
I	A	119990	71	B3.7	b,-,-,ab,ab,a,ab,a,b,ab,ab,ab,-,a,a,ab,-,a,a,-,ab,ab,b,-,b,ab,-,ab,a,ab,ab,ab,a,ab,a,b,b,-,a,a,ab,ab,ab,-,b,a,-,a,-,a,ab,a,a,b,a,-,a,b,-,ab,ab,a,a,-,a,-,-,a,-,a,b,ab,-,-,ab,a,a,ab,ab,ab,a,-,a,ab,a,b,a,-,a,a,a,a,a,a	13.83
I	A	551642	1239	B3.7	b,a,-,a,a,a,ab,ab,b,a,ab,a,a,a,a,a,a,a,a,a,ab,-,b,a,-,a,ab,ab,a,-,ab,ab,a,ab,a,b,b,ab,a,a,ab,-,ab,a,b,-,ab,a,-,a,ab,a,a,b,a,-,a,b,a,ab,ab,a,a,-,a,a,ab,a,b,a,b,a,ab,-,-,a,a,a,ab,ab,a,b,ab,ab,ab,b,a,-,-,-,a,a,a,a	13.83
I	A	7629	7643	B3.7	b,ab,-,ab,ab,a,ab,ab,-,ab,a,ab,a,-,-,-,-,-,a,-,-,ab,b,a,b,ab,-,ab,a,-,ab,ab,a,ab,a,b,b,-,a,a,ab,ab,ab,a,b,-,-,ab,-,a,ab,a,a,b,a,ab,a,b,ab,ab,-,a,a,ab,a,a,ab,a,b,a,b,ab,-,ab,ab,a,a,ab,ab,ab,a,b,ab,-,-,b,-,b,-,-,a,a,a,a	13.83
I	A	3536	13701	B3.7	b,ab,ab,ab,-,a,-,b,b,ab,-,ab,-,a,-,ab,a,ab,a,-,ab,-,b,a,b,ab,ab,ab,a,ab,ab,ab,a,-,a,b,b,ab,a,a,ab,ab,ab,ab,b,-,-,ab,-,a,ab,a,a,b,a,-,a,b,ab,ab,ab,a,a,ab,a,a,ab,a,b,a,b,ab,ab,ab,b,a,a,ab,ab,ab,-,b,ab,ab,-,b,-,ab,-,-,a,a,a,-	13.83
I	A	59522	397	B3.7	b,ab,-,-,ab,a,ab,ab,b,ab,ab,ab,-,-,-,-,a,-,-,-,a,ab,-,a,b,ab,-,ab,a,ab,ab,ab,a,ab,a,b,b,ab,a,a,a,ab,ab,a,b,-,ab,ab,-,a,ab,a,a,b,a,ab,a,b,ab,ab,a,a,a,ab,a,a,ab,a,b,a,b,ab,-,ab,-,a,a,ab,-,-,a,b,-,ab,b,-,a,-,a,-,a,a,a,a	13.83
I	A	24555	1036	B3.7	b,ab,ab,ab,ab,a,ab,ab,b,ab,ab,-,-,a,-,-,a,-,a,-,ab,-,b,a,b,ab,ab,ab,a,ab,ab,ab,a,-,a,b,b,ab,a,a,-,a,ab,ab,b,ab,ab,ab,-,a,ab,a,a,b,a,ab,a,b,ab,-,-,a,a,ab,a,a,ab,-,b,a,b,ab,ab,-,ab,a,a,ab,ab,ab,a,b,b,a,ab,-,a,a,-,-,a,a,a,a	13.83
I	A	537131	347	B3.7	b,ab,ab,-,-,a,ab,ab,b,ab,-,ab,-,a,a,-,a,ab,a,-,ab,-,b,a,b,ab,-,-,a,ab,ab,ab,a,ab,a,b,b,ab,a,a,ab,ab,ab,ab,b,-,ab,ab,-,a,ab,a,a,b,a,-,a,b,-,-,-,a,a,-,a,a,ab,a,b,a,b,-,ab,-,ab,a,a,-,ab,ab,-,-,ab,ab,ab,b,-,-,-,-,a,a,a,a	13.83
I	A	2914	41633	B3.7	b,ab,ab,ab,ab,a,ab,ab,b,ab,ab,ab,-,a,a,ab,a,ab,a,a,ab,ab,b,a,b,ab,ab,ab,a,ab,ab,ab,a,ab,a,b,b,ab,a,a,ab,ab,ab,ab,b,ab,ab,ab,-,a,ab,a,a,b,a,ab,a,b,ab,ab,ab,a,a,ab,a,a,ab,a,b,a,b,ab,ab,ab,ab,a,a,ab,ab,ab,a,-,-,ab,ab,b,a,a,-,-,a,a,a,a	13.83
I	A	53302	121	B3.7	b,ab,ab,ab,ab,a,ab,ab,b,ab,ab,ab,a,a,a,ab,a,ab,a,a,ab,ab,b,a,b,ab,ab,ab,a,ab,ab,ab,a,-,a,b,b,-,a,a,ab,ab,ab,ab,b,ab,ab,ab,-,a,ab,a,a,b,a,ab,a,b,ab,ab,ab,a,a,ab,a,a,ab,a,b,a,b,ab,ab,ab,ab,a,a,ab,ab,ab,a,b,b,ab,ab,b,a,ab,a,a,a,a,a,a	13.83
I	A	10524	5147	B3.7	b,ab,ab,b,ab,a,ab,b,b,ab,ab,ab,-,a,a,ab,a,ab,a,a,ab,-,b,a,b,ab,ab,ab,a,ab,ab,ab,a,ab,a,b,b,b,a,a,ab,ab,ab,ab,b,ab,ab,b,-,a,ab,a,a,b,a,ab,a,b,b,ab,ab,a,a,ab,a,a,-,a,ab,a,ab,-,ab,ab,ab,a,a,ab,ab,ab,a,b,b,ab,ab,b,a,-,a,a,a,a,a,a	13.83
I	A	42579	390	B3.7	b,ab,ab,-,ab,a,ab,ab,b,ab,ab,ab,a,a,-,ab,-,ab,a,a,-,-,b,a,b,ab,-,ab,a,ab,ab,ab,a,ab,a,b,b,ab,a,a,ab,-,-,ab,b,-,-,ab,a,a,ab,a,a,b,a,ab,a,b,-,ab,ab,a,a,ab,a,a,-,a,b,a,b,ab,ab,ab,a,a,a,ab,ab,ab,a,b,ab,ab,a,b,a,-,a,a,a,-,-,a	13.83
I	A	68955	361	B3.7	b,ab,a,a,ab,a,-,a,b,ab,ab,-,-,a,a,a,a,a,a,a,-,a,b,a,b,ab,-,ab,a,a,ab,ab,a,a,a,b,b,a,a,a,ab,ab,a,-,b,-,a,ab,a,a,ab,a,a,b,a,-,a,b,-,-,ab,a,a,a,a,a,ab,a,b,a,b,-,ab,a,a,a,a,ab,ab,a,a,b,a,ab,a,-,a,-,a,a,a,a,a,a	13.83
I	A	52804	311	B3.7	b,ab,ab,ab,ab,a,ab,ab,b,ab,a,ab,-,-,a,ab,-,ab,a,-,ab,b,b,a,b,ab,-,ab,a,ab,ab,ab,a,ab,a,b,b,ab,a,a,ab,ab,ab,ab,b,ab,ab,ab,a,a,ab,a,a,b,a,-,a,b,ab,ab,ab,a,a,ab,a,a,ab,a,b,a,b,ab,ab,ab,ab,a,a,ab,ab,ab,-,-,ab,-,ab,b,a,-,-,-,-,a,a,-	13.83
I	A	11501	5650	B3.7	b,-,ab,ab,ab,a,ab,ab,b,ab,ab,ab,-,-,a,a,-,ab,a,a,ab,ab,b,-,b,a,-,ab,a,ab,ab,ab,a,ab,a,b,b,ab,a,a,ab,ab,ab,ab,b,ab,ab,ab,a,a,ab,a,a,b,a,ab,a,b,ab,ab,ab,a,a,ab,-,a,ab,a,b,a,-,ab,ab,ab,ab,a,a,ab,ab,ab,a,b,ab,ab,b,b,a,-,a,a,a,-,a,a	13.83
I	A	549543	775	B3.7	b,ab,ab,a,ab,a,ab,ab,b,-,ab,ab,-,-,-,-,-,-,a,-,-,-,b,a,b,ab,b,-,a,ab,ab,ab,a,-,a,b,b,ab,a,a,ab,ab,ab,ab,b,ab,-,-,ab,a,ab,a,a,b,a,ab,a,b,ab,b,ab,a,a,ab,a,a,ab,a,-,a,-,ab,ab,ab,ab,a,a,ab,ab,ab,a,b,ab,ab,a,b,a,-,a,-,a,a,a,a	13.83
I	A	17199	1078	B3.7	b,ab,-,ab,ab,a,ab,ab,-,ab,ab,ab,-,-,-,ab,-,ab,-,a,ab,-,b,-,b,ab,ab,ab,a,-,ab,ab,a,ab,a,b,b,ab,-,a,ab,ab,ab,ab,b,ab,-,-,ab,a,ab,a,a,b,a,ab,a,b,ab,ab,ab,a,a,ab,a,a,ab,a,-,a,b,ab,ab,ab,ab,a,a,ab,ab,-,-,-,-,-,-,b,a,-,a,-,a,-,a,a	13.83
I	A	1379	40967	B3.7	b,ab,ab,-,ab,a,ab,ab,b,ab,ab,ab,-,-,-,-,-,-,a,-,-,ab,b,a,b,ab,ab,ab,a,ab,ab,ab,a,ab,a,b,b,b,a,a,ab,ab,ab,ab,b,ab,-,-,ab,a,ab,a,a,b,a,ab,a,b,a,ab,-,a,a,ab,a,a,-,a,b,a,b,ab,ab,b,-,a,a,ab,ab,-,-,-,-,-,b,b,-,-,-,-,a,a,a,a	13.83
I	A	549543	918	B3.7	b,ab,ab,ab,ab,a,ab,ab,b,ab,-,-,a,-,-,-,a,-,a,-,ab,-,b,a,b,ab,ab,ab,a,-,ab,ab,a,-,a,b,b,-,a,a,ab,ab,ab,ab,-,ab,-,-,ab,a,ab,a,a,b,a,ab,a,b,ab,ab,ab,a,a,ab,a,a,ab,a,b,a,b,ab,ab,ab,ab,a,a,ab,ab,ab,a,b,ab,ab,-,b,a,a,a,a,a,a,a,a	13.83
I	A	2033	23422	B3.7	b,ab,a,ab,ab,a,ab,a,b,ab,ab,ab,a,a,a,ab,a,ab,a,a,ab,a,b,a,b,ab,-,ab,a,b,ab,ab,a,ab,a,b,b,ab,a,a,ab,ab,ab,-,b,-,-,-,ab,a,ab,a,a,b,a,ab,a,b,-,ab,ab,a,a,ab,a,a,ab,a,b,a,b,-,ab,ab,ab,a,a,ab,ab,ab,a,b,ab,-,ab,b,a,ab,-,-,-,a,a,a	13.83
I	A	872	92453	B3.7	b,ab,ab,-,ab,a,ab,ab,b,ab,-,ab,a,-,-,ab,-,-,-,-,ab,-,-,a,-,ab,b,b,a,ab,ab,ab,a,ab,a,b,b,ab,a,a,ab,-,ab,ab,b,ab,a,-,ab,a,ab,a,a,b,a,ab,a,b,-,ab,ab,a,a,ab,a,a,ab,a,b,ab,b,ab,ab,ab,ab,a,a,ab,ab,ab,a,b,b,-,a,b,a,-,a,-,a,a,a,a	13.83
I	A	532617	881	B3.7	b,ab,-,ab,ab,a,ab,ab,b,ab,ab,ab,a,-,a,ab,-,ab,a,-,-,-,b,a,b,ab,ab,ab,a,ab,ab,ab,a,a,a,b,b,ab,a,a,ab,ab,ab,ab,b,ab,a,-,ab,a,ab,a,a,b,a,a,a,b,a,ab,ab,a,a,ab,a,a,ab,a,b,a,b,-,ab,ab,ab,a,a,ab,ab,ab,a,b,-,-,ab,b,a,ab,a,a,a,a,a,a	13.83
I	A	5238	9909	B3.7	b,ab,ab,ab,ab,a,ab,ab,b,ab,-,ab,-,a,-,-,-,-,a,a,ab,-,-,a,b,ab,ab,ab,a,-,ab,ab,a,ab,a,b,b,ab,a,a,ab,ab,b,ab,b,-,a,-,ab,a,ab,a,a,b,a,-,a,b,ab,ab,ab,a,a,ab,a,a,ab,a,b,a,b,ab,ab,ab,ab,a,a,ab,b,-,a,b,a,-,a,b,a,a,-,a,a,a,a,a	13.83
I	A	1143	50911	B3.7	b,ab,ab,ab,ab,a,ab,ab,b,-,ab,ab,-,-,-,a,a,ab,-,a,ab,ab,b,a,b,ab,ab,ab,a,ab,ab,ab,a,ab,a,b,b,ab,-,a,ab,ab,ab,ab,b,-,ab,-,ab,a,ab,a,a,b,a,ab,a,b,ab,ab,ab,a,a,ab,a,a,-,a,b,a,b,ab,ab,ab,ab,a,a,ab,ab,ab,-,b,ab,a,ab,b,-,-,-,-,-,a,-,a	13.83
I	A	12130	736	B3.7	b,-,ab,-,ab,a,-,-,b,ab,ab,ab,-,-,a,-,a,b,a,a,-,ab,b,a,b,ab,ab,ab,a,-,ab,ab,a,ab,a,b,b,ab,a,a,ab,ab,ab,ab,b,-,ab,-,ab,a,ab,a,a,b,a,ab,a,b,ab,ab,ab,a,a,ab,a,a,ab,a,b,a,b,ab,ab,ab,ab,a,a,b,ab,ab,a,b,ab,ab,-,b,a,-,a,-,a,a,a,a	13.83
I	A	10992	952	B3.7	b,ab,ab,ab,ab,a,ab,ab,b,ab,ab,ab,-,-,a,ab,a,-,a,a,ab,-,b,a,b,ab,ab,ab,a,ab,ab,ab,a,ab,a,b,b,ab,a,a,ab,ab,ab,ab,b,ab,ab,-,ab,a,ab,a,a,b,a,ab,a,b,ab,ab,ab,a,a,ab,a,a,ab,a,b,a,b,ab,ab,ab,ab,a,a,ab,ab,ab,a,b,b,ab,ab,b,a,-,-,-,a,a,a,a	13.83
I	A	171366	230	B3.7	b,ab,ab,ab,ab,a,ab,ab,b,ab,ab,ab,-,-,-,ab,-,-,a,-,ab,ab,b,a,b,ab,ab,ab,a,ab,ab,ab,a,ab,a,b,b,ab,a,a,ab,ab,ab,ab,b,-,ab,-,ab,a,ab,a,a,b,a,ab,a,b,ab,ab,ab,a,a,ab,a,a,ab,a,b,a,b,ab,ab,ab,ab,a,a,ab,ab,ab,-,-,ab,ab,ab,b,a,-,-,-,-,-,-,a	13.83
I	A	12130	869	B3.7	b,b,ab,ab,ab,a,ab,ab,b,ab,ab,ab,-,-,-,-,a,b,-,-,ab,ab,b,-,b,ab,ab,ab,a,ab,ab,ab,a,ab,a,b,b,ab,a,a,ab,ab,ab,ab,b,-,ab,-,ab,a,ab,a,a,b,a,ab,a,b,ab,ab,ab,a,a,-,a,a,ab,a,b,a,b,-,-,ab,ab,a,a,-,ab,ab,-,b,-,ab,b,b,-,-,-,a,a,-,-,-	13.83
I	A	549543	768	B3.7	b,ab,ab,a,ab,a,ab,ab,b,ab,ab,ab,a,-,-,-,-,-,-,-,a,-,b,a,b,ab,b,ab,a,ab,ab,ab,a,ab,a,b,b,ab,a,a,ab,ab,ab,ab,b,ab,ab,-,ab,a,ab,a,a,b,a,ab,a,b,ab,b,ab,a,a,ab,a,a,ab,a,-,a,-,ab,ab,ab,ab,a,a,ab,ab,ab,a,b,ab,ab,a,b,a,-,a,-,a,a,a,a	13.83
I	A	171366	165	B3.7	b,ab,ab,ab,ab,a,ab,ab,b,ab,ab,ab,a,-,a,ab,-,b,a,a,ab,ab,b,a,b,ab,ab,ab,a,ab,ab,ab,a,ab,a,b,b,ab,a,a,ab,ab,ab,ab,b,ab,ab,-,ab,a,ab,a,a,b,a,ab,a,b,ab,ab,ab,a,a,ab,a,a,ab,a,b,a,b,ab,ab,ab,ab,a,a,ab,ab,ab,-,b,ab,ab,-,b,a,-,-,-,-,-,-,a	13.83
I	A	171366	95	B3.7	b,ab,ab,ab,ab,a,ab,ab,b,ab,ab,ab,a,-,a,ab,-,b,a,a,ab,ab,b,a,b,ab,ab,ab,a,ab,ab,ab,a,ab,a,b,b,ab,a,a,ab,ab,ab,ab,b,ab,ab,-,ab,a,ab,a,a,b,a,ab,a,b,ab,ab,ab,a,a,ab,a,a,ab,a,b,a,b,ab,ab,ab,ab,a,a,ab,ab,ab,-,b,-,ab,ab,b,-,-,a,-,-,-,-,a	13.83
I	A	17199	740	B3.7	b,ab,-,-,ab,a,ab,ab,-,ab,-,ab,-,a,-,a,a,-,-,-,-,-,b,a,b,ab,a,ab,a,-,ab,ab,a,ab,a,b,b,ab,a,a,ab,ab,ab,ab,b,ab,ab,-,ab,a,ab,a,a,b,a,ab,a,-,-,ab,ab,a,a,ab,a,a,-,a,-,a,-,ab,ab,ab,ab,a,a,ab,ab,ab,a,b,b,a,ab,-,a,-,-,-,a,-,a,a	13.83
I	A	109799	181	B3.7	b,ab,ab,ab,ab,a,ab,b,-,ab,ab,ab,-,a,-,-,-,-,a,-,ab,-,b,a,b,ab,ab,ab,a,-,ab,ab,a,ab,a,b,b,b,a,a,ab,ab,ab,a,b,-,ab,-,ab,a,ab,a,a,b,a,b,a,b,-,ab,ab,a,a,ab,a,a,-,a,b,a,b,ab,ab,ab,ab,a,a,ab,ab,ab,-,b,b,ab,-,b,-,ab,a,-,a,a,a,-	13.83
I	A	109598	180	B3.7	b,-,-,ab,ab,a,ab,ab,b,ab,ab,ab,-,a,-,a,a,ab,a,-,ab,-,-,a,b,ab,-,ab,a,-,ab,ab,a,ab,a,b,b,ab,a,a,ab,b,ab,ab,b,ab,ab,-,ab,a,ab,a,a,b,a,ab,a,b,ab,ab,ab,a,a,ab,a,a,ab,-,b,a,b,ab,ab,ab,ab,a,a,ab,ab,ab,-,b,-,-,ab,b,-,-,-,-,a,a,a,a	13.83
I	A	42579	258	B3.7	b,ab,-,ab,ab,a,ab,ab,b,ab,-,ab,a,a,-,b,-,-,a,-,ab,-,b,a,b,ab,-,ab,a,ab,ab,ab,a,ab,a,b,b,ab,a,a,ab,ab,ab,ab,b,ab,ab,-,ab,a,ab,a,a,b,a,ab,a,b,ab,ab,ab,a,a,ab,a,a,ab,-,b,a,b,ab,ab,ab,ab,a,a,ab,ab,ab,a,b,-,ab,ab,b,-,ab,a,a,a,a,a,-	13.83
I	A	4741	19998	B3.7	b,ab,ab,ab,-,a,ab,ab,b,ab,ab,ab,a,a,a,ab,a,ab,a,a,-,-,b,-,b,-,-,ab,a,b,ab,ab,a,ab,a,b,b,ab,a,a,ab,ab,ab,ab,b,b,ab,-,ab,a,ab,a,a,b,a,-,a,b,ab,b,ab,a,a,ab,a,a,ab,a,b,a,b,ab,ab,ab,ab,a,a,ab,ab,ab,a,b,ab,-,-,b,a,b,a,-,a,a,a,a	13.83
I	A	53302	655	B3.7	b,ab,-,ab,ab,a,ab,ab,b,ab,ab,ab,a,a,a,ab,a,ab,a,a,ab,ab,b,a,b,ab,ab,ab,a,-,ab,ab,a,ab,a,b,b,ab,a,a,ab,ab,ab,ab,b,ab,ab,-,ab,a,ab,a,a,b,a,ab,a,b,ab,ab,ab,a,a,ab,a,a,ab,a,b,a,b,ab,ab,ab,ab,a,a,ab,ab,ab,a,b,-,ab,ab,b,a,ab,a,a,a,a,a,a	13.83
I	A	119990	155	B3.7	b,ab,ab,ab,ab,a,ab,ab,b,ab,ab,ab,a,a,a,ab,a,ab,a,a,ab,ab,b,a,b,ab,ab,ab,a,ab,ab,ab,a,ab,a,b,b,ab,a,a,ab,ab,ab,-,b,-,ab,-,ab,a,ab,a,a,b,a,ab,a,b,ab,ab,ab,a,a,ab,a,a,ab,a,b,a,b,ab,ab,ab,ab,a,a,ab,ab,ab,a,b,a,ab,ab,b,a,-,a,a,a,a,a,a	13.83
I	A	22943	2551	B3.7	b,ab,ab,ab,ab,a,ab,ab,b,ab,ab,ab,a,a,-,ab,a,ab,a,-,ab,ab,b,a,b,ab,ab,ab,a,ab,ab,ab,a,ab,a,b,b,ab,a,a,ab,ab,ab,ab,b,ab,ab,-,ab,a,ab,a,a,b,a,ab,a,b,ab,ab,ab,a,a,ab,a,a,ab,a,b,a,b,ab,ab,ab,ab,a,a,ab,ab,ab,-,b,b,ab,ab,b,a,-,-,-,a,a,a,a	13.83
I	A	24957	1840	B3.7	b,ab,ab,ab,ab,a,ab,ab,b,ab,ab,ab,a,a,a,-,a,ab,a,a,ab,ab,b,-,b,ab,ab,ab,a,ab,ab,ab,a,ab,a,b,b,ab,a,a,ab,ab,ab,ab,b,ab,ab,-,ab,a,ab,a,a,b,a,ab,a,b,ab,ab,ab,a,a,ab,a,a,ab,a,b,a,b,ab,ab,ab,ab,a,a,ab,ab,ab,a,b,a,ab,ab,b,a,-,a,a,a,a,a,a	13.83
I	A	50269	472	B3.7	b,ab,ab,ab,ab,a,ab,ab,b,ab,ab,ab,a,a,a,ab,a,ab,a,a,ab,-,b,a,b,ab,ab,ab,a,ab,ab,ab,a,ab,a,b,b,-,a,a,ab,ab,ab,ab,b,-,ab,-,ab,a,ab,a,a,b,a,ab,a,b,ab,ab,ab,a,a,ab,a,a,ab,a,b,a,b,ab,ab,ab,ab,a,a,ab,-,ab,-,-,a,ab,b,b,a,b,a,a,a,a,a,a	13.83
I	A	50269	478	B3.7	b,ab,ab,ab,ab,a,ab,ab,b,ab,ab,ab,a,a,a,ab,a,a,a,a,ab,-,b,a,b,ab,ab,ab,a,ab,ab,ab,a,ab,a,b,b,-,a,a,ab,ab,ab,ab,b,a,ab,-,ab,a,ab,a,a,b,a,ab,a,b,ab,ab,ab,a,a,ab,a,a,ab,a,b,a,-,ab,ab,ab,ab,a,a,-,ab,ab,-,-,a,ab,b,-,a,b,a,a,a,a,a,a	13.83
I	A	11501	5574	B3.7	b,ab,ab,ab,ab,a,ab,ab,b,ab,ab,ab,-,-,a,-,-,ab,a,a,-,ab,b,a,b,ab,-,ab,a,ab,ab,ab,a,ab,a,b,b,ab,a,a,-,ab,ab,ab,b,ab,b,-,ab,a,ab,a,a,b,a,ab,a,b,ab,-,ab,a,a,ab,a,a,ab,a,b,a,b,ab,ab,ab,ab,a,a,ab,a,ab,a,b,ab,ab,-,b,a,a,a,a,a,-,a,a	13.83
I	A	28361	1433	B3.7	b,ab,ab,ab,ab,a,ab,ab,b,ab,ab,-,a,a,a,ab,-,ab,a,a,ab,-,b,a,b,ab,ab,ab,a,ab,ab,ab,a,ab,a,b,b,ab,a,a,ab,ab,b,ab,b,-,b,-,ab,a,ab,a,a,b,a,ab,a,b,ab,ab,ab,a,a,ab,a,a,ab,a,b,a,b,ab,ab,ab,-,a,a,ab,ab,ab,a,b,a,ab,ab,b,a,b,a,-,a,a,a,a	13.83
I	A	556751	288	B3.7	b,ab,-,ab,ab,a,ab,ab,b,ab,-,a,-,a,a,ab,-,ab,a,-,ab,-,-,a,b,-,ab,ab,a,ab,ab,ab,a,ab,a,b,-,ab,-,a,ab,ab,ab,ab,b,-,-,a,ab,a,ab,a,a,b,a,ab,a,b,ab,a,ab,a,a,-,-,a,ab,a,b,a,b,ab,ab,b,ab,a,a,ab,ab,ab,a,-,a,a,a,b,a,b,a,a,a,a,-,a	13.83
I	A	532617	922	B3.7	b,ab,-,ab,ab,a,ab,ab,b,ab,ab,ab,a,-,a,ab,-,ab,a,a,ab,a,b,a,b,ab,-,ab,a,ab,ab,ab,a,ab,a,b,b,ab,a,a,ab,ab,ab,ab,b,ab,a,a,ab,a,ab,a,a,b,a,-,a,b,ab,ab,-,a,a,ab,a,a,ab,a,b,a,b,ab,ab,ab,ab,a,a,ab,ab,ab,a,b,ab,ab,ab,b,a,ab,a,-,a,-,a,a	13.83
I	A	3677	9027	B3.7	b,ab,ab,-,ab,a,ab,ab,b,ab,ab,ab,-,-,a,-,a,ab,a,-,ab,ab,b,a,b,ab,-,ab,a,ab,ab,ab,a,ab,a,b,b,ab,a,a,ab,ab,a,ab,b,ab,ab,a,ab,a,ab,a,a,b,a,a,a,b,-,ab,ab,a,a,ab,a,a,ab,a,b,a,b,ab,ab,ab,ab,a,a,ab,ab,ab,a,b,ab,ab,-,b,a,b,-,-,-,a,a,a	13.83
I	A	542176	379	B3.7	b,ab,ab,ab,ab,a,ab,ab,b,ab,ab,ab,a,-,a,-,a,ab,a,a,ab,ab,b,a,b,ab,ab,ab,a,ab,ab,ab,a,ab,a,b,b,ab,a,a,ab,ab,ab,ab,b,ab,ab,a,ab,a,ab,a,a,b,a,ab,a,b,ab,ab,ab,a,a,ab,a,a,ab,a,b,a,b,ab,ab,ab,ab,a,a,ab,ab,ab,a,b,ab,-,ab,b,a,b,a,-,a,a,a,a	13.83
I	A	68955	460	B3.7	b,ab,a,ab,ab,a,ab,a,b,ab,ab,ab,a,a,a,-,a,ab,a,a,ab,a,b,a,b,ab,ab,-,a,ab,ab,ab,a,ab,a,b,b,ab,a,a,ab,-,a,ab,b,-,ab,a,ab,a,ab,a,a,b,a,ab,a,b,ab,ab,ab,a,a,ab,a,a,ab,a,b,a,b,a,a,a,a,a,a,ab,ab,-,a,b,ab,ab,ab,b,a,-,a,a,a,a,a,a	13.83
I	A	5915	15177	B3.7	b,ab,ab,ab,ab,a,ab,ab,b,ab,-,-,-,-,a,ab,-,ab,-,-,-,ab,b,a,b,-,ab,ab,a,ab,ab,ab,a,ab,a,b,b,ab,-,a,-,ab,-,ab,b,-,-,ab,ab,a,ab,a,a,b,a,ab,a,b,-,ab,ab,a,a,-,a,-,-,a,b,a,b,ab,ab,ab,ab,a,a,ab,ab,ab,a,b,ab,-,-,b,a,-,-,-,a,a,a,a	13.83
I	A	6916	13830	B3.7	b,a,a,-,ab,a,ab,ab,-,ab,ab,ab,-,-,-,-,-,-,a,-,ab,-,-,a,b,ab,ab,-,a,-,ab,ab,a,ab,a,b,b,-,a,a,b,ab,ab,ab,b,-,-,ab,ab,a,ab,a,a,b,a,ab,a,b,a,ab,ab,a,a,-,a,a,ab,a,b,a,b,ab,ab,ab,ab,a,a,ab,-,ab,a,b,ab,ab,ab,-,a,ab,a,-,a,-,a,a	13.83
I	A	37423	592	B3.7	b,-,ab,-,ab,a,ab,ab,b,ab,ab,ab,-,-,-,-,-,ab,a,ab,ab,ab,b,a,b,ab,-,ab,-,ab,ab,ab,a,ab,a,b,b,ab,a,a,ab,ab,ab,ab,b,-,-,ab,ab,a,ab,a,a,b,a,ab,a,b,ab,ab,ab,a,a,ab,a,a,-,a,b,a,b,ab,ab,ab,ab,a,a,ab,ab,ab,a,-,ab,ab,ab,b,-,ab,-,a,-,-,a,a	13.83
I	A	37423	679	B3.7	b,ab,ab,ab,ab,a,ab,ab,b,ab,ab,ab,-,-,-,b,-,-,a,ab,ab,ab,b,a,b,ab,ab,ab,a,ab,ab,ab,a,ab,a,b,b,ab,a,a,ab,ab,ab,ab,b,-,-,ab,ab,a,ab,a,a,b,a,ab,a,b,ab,ab,ab,a,a,ab,a,a,ab,a,b,a,b,ab,ab,ab,ab,a,a,ab,ab,ab,a,b,ab,-,ab,b,a,ab,a,a,a,-,a,a	13.83
I	A	536525	730	B3.7	b,ab,ab,ab,ab,a,ab,ab,b,ab,ab,ab,-,-,-,-,-,ab,a,-,ab,ab,b,a,b,ab,-,ab,a,ab,ab,ab,a,ab,a,b,b,ab,a,a,ab,ab,ab,ab,b,-,-,ab,ab,a,ab,a,a,b,a,ab,a,b,ab,ab,ab,a,a,ab,a,a,ab,a,b,a,b,ab,ab,ab,ab,a,a,ab,ab,ab,a,b,ab,ab,-,b,a,b,a,-,a,a,a,a	13.83
I	A	116917	49	B3.7	b,ab,b,ab,ab,a,ab,ab,b,ab,a,a,a,-,-,-,-,-,a,-,ab,-,ab,a,b,ab,-,ab,-,ab,ab,ab,a,ab,a,-,b,ab,a,a,ab,a,ab,-,b,ab,-,ab,ab,a,ab,a,a,b,a,ab,a,b,-,b,ab,a,a,ab,ab,a,ab,a,b,a,b,ab,ab,b,ab,ab,a,ab,ab,ab,a,b,ab,a,-,b,a,-,ab,-,-,-,-,a	13.83
I	A	3536	14131	B3.7	b,-,a,-,ab,a,ab,-,b,ab,-,ab,a,-,a,ab,-,a,a,-,ab,-,b,-,b,ab,-,a,a,-,ab,ab,a,ab,a,b,b,ab,a,a,ab,ab,a,ab,b,ab,-,ab,ab,a,ab,a,a,b,a,ab,a,b,ab,a,ab,a,a,ab,a,a,ab,a,-,a,b,ab,ab,ab,ab,a,a,-,ab,a,-,-,b,-,-,b,-,-,-,-,-,a,-,a	13.83
I	A	7629	7725	B3.7	b,ab,ab,ab,ab,a,ab,ab,-,ab,ab,ab,a,-,-,-,-,ab,a,-,ab,-,b,a,b,ab,ab,ab,a,ab,ab,ab,a,-,a,b,b,ab,a,a,ab,ab,ab,a,b,ab,-,ab,ab,a,ab,a,a,b,a,ab,a,b,ab,ab,ab,a,a,ab,a,a,ab,a,b,a,b,ab,ab,ab,ab,a,a,ab,ab,ab,a,b,-,-,b,b,a,b,-,a,a,a,a,a	13.83
I	A	7629	7729	B3.7	b,ab,ab,ab,ab,a,ab,ab,-,ab,ab,ab,a,-,-,-,-,ab,a,-,ab,-,b,a,b,ab,ab,ab,a,ab,ab,ab,a,-,a,b,b,ab,a,a,ab,ab,ab,a,b,ab,-,ab,ab,a,ab,a,a,b,a,ab,a,b,ab,ab,ab,a,a,ab,a,a,ab,a,b,a,b,ab,ab,ab,-,-,a,ab,ab,ab,ab,b,-,-,b,b,a,b,-,a,a,a,a,a	13.83
I	A	34137	1183	B3.7	b,-,ab,ab,ab,a,ab,ab,b,ab,ab,ab,a,-,a,ab,-,ab,a,-,ab,b,b,a,b,ab,a,ab,a,ab,ab,ab,a,ab,a,b,b,ab,a,a,ab,ab,ab,-,b,ab,-,ab,ab,a,ab,a,a,b,a,ab,a,b,ab,ab,ab,a,a,ab,a,a,ab,a,b,a,b,ab,ab,ab,ab,a,a,ab,ab,ab,a,b,ab,ab,ab,b,-,-,a,a,a,a,a,a	13.83
I	A	25212	731	B3.7	b,ab,ab,ab,ab,a,ab,ab,b,ab,ab,-,-,a,-,ab,-,ab,a,a,ab,a,b,a,b,ab,ab,ab,a,ab,ab,ab,a,ab,a,b,b,ab,a,a,ab,ab,ab,ab,b,-,-,ab,ab,a,ab,a,a,b,a,ab,a,b,ab,ab,ab,a,a,ab,a,a,ab,a,b,a,b,ab,ab,ab,ab,a,a,ab,ab,ab,-,b,ab,ab,-,b,-,-,-,-,a,a,a,a	13.83
I	A	25432	1206	B3.7	b,ab,ab,ab,ab,a,ab,ab,b,ab,ab,-,-,a,-,-,a,ab,a,a,ab,ab,b,a,b,ab,ab,ab,a,ab,ab,ab,a,ab,a,b,b,ab,a,a,ab,ab,ab,ab,b,-,-,ab,ab,a,ab,a,a,b,a,ab,a,b,ab,ab,ab,a,a,ab,a,a,ab,a,b,a,b,ab,ab,ab,ab,ab,a,ab,ab,ab,a,b,a,ab,ab,-,a,b,a,a,a,a,a,a	13.83
I	A	33978	1132	B3.7	b,ab,ab,-,ab,a,ab,-,-,ab,-,ab,-,a,-,ab,-,ab,a,-,ab,b,b,-,b,ab,ab,ab,a,ab,ab,ab,a,ab,a,b,b,ab,a,a,ab,ab,ab,ab,b,-,-,ab,ab,a,ab,a,a,b,a,ab,a,b,ab,ab,ab,a,a,ab,a,a,-,a,b,a,b,ab,ab,ab,ab,a,a,ab,ab,ab,-,b,-,ab,-,b,a,-,-,-,a,-,-,a	13.83
I	A	105860	347	B3.7	b,ab,ab,a,ab,a,ab,a,b,ab,ab,ab,-,a,ab,-,a,a,a,a,ab,a,-,a,b,ab,ab,ab,a,ab,ab,ab,a,ab,a,b,b,a,a,a,ab,ab,-,ab,b,ab,-,ab,ab,a,ab,a,a,b,a,a,a,b,ab,ab,ab,a,a,ab,a,a,ab,a,b,a,b,ab,ab,ab,ab,a,a,ab,ab,ab,a,b,a,b,a,b,a,a,-,a,a,a,a,a	13.83
I	A	5915	9628	B3.7	b,ab,-,ab,ab,a,ab,ab,b,ab,ab,ab,-,a,-,-,-,ab,a,-,ab,ab,-,a,b,ab,-,ab,a,ab,ab,ab,a,ab,a,b,b,ab,a,a,ab,ab,ab,-,b,-,-,ab,ab,a,ab,a,a,b,a,ab,a,b,ab,ab,ab,a,a,ab,a,a,ab,a,b,a,b,ab,ab,ab,ab,a,a,ab,ab,ab,a,b,ab,-,ab,b,-,ab,a,a,-,a,-,-	13.83
I	A	1319	54960	B3.7	b,ab,ab,ab,ab,a,ab,ab,b,ab,ab,ab,-,a,-,-,-,ab,a,-,ab,ab,b,a,b,ab,ab,ab,a,ab,ab,ab,a,ab,a,b,b,b,-,a,ab,ab,a,ab,b,ab,-,ab,ab,a,ab,a,a,b,a,ab,a,b,ab,ab,ab,a,a,ab,a,a,ab,a,b,a,b,ab,ab,ab,ab,a,a,ab,ab,ab,a,b,ab,a,-,b,-,-,-,a,a,-,a,a	13.83
I	A	3913	10357	B3.7	b,ab,ab,ab,ab,a,ab,ab,b,ab,ab,ab,-,a,a,-,a,ab,a,-,ab,-,b,a,b,ab,ab,ab,a,ab,ab,ab,a,ab,a,b,b,ab,a,a,ab,ab,b,ab,b,ab,-,ab,ab,a,ab,a,a,b,a,ab,a,b,ab,ab,ab,a,a,ab,a,a,ab,a,b,a,b,ab,ab,ab,ab,a,a,ab,ab,ab,-,b,b,ab,ab,b,-,ab,-,-,a,a,a,a	13.83
I	A	48901	1038	B3.7	b,ab,ab,ab,ab,a,ab,ab,b,ab,-,ab,a,a,-,-,a,ab,a,-,ab,ab,b,a,b,ab,ab,ab,-,ab,ab,ab,a,ab,a,b,b,ab,a,a,ab,ab,ab,ab,b,ab,-,ab,ab,a,ab,a,a,b,a,ab,a,b,b,ab,ab,a,a,ab,a,a,ab,a,b,a,-,ab,ab,ab,ab,a,a,ab,ab,ab,a,b,ab,-,ab,b,-,a,a,-,a,a,a,a	13.83
I	A	2033	23439	B3.7	b,ab,a,ab,ab,a,ab,-,b,ab,ab,ab,a,a,a,ab,a,ab,a,a,ab,-,b,a,b,ab,-,ab,a,ab,ab,ab,a,ab,a,b,b,ab,a,a,ab,ab,ab,-,b,ab,-,ab,ab,a,ab,a,a,b,a,ab,a,b,-,ab,ab,a,a,ab,a,a,ab,a,b,a,b,ab,ab,ab,ab,a,a,ab,ab,ab,a,b,ab,ab,ab,b,a,ab,-,-,a,a,a,a	13.83
I	A	66973	349	B3.7	b,ab,ab,ab,a,a,ab,ab,b,ab,ab,ab,a,a,-,-,a,ab,a,a,ab,-,b,a,b,a,-,ab,a,-,ab,ab,a,ab,a,b,b,ab,a,a,ab,ab,ab,ab,b,-,-,ab,ab,a,ab,a,a,b,a,a,a,b,ab,ab,ab,a,a,a,a,a,ab,a,b,a,b,ab,-,ab,ab,a,a,a,ab,ab,a,b,ab,ab,-,b,a,a,a,-,a,-,a,a	13.83
I	A	3604	35918	B3.7	b,ab,ab,-,ab,a,ab,ab,b,ab,ab,ab,a,a,a,ab,a,ab,a,-,ab,-,b,a,b,ab,ab,ab,a,ab,ab,ab,a,ab,a,b,b,ab,a,a,ab,ab,ab,ab,b,ab,-,ab,ab,a,ab,a,a,b,a,ab,a,b,ab,ab,ab,a,a,ab,a,a,-,a,b,a,b,ab,ab,ab,ab,a,a,ab,ab,ab,-,-,-,ab,-,b,-,-,-,-,a,a,a,a	13.83
I	A	4759	18235	B3.7	b,ab,ab,-,ab,a,ab,ab,b,ab,ab,ab,a,a,-,ab,a,-,a,a,ab,ab,b,a,-,ab,ab,ab,a,ab,ab,ab,a,ab,a,b,b,ab,a,a,ab,ab,ab,ab,ab,b,-,ab,ab,a,ab,a,a,b,a,ab,a,b,ab,ab,ab,a,a,ab,a,a,ab,a,b,a,b,ab,ab,ab,ab,a,a,ab,ab,ab,a,b,ab,a,ab,b,a,b,-,a,a,a,a,a	13.83
I	A	3536	14057	B3.7	b,a,a,ab,ab,a,ab,ab,b,ab,ab,ab,a,a,-,-,a,ab,a,a,ab,ab,b,a,b,ab,ab,ab,a,ab,ab,ab,a,ab,a,b,b,ab,a,a,ab,ab,ab,ab,b,ab,-,ab,ab,a,ab,a,a,b,a,ab,a,b,ab,ab,ab,a,a,ab,a,a,-,a,b,a,b,ab,ab,ab,ab,a,a,ab,ab,ab,-,b,-,ab,-,b,-,-,-,-,a,a,a,-	13.83
I	A	872	92504	B3.7	b,-,ab,ab,ab,a,ab,ab,b,ab,ab,ab,a,a,a,-,-,ab,a,-,ab,-,b,a,b,ab,-,ab,a,ab,ab,ab,a,ab,a,b,b,ab,a,a,ab,ab,ab,-,b,-,-,ab,ab,a,ab,a,a,b,a,ab,a,b,ab,ab,ab,a,a,ab,a,a,ab,a,b,ab,b,ab,ab,ab,ab,a,a,ab,ab,ab,a,b,b,ab,a,b,a,ab,a,-,a,a,a,a	13.83
I	A	1143	30137	B3.7	b,ab,ab,ab,ab,a,ab,ab,b,ab,ab,ab,a,a,a,ab,a,-,a,a,ab,-,b,a,b,ab,-,ab,a,ab,ab,ab,a,ab,a,b,b,ab,a,a,ab,ab,ab,ab,b,ab,-,ab,ab,a,ab,a,a,b,a,ab,a,b,ab,ab,ab,a,a,ab,a,a,ab,a,b,a,b,ab,ab,ab,ab,a,a,ab,ab,ab,a,b,-,ab,ab,b,a,ab,a,-,a,a,a,a	13.83
I	A	71476	609	B3.7	b,ab,ab,ab,ab,a,ab,ab,b,ab,ab,ab,a,a,-,ab,-,ab,a,a,ab,ab,b,a,b,ab,-,ab,a,ab,ab,ab,a,ab,a,b,b,ab,a,a,ab,ab,ab,ab,b,ab,-,ab,ab,a,ab,a,a,b,a,b,a,b,ab,ab,ab,a,a,ab,a,a,ab,a,b,a,b,ab,ab,ab,ab,a,a,ab,ab,ab,-,b,b,a,ab,b,a,-,-,-,-,a,a,-	13.83
I	A	71476	652	B3.7	b,ab,ab,ab,ab,a,ab,ab,b,ab,ab,ab,a,a,-,ab,-,ab,a,a,ab,ab,b,a,b,ab,b,ab,a,ab,ab,ab,a,ab,a,b,b,ab,a,a,ab,ab,ab,ab,b,ab,-,ab,ab,a,ab,a,a,b,a,b,a,b,ab,ab,ab,a,a,ab,a,a,ab,a,b,a,b,ab,ab,ab,ab,a,a,ab,ab,ab,-,b,b,ab,ab,b,a,-,-,-,a,a,a,-	13.83
I	A	5238	9954	B3.7	b,ab,ab,ab,ab,a,ab,ab,b,ab,ab,-,-,-,-,-,-,-,a,a,ab,-,-,a,-,ab,ab,ab,a,-,ab,ab,a,ab,a,b,b,-,a,a,ab,ab,b,ab,b,ab,a,ab,ab,a,ab,a,a,b,a,ab,a,b,ab,ab,ab,a,a,ab,a,a,ab,-,b,a,b,ab,ab,ab,ab,a,a,ab,ab,ab,a,-,a,-,a,b,-,a,-,-,a,a,a,a	13.83
I	A	3536	11767	B3.7	-,ab,ab,ab,ab,a,ab,ab,b,ab,ab,ab,a,-,-,-,a,-,a,a,ab,-,b,a,b,ab,-,ab,a,-,ab,ab,a,ab,a,b,b,ab,a,a,ab,ab,ab,ab,b,-,a,ab,ab,a,ab,a,a,b,a,ab,a,b,ab,ab,ab,a,a,ab,a,a,ab,a,b,a,-,ab,ab,ab,ab,a,a,ab,ab,ab,a,b,ab,ab,-,-,a,a,a,-,a,a,a,a	13.83
I	A	49402	528	B3.7	b,ab,ab,ab,ab,a,ab,ab,b,ab,ab,ab,-,a,-,ab,a,ab,a,a,ab,-,b,a,b,ab,ab,ab,a,ab,ab,ab,a,ab,a,b,b,ab,a,a,ab,ab,ab,ab,b,ab,a,ab,ab,a,ab,a,a,b,a,ab,a,b,ab,ab,ab,a,a,ab,a,a,ab,a,b,a,b,ab,ab,ab,ab,a,a,ab,ab,ab,-,b,b,ab,-,b,-,-,-,-,a,a,a,a	13.83
I	A	13607	299	B3.7	b,ab,a,ab,ab,a,ab,ab,b,ab,ab,ab,a,a,a,ab,a,-,a,a,ab,ab,b,a,b,ab,-,ab,a,ab,ab,ab,a,ab,a,b,b,ab,a,a,ab,ab,ab,ab,b,ab,a,ab,ab,a,ab,a,a,b,a,ab,a,b,ab,ab,ab,a,a,ab,a,a,ab,a,b,a,b,ab,ab,ab,ab,a,a,ab,ab,ab,a,b,ab,ab,b,b,a,ab,a,a,a,a,a,a	13.83
I	A	13607	350	B3.7	b,ab,ab,ab,ab,a,ab,ab,b,ab,ab,ab,a,a,-,ab,a,ab,a,a,ab,ab,b,a,b,ab,ab,ab,a,ab,ab,ab,a,ab,a,b,b,ab,a,a,ab,ab,-,ab,b,ab,a,ab,ab,a,ab,a,a,b,a,ab,a,b,ab,ab,ab,a,a,ab,a,a,ab,a,b,a,b,ab,ab,ab,ab,a,a,ab,ab,ab,a,b,ab,ab,b,b,a,ab,a,a,a,-,a,a	13.83
I	A	13607	372	B3.7	b,ab,ab,ab,ab,a,ab,ab,b,ab,ab,ab,a,a,a,ab,a,-,a,a,ab,ab,b,a,b,ab,ab,ab,a,ab,ab,ab,a,ab,a,b,b,ab,a,a,ab,ab,-,-,b,ab,a,ab,ab,a,ab,a,a,b,a,ab,a,b,-,ab,ab,a,a,ab,a,a,ab,a,b,a,b,a,ab,ab,ab,a,a,ab,ab,ab,a,b,ab,ab,-,b,a,ab,a,a,a,-,a,a	13.83
I	A	13607	378	B3.7	b,ab,ab,ab,ab,a,ab,ab,b,ab,ab,ab,a,a,a,ab,a,-,a,a,ab,ab,b,a,b,ab,ab,ab,a,ab,ab,ab,a,ab,a,b,b,-,a,a,ab,ab,-,-,b,ab,a,ab,ab,a,ab,a,a,b,a,ab,a,b,ab,ab,ab,a,a,ab,a,a,ab,a,b,a,b,-,ab,ab,ab,a,a,ab,ab,ab,a,b,ab,ab,ab,b,a,ab,a,a,a,-,a,a	13.83
I	A	5097	12128	B3.7	b,ab,ab,ab,ab,a,ab,ab,b,ab,ab,ab,a,a,a,ab,a,ab,a,a,ab,ab,b,a,b,ab,ab,ab,a,ab,ab,ab,a,ab,a,b,b,ab,a,a,ab,ab,ab,ab,b,ab,a,ab,ab,a,ab,a,a,b,a,ab,a,b,ab,ab,ab,a,a,ab,a,a,ab,a,b,a,b,ab,ab,ab,ab,a,a,ab,ab,ab,-,b,a,ab,ab,b,a,a,a,-,a,a,a,a	13.83
I	A	1143	15479	B3.7	b,-,ab,ab,ab,a,ab,ab,b,ab,a,-,-,-,-,-,a,ab,a,-,a,-,b,a,b,ab,-,-,a,-,ab,ab,a,ab,a,b,b,ab,a,a,ab,ab,-,ab,b,ab,ab,ab,ab,a,ab,a,a,b,a,ab,a,b,ab,ab,ab,a,a,-,a,a,ab,a,b,a,b,ab,ab,ab,ab,a,a,ab,-,ab,-,b,-,ab,ab,b,a,-,a,-,a,a,a,-	13.83
I	A	68478	467	B3.7	b,ab,ab,ab,ab,a,ab,ab,b,ab,ab,-,-,-,-,ab,-,-,a,-,ab,ab,b,a,b,ab,ab,ab,a,ab,ab,ab,a,ab,a,b,b,ab,a,a,ab,ab,-,ab,b,b,ab,ab,ab,a,ab,a,a,b,a,ab,a,b,ab,ab,ab,a,a,ab,a,a,ab,a,b,a,b,ab,ab,-,ab,a,a,ab,ab,-,a,b,ab,ab,a,b,a,ab,a,a,-,a,a,a	13.83
I	A	842	58144	B3.7	b,ab,-,a,ab,a,ab,ab,b,ab,-,ab,-,-,-,ab,-,-,a,-,ab,-,b,a,b,ab,b,ab,a,ab,ab,ab,a,ab,a,b,b,ab,a,a,ab,ab,-,ab,b,ab,ab,ab,ab,a,ab,a,a,b,a,ab,a,b,ab,ab,ab,a,a,ab,a,a,-,a,b,a,b,ab,a,ab,ab,a,a,ab,ab,ab,a,b,ab,b,a,b,-,b,a,a,a,a,a,a	13.83
I	A	12463	3492	B3.7	b,ab,ab,ab,ab,a,ab,ab,b,ab,-,ab,-,-,-,-,a,ab,a,a,ab,ab,b,a,b,ab,-,ab,a,ab,ab,ab,a,ab,a,b,b,ab,a,a,ab,ab,ab,ab,b,ab,ab,ab,ab,a,ab,a,a,b,a,ab,a,b,ab,ab,ab,a,a,ab,a,a,ab,a,b,a,b,ab,ab,ab,ab,a,a,ab,ab,ab,a,-,ab,ab,ab,b,-,-,-,-,-,a,a,a	13.83
I	A	1379	25774	B3.7	b,ab,ab,ab,ab,a,ab,ab,b,ab,-,ab,-,-,-,ab,a,ab,a,-,ab,ab,b,a,b,ab,b,ab,a,-,ab,ab,a,ab,a,b,b,ab,a,a,ab,ab,ab,ab,b,ab,ab,ab,ab,a,ab,a,a,b,a,ab,a,b,ab,ab,ab,a,-,ab,a,a,ab,a,b,a,b,ab,ab,ab,ab,a,a,ab,ab,ab,a,b,ab,b,-,b,a,-,a,a,a,a,a,a	13.83
I	A	4686	30973	B3.7	b,ab,ab,ab,ab,a,ab,ab,b,ab,-,ab,-,-,a,ab,a,-,a,-,b,ab,b,a,b,ab,ab,ab,a,-,ab,ab,a,ab,a,b,b,ab,a,a,ab,ab,ab,ab,b,ab,ab,ab,ab,a,ab,a,a,b,a,ab,a,b,ab,ab,ab,a,a,ab,a,a,ab,a,b,a,b,ab,ab,ab,ab,a,a,ab,ab,ab,a,-,ab,ab,ab,b,a,-,a,-,a,a,a,a	13.83
I	A	5164	7181	B3.7	b,ab,ab,ab,ab,a,ab,ab,b,ab,-,ab,-,-,-,ab,-,ab,-,a,ab,-,b,a,b,ab,ab,ab,a,ab,ab,ab,a,ab,a,b,b,-,-,a,ab,ab,ab,-,b,ab,ab,ab,ab,a,ab,a,a,b,a,ab,a,b,ab,ab,ab,a,a,ab,-,a,a,a,b,a,b,ab,ab,ab,ab,a,a,ab,ab,ab,a,b,ab,ab,ab,b,a,-,a,a,a,a,a,a	13.83
I	A	536525	774	B3.7	b,ab,ab,ab,ab,a,ab,ab,b,ab,-,ab,-,-,-,-,-,-,a,a,ab,ab,b,a,b,ab,ab,ab,a,ab,ab,ab,a,ab,a,b,b,ab,a,a,ab,ab,ab,ab,b,ab,ab,ab,ab,a,ab,a,a,b,a,ab,a,b,-,ab,ab,a,a,ab,a,a,ab,a,b,a,b,ab,ab,ab,ab,a,a,ab,ab,ab,a,b,ab,ab,-,b,a,b,a,-,a,a,a,a	13.83
I	A	68478	453	B3.7	b,ab,ab,ab,ab,a,ab,-,b,ab,ab,ab,-,-,-,ab,-,ab,a,-,ab,-,b,a,b,ab,ab,ab,a,ab,ab,ab,a,ab,a,b,b,ab,a,a,ab,ab,ab,ab,b,b,ab,ab,ab,a,ab,a,a,b,a,ab,a,b,ab,ab,ab,a,a,ab,a,a,ab,a,b,a,b,ab,ab,ab,-,a,a,ab,ab,-,a,b,ab,-,a,b,a,ab,a,a,-,a,a,a	13.83
I	A	5097	4119	B3.7	b,ab,ab,-,ab,a,ab,ab,b,ab,ab,ab,-,-,a,-,a,-,-,-,-,ab,b,a,b,ab,ab,ab,-,ab,ab,ab,a,ab,a,b,b,ab,a,a,ab,ab,ab,ab,b,-,ab,ab,ab,a,ab,a,a,b,a,ab,a,b,ab,ab,ab,a,a,-,a,a,ab,a,b,a,b,ab,ab,ab,ab,a,a,ab,ab,ab,a,b,ab,-,-,b,-,-,-,a,-,a,a,a	13.83
I	A	6862	4129	B3.7	b,ab,-,ab,ab,a,ab,ab,b,ab,ab,ab,-,-,-,ab,a,ab,a,-,ab,-,b,a,b,ab,-,ab,a,ab,ab,ab,a,ab,a,b,b,ab,a,a,ab,ab,ab,ab,b,ab,ab,ab,ab,a,ab,a,a,b,a,ab,a,b,ab,ab,ab,a,a,-,a,a,ab,a,b,a,b,ab,ab,ab,-,a,a,ab,ab,ab,a,b,ab,ab,ab,b,a,-,a,-,a,a,a,a	13.83
I	A	34137	1172	B3.7	b,-,ab,ab,ab,a,ab,ab,b,ab,ab,ab,-,-,a,ab,-,ab,a,-,ab,b,b,a,b,ab,a,ab,a,ab,ab,ab,a,ab,a,b,b,ab,a,a,ab,ab,ab,-,b,ab,ab,ab,ab,a,ab,a,a,b,a,ab,a,b,ab,ab,ab,a,a,ab,a,a,ab,a,b,a,b,ab,ab,ab,ab,a,a,ab,ab,ab,a,b,-,ab,ab,b,-,a,a,a,a,a,a,a	13.83
I	A	11507	7260	B3.7	b,ab,ab,ab,ab,a,ab,ab,b,ab,ab,ab,-,-,a,ab,a,ab,a,-,ab,ab,b,a,b,ab,-,ab,a,-,ab,ab,a,ab,a,b,b,ab,a,a,ab,ab,ab,ab,b,ab,ab,ab,ab,a,ab,a,a,b,a,ab,a,b,ab,ab,ab,a,a,ab,a,a,ab,a,b,a,b,ab,ab,ab,ab,a,a,ab,ab,ab,a,b,-,b,a,-,a,ab,a,a,a,a,a,a	13.83
I	A	1163	64904	B3.7	b,ab,ab,ab,ab,a,ab,ab,b,ab,ab,ab,-,-,a,-,a,ab,a,a,ab,b,b,a,b,ab,ab,ab,a,ab,ab,ab,a,ab,a,b,b,ab,a,a,ab,ab,ab,ab,b,ab,ab,ab,ab,a,ab,a,a,b,a,ab,a,b,ab,ab,ab,a,a,ab,a,a,ab,a,b,a,b,ab,ab,ab,ab,a,a,ab,ab,ab,a,b,ab,ab,-,b,a,ab,a,a,a,a,a,a	13.83
I	A	21225	1161	B3.7	b,ab,ab,ab,ab,a,ab,ab,b,ab,ab,ab,-,-,a,-,a,ab,a,a,ab,-,b,a,b,ab,ab,ab,a,ab,ab,ab,a,ab,a,b,b,ab,a,a,ab,ab,ab,ab,b,ab,ab,ab,ab,a,ab,a,a,b,a,ab,a,b,-,ab,ab,a,a,ab,a,a,ab,a,b,a,b,ab,-,ab,a,a,a,ab,ab,ab,-,-,b,ab,ab,b,a,-,a,-,a,a,-,a	13.83
I	A	34137	1111	B3.7	b,ab,ab,ab,ab,a,ab,ab,b,ab,ab,ab,-,-,a,ab,a,ab,a,-,ab,b,b,a,b,ab,a,ab,a,ab,ab,ab,a,ab,a,b,b,ab,a,a,ab,ab,ab,ab,b,ab,ab,ab,ab,a,ab,a,a,b,a,ab,a,b,ab,ab,ab,a,a,ab,a,a,ab,a,b,a,b,ab,ab,ab,ab,a,a,ab,ab,ab,a,b,a,ab,ab,b,-,a,a,a,a,a,a,a	13.83
I	A	4686	30970	B3.7	b,ab,ab,ab,ab,a,ab,ab,b,ab,ab,ab,-,-,a,ab,a,-,a,-,b,ab,b,a,b,ab,ab,ab,a,ab,ab,ab,a,ab,a,b,b,ab,a,a,ab,ab,ab,ab,b,ab,ab,ab,ab,a,ab,a,a,b,a,ab,a,b,-,ab,ab,a,a,ab,a,a,ab,a,b,a,b,ab,ab,ab,ab,a,a,ab,ab,ab,a,-,ab,ab,ab,b,a,a,a,-,a,a,a,a	13.83
I	A	6769	10877	B3.7	b,ab,ab,ab,ab,a,ab,ab,b,ab,ab,ab,-,-,a,ab,a,-,a,-,-,-,b,a,b,ab,ab,ab,a,ab,ab,ab,a,ab,a,b,b,-,a,a,ab,ab,ab,ab,b,ab,ab,ab,ab,a,ab,a,a,b,a,ab,a,b,ab,ab,-,a,a,ab,a,a,-,a,b,a,b,ab,ab,ab,ab,a,a,ab,ab,ab,a,b,ab,-,b,b,a,b,a,a,a,a,a,a	13.83
I	A	7629	7700	B3.7	b,ab,-,ab,ab,a,ab,ab,-,ab,-,ab,a,-,-,-,-,-,a,-,ab,-,b,a,-,ab,ab,ab,a,-,ab,ab,a,-,a,b,b,ab,a,a,ab,ab,ab,a,b,ab,ab,ab,ab,a,ab,a,a,b,a,ab,a,-,ab,ab,ab,a,a,ab,a,a,ab,a,b,a,b,ab,ab,ab,ab,a,a,ab,-,ab,a,b,ab,-,b,b,-,b,-,a,a,a,a,a	13.83
I	A	18808	2110	B3.7	b,ab,-,ab,ab,a,ab,ab,b,ab,-,ab,a,-,a,-,-,ab,a,-,ab,ab,b,a,b,ab,ab,ab,a,-,ab,ab,a,ab,a,b,b,ab,a,a,ab,ab,ab,ab,b,ab,ab,ab,ab,a,ab,a,a,b,a,ab,a,b,ab,ab,ab,a,a,ab,a,a,ab,a,b,a,b,ab,-,ab,ab,a,a,ab,ab,ab,a,b,ab,ab,ab,b,a,b,a,a,a,a,-,a	13.83
I	A	18808	2101	B3.7	b,ab,ab,ab,ab,a,ab,ab,b,ab,-,ab,a,-,a,-,-,-,a,-,ab,ab,b,a,b,ab,-,ab,a,-,ab,ab,a,ab,a,b,b,ab,a,a,ab,ab,ab,-,b,ab,ab,ab,ab,a,ab,a,a,b,a,-,a,b,ab,ab,ab,a,a,ab,a,a,ab,a,b,a,b,ab,b,ab,ab,a,a,ab,ab,ab,a,b,ab,ab,ab,b,a,b,a,a,a,a,-,a	13.83
I	A	18808	2104	B3.7	b,ab,ab,ab,ab,a,ab,ab,b,ab,-,ab,a,-,a,-,-,ab,a,-,ab,ab,b,a,b,ab,ab,ab,a,-,ab,ab,a,ab,a,b,b,ab,a,a,ab,ab,ab,ab,b,ab,ab,ab,ab,a,ab,a,a,b,a,ab,a,b,ab,ab,ab,a,a,ab,a,a,ab,a,b,a,b,ab,ab,ab,ab,a,a,ab,ab,ab,a,-,ab,ab,ab,b,a,b,a,a,a,a,-,a	13.83
I	A	872	92537	B3.7	b,ab,ab,ab,ab,a,ab,ab,b,ab,-,ab,a,-,a,ab,-,ab,a,-,ab,-,b,a,b,ab,-,ab,a,ab,ab,ab,a,ab,a,b,b,ab,a,a,ab,ab,ab,ab,b,-,ab,ab,ab,a,ab,a,a,b,a,ab,a,b,ab,ab,ab,a,a,ab,a,a,ab,a,b,ab,-,ab,ab,ab,ab,a,a,ab,ab,ab,a,b,b,ab,ab,b,-,ab,a,-,a,a,a,a	13.83
I	A	1388	15746	B3.7	b,ab,ab,ab,ab,a,ab,ab,b,-,ab,ab,a,-,-,ab,-,ab,a,-,ab,ab,-,a,b,ab,ab,-,a,ab,ab,ab,a,ab,a,b,b,ab,a,a,ab,ab,ab,ab,b,b,ab,ab,ab,a,ab,a,a,b,a,ab,a,b,ab,ab,ab,a,a,ab,a,a,ab,a,b,a,b,ab,ab,-,ab,a,a,ab,ab,ab,a,b,b,ab,ab,b,a,ab,a,a,a,-,a,a	13.83
I	A	10992	758	B3.7	b,-,ab,ab,ab,a,ab,ab,-,ab,ab,ab,a,-,-,-,-,ab,a,-,-,-,b,a,b,ab,-,ab,a,-,ab,ab,a,ab,a,b,b,ab,a,a,ab,ab,ab,ab,b,-,ab,ab,ab,a,ab,a,a,b,a,ab,a,b,-,ab,ab,a,a,ab,a,a,ab,a,-,a,b,ab,ab,ab,ab,a,a,-,ab,ab,a,b,-,ab,ab,b,a,-,a,a,a,a,a,-	13.83
I	A	5097	4226	B3.7	b,ab,ab,ab,ab,a,ab,ab,-,ab,ab,ab,a,-,a,-,a,ab,a,-,ab,-,b,a,b,ab,ab,ab,a,-,ab,ab,a,ab,a,b,b,ab,a,a,ab,ab,ab,ab,b,-,ab,ab,ab,a,ab,a,a,b,a,ab,a,b,ab,ab,ab,a,a,ab,a,a,ab,a,b,a,b,ab,ab,ab,ab,a,a,ab,ab,ab,a,b,ab,-,-,b,a,-,a,a,a,a,-,a	13.83
I	A	42579	106	B3.7	b,ab,ab,-,ab,a,ab,ab,b,ab,ab,ab,a,-,-,ab,-,ab,a,a,ab,b,b,a,b,ab,ab,ab,a,ab,ab,ab,a,ab,a,b,b,ab,a,a,ab,ab,ab,ab,b,ab,ab,ab,ab,a,ab,a,a,b,a,ab,a,b,ab,ab,ab,a,a,ab,a,a,-,a,b,a,b,ab,ab,ab,ab,a,a,ab,ab,b,a,b,ab,ab,ab,b,a,ab,a,a,a,a,a,a	13.83
I	A	59522	550	B3.7	b,-,ab,ab,ab,a,ab,ab,b,ab,ab,ab,a,-,a,ab,a,ab,a,-,ab,ab,b,a,b,ab,b,ab,a,ab,ab,ab,a,ab,a,b,b,ab,a,a,ab,ab,ab,ab,b,ab,ab,ab,ab,a,ab,a,a,b,a,ab,a,b,ab,ab,ab,a,a,ab,a,a,ab,a,b,a,b,ab,ab,ab,ab,a,a,ab,ab,ab,a,b,ab,ab,b,b,a,-,a,a,a,a,a,a	13.83
I	A	42579	111	B3.7	b,ab,ab,ab,ab,a,ab,ab,b,ab,ab,ab,a,-,-,ab,-,ab,a,a,ab,b,b,a,b,ab,ab,ab,a,ab,ab,ab,a,ab,a,b,b,ab,a,a,ab,ab,ab,ab,b,ab,ab,ab,ab,a,ab,a,a,b,a,ab,a,b,ab,ab,ab,a,a,ab,a,a,-,a,b,a,b,ab,ab,ab,ab,a,a,ab,ab,b,a,b,ab,ab,ab,b,a,ab,a,a,a,-,a,-	13.83
I	A	5097	4201	B3.7	b,ab,ab,ab,ab,a,ab,ab,b,ab,ab,ab,a,-,a,-,-,ab,a,-,ab,-,b,a,b,ab,ab,ab,a,ab,ab,ab,a,ab,a,b,b,ab,a,a,ab,ab,ab,ab,b,-,ab,ab,ab,a,ab,a,a,b,a,ab,a,b,ab,ab,ab,a,a,ab,a,a,ab,a,b,a,b,ab,ab,ab,ab,a,a,ab,ab,ab,a,b,ab,-,-,b,a,-,a,a,a,a,a,a	13.83
I	A	536919	762	B3.7	b,ab,ab,ab,ab,a,ab,ab,b,ab,ab,ab,a,-,a,ab,a,ab,a,-,ab,ab,b,a,b,ab,ab,ab,a,ab,ab,ab,a,ab,a,b,b,ab,a,a,ab,ab,ab,ab,b,ab,ab,ab,ab,a,ab,a,a,b,a,ab,a,b,ab,ab,ab,a,a,ab,a,a,ab,a,b,a,b,ab,ab,ab,ab,a,a,ab,ab,ab,a,b,ab,ab,ab,b,a,a,a,a,a,a,-,a	13.83
I	A	564731	851	B3.7	b,ab,ab,ab,ab,a,ab,ab,b,ab,ab,ab,a,-,a,ab,a,ab,a,-,ab,ab,b,a,b,ab,ab,ab,a,ab,ab,ab,a,ab,a,b,b,ab,a,a,ab,ab,ab,ab,b,ab,ab,ab,ab,a,ab,a,a,b,a,ab,a,b,ab,ab,ab,a,a,ab,a,a,ab,a,b,a,b,ab,ab,ab,ab,-,a,ab,ab,ab,-,b,-,ab,-,b,a,-,a,-,a,a,a,a	13.83
I	A	13669	7530	B3.7	b,-,ab,ab,ab,a,ab,ab,b,ab,b,ab,a,-,-,-,a,ab,a,-,-,ab,b,a,b,ab,b,ab,a,ab,ab,ab,a,ab,a,b,b,ab,a,a,ab,ab,ab,ab,b,-,ab,ab,ab,a,ab,a,a,b,a,ab,a,b,ab,ab,ab,a,a,ab,a,a,ab,a,b,a,b,ab,ab,ab,ab,a,a,ab,ab,ab,a,b,ab,ab,-,b,-,a,-,a,a,a,a,a	13.83
I	A	13669	7453	B3.7	b,ab,ab,ab,ab,a,ab,ab,b,ab,b,ab,a,-,-,-,a,ab,a,-,ab,ab,b,a,b,ab,b,ab,a,ab,ab,ab,a,ab,a,b,b,ab,a,a,ab,ab,ab,ab,b,ab,ab,ab,ab,a,ab,a,a,b,a,ab,a,b,ab,ab,ab,a,a,ab,a,a,ab,a,b,a,b,ab,ab,ab,ab,a,a,ab,ab,-,a,b,ab,ab,-,b,a,-,-,a,-,a,a,a	13.83
I	A	13669	7517	B3.7	b,ab,ab,ab,ab,a,ab,ab,b,ab,b,ab,a,-,-,-,a,ab,a,-,ab,ab,b,a,b,ab,b,ab,a,ab,ab,ab,a,ab,a,b,b,ab,a,a,ab,ab,ab,ab,b,ab,ab,ab,ab,a,ab,a,a,b,a,ab,a,b,ab,ab,ab,a,a,ab,a,a,ab,a,b,a,b,ab,ab,ab,ab,a,a,ab,ab,ab,a,b,ab,ab,-,b,-,a,-,a,a,a,a,a	13.83
I	A	25212	648	B3.7	b,-,ab,ab,ab,a,ab,ab,-,ab,ab,-,-,a,-,ab,-,ab,a,-,ab,ab,b,a,b,ab,ab,ab,a,-,ab,ab,a,ab,a,b,b,ab,a,a,ab,ab,ab,ab,b,ab,ab,ab,ab,a,ab,a,a,b,a,ab,a,b,ab,ab,ab,a,a,ab,a,a,ab,a,b,a,b,ab,ab,ab,ab,a,a,ab,ab,ab,-,-,ab,ab,ab,b,-,-,a,-,-,a,a,-	13.83
I	A	25212	665	B3.7	b,-,ab,ab,ab,a,ab,ab,-,ab,ab,-,-,a,-,-,-,ab,a,-,ab,ab,b,a,b,ab,ab,ab,a,ab,ab,ab,a,ab,a,b,b,ab,a,a,ab,ab,ab,ab,b,ab,ab,ab,ab,a,ab,a,a,b,a,-,a,b,ab,ab,ab,a,a,ab,a,a,ab,a,b,a,b,ab,ab,ab,ab,a,a,ab,ab,ab,-,-,ab,ab,ab,b,-,-,-,-,-,a,a,-	13.83
I	A	558208	1090	B3.7	b,ab,ab,-,ab,a,ab,ab,b,ab,ab,-,-,a,-,-,-,ab,a,-,ab,-,b,a,b,ab,ab,ab,a,ab,ab,ab,a,ab,a,b,b,ab,a,a,ab,ab,ab,-,b,-,ab,ab,ab,a,ab,a,a,b,a,ab,a,b,ab,ab,ab,-,a,ab,a,a,ab,a,b,a,b,ab,ab,ab,ab,a,a,ab,ab,ab,a,b,ab,ab,ab,b,a,-,a,-,a,a,a,a	13.83
I	A	561212	224	B3.7	b,ab,ab,-,ab,a,ab,ab,b,ab,ab,-,-,a,-,-,-,-,a,a,ab,-,b,a,b,ab,-,ab,a,ab,ab,ab,a,ab,a,b,b,ab,a,a,ab,ab,ab,ab,b,ab,ab,ab,ab,a,ab,a,a,b,a,ab,a,b,ab,ab,ab,a,a,ab,a,a,ab,a,b,a,b,ab,ab,ab,ab,a,a,ab,ab,ab,-,-,-,-,-,b,-,-,-,-,a,a,a,a	13.83
I	A	833	71341	B3.7	b,ab,-,ab,ab,a,ab,ab,b,ab,ab,-,-,a,-,ab,-,ab,a,-,ab,ab,b,a,b,ab,ab,ab,a,ab,ab,ab,a,ab,a,b,b,ab,a,a,ab,ab,-,ab,b,ab,ab,ab,ab,a,ab,a,a,b,a,ab,a,b,a,ab,ab,a,a,ab,a,a,ab,a,b,a,b,ab,ab,ab,ab,a,a,ab,ab,ab,a,b,b,b,b,b,a,b,a,a,a,a,a,-	13.83
I	A	3873	18052	B3.7	b,-,ab,ab,ab,a,ab,ab,b,ab,ab,-,-,a,a,b,-,ab,-,-,ab,ab,b,a,b,ab,-,ab,a,ab,ab,ab,a,ab,a,b,b,ab,a,a,ab,ab,ab,ab,b,ab,ab,ab,ab,a,ab,a,a,b,a,ab,a,b,ab,ab,ab,a,a,ab,a,a,a,a,b,a,b,-,ab,ab,ab,a,a,ab,-,a,a,b,ab,-,ab,b,a,a,a,-,-,a,a,-	13.83
I	A	24555	1040	B3.7	b,ab,ab,ab,ab,a,ab,ab,b,ab,ab,-,-,a,-,ab,-,-,a,-,ab,-,b,a,b,ab,ab,ab,a,ab,ab,ab,a,ab,a,b,b,ab,a,a,ab,a,ab,ab,b,ab,ab,ab,ab,a,ab,a,a,b,a,ab,a,b,ab,-,-,a,a,ab,a,a,ab,-,b,a,b,ab,ab,-,ab,a,a,ab,ab,ab,a,b,b,a,ab,-,a,a,-,-,a,a,a,a	13.83
I	A	24555	1045	B3.7	b,ab,ab,ab,ab,a,ab,ab,b,ab,ab,-,-,a,-,ab,-,-,a,-,ab,-,b,a,b,ab,ab,ab,a,ab,ab,ab,a,ab,a,b,b,ab,a,a,ab,a,ab,ab,b,ab,ab,ab,ab,a,ab,a,a,b,a,ab,a,b,ab,b,-,a,a,-,a,a,ab,-,b,a,b,ab,ab,-,ab,a,a,ab,ab,ab,a,b,b,a,ab,-,a,a,-,-,a,a,a,a	13.83
I	A	127916	168	B3.7	b,ab,-,ab,-,a,ab,ab,b,ab,-,ab,-,a,-,-,a,-,a,a,a,-,b,a,b,a,ab,-,a,a,ab,ab,a,ab,a,b,b,ab,a,a,a,ab,ab,ab,b,a,ab,ab,ab,a,ab,a,a,b,a,-,a,b,ab,ab,ab,a,a,ab,a,a,ab,a,b,a,-,ab,ab,ab,ab,a,a,ab,a,ab,a,b,-,a,ab,b,a,-,a,-,a,a,a,a	13.83
I	A	5633	5227	B3.7	b,-,ab,ab,ab,a,ab,ab,b,ab,-,ab,-,a,a,-,a,ab,a,-,-,b,b,a,b,ab,ab,ab,a,ab,ab,ab,a,ab,a,b,b,ab,-,a,ab,ab,ab,-,b,-,ab,ab,ab,a,ab,a,a,b,a,ab,a,b,ab,ab,ab,a,a,ab,a,a,ab,a,b,a,b,ab,ab,ab,ab,a,a,-,ab,-,a,b,ab,b,-,ab,a,ab,a,-,a,a,-,a	13.83
I	A	3873	18072	B3.7	b,ab,ab,ab,ab,a,ab,ab,b,ab,-,ab,-,a,a,-,-,ab,-,-,ab,ab,b,a,b,ab,-,ab,a,ab,ab,ab,a,ab,a,b,b,ab,a,a,ab,ab,ab,ab,b,ab,ab,ab,ab,a,ab,a,a,b,a,ab,a,b,ab,ab,ab,a,a,ab,a,a,a,a,b,a,b,ab,ab,ab,ab,a,a,ab,ab,ab,a,b,ab,ab,ab,b,a,a,a,-,a,a,a,a	13.83
I	A	3922	26256	B3.7	b,ab,ab,ab,ab,a,ab,ab,b,ab,-,ab,-,a,-,ab,a,ab,-,-,ab,-,b,a,b,ab,ab,ab,a,ab,ab,ab,a,ab,a,b,b,ab,-,a,ab,ab,ab,ab,b,b,ab,ab,ab,a,ab,a,a,b,a,ab,a,b,ab,ab,ab,a,a,ab,a,a,ab,a,b,a,b,ab,ab,ab,ab,a,a,ab,ab,ab,-,b,-,a,-,b,-,-,-,-,-,a,-,a	13.83
I	A	42445	878	B3.7	b,ab,ab,ab,ab,a,ab,ab,b,ab,-,ab,-,a,-,ab,-,-,a,-,a,ab,b,a,b,ab,-,ab,a,ab,ab,ab,a,ab,a,b,b,-,a,a,ab,ab,ab,ab,b,-,ab,ab,ab,a,ab,a,a,b,a,ab,a,b,ab,ab,ab,a,a,ab,a,a,-,a,b,a,b,ab,ab,ab,-,a,a,ab,ab,ab,ab,-,a,ab,a,b,a,a,-,a,-,a,a,a	13.83
I	A	5164	7160	B3.7	b,ab,ab,ab,ab,a,ab,ab,b,ab,-,ab,-,a,-,ab,-,ab,a,a,ab,ab,b,a,b,ab,ab,ab,a,ab,ab,ab,a,ab,a,b,b,ab,a,a,ab,ab,ab,ab,b,ab,ab,ab,ab,a,ab,a,a,b,a,ab,a,b,ab,ab,ab,a,a,ab,a,a,a,a,b,a,b,ab,ab,ab,ab,a,a,ab,ab,ab,a,b,ab,ab,ab,b,a,-,a,a,a,a,a,a	13.83
I	A	6409	7607	B3.7	b,ab,ab,ab,ab,a,ab,ab,b,ab,-,ab,-,a,a,ab,-,b,-,a,ab,-,b,a,b,ab,-,ab,a,ab,ab,ab,a,ab,a,b,b,ab,a,a,ab,ab,ab,ab,b,ab,ab,ab,ab,a,ab,a,a,b,a,ab,a,b,ab,ab,ab,a,a,ab,a,a,ab,a,b,a,b,ab,ab,ab,ab,a,a,ab,ab,ab,a,b,ab,ab,ab,b,a,b,a,a,a,a,a,a	13.83
I	A	69502	65	B3.7	b,ab,ab,ab,ab,a,ab,ab,-,ab,ab,ab,-,a,a,ab,a,a,a,-,-,-,b,a,b,ab,-,ab,a,ab,ab,ab,a,ab,a,b,b,ab,a,a,ab,ab,ab,ab,b,ab,ab,ab,ab,a,ab,a,a,b,a,ab,a,b,ab,ab,ab,a,a,ab,a,a,a,a,b,a,b,a,ab,a,ab,a,a,ab,ab,ab,-,b,-,-,b,b,a,-,a,-,-,a,a,-	13.83
I	A	4686	30878	B3.7	b,ab,-,ab,ab,a,ab,-,b,ab,ab,ab,-,a,-,-,-,ab,a,-,-,ab,b,a,b,ab,ab,ab,a,ab,ab,ab,a,ab,a,b,b,ab,a,a,ab,-,ab,ab,b,-,ab,ab,ab,a,ab,a,a,b,a,ab,a,b,ab,ab,ab,a,a,ab,a,a,-,a,b,a,-,ab,ab,ab,ab,a,a,ab,ab,ab,-,-,ab,b,ab,b,-,-,-,-,-,a,a,-	13.83
I	A	33978	1216	B3.7	b,ab,ab,ab,ab,a,ab,-,b,ab,ab,ab,-,a,-,ab,-,ab,a,-,ab,-,b,a,b,ab,ab,ab,a,-,ab,ab,a,ab,a,b,b,ab,a,a,ab,ab,ab,ab,b,-,ab,ab,ab,a,ab,a,a,b,a,ab,a,b,ab,ab,ab,a,a,ab,a,a,-,a,b,a,-,ab,ab,ab,ab,a,a,ab,ab,ab,-,b,b,ab,a,-,a,-,-,-,a,a,a,a	13.83
I	A	105860	306	B3.7	b,ab,ab,a,-,a,ab,ab,b,ab,ab,ab,-,a,ab,-,a,a,a,a,ab,a,-,a,b,ab,ab,ab,a,ab,ab,ab,a,ab,a,b,b,ab,a,a,ab,ab,-,ab,b,ab,ab,ab,ab,a,ab,a,a,b,a,a,a,b,ab,ab,ab,a,a,ab,a,a,ab,a,b,a,b,ab,ab,ab,ab,a,a,ab,ab,ab,a,b,ab,ab,a,b,a,ab,-,a,a,a,a,a	13.83
I	A	105860	277	B3.7	b,ab,ab,-,ab,a,ab,ab,b,ab,ab,ab,-,a,ab,-,a,a,a,a,ab,a,-,a,b,ab,ab,ab,a,ab,ab,ab,a,ab,a,b,b,ab,a,a,ab,ab,-,ab,b,ab,ab,ab,ab,a,ab,a,a,b,a,ab,a,b,ab,ab,ab,a,a,ab,a,a,ab,a,b,a,b,ab,ab,ab,ab,a,a,ab,ab,ab,a,b,ab,ab,a,b,a,ab,-,a,a,a,a,a	13.83
I	A	44680	339	B3.7	b,ab,ab,-,ab,a,ab,ab,b,ab,ab,ab,-,a,-,ab,a,ab,a,-,ab,ab,b,a,b,ab,ab,ab,a,-,ab,ab,a,ab,a,b,b,ab,a,a,ab,ab,ab,ab,b,-,ab,ab,ab,a,ab,a,a,b,a,ab,a,b,ab,ab,ab,a,a,ab,a,a,ab,a,b,a,b,ab,ab,ab,ab,a,a,ab,ab,ab,-,-,ab,ab,ab,b,-,-,a,-,a,a,a,-	13.83
I	A	105860	467	B3.7	b,ab,-,a,ab,a,ab,ab,b,ab,ab,ab,-,a,-,-,a,-,a,a,ab,-,-,a,b,ab,ab,ab,a,ab,ab,ab,a,ab,a,b,b,ab,a,a,ab,ab,-,ab,b,-,ab,ab,ab,a,ab,a,a,b,a,ab,a,b,ab,ab,ab,a,a,ab,a,a,ab,a,b,a,b,ab,ab,ab,ab,a,a,ab,ab,ab,a,b,-,ab,a,b,a,-,-,a,-,a,a,-	13.83
I	A	1143	53434	B3.7	b,ab,-,ab,ab,a,ab,ab,b,ab,ab,ab,-,a,-,ab,a,ab,a,a,ab,ab,b,a,b,ab,ab,-,a,ab,ab,ab,a,ab,a,b,b,ab,a,a,ab,ab,ab,ab,b,ab,ab,ab,ab,a,ab,a,a,b,a,ab,a,b,ab,-,ab,a,a,ab,a,a,ab,a,b,a,b,ab,ab,ab,ab,a,a,ab,ab,ab,-,b,-,ab,ab,b,a,-,-,-,a,a,a,-	13.83
I	A	2914	41581	B3.7	b,ab,-,ab,ab,a,ab,ab,b,ab,ab,ab,-,a,-,ab,a,ab,a,-,ab,-,b,-,b,ab,ab,ab,a,ab,ab,ab,a,ab,a,b,b,ab,a,a,ab,ab,ab,ab,b,ab,ab,ab,ab,a,ab,a,a,b,a,ab,a,b,ab,ab,ab,a,a,ab,a,a,ab,a,b,a,b,ab,ab,ab,ab,a,a,ab,ab,ab,a,b,-,ab,ab,-,a,ab,-,-,a,a,a,a	13.83
I	A	42445	905	B3.7	b,ab,-,ab,ab,a,ab,ab,b,ab,ab,ab,-,a,-,ab,a,-,a,-,a,ab,b,a,b,ab,-,ab,a,-,ab,ab,a,-,a,b,b,-,a,a,ab,ab,ab,ab,b,-,ab,ab,ab,a,ab,a,a,b,a,ab,a,b,ab,ab,ab,a,a,ab,a,a,-,a,b,a,b,ab,ab,ab,-,a,a,ab,ab,ab,-,-,a,ab,a,b,a,a,-,-,-,a,a,a	13.83
I	A	6862	4161	B3.7	b,ab,-,ab,ab,a,ab,ab,b,ab,ab,ab,-,a,-,ab,a,ab,a,-,ab,-,b,a,b,ab,ab,ab,a,ab,ab,ab,a,ab,a,b,b,ab,a,a,ab,ab,-,ab,b,ab,ab,ab,ab,a,ab,a,a,b,a,ab,a,b,ab,ab,ab,a,a,ab,a,a,-,a,b,a,b,ab,ab,ab,ab,a,a,ab,ab,ab,a,b,ab,ab,ab,b,a,ab,a,-,a,a,a,a	13.83
I	A	3922	28914	B3.7	b,-,ab,ab,ab,a,ab,ab,b,ab,ab,ab,-,a,-,ab,a,ab,-,a,ab,ab,b,a,b,ab,ab,ab,a,ab,ab,ab,a,ab,a,b,b,ab,a,a,ab,ab,ab,ab,b,ab,ab,ab,ab,a,ab,a,a,b,a,ab,a,b,ab,ab,ab,a,a,ab,a,a,ab,a,b,a,b,ab,ab,ab,ab,a,a,ab,ab,ab,-,b,b,-,ab,b,-,-,a,a,a,a,a,a	13.83
I	A	5675	9491	B3.7	b,-,ab,ab,ab,a,ab,ab,b,ab,ab,ab,-,a,a,-,-,-,a,-,ab,ab,b,a,b,ab,-,ab,a,ab,ab,ab,a,ab,a,b,b,ab,a,a,ab,ab,ab,ab,b,ab,ab,ab,ab,a,ab,a,a,b,a,ab,a,b,ab,ab,ab,a,a,ab,a,a,ab,a,b,a,b,ab,ab,ab,ab,a,a,b,ab,ab,-,-,b,b,ab,b,-,-,a,-,a,a,a,a	13.83
I	A	10992	1039	B3.7	b,ab,ab,ab,ab,a,ab,ab,b,ab,ab,ab,-,a,a,ab,ab,ab,a,a,-,ab,b,-,b,ab,ab,ab,a,ab,ab,ab,a,ab,a,b,b,ab,a,a,ab,ab,ab,ab,b,ab,ab,ab,ab,a,ab,a,a,b,a,ab,a,b,ab,ab,ab,a,a,ab,a,a,ab,a,b,a,b,ab,ab,ab,ab,a,a,ab,ab,ab,a,-,b,ab,ab,b,a,-,a,-,a,a,a,a	13.83
I	A	10992	913	B3.7	b,ab,ab,ab,ab,a,ab,ab,b,ab,ab,ab,-,a,a,ab,a,ab,a,-,ab,ab,b,a,b,ab,ab,ab,a,ab,ab,ab,a,ab,a,b,b,ab,a,a,ab,ab,ab,ab,b,ab,ab,ab,ab,a,ab,a,a,b,a,ab,a,b,ab,ab,ab,a,a,ab,a,a,ab,a,b,a,b,ab,ab,ab,ab,a,a,ab,ab,ab,-,b,b,ab,ab,b,a,-,-,-,a,a,a,a	13.83
I	A	11501	7939	B3.7	b,ab,ab,ab,ab,a,ab,ab,b,ab,ab,ab,-,a,-,-,a,ab,a,a,ab,ab,b,a,b,ab,ab,ab,a,ab,ab,ab,a,ab,a,b,b,ab,a,a,ab,ab,ab,ab,b,ab,ab,ab,ab,a,ab,a,a,b,a,ab,a,b,ab,ab,ab,a,a,ab,a,a,ab,a,b,a,b,ab,ab,ab,ab,a,a,ab,ab,ab,a,b,ab,ab,b,b,a,-,a,a,a,a,a,a	13.83
I	A	127916	203	B3.7	b,ab,ab,ab,ab,a,ab,ab,b,ab,ab,ab,-,a,-,-,a,-,a,a,-,-,b,-,b,ab,ab,ab,a,ab,ab,ab,a,ab,a,b,b,ab,a,a,ab,ab,-,ab,b,a,ab,ab,ab,a,ab,a,a,b,a,-,a,b,ab,ab,ab,a,a,ab,a,a,ab,a,b,a,b,ab,-,ab,ab,a,a,ab,ab,ab,a,b,ab,a,ab,b,a,-,a,-,a,a,a,a	13.83
I	A	1348	19393	B3.7	b,ab,ab,ab,ab,a,ab,ab,b,ab,ab,ab,-,a,a,-,-,ab,a,-,b,ab,b,a,b,ab,ab,ab,a,-,ab,ab,a,ab,a,b,b,-,a,a,ab,ab,-,ab,b,ab,ab,ab,ab,a,ab,a,a,b,a,ab,a,b,ab,ab,ab,a,a,ab,a,a,ab,a,b,a,b,ab,ab,ab,ab,a,a,ab,ab,ab,a,b,ab,ab,-,b,a,ab,a,a,a,a,-,a	13.83
I	A	13813	3477	B3.7	b,ab,ab,ab,ab,a,ab,ab,b,ab,ab,ab,-,a,a,ab,-,ab,-,-,ab,ab,b,a,b,ab,ab,ab,a,ab,ab,ab,a,ab,a,b,b,ab,a,a,ab,ab,ab,ab,b,ab,ab,ab,ab,a,ab,a,a,b,a,ab,a,b,-,ab,ab,a,a,ab,a,a,ab,a,b,a,b,ab,ab,ab,ab,a,a,ab,ab,ab,a,b,ab,ab,ab,b,a,ab,a,-,a,-,a,a	13.83
I	A	17199	1149	B3.7	b,ab,ab,ab,ab,a,ab,ab,b,ab,ab,ab,-,a,a,ab,a,ab,a,a,ab,-,b,a,b,ab,ab,ab,a,-,ab,ab,a,-,a,b,b,ab,a,a,ab,ab,ab,ab,b,-,ab,ab,ab,a,ab,a,a,b,a,ab,a,b,ab,ab,a,a,a,ab,a,a,ab,a,b,a,b,ab,ab,ab,ab,a,a,ab,ab,ab,a,b,ab,ab,ab,b,a,-,a,a,a,a,-,a	13.83
I	A	2045	38918	B3.7	b,ab,ab,ab,ab,a,ab,ab,b,ab,ab,ab,-,a,a,ab,a,ab,a,-,ab,ab,b,a,b,ab,ab,ab,a,ab,ab,ab,a,ab,a,b,b,ab,a,a,ab,ab,ab,ab,b,ab,ab,ab,ab,a,ab,a,a,b,a,ab,a,b,ab,ab,ab,a,a,ab,a,a,ab,a,b,a,b,ab,ab,ab,ab,a,a,ab,ab,ab,a,b,ab,-,ab,b,a,b,a,a,a,a,a,a	13.83
I	A	2045	39153	B3.7	b,ab,ab,ab,ab,a,ab,ab,b,ab,ab,ab,-,a,a,ab,a,ab,a,a,ab,ab,b,a,b,ab,ab,ab,a,-,ab,ab,a,ab,a,b,b,ab,a,a,ab,ab,ab,ab,b,ab,ab,ab,ab,a,ab,a,a,b,a,ab,a,b,ab,ab,ab,a,a,ab,a,a,ab,a,b,a,b,ab,ab,ab,ab,a,a,ab,ab,ab,a,b,ab,b,ab,b,a,ab,a,a,a,a,a,a	13.83
I	A	2045	39158	B3.7	b,ab,ab,ab,ab,a,ab,ab,b,ab,ab,ab,-,a,a,ab,a,ab,a,a,ab,ab,b,a,b,ab,ab,ab,a,-,ab,ab,a,ab,a,b,b,ab,a,a,ab,ab,ab,ab,b,ab,ab,ab,ab,a,ab,a,a,b,a,ab,a,b,ab,ab,ab,a,a,ab,a,a,ab,a,b,a,b,ab,ab,ab,ab,a,a,ab,ab,ab,a,b,ab,b,ab,b,a,-,a,a,a,a,a,a	13.83
I	A	2045	39247	B3.7	b,ab,ab,ab,ab,a,ab,ab,b,ab,ab,ab,-,a,a,ab,a,ab,a,a,ab,-,b,a,b,ab,ab,ab,a,ab,ab,ab,a,ab,a,b,b,ab,a,a,ab,ab,ab,ab,b,ab,ab,ab,ab,a,ab,a,a,b,a,ab,a,b,ab,ab,ab,a,a,ab,a,a,ab,a,b,a,b,ab,ab,ab,-,a,a,ab,ab,ab,a,b,-,ab,ab,b,a,-,a,a,a,a,a,a	13.83
I	A	25212	765	B3.7	b,ab,ab,ab,ab,a,ab,ab,b,ab,ab,ab,-,a,-,ab,a,ab,a,a,ab,ab,b,a,b,ab,ab,ab,a,ab,ab,ab,a,ab,a,b,b,ab,a,a,ab,ab,ab,ab,b,ab,ab,ab,ab,a,ab,a,a,b,a,ab,a,b,ab,ab,ab,a,a,ab,a,a,ab,a,b,a,b,ab,ab,ab,ab,a,a,ab,ab,ab,a,b,ab,ab,ab,b,a,-,-,-,a,a,-,a	13.83
I	A	25212	772	B3.7	b,ab,ab,ab,ab,a,ab,ab,b,ab,ab,ab,-,a,-,ab,a,ab,a,a,ab,ab,b,a,b,ab,ab,ab,a,ab,ab,ab,a,ab,a,b,b,ab,a,a,ab,ab,ab,ab,b,ab,ab,ab,ab,a,ab,a,a,b,a,ab,a,b,ab,ab,ab,a,a,ab,a,a,ab,a,b,a,b,ab,ab,ab,ab,a,a,ab,ab,ab,a,b,ab,ab,ab,b,a,-,-,-,a,a,-,a	13.83
I	A	25925	852	B3.7	b,ab,ab,ab,ab,a,ab,ab,b,ab,ab,ab,-,a,a,ab,a,ab,a,a,ab,ab,b,a,b,ab,ab,ab,a,ab,ab,ab,a,ab,a,b,b,ab,a,a,ab,ab,ab,ab,b,ab,ab,ab,ab,a,ab,a,a,b,a,ab,a,b,ab,ab,ab,a,a,ab,a,a,ab,a,b,a,b,ab,ab,ab,ab,a,a,ab,ab,ab,a,b,ab,ab,-,b,a,ab,a,a,a,a,a,-	13.83
I	A	2914	41695	B3.7	b,ab,ab,ab,ab,a,ab,ab,b,ab,ab,ab,-,a,a,ab,a,ab,a,a,ab,ab,b,a,b,ab,ab,ab,a,ab,ab,ab,a,ab,a,b,b,ab,a,a,ab,ab,ab,ab,b,ab,ab,ab,ab,a,ab,a,a,b,a,ab,a,b,ab,ab,ab,a,a,ab,a,a,ab,a,b,a,b,ab,ab,ab,ab,a,a,ab,ab,ab,a,b,ab,ab,b,b,a,a,-,a,a,a,a,a	13.83
I	A	32801	830	B3.7	b,ab,ab,ab,ab,a,ab,ab,b,ab,ab,ab,-,a,a,-,-,ab,a,-,ab,-,b,a,b,ab,ab,ab,a,ab,ab,ab,a,ab,a,b,b,ab,a,a,ab,ab,ab,ab,b,ab,ab,ab,ab,a,ab,a,a,b,a,ab,a,b,ab,ab,ab,a,a,ab,a,a,ab,a,b,a,b,-,ab,ab,ab,a,a,ab,ab,ab,-,b,b,ab,ab,b,a,a,-,-,a,-,a,a	13.83
I	A	33978	1203	B3.7	b,ab,ab,ab,ab,a,ab,ab,b,ab,ab,ab,-,a,-,ab,-,ab,a,-,ab,-,b,a,b,ab,ab,ab,a,ab,ab,ab,a,ab,a,b,b,ab,a,a,ab,ab,ab,ab,b,-,ab,ab,ab,a,ab,a,a,b,a,ab,a,b,ab,ab,ab,a,a,ab,a,a,ab,a,b,a,-,ab,ab,ab,ab,a,a,ab,ab,ab,-,b,b,ab,a,b,a,-,-,-,a,a,a,a	13.83
I	A	3536	15257	B3.7	b,ab,ab,ab,ab,a,ab,ab,b,ab,ab,ab,-,a,a,ab,a,-,a,a,ab,ab,b,a,b,ab,ab,ab,a,ab,ab,ab,a,ab,a,b,b,ab,a,a,ab,ab,ab,ab,b,ab,ab,ab,ab,a,ab,a,a,b,a,ab,a,b,ab,ab,ab,a,a,ab,a,a,ab,a,b,a,b,ab,ab,ab,ab,a,a,ab,ab,ab,a,b,ab,ab,ab,b,a,-,a,-,a,a,a,a	13.83
I	A	3536	15264	B3.7	b,ab,ab,ab,ab,a,ab,ab,b,ab,ab,ab,-,a,a,ab,a,a,a,a,ab,ab,b,a,b,ab,ab,ab,a,ab,ab,ab,a,ab,a,b,b,ab,a,a,ab,ab,ab,ab,b,ab,ab,ab,ab,a,ab,a,a,b,a,ab,a,b,ab,ab,ab,a,a,ab,a,a,ab,a,b,a,b,ab,ab,ab,ab,a,a,ab,ab,ab,a,b,ab,ab,ab,b,a,-,a,-,a,a,a,a	13.83
I	A	3677	9122	B3.7	b,ab,ab,ab,ab,a,ab,ab,b,ab,ab,ab,-,a,a,-,a,ab,a,a,-,ab,b,a,b,ab,b,ab,a,ab,ab,ab,a,ab,a,b,b,ab,a,a,ab,ab,a,ab,b,ab,ab,ab,ab,a,ab,a,a,b,a,a,a,b,-,ab,ab,a,a,ab,a,a,ab,a,b,a,b,ab,ab,ab,ab,a,a,ab,ab,ab,a,b,ab,-,ab,b,a,ab,a,a,-,a,a,a	13.83
I	A	37157	870	B3.7	b,ab,ab,ab,ab,a,ab,ab,b,ab,ab,ab,-,a,-,ab,-,ab,a,a,ab,ab,b,a,b,-,ab,ab,a,ab,ab,ab,a,ab,a,b,b,ab,a,a,ab,ab,ab,ab,b,ab,ab,ab,ab,a,ab,a,a,b,a,ab,a,b,ab,ab,ab,a,a,ab,a,a,ab,a,b,a,b,ab,ab,ab,ab,a,a,ab,ab,ab,-,b,a,-,-,b,-,-,-,-,a,a,a,a	13.83
I	A	37157	889	B3.7	b,ab,ab,ab,ab,a,ab,ab,b,ab,ab,ab,-,a,a,ab,-,ab,a,a,ab,ab,b,a,b,ab,ab,ab,a,ab,ab,ab,a,ab,a,b,b,ab,a,a,ab,ab,ab,ab,b,ab,ab,ab,ab,a,ab,a,a,b,a,ab,a,b,ab,ab,ab,a,a,ab,a,a,ab,a,b,a,b,ab,ab,ab,ab,a,a,ab,ab,ab,-,b,a,ab,-,b,-,-,-,-,a,a,a,a	13.83
I	A	374	281526	B3.7	b,ab,ab,ab,ab,a,ab,ab,b,ab,ab,ab,-,a,a,ab,a,ab,a,-,ab,ab,b,a,b,ab,ab,ab,a,ab,ab,ab,a,ab,a,b,b,ab,a,a,ab,ab,ab,ab,b,ab,ab,ab,ab,a,ab,a,a,b,a,ab,a,b,ab,ab,ab,a,a,ab,a,a,ab,a,b,a,b,ab,ab,ab,ab,a,a,ab,ab,ab,a,b,ab,ab,ab,b,a,ab,a,-,a,a,a,a	13.83
I	A	3873	18091	B3.7	b,ab,ab,ab,ab,a,ab,ab,b,ab,ab,ab,-,a,a,ab,-,ab,a,-,ab,ab,b,a,b,ab,ab,ab,a,ab,ab,ab,a,ab,a,b,b,ab,a,a,ab,ab,ab,ab,b,ab,ab,ab,ab,a,ab,a,a,b,a,ab,a,b,ab,ab,ab,a,a,ab,a,a,-,a,b,a,b,ab,ab,ab,ab,a,a,ab,ab,ab,a,b,-,ab,ab,b,a,a,a,-,a,a,a,a	13.83
I	A	3873	18184	B3.7	b,ab,ab,ab,ab,a,ab,ab,b,ab,ab,ab,-,a,a,-,a,ab,a,a,ab,ab,b,a,b,ab,ab,ab,a,ab,ab,ab,a,ab,a,b,b,ab,a,a,ab,ab,ab,ab,b,ab,ab,ab,ab,a,ab,a,a,b,a,ab,a,b,ab,ab,ab,a,a,ab,a,a,ab,a,b,a,b,ab,ab,ab,ab,a,a,ab,ab,ab,a,b,ab,-,ab,b,a,-,a,-,a,a,a,a	13.83
I	A	3922	28887	B3.7	b,ab,ab,ab,ab,a,ab,ab,b,ab,ab,ab,-,a,-,ab,a,ab,a,a,ab,ab,b,a,b,ab,ab,ab,a,ab,ab,ab,a,ab,a,b,b,ab,a,a,ab,ab,ab,ab,b,ab,ab,ab,ab,a,ab,a,a,b,a,ab,a,b,ab,ab,ab,a,a,ab,a,a,ab,a,b,a,b,ab,ab,ab,ab,a,a,ab,ab,ab,-,b,b,-,ab,b,-,-,a,a,a,a,a,a	13.83
I	A	42445	892	B3.7	b,ab,ab,ab,ab,a,ab,ab,b,ab,ab,ab,-,a,-,-,a,-,a,-,a,ab,b,a,b,ab,-,ab,a,-,ab,ab,a,-,a,b,b,ab,a,a,ab,ab,ab,ab,b,ab,ab,ab,ab,a,ab,a,a,b,a,ab,a,b,ab,ab,ab,a,a,ab,a,a,-,a,b,a,b,ab,ab,ab,ab,a,a,ab,ab,ab,ab,-,a,ab,a,b,a,a,-,a,-,a,a,a	13.83
I	A	50269	648	B3.7	b,ab,ab,ab,ab,a,ab,ab,b,ab,ab,ab,-,a,a,ab,a,ab,a,a,ab,b,b,a,b,ab,ab,ab,a,ab,ab,ab,a,ab,a,b,b,ab,a,a,ab,ab,ab,ab,b,a,ab,ab,ab,a,ab,a,a,b,a,ab,a,b,ab,ab,ab,a,a,ab,a,a,ab,a,b,a,b,ab,-,ab,ab,a,a,ab,ab,ab,-,-,-,-,ab,b,a,ab,-,-,a,a,a,a	13.83
I	A	5097	7951	B3.7	b,ab,ab,ab,ab,a,ab,ab,b,ab,ab,ab,-,a,a,ab,a,ab,a,a,ab,ab,b,a,b,ab,ab,ab,a,ab,ab,ab,a,ab,a,b,b,ab,a,a,ab,ab,ab,ab,b,ab,ab,ab,ab,a,ab,a,a,b,a,ab,a,b,ab,ab,ab,a,a,ab,a,a,ab,a,b,a,b,ab,ab,ab,ab,a,a,ab,ab,ab,a,b,ab,ab,ab,b,a,ab,-,-,a,a,a,a	13.83
I	A	5097	8030	B3.7	b,ab,ab,ab,ab,a,ab,ab,b,ab,ab,ab,-,a,a,-,a,ab,a,-,ab,ab,b,a,b,ab,ab,ab,a,ab,ab,ab,a,ab,a,b,b,ab,a,a,ab,ab,ab,ab,b,-,ab,ab,ab,a,ab,a,a,b,a,ab,a,b,ab,ab,ab,a,a,ab,a,a,ab,a,b,a,b,ab,ab,ab,ab,a,a,ab,ab,ab,a,b,-,ab,ab,b,a,ab,a,-,-,a,a,-	13.83
I	A	5164	6957	B3.7	b,ab,ab,ab,ab,a,ab,ab,b,ab,ab,ab,-,a,a,ab,-,-,-,a,ab,ab,b,a,b,ab,ab,ab,a,-,ab,ab,a,ab,a,b,b,ab,a,a,ab,ab,ab,ab,b,ab,ab,ab,ab,a,ab,a,a,b,a,ab,a,b,ab,ab,ab,a,a,ab,a,a,ab,a,b,a,b,ab,ab,b,ab,a,a,ab,ab,ab,a,b,ab,ab,ab,b,a,b,a,a,-,a,-,a	13.83
I	A	534713	414	B3.7	b,ab,ab,ab,ab,a,ab,ab,b,ab,ab,ab,-,a,a,ab,a,ab,a,-,a,ab,b,a,b,ab,ab,ab,a,ab,ab,ab,a,ab,a,b,b,ab,a,a,ab,ab,ab,-,b,ab,ab,ab,ab,a,ab,a,a,b,a,ab,a,b,ab,ab,ab,a,a,ab,a,a,ab,a,b,a,b,ab,ab,ab,ab,a,a,ab,ab,ab,a,b,-,a,b,-,-,-,a,a,-,-,a,a	13.83
I	A	534713	472	B3.7	b,ab,ab,ab,ab,a,ab,ab,b,ab,ab,ab,-,a,a,ab,a,ab,a,-,a,ab,b,a,b,ab,-,ab,a,ab,ab,ab,a,ab,a,b,b,ab,a,a,-,ab,ab,ab,b,-,ab,ab,ab,a,ab,a,a,b,a,ab,a,b,ab,ab,ab,a,a,ab,a,a,ab,a,b,a,b,ab,ab,ab,a,a,a,ab,ab,ab,a,b,a,-,b,b,-,-,a,a,a,-,a,a	13.83
I	A	53544	348	B3.7	b,ab,ab,ab,ab,a,ab,ab,b,ab,ab,ab,-,a,a,ab,-,ab,a,-,-,ab,b,a,b,ab,b,ab,a,-,ab,ab,a,ab,a,b,b,-,a,a,ab,ab,ab,ab,b,ab,ab,ab,ab,a,ab,a,a,b,a,ab,a,b,ab,ab,ab,a,a,ab,a,a,ab,-,b,a,b,ab,ab,ab,ab,a,a,ab,ab,ab,a,b,b,ab,b,b,a,b,a,-,a,a,a,-	13.83
I	A	543819	715	B3.7	b,ab,ab,ab,ab,a,ab,ab,b,ab,ab,ab,-,a,-,ab,a,ab,a,a,ab,ab,b,a,b,ab,ab,ab,a,ab,ab,ab,a,ab,a,b,b,ab,a,a,ab,ab,ab,ab,b,ab,ab,ab,ab,a,ab,a,a,b,a,ab,a,b,ab,ab,ab,a,a,ab,a,a,ab,a,b,a,b,ab,ab,ab,ab,a,a,ab,ab,ab,-,b,ab,a,ab,b,a,a,a,-,a,-,a,-	13.83
I	A	545556	986	B3.7	b,ab,ab,ab,ab,a,ab,ab,b,ab,ab,ab,-,a,a,a,a,ab,-,-,ab,ab,b,a,b,ab,-,ab,a,ab,ab,ab,a,ab,a,b,b,ab,a,a,ab,ab,ab,ab,b,ab,ab,ab,ab,a,ab,a,a,b,a,ab,a,b,ab,ab,ab,a,a,a,a,a,-,a,b,a,b,ab,ab,ab,ab,a,a,ab,-,ab,a,b,ab,ab,ab,b,a,ab,-,a,a,a,a,a	13.83
I	A	546088	601	B3.7	b,ab,ab,ab,ab,a,ab,ab,b,ab,ab,ab,-,a,-,-,a,ab,a,-,ab,ab,b,a,b,ab,ab,ab,a,ab,ab,ab,a,ab,a,b,b,ab,a,a,ab,ab,ab,ab,b,ab,ab,ab,ab,a,ab,a,a,b,a,ab,a,b,ab,ab,b,a,a,ab,a,a,-,a,b,a,b,ab,ab,ab,ab,a,a,ab,ab,ab,a,b,ab,-,ab,b,a,-,a,a,a,a,a,-	13.83
I	A	558208	887	B3.7	b,ab,ab,ab,ab,a,ab,ab,b,ab,ab,ab,-,a,-,ab,-,-,a,a,ab,-,b,a,b,ab,ab,ab,a,ab,ab,ab,a,ab,a,b,b,ab,a,a,ab,ab,ab,ab,b,-,ab,ab,ab,a,ab,a,a,b,a,ab,a,b,ab,ab,ab,a,a,ab,a,a,ab,a,b,a,b,ab,ab,ab,ab,a,a,ab,ab,ab,a,b,ab,b,ab,b,-,-,a,a,a,a,a,a	13.83
I	A	558208	903	B3.7	b,ab,ab,ab,ab,a,ab,ab,b,ab,ab,ab,-,a,-,-,-,a,a,a,ab,-,b,a,b,ab,ab,ab,a,ab,ab,ab,a,ab,a,b,b,ab,a,a,ab,ab,ab,ab,b,-,ab,ab,ab,a,ab,a,a,b,a,ab,a,b,ab,ab,ab,a,a,ab,-,a,ab,a,b,a,b,ab,ab,ab,ab,a,a,ab,ab,ab,a,b,ab,-,ab,b,-,-,a,a,a,a,a,a	13.83
I	A	558208	913	B3.7	b,ab,ab,ab,ab,a,ab,ab,b,ab,ab,ab,-,a,-,-,-,a,a,a,ab,-,b,a,b,ab,ab,ab,a,ab,ab,ab,a,ab,a,b,b,ab,a,a,ab,ab,ab,ab,b,-,ab,ab,ab,a,ab,a,a,b,a,ab,a,b,ab,ab,ab,a,a,ab,-,a,ab,a,b,a,b,ab,ab,ab,ab,a,a,ab,ab,ab,a,b,ab,b,ab,b,-,-,a,a,a,a,a,a	13.83
I	A	558208	923	B3.7	b,ab,ab,ab,ab,a,ab,ab,b,ab,ab,ab,-,a,-,ab,-,a,a,a,ab,-,b,a,b,ab,ab,ab,a,ab,ab,ab,a,ab,a,b,b,ab,a,a,ab,ab,ab,ab,b,-,ab,ab,ab,a,ab,a,a,b,a,ab,a,b,ab,ab,ab,a,a,ab,a,a,ab,a,b,a,b,ab,ab,ab,ab,a,a,ab,ab,ab,a,b,ab,ab,ab,b,-,-,a,a,a,a,a,a	13.83
I	A	561212	267	B3.7	b,ab,ab,ab,ab,a,ab,ab,b,ab,ab,ab,-,a,a,ab,-,b,a,a,ab,-,b,a,b,ab,ab,ab,a,ab,ab,ab,a,ab,a,b,b,ab,a,a,ab,ab,ab,ab,b,ab,ab,ab,ab,a,ab,a,a,b,a,ab,a,b,ab,ab,ab,a,a,ab,a,a,ab,a,b,a,b,ab,-,ab,ab,a,a,ab,ab,ab,-,-,-,-,a,b,a,-,-,-,a,a,a,a	13.83
I	A	5633	5249	B3.7	b,ab,ab,ab,ab,a,ab,ab,b,ab,ab,ab,-,a,a,-,a,-,a,-,-,b,b,a,b,ab,ab,ab,a,ab,ab,ab,a,ab,a,b,b,ab,a,a,ab,ab,ab,-,b,-,ab,ab,ab,a,ab,a,a,b,a,ab,a,b,ab,ab,ab,a,a,ab,a,a,ab,a,b,a,b,ab,ab,ab,ab,a,a,ab,ab,ab,a,b,ab,b,a,-,a,ab,a,-,a,a,-,a	13.83
I	A	5633	5255	B3.7	b,ab,ab,ab,ab,a,ab,ab,b,ab,ab,ab,-,a,a,-,a,-,a,-,-,b,b,a,b,ab,ab,ab,a,ab,ab,ab,a,ab,a,b,b,ab,a,a,ab,ab,ab,a,b,-,ab,ab,ab,a,ab,a,a,b,a,ab,a,b,ab,ab,ab,a,a,ab,a,a,ab,a,b,a,b,ab,ab,ab,ab,a,a,ab,ab,ab,a,b,ab,b,a,-,a,-,a,-,a,a,a,a	13.83
I	A	5648	9791	B3.7	b,ab,ab,ab,ab,a,ab,ab,b,ab,ab,ab,-,a,a,ab,a,ab,a,a,ab,ab,b,a,b,ab,ab,ab,a,ab,ab,ab,a,ab,a,b,b,ab,a,a,ab,ab,-,ab,b,a,ab,ab,ab,a,ab,a,a,b,a,ab,a,b,ab,ab,ab,a,a,ab,a,a,ab,a,b,a,b,ab,ab,ab,ab,a,a,ab,ab,ab,-,b,ab,ab,ab,b,-,a,-,a,a,a,a,a	13.83
I	A	56558	751	B3.7	b,ab,ab,ab,ab,a,ab,ab,b,ab,ab,ab,-,a,a,ab,-,ab,-,a,ab,b,b,a,b,ab,ab,ab,a,ab,ab,ab,a,ab,a,b,b,ab,a,a,ab,ab,ab,ab,b,ab,ab,ab,ab,a,ab,a,a,b,a,ab,a,b,ab,ab,ab,a,a,ab,a,a,ab,a,b,a,b,ab,ab,ab,ab,a,a,ab,ab,ab,a,b,-,a,a,b,a,ab,a,a,a,a,a,a	13.83
I	A	5902	3476	B3.7	b,ab,ab,ab,ab,a,ab,ab,b,ab,ab,ab,-,a,a,ab,-,ab,a,-,ab,ab,b,a,b,ab,-,ab,ab,ab,ab,ab,a,ab,a,b,b,ab,a,a,ab,ab,ab,ab,b,ab,ab,ab,ab,a,ab,a,a,b,a,ab,ab,b,ab,ab,ab,a,-,ab,a,a,ab,a,b,a,b,ab,ab,ab,ab,a,a,ab,ab,ab,-,b,ab,ab,-,b,-,b,ab,-,a,a,a,a	13.83
I	A	61055	689	B3.7	b,ab,ab,ab,ab,a,ab,ab,b,ab,ab,ab,-,a,-,-,a,ab,a,a,ab,ab,b,a,b,ab,ab,ab,a,ab,ab,ab,a,ab,a,b,b,ab,a,a,ab,ab,ab,ab,b,ab,ab,ab,ab,a,ab,a,a,b,a,ab,a,b,ab,ab,ab,a,a,ab,a,a,ab,a,b,a,b,ab,ab,ab,ab,a,a,ab,ab,ab,a,b,ab,ab,-,b,-,a,a,-,a,a,a,a	13.83
I	A	66074	272	B3.7	b,ab,ab,ab,ab,a,ab,ab,b,ab,ab,ab,-,a,a,ab,a,ab,a,a,ab,-,b,a,b,ab,ab,ab,a,-,ab,ab,a,ab,a,b,b,ab,a,a,ab,ab,ab,ab,b,ab,ab,ab,ab,a,ab,a,a,b,a,ab,a,b,ab,ab,ab,a,a,ab,a,a,ab,a,b,a,b,ab,-,ab,ab,a,a,ab,ab,ab,a,b,-,ab,ab,b,a,ab,a,a,a,a,a,a	13.83
I	A	71476	726	B3.7	b,ab,ab,ab,ab,a,ab,ab,b,ab,ab,ab,-,a,a,ab,-,ab,-,-,ab,ab,b,a,b,ab,b,ab,a,-,ab,ab,a,ab,a,b,b,ab,a,a,ab,ab,ab,ab,b,ab,ab,ab,ab,a,ab,a,a,b,a,-,a,b,ab,ab,ab,a,a,ab,a,a,ab,a,b,a,b,ab,ab,ab,ab,a,a,ab,ab,ab,-,-,b,ab,ab,b,a,-,-,-,a,-,-,-	13.83
I	A	71692	127	B3.7	b,ab,ab,ab,ab,a,ab,ab,b,ab,ab,ab,-,a,a,ab,-,b,a,-,ab,ab,b,a,b,ab,b,ab,a,-,ab,ab,a,ab,a,b,b,ab,a,a,ab,ab,ab,-,b,ab,ab,ab,ab,a,ab,a,a,b,a,ab,a,b,ab,ab,ab,a,a,ab,a,a,ab,a,b,a,b,ab,ab,ab,ab,a,a,ab,ab,ab,a,b,ab,ab,a,b,a,-,a,a,a,a,a,a	13.83
I	A	833	71449	B3.7	b,ab,ab,ab,ab,a,ab,ab,b,ab,ab,ab,-,a,-,ab,-,ab,a,-,ab,ab,b,a,b,ab,ab,ab,a,ab,ab,ab,a,ab,a,b,b,ab,a,a,ab,ab,ab,ab,b,ab,ab,ab,ab,a,ab,a,a,b,a,ab,a,b,ab,ab,ab,a,a,ab,a,a,ab,a,b,a,b,ab,ab,ab,ab,a,a,ab,ab,ab,a,b,b,ab,b,b,a,-,a,a,a,a,a,a	13.83
I	A	25212	609	B3.7	b,b,ab,ab,ab,a,ab,ab,b,ab,ab,ab,-,a,a,ab,-,-,a,-,ab,ab,b,a,b,ab,ab,ab,a,ab,ab,ab,a,ab,a,b,b,ab,a,a,ab,ab,ab,ab,b,ab,ab,ab,ab,a,ab,a,a,b,a,ab,a,b,ab,ab,ab,a,a,ab,a,a,ab,a,b,a,b,ab,ab,ab,ab,a,a,ab,ab,ab,a,-,-,ab,-,b,-,-,a,-,-,a,a,-	13.83
I	A	5675	9512	B3.7	b,b,ab,ab,ab,a,ab,ab,b,ab,ab,ab,-,a,a,ab,a,-,a,-,ab,ab,b,a,-,ab,-,ab,a,ab,ab,ab,a,ab,a,b,b,ab,a,a,ab,ab,ab,ab,b,ab,ab,ab,ab,a,ab,a,a,b,a,ab,a,b,ab,ab,ab,a,a,ab,a,a,ab,a,b,a,b,ab,ab,ab,ab,a,a,ab,ab,ab,-,-,b,-,-,b,-,a,a,-,a,a,a,a	13.83
I	A	109799	363	B3.7	b,ab,ab,ab,ab,a,ab,b,b,ab,ab,ab,-,a,-,-,-,ab,a,-,ab,-,b,ab,b,ab,-,ab,a,-,ab,ab,a,ab,a,b,b,ab,a,a,ab,-,ab,ab,b,-,ab,ab,ab,a,ab,a,a,b,a,ab,a,b,ab,ab,ab,a,a,ab,a,a,-,-,b,a,b,ab,ab,ab,ab,a,a,ab,ab,ab,-,b,ab,ab,-,b,-,-,a,-,a,a,a,-	13.83
I	A	17922	5068	B3.7	b,ab,ab,ab,ab,a,ab,ab,b,ab,ab,-,a,a,a,-,a,ab,a,-,ab,ab,b,a,b,ab,a,ab,a,ab,ab,ab,a,ab,a,b,b,ab,a,a,ab,ab,ab,ab,b,ab,ab,ab,ab,a,ab,a,a,b,a,ab,a,b,ab,ab,ab,a,a,ab,a,a,-,a,-,a,b,ab,ab,ab,ab,a,a,ab,ab,ab,a,b,ab,a,ab,b,a,ab,-,a,-,a,a,a	13.83
I	A	35237	1061	B3.7	b,ab,ab,-,ab,a,ab,ab,b,ab,-,a,a,a,a,-,a,ab,a,a,-,ab,b,a,b,ab,ab,ab,a,-,ab,ab,a,ab,a,b,b,ab,a,a,ab,ab,ab,ab,b,ab,ab,ab,ab,a,ab,a,a,b,a,ab,a,b,ab,ab,ab,a,a,ab,a,a,a,a,b,a,b,ab,ab,ab,ab,a,a,ab,ab,ab,a,b,-,ab,a,b,a,a,a,-,a,a,a,a	13.83
I	A	35237	1039	B3.7	b,ab,ab,-,ab,a,ab,ab,b,ab,ab,a,a,a,a,-,a,ab,a,a,-,ab,b,a,b,ab,-,ab,a,-,ab,ab,a,ab,a,b,b,ab,a,a,ab,ab,ab,ab,b,ab,ab,ab,ab,a,ab,a,a,b,a,ab,a,b,ab,ab,ab,a,a,ab,a,a,-,a,b,a,b,ab,ab,ab,ab,a,a,ab,ab,ab,-,b,-,ab,a,b,a,a,a,-,a,a,a,a	13.83
I	A	53302	619	B3.7	b,ab,-,ab,a,a,ab,ab,b,ab,-,ab,a,a,a,ab,a,ab,a,a,ab,ab,b,a,b,ab,ab,ab,a,ab,ab,ab,a,ab,a,b,b,ab,a,a,ab,ab,ab,ab,b,ab,ab,ab,ab,a,ab,a,a,b,a,ab,a,b,ab,ab,ab,a,a,ab,a,a,ab,a,b,a,b,ab,ab,ab,ab,a,a,ab,ab,ab,a,b,-,ab,ab,b,a,ab,a,a,a,a,a,a	13.83
I	A	22384	3157	B3.7	b,ab,-,ab,ab,a,ab,ab,b,ab,-,ab,a,a,a,-,-,ab,a,a,b,ab,b,a,b,ab,-,ab,a,ab,ab,ab,a,ab,a,b,b,ab,a,a,ab,ab,ab,ab,b,-,ab,ab,ab,a,ab,a,a,b,a,ab,a,b,ab,ab,ab,a,a,ab,a,a,ab,a,b,a,b,ab,ab,ab,ab,a,a,ab,ab,ab,-,b,b,b,ab,b,-,a,a,a,a,a,a,a	13.83
I	A	12642	2576	B3.7	b,ab,a,ab,ab,a,ab,ab,b,ab,-,ab,a,a,a,ab,a,ab,a,a,ab,ab,-,ab,b,ab,-,ab,a,ab,ab,ab,a,ab,a,b,b,ab,a,a,ab,ab,b,ab,b,ab,ab,ab,ab,a,ab,a,a,b,a,ab,a,b,ab,ab,ab,a,a,ab,a,a,ab,a,b,a,b,ab,ab,ab,ab,a,a,ab,ab,ab,a,b,a,ab,-,b,a,-,a,a,a,a,a,a	13.83
I	A	109598	232	B3.7	b,-,ab,ab,ab,a,ab,ab,b,ab,-,ab,a,a,-,-,a,ab,a,a,-,ab,b,a,b,ab,-,ab,a,ab,ab,ab,a,ab,a,b,b,ab,a,a,ab,ab,-,ab,b,ab,ab,ab,ab,a,ab,a,a,b,a,ab,a,b,ab,ab,-,a,a,ab,a,a,ab,a,b,a,b,ab,ab,a,ab,a,a,ab,ab,ab,a,b,-,ab,ab,b,a,-,-,-,a,-,a,a	13.83
I	A	36197	878	B3.7	b,ab,ab,ab,ab,a,ab,ab,b,ab,a,ab,a,a,a,ab,a,-,a,a,ab,-,b,a,b,ab,-,ab,a,ab,ab,ab,a,ab,a,b,b,ab,a,a,ab,ab,ab,ab,b,ab,ab,ab,ab,a,ab,a,a,b,a,ab,a,b,ab,ab,ab,a,a,ab,a,a,ab,a,b,a,b,ab,ab,ab,ab,a,a,ab,ab,ab,a,b,b,ab,ab,b,a,-,a,a,a,a,a,a	13.83
I	A	66973	383	B3.7	b,ab,ab,ab,-,a,ab,ab,b,ab,ab,ab,a,a,-,-,a,ab,a,a,ab,ab,b,a,b,a,-,ab,a,-,ab,ab,a,ab,a,b,b,-,a,a,ab,ab,ab,ab,b,ab,ab,ab,ab,a,ab,a,a,b,a,a,a,b,ab,ab,ab,a,a,a,a,a,ab,a,b,a,b,ab,-,ab,ab,a,a,a,ab,ab,-,b,ab,ab,-,b,a,a,a,-,a,a,a,a	13.83
I	A	4971	18545	B3.7	b,ab,-,-,ab,a,ab,ab,b,ab,ab,ab,a,a,a,ab,-,ab,a,a,ab,ab,b,a,b,ab,-,ab,a,ab,ab,ab,a,ab,a,b,b,-,a,a,ab,ab,ab,ab,b,ab,ab,ab,ab,a,ab,a,a,b,a,ab,a,b,ab,ab,ab,a,a,ab,a,a,ab,a,b,a,b,ab,ab,ab,ab,a,a,ab,ab,ab,a,b,-,a,ab,b,a,ab,a,a,a,a,a,a	13.83
I	A	4971	18565	B3.7	b,ab,ab,-,ab,a,ab,ab,b,ab,ab,ab,a,a,a,ab,-,ab,a,a,ab,ab,b,a,b,ab,-,ab,a,ab,ab,ab,a,ab,a,b,b,ab,a,a,ab,ab,ab,ab,b,ab,ab,ab,ab,a,ab,a,a,b,a,ab,a,b,ab,ab,ab,a,a,ab,a,a,ab,a,b,a,b,ab,ab,ab,ab,a,a,ab,ab,ab,a,b,-,a,ab,b,a,ab,a,a,a,a,a,-	13.83
I	A	7024	8495	B3.7	b,ab,-,a,ab,a,ab,ab,b,ab,ab,ab,a,a,a,ab,a,ab,a,a,ab,ab,b,a,b,ab,-,ab,a,ab,ab,ab,a,ab,a,b,b,ab,a,a,ab,-,ab,-,b,ab,ab,ab,ab,a,ab,a,a,b,a,ab,a,b,ab,ab,ab,a,a,ab,a,a,ab,a,b,a,b,ab,ab,ab,ab,a,a,ab,ab,ab,a,b,ab,ab,ab,b,a,ab,a,a,a,a,a,a	13.83
I	A	5097	12038	B3.7	b,-,-,ab,ab,a,ab,ab,b,ab,ab,ab,a,a,-,ab,a,ab,a,-,-,-,b,a,b,ab,-,ab,a,-,ab,ab,a,ab,a,b,b,ab,-,a,ab,ab,-,ab,b,-,ab,ab,ab,a,ab,a,a,b,a,ab,a,b,ab,ab,ab,a,a,ab,a,a,ab,a,b,a,b,ab,ab,b,ab,a,a,ab,ab,ab,-,-,ab,ab,a,-,a,a,a,-,a,a,a,-	13.83
I	A	1092	83754	B3.7	-,ab,-,ab,ab,a,ab,ab,b,ab,ab,ab,a,a,a,-,-,ab,a,a,ab,-,b,a,b,ab,-,ab,a,ab,ab,ab,a,ab,a,b,b,a,a,a,ab,ab,ab,ab,b,ab,ab,ab,ab,a,ab,a,a,b,a,ab,a,b,ab,ab,ab,a,a,ab,a,a,b,a,b,a,b,ab,ab,ab,ab,a,a,ab,ab,ab,a,b,a,-,a,-,a,b,a,a,-,-,a,a	13.83
I	A	17199	1195	B3.7	b,ab,-,ab,ab,a,ab,ab,b,ab,ab,ab,a,a,-,ab,a,ab,a,a,ab,ab,b,a,b,ab,ab,ab,a,a,ab,ab,a,ab,a,b,b,ab,a,a,ab,ab,ab,-,b,ab,ab,ab,ab,a,ab,a,a,b,a,ab,a,b,ab,ab,ab,a,a,ab,a,a,ab,a,b,a,b,ab,ab,ab,ab,a,a,ab,-,ab,a,b,ab,ab,ab,b,a,a,a,a,a,a,a,a	13.83
I	A	48901	878	B3.7	b,ab,-,ab,ab,a,ab,ab,b,ab,ab,ab,a,a,-,-,a,ab,a,a,ab,ab,b,a,b,ab,ab,ab,a,-,ab,ab,a,ab,a,b,b,ab,a,a,ab,ab,ab,ab,b,ab,ab,ab,ab,a,ab,a,a,b,a,ab,a,b,b,ab,ab,a,a,ab,a,a,ab,a,b,a,b,ab,ab,ab,ab,a,a,ab,ab,ab,a,b,ab,ab,ab,b,a,a,a,-,a,a,a,a	13.83
I	A	7750	7703	B3.7	b,ab,-,ab,ab,a,ab,ab,b,ab,ab,ab,a,a,-,-,a,ab,a,a,ab,ab,b,a,b,ab,ab,ab,a,-,ab,ab,a,ab,a,b,b,ab,a,a,ab,ab,ab,ab,b,b,ab,ab,ab,a,ab,a,a,b,a,ab,a,b,ab,ab,ab,a,a,ab,a,a,ab,a,b,a,b,ab,ab,ab,ab,a,a,-,ab,ab,a,b,ab,-,ab,b,a,ab,a,a,a,a,a,a	13.83
I	A	13813	3576	B3.7	b,ab,a,ab,ab,a,ab,ab,b,ab,ab,ab,a,a,a,-,a,ab,a,-,ab,ab,b,a,b,ab,-,ab,a,-,ab,ab,a,ab,a,b,b,ab,a,a,ab,ab,-,ab,b,ab,ab,ab,ab,a,ab,a,a,b,a,ab,a,b,ab,ab,ab,a,a,ab,a,a,ab,a,b,a,b,ab,ab,ab,ab,a,a,ab,ab,ab,a,b,ab,ab,ab,b,a,-,a,a,a,a,a,a	13.83
I	A	3536	14045	B3.7	b,ab,a,ab,ab,a,ab,ab,b,ab,ab,ab,a,a,-,ab,a,ab,a,a,ab,ab,b,a,b,ab,ab,ab,a,ab,ab,ab,a,ab,a,b,b,ab,a,a,ab,ab,ab,ab,b,ab,ab,ab,ab,a,ab,a,a,b,a,ab,a,b,ab,ab,ab,a,a,ab,a,a,-,a,b,a,b,ab,ab,ab,ab,a,a,ab,ab,ab,-,-,-,ab,-,b,-,-,-,-,a,a,a,-	13.83
I	A	160682	220	B3.7	b,-,ab,ab,ab,a,ab,ab,b,ab,ab,ab,a,a,a,b,-,-,a,-,ab,ab,b,a,b,-,ab,ab,a,ab,ab,ab,a,ab,a,b,b,ab,a,a,b,ab,ab,ab,b,ab,ab,ab,ab,a,ab,a,a,b,a,ab,a,b,ab,ab,ab,a,a,ab,a,a,-,a,b,a,b,ab,ab,ab,ab,a,a,ab,ab,ab,-,b,-,ab,ab,b,a,-,a,-,a,a,a,-	13.83
I	A	2914	41848	B3.7	b,-,ab,ab,ab,a,ab,ab,b,ab,ab,ab,a,a,a,ab,a,ab,a,a,ab,ab,b,a,b,ab,ab,ab,a,ab,ab,ab,a,ab,a,b,b,ab,a,a,ab,ab,ab,ab,b,ab,ab,ab,ab,a,ab,a,a,b,a,ab,a,b,ab,ab,ab,a,a,ab,a,a,ab,a,b,a,b,ab,ab,ab,ab,a,a,ab,ab,ab,a,b,ab,ab,ab,b,a,ab,a,a,a,a,a,a	13.83
I	A	3922	44173	B3.7	b,-,ab,ab,ab,a,ab,ab,b,ab,ab,ab,a,a,a,ab,a,ab,a,-,ab,ab,b,a,b,ab,ab,ab,a,ab,ab,ab,a,ab,a,b,b,-,a,a,ab,ab,-,ab,b,ab,ab,ab,ab,a,ab,a,a,b,a,ab,a,b,ab,ab,ab,a,a,ab,a,a,ab,a,b,a,b,ab,ab,ab,ab,a,a,ab,ab,ab,a,b,a,ab,ab,b,a,-,a,-,a,a,a,a	13.83
I	A	53581	552	B3.7	b,-,ab,ab,ab,a,ab,ab,b,ab,ab,ab,a,a,a,-,a,ab,a,a,ab,ab,b,a,b,ab,ab,ab,a,ab,ab,ab,a,ab,a,b,b,ab,a,a,ab,ab,ab,ab,b,ab,ab,ab,ab,a,ab,a,a,b,a,ab,a,b,ab,a,ab,a,a,ab,a,a,ab,a,b,a,b,ab,ab,ab,ab,a,a,ab,ab,ab,a,b,ab,ab,ab,b,a,ab,a,-,a,a,a,a	13.83
I	A	66763	698	B3.7	b,-,ab,ab,ab,a,ab,ab,b,ab,ab,ab,a,a,a,ab,a,ab,a,-,ab,-,b,a,b,ab,ab,ab,a,ab,ab,ab,a,ab,a,b,b,ab,a,a,ab,ab,ab,ab,b,ab,ab,ab,ab,a,ab,a,a,b,a,ab,a,b,ab,ab,ab,a,a,ab,a,a,ab,a,b,a,b,ab,ab,ab,ab,a,a,ab,ab,ab,a,b,-,ab,a,b,-,-,-,-,a,a,a,-	13.83
I	A	10040	2997	B3.7	b,ab,ab,ab,ab,a,ab,ab,b,ab,ab,ab,a,a,-,-,-,ab,a,-,ab,ab,b,a,b,ab,ab,ab,a,ab,ab,ab,a,ab,a,b,b,ab,a,a,ab,ab,ab,a,b,a,ab,ab,ab,a,ab,a,a,b,a,ab,a,b,ab,ab,ab,a,a,ab,a,a,ab,a,b,a,b,ab,ab,ab,ab,a,a,-,ab,ab,a,b,a,ab,-,b,a,-,a,a,a,a,a,a	13.83
I	A	106529	565	B3.7	b,ab,ab,ab,ab,a,ab,ab,b,ab,ab,ab,a,a,-,-,-,a,a,a,ab,-,b,a,b,ab,ab,ab,a,ab,ab,ab,a,ab,a,b,b,ab,a,a,ab,ab,ab,ab,b,ab,ab,ab,ab,a,ab,a,a,b,a,ab,a,b,ab,ab,ab,a,a,ab,a,a,ab,a,b,a,b,ab,ab,ab,ab,a,a,ab,ab,ab,a,b,ab,ab,ab,b,a,ab,a,a,a,a,a,-	13.83
I	A	10917	2135	B3.7	b,ab,ab,ab,ab,a,ab,ab,b,ab,ab,ab,a,a,a,-,a,ab,a,a,ab,ab,b,a,b,ab,ab,ab,a,ab,ab,ab,a,ab,a,b,b,ab,a,a,ab,ab,ab,ab,b,ab,ab,ab,ab,a,ab,a,a,b,a,ab,a,b,ab,ab,ab,a,a,ab,a,a,ab,a,b,a,b,ab,ab,ab,ab,a,a,ab,ab,ab,a,b,ab,ab,b,b,-,ab,a,-,-,a,a,-	13.83
I	A	109598	420	B3.7	b,ab,ab,ab,ab,a,ab,ab,b,ab,ab,ab,a,a,a,ab,a,ab,a,a,ab,ab,b,a,b,ab,ab,ab,a,ab,ab,ab,a,ab,a,b,b,ab,a,a,ab,ab,ab,ab,b,ab,ab,ab,ab,a,ab,a,a,b,a,ab,a,b,ab,ab,ab,a,a,ab,a,a,ab,a,b,a,b,ab,ab,ab,ab,a,a,ab,ab,ab,a,b,ab,ab,ab,b,a,ab,a,-,a,a,a,a	13.83
I	A	1143	26871	B3.7	b,ab,ab,ab,ab,a,ab,ab,b,ab,ab,ab,a,a,a,ab,a,ab,a,a,ab,ab,b,a,b,ab,ab,ab,a,ab,ab,ab,a,ab,a,b,b,ab,a,a,ab,ab,ab,ab,b,ab,ab,ab,ab,a,ab,a,a,b,a,ab,a,b,ab,ab,ab,a,a,ab,a,a,ab,a,b,a,b,ab,ab,ab,ab,a,a,ab,ab,ab,-,b,ab,ab,ab,b,-,-,a,-,a,a,a,a	13.83
I	A	1143	26998	B3.7	b,ab,ab,ab,ab,a,ab,ab,b,ab,ab,ab,a,a,a,ab,a,ab,a,a,ab,ab,b,a,b,ab,ab,ab,a,ab,ab,ab,a,ab,a,b,b,ab,a,a,ab,ab,ab,ab,b,ab,ab,ab,ab,a,ab,a,a,b,a,ab,a,b,ab,ab,ab,a,a,ab,a,a,ab,a,b,a,b,ab,ab,ab,ab,a,a,ab,ab,ab,a,b,-,ab,ab,b,-,a,a,-,a,a,a,a	13.83
I	A	1143	27111	B3.7	b,ab,ab,ab,ab,a,ab,ab,b,ab,ab,ab,a,a,a,ab,a,ab,a,-,ab,ab,b,a,b,ab,ab,ab,a,ab,ab,ab,a,ab,a,b,b,ab,a,a,ab,ab,ab,ab,b,ab,ab,ab,ab,a,ab,a,a,b,a,ab,a,b,ab,ab,ab,a,a,ab,a,a,ab,a,b,a,b,ab,ab,ab,ab,a,a,ab,ab,ab,-,b,ab,ab,ab,b,-,-,a,-,a,a,a,a	13.83
I	A	1143	29762	B3.7	b,ab,ab,ab,ab,a,ab,ab,b,ab,ab,ab,a,a,a,ab,a,ab,a,a,ab,-,b,a,b,ab,ab,ab,a,ab,ab,ab,a,ab,a,b,b,ab,a,a,ab,ab,ab,ab,b,ab,ab,ab,ab,a,ab,a,a,b,a,ab,a,b,ab,ab,ab,a,a,ab,a,a,ab,a,b,a,b,ab,ab,ab,ab,a,a,ab,ab,ab,a,b,ab,-,b,b,a,-,a,a,a,a,a,a	13.83
I	A	1143	29954	B3.7	b,ab,ab,ab,ab,a,ab,ab,b,ab,ab,ab,a,a,a,ab,a,ab,a,a,ab,ab,b,a,b,ab,ab,ab,a,ab,ab,ab,a,ab,a,b,b,ab,a,a,ab,ab,ab,ab,b,ab,ab,ab,ab,a,ab,a,a,b,a,ab,a,b,ab,ab,ab,a,a,ab,a,a,ab,a,b,a,b,ab,ab,ab,ab,a,a,ab,ab,ab,a,b,ab,ab,ab,b,a,ab,a,a,a,a,a,a	13.83
I	A	1143	29968	B3.7	b,ab,ab,ab,ab,a,ab,ab,b,ab,ab,ab,a,a,a,ab,a,ab,a,a,ab,ab,b,a,b,ab,ab,ab,a,ab,ab,ab,a,ab,a,b,b,ab,a,a,ab,ab,ab,ab,b,ab,ab,ab,ab,a,ab,a,a,b,a,ab,a,b,ab,ab,ab,a,a,ab,a,a,ab,a,b,a,b,ab,ab,ab,ab,a,a,ab,ab,ab,a,b,ab,ab,ab,b,a,ab,a,-,a,a,a,a	13.83
I	A	1143	29981	B3.7	b,ab,ab,ab,ab,a,ab,ab,b,ab,ab,ab,a,a,a,ab,a,ab,a,a,ab,ab,b,a,b,ab,ab,ab,a,ab,ab,ab,a,ab,a,b,b,ab,a,a,ab,ab,ab,ab,b,ab,ab,ab,ab,a,ab,a,a,b,a,ab,a,b,ab,ab,ab,a,a,ab,a,a,ab,a,b,a,b,ab,ab,ab,ab,a,a,ab,ab,ab,a,b,ab,ab,ab,b,a,ab,a,a,a,a,a,a	13.83
I	A	1143	42002	B3.7	b,ab,ab,ab,ab,a,ab,ab,b,ab,ab,ab,a,a,a,ab,a,ab,a,a,ab,ab,b,a,b,ab,ab,ab,a,ab,ab,ab,a,ab,a,b,b,ab,a,a,ab,ab,ab,ab,b,ab,ab,ab,ab,a,ab,a,a,b,a,ab,a,b,ab,ab,ab,a,a,ab,a,a,ab,a,b,a,b,ab,ab,ab,ab,a,a,ab,ab,ab,a,b,ab,ab,ab,b,a,-,-,-,a,a,a,a	13.83
I	A	1143	53395	B3.7	b,ab,ab,ab,ab,a,ab,ab,b,ab,ab,ab,a,a,-,-,a,ab,a,a,ab,ab,b,a,b,ab,ab,ab,a,-,ab,ab,a,ab,a,b,b,ab,a,a,ab,ab,ab,ab,b,ab,ab,ab,ab,a,ab,a,a,b,a,ab,a,b,ab,ab,ab,a,a,ab,a,a,ab,a,b,a,b,ab,ab,ab,ab,a,a,ab,ab,ab,a,b,ab,ab,ab,b,a,-,a,-,a,a,a,a	13.83
I	A	1143	53481	B3.7	b,ab,ab,ab,ab,a,ab,ab,b,ab,ab,ab,a,a,a,ab,a,ab,a,a,ab,ab,b,a,b,ab,ab,ab,a,ab,ab,ab,a,ab,a,b,b,ab,a,a,ab,ab,ab,ab,b,ab,ab,ab,ab,a,ab,a,a,b,a,ab,a,b,ab,ab,ab,a,a,ab,a,a,ab,a,b,a,b,ab,ab,ab,ab,a,a,ab,ab,ab,-,b,ab,ab,ab,b,a,-,-,-,a,a,a,a	13.83
I	A	1143	53522	B3.7	b,ab,ab,ab,ab,a,ab,ab,b,ab,ab,ab,a,a,a,ab,a,ab,a,a,ab,ab,b,a,b,ab,ab,ab,a,ab,ab,ab,a,ab,a,b,b,ab,a,a,ab,ab,ab,ab,b,ab,ab,ab,ab,a,ab,a,a,b,a,ab,a,b,ab,ab,ab,a,a,ab,a,a,ab,a,b,a,b,ab,ab,ab,ab,a,a,ab,ab,ab,-,b,ab,ab,ab,b,a,-,a,-,a,a,a,a	13.83
I	A	1143	53550	B3.7	b,ab,ab,ab,ab,a,ab,ab,b,ab,ab,ab,a,a,a,ab,a,ab,a,a,ab,ab,b,a,b,ab,ab,ab,a,ab,ab,ab,a,ab,a,b,b,ab,a,a,ab,ab,ab,ab,b,ab,ab,ab,ab,a,ab,a,a,b,a,ab,a,b,ab,ab,ab,a,a,ab,a,a,ab,a,b,a,b,ab,ab,ab,ab,a,a,ab,ab,ab,a,b,ab,ab,ab,b,a,-,a,-,a,a,a,a	13.83
I	A	1143	53597	B3.7	b,ab,ab,ab,ab,a,ab,ab,b,ab,ab,ab,a,a,a,ab,a,ab,a,a,ab,ab,b,a,b,ab,ab,ab,a,ab,ab,ab,a,ab,a,b,b,ab,a,a,-,ab,ab,ab,b,ab,ab,ab,ab,a,ab,a,a,b,a,ab,a,b,ab,ab,ab,a,a,ab,a,a,ab,a,b,a,b,ab,ab,ab,ab,a,a,ab,ab,ab,a,b,ab,ab,ab,b,a,-,a,-,a,a,a,a	13.83
I	A	1143	53725	B3.7	b,ab,ab,ab,ab,a,ab,ab,b,ab,ab,ab,a,a,a,ab,a,ab,a,a,ab,ab,b,a,b,ab,ab,ab,a,ab,ab,ab,a,ab,a,b,b,ab,a,a,ab,b,ab,ab,b,ab,ab,ab,ab,a,ab,a,a,b,a,ab,a,b,ab,ab,ab,a,a,ab,a,a,ab,a,b,a,b,ab,ab,ab,ab,a,a,ab,ab,ab,a,b,ab,ab,ab,b,a,-,a,-,a,a,a,a	13.83
I	A	1143	53750	B3.7	b,ab,ab,ab,ab,a,ab,ab,b,ab,ab,ab,a,a,a,ab,a,ab,a,a,ab,ab,b,a,b,ab,ab,ab,a,ab,ab,ab,a,ab,a,b,b,ab,a,a,ab,ab,ab,ab,b,ab,ab,ab,ab,a,ab,a,a,b,a,ab,a,b,ab,ab,ab,a,a,ab,a,a,ab,a,b,a,b,ab,ab,ab,ab,a,a,ab,ab,ab,a,b,ab,ab,ab,b,a,-,a,-,a,a,a,a	13.83
I	A	11501	8023	B3.7	b,ab,ab,ab,ab,a,ab,ab,b,ab,ab,ab,a,a,a,ab,a,ab,a,a,ab,ab,b,a,b,ab,ab,ab,a,ab,ab,ab,a,ab,a,b,b,ab,a,a,ab,ab,ab,ab,b,ab,ab,ab,ab,a,ab,a,a,b,a,ab,a,b,ab,ab,ab,a,a,ab,a,a,ab,a,b,a,b,ab,ab,ab,ab,a,a,ab,ab,ab,a,ab,ab,ab,ab,b,a,ab,a,a,a,a,a,a	13.83
I	A	118887	512	B3.7	b,ab,ab,ab,ab,a,ab,ab,b,ab,ab,ab,a,a,a,ab,a,ab,a,a,ab,ab,b,a,b,ab,ab,ab,a,ab,ab,ab,a,ab,a,b,b,ab,a,a,ab,ab,ab,ab,b,ab,ab,ab,ab,a,ab,a,a,b,a,ab,a,b,ab,ab,ab,a,a,ab,a,a,ab,a,b,a,b,ab,ab,ab,ab,a,a,ab,ab,ab,a,b,b,ab,ab,b,-,b,a,b,a,a,a,a	13.83
I	A	119990	446	B3.7	b,ab,ab,ab,ab,a,ab,ab,b,ab,ab,ab,a,a,a,ab,a,ab,a,a,ab,ab,b,a,b,ab,ab,ab,a,ab,ab,ab,a,ab,a,b,b,ab,a,a,ab,ab,ab,ab,b,ab,ab,ab,ab,a,ab,a,a,b,a,ab,a,b,ab,ab,ab,a,a,ab,a,a,ab,a,b,a,b,ab,ab,ab,ab,a,a,ab,ab,ab,a,b,ab,ab,ab,b,a,ab,ab,a,a,a,a,a	13.83
I	A	127916	227	B3.7	b,ab,ab,ab,ab,a,ab,ab,b,ab,ab,ab,a,a,-,ab,a,-,a,a,-,-,b,a,b,ab,-,ab,a,ab,ab,ab,a,ab,a,b,b,ab,a,a,ab,ab,ab,ab,b,a,ab,ab,ab,a,ab,a,a,b,a,ab,a,b,ab,ab,ab,a,a,ab,a,a,ab,a,b,a,b,ab,ab,ab,ab,a,a,ab,ab,ab,a,b,ab,a,ab,b,a,-,-,-,a,a,a,a	13.83
I	A	13059	294	B3.7	b,ab,ab,ab,ab,a,ab,ab,b,ab,ab,ab,a,a,-,ab,a,ab,-,-,ab,ab,b,a,b,ab,b,ab,a,ab,ab,ab,a,ab,a,b,b,ab,a,a,ab,ab,ab,ab,b,ab,ab,ab,ab,a,ab,a,a,b,a,ab,a,b,ab,ab,ab,a,a,ab,a,a,ab,a,b,a,b,ab,ab,ab,ab,a,a,ab,ab,ab,a,b,ab,ab,-,b,-,a,a,a,a,a,a,a	13.83
I	A	13059	576	B3.7	b,ab,ab,ab,ab,a,ab,ab,b,ab,ab,ab,a,a,-,ab,a,ab,a,a,ab,ab,b,a,b,ab,ab,ab,a,ab,ab,ab,a,ab,a,b,b,ab,a,a,ab,ab,ab,ab,b,ab,ab,ab,ab,a,ab,a,a,b,a,ab,a,b,ab,ab,ab,a,a,ab,a,a,ab,a,b,a,b,ab,ab,ab,ab,a,a,ab,ab,ab,a,b,ab,ab,ab,b,a,a,a,a,a,a,a,a	13.83
I	A	1353	22315	B3.7	b,ab,ab,ab,ab,a,ab,ab,b,ab,ab,ab,a,a,a,ab,a,ab,a,a,ab,ab,b,a,b,ab,ab,ab,a,ab,ab,ab,a,ab,a,b,b,ab,a,a,ab,ab,ab,ab,b,ab,ab,ab,ab,a,ab,a,a,b,a,ab,a,b,ab,ab,ab,a,a,ab,a,a,ab,a,b,a,b,ab,ab,ab,ab,a,a,ab,ab,ab,a,b,b,-,b,b,-,ab,a,a,a,a,a,a	13.83
I	A	1379	67753	B3.7	b,ab,ab,ab,ab,a,ab,ab,b,ab,ab,ab,a,a,a,ab,a,ab,a,a,ab,ab,b,a,b,ab,ab,ab,a,ab,ab,ab,a,ab,a,b,b,ab,a,a,ab,ab,ab,ab,b,ab,ab,ab,ab,a,ab,a,a,b,a,ab,a,b,ab,ab,ab,a,a,ab,a,a,ab,a,b,a,b,ab,ab,ab,ab,a,a,ab,ab,ab,a,b,ab,ab,ab,b,a,ab,a,-,a,a,a,a	13.83
I	A	13813	3565	B3.7	b,ab,ab,ab,ab,a,ab,ab,b,ab,ab,ab,a,a,a,ab,a,-,a,-,-,ab,b,a,b,ab,-,ab,a,ab,ab,ab,a,ab,a,b,b,ab,a,a,ab,ab,ab,ab,b,ab,ab,ab,ab,a,ab,a,a,b,a,ab,a,b,ab,a,ab,a,a,ab,a,a,ab,a,b,a,b,ab,ab,ab,ab,a,a,ab,ab,ab,a,b,ab,a,ab,b,a,-,a,a,a,a,a,a	13.83
I	A	13813	3742	B3.7	b,ab,ab,ab,ab,a,ab,ab,b,ab,ab,ab,a,a,a,ab,a,ab,a,a,ab,ab,b,a,b,ab,ab,ab,a,ab,ab,ab,a,ab,a,b,b,ab,a,a,ab,ab,ab,ab,b,ab,ab,ab,ab,a,ab,a,a,b,a,ab,a,b,ab,ab,ab,a,a,ab,a,a,ab,a,b,a,b,ab,ab,ab,ab,a,a,ab,ab,ab,a,b,ab,ab,ab,b,a,ab,a,a,a,a,a,a	13.83
I	A	13813	3745	B3.7	b,ab,ab,ab,ab,a,ab,ab,b,ab,ab,ab,a,a,a,ab,a,ab,a,a,ab,ab,b,a,b,ab,ab,ab,a,ab,ab,ab,a,ab,a,b,b,ab,a,a,ab,ab,ab,ab,b,ab,ab,ab,ab,a,ab,a,a,b,a,ab,a,b,ab,ab,ab,a,a,ab,a,a,ab,a,b,a,b,ab,ab,ab,ab,a,a,ab,ab,ab,a,b,ab,ab,ab,b,a,ab,a,a,a,a,a,a	13.83
I	A	13813	3853	B3.7	b,ab,ab,ab,ab,a,ab,ab,b,ab,ab,ab,a,a,a,ab,a,ab,a,a,ab,ab,b,a,b,ab,ab,ab,a,ab,ab,ab,a,ab,a,b,b,ab,a,a,ab,ab,ab,ab,b,ab,ab,ab,ab,a,ab,a,a,b,a,ab,a,b,ab,ab,ab,a,a,ab,a,a,-,a,b,a,b,ab,ab,ab,ab,a,a,ab,ab,ab,a,b,ab,ab,ab,b,a,-,a,a,a,a,a,a	13.83
I	A	13813	3996	B3.7	b,ab,ab,ab,ab,a,ab,ab,b,ab,ab,ab,a,a,a,ab,a,ab,a,a,ab,ab,b,a,b,ab,ab,ab,a,-,ab,ab,a,ab,a,b,b,ab,a,a,ab,ab,ab,ab,b,ab,ab,ab,ab,a,ab,a,a,b,a,ab,a,b,ab,ab,ab,a,a,ab,a,a,ab,a,b,a,b,ab,ab,ab,ab,a,a,ab,ab,ab,a,b,ab,ab,ab,-,a,ab,a,a,a,a,a,a	13.83
I	A	13829	1973	B3.7	b,ab,ab,ab,ab,a,ab,ab,b,ab,ab,ab,a,a,a,ab,-,ab,a,a,ab,ab,b,a,b,ab,ab,ab,a,ab,ab,ab,a,ab,a,b,b,ab,-,a,ab,ab,ab,ab,b,ab,ab,ab,ab,a,ab,a,a,b,a,ab,a,b,ab,ab,ab,a,a,ab,a,a,ab,a,b,a,b,ab,ab,ab,ab,a,a,ab,ab,ab,a,-,a,ab,ab,b,-,-,-,a,a,a,a,a	13.83
I	A	13829	2042	B3.7	b,ab,ab,ab,ab,a,ab,ab,b,ab,ab,ab,a,a,a,ab,a,ab,a,a,ab,ab,b,a,b,ab,ab,ab,a,ab,ab,ab,a,ab,a,b,b,ab,a,a,ab,ab,ab,ab,b,ab,ab,ab,ab,a,ab,a,a,b,a,ab,a,b,ab,ab,ab,a,a,ab,a,a,ab,a,b,a,b,ab,ab,ab,ab,a,a,ab,ab,ab,a,b,ab,ab,ab,b,-,-,a,a,a,a,a,a	13.83
I	A	13829	2191	B3.7	b,ab,ab,ab,ab,a,ab,ab,b,ab,ab,ab,a,a,a,ab,a,ab,a,a,ab,ab,b,a,b,ab,ab,ab,a,ab,ab,ab,a,ab,a,b,b,ab,a,a,ab,ab,ab,ab,b,ab,ab,ab,ab,a,ab,a,a,b,a,ab,a,b,ab,ab,ab,a,a,ab,a,a,ab,a,b,a,b,ab,ab,ab,ab,a,a,ab,ab,ab,a,b,ab,ab,ab,b,a,ab,a,a,a,a,a,a	13.83
I	A	13829	2254	B3.7	b,ab,ab,ab,ab,a,ab,ab,b,ab,ab,ab,a,a,a,ab,a,ab,a,a,ab,ab,b,a,b,ab,a,ab,a,ab,ab,ab,a,ab,a,b,b,ab,a,a,ab,ab,ab,ab,b,ab,ab,ab,ab,a,ab,a,a,b,a,ab,a,b,ab,ab,ab,a,a,ab,a,a,ab,a,b,a,b,ab,ab,ab,ab,a,a,ab,ab,ab,a,b,ab,ab,ab,b,a,ab,a,a,a,a,a,a	13.83
I	A	13829	2299	B3.7	b,ab,ab,ab,ab,a,ab,ab,b,ab,ab,ab,a,a,a,ab,a,ab,a,a,ab,ab,b,a,b,ab,ab,ab,a,ab,ab,ab,a,ab,a,b,b,ab,a,a,ab,ab,ab,ab,b,ab,ab,ab,ab,a,ab,a,a,b,a,ab,a,b,ab,ab,ab,a,a,ab,a,a,ab,a,b,a,b,ab,ab,ab,ab,a,a,ab,ab,ab,a,b,ab,ab,ab,b,a,ab,a,a,a,a,a,a	13.83
I	A	13829	2323	B3.7	b,ab,ab,ab,ab,a,ab,ab,b,ab,ab,ab,a,a,a,ab,a,ab,a,a,ab,ab,b,a,b,ab,ab,ab,a,ab,ab,ab,a,ab,a,b,b,ab,a,a,ab,ab,ab,ab,b,ab,ab,ab,ab,a,ab,a,a,b,a,ab,a,b,ab,ab,ab,a,a,ab,a,a,ab,a,b,a,b,-,ab,ab,ab,a,a,ab,ab,ab,a,b,ab,ab,ab,b,a,-,a,a,a,a,a,a	13.83
I	A	140488	307	B3.7	b,ab,ab,ab,ab,a,ab,ab,b,ab,ab,ab,a,a,a,ab,a,ab,a,a,ab,ab,b,a,b,ab,ab,ab,a,ab,ab,ab,a,ab,a,b,b,ab,a,a,ab,ab,ab,ab,b,ab,ab,ab,ab,a,ab,a,a,b,a,ab,a,b,ab,ab,ab,a,a,ab,a,a,ab,a,b,a,b,ab,ab,ab,ab,a,a,ab,ab,ab,a,b,ab,ab,ab,b,a,ab,a,a,a,a,a,a	13.83
I	A	15645	1654	B3.7	b,ab,ab,ab,ab,a,ab,ab,b,ab,ab,ab,a,a,a,ab,a,ab,a,a,ab,ab,b,a,b,ab,ab,ab,a,ab,ab,ab,a,ab,a,b,b,ab,a,a,ab,ab,ab,ab,b,ab,ab,ab,ab,a,ab,a,a,b,a,ab,a,b,ab,ab,ab,a,a,ab,a,a,ab,a,b,a,b,ab,ab,ab,ab,a,a,ab,ab,ab,a,b,ab,ab,ab,b,a,-,-,a,a,a,a,a	13.83
I	A	160682	207	B3.7	b,ab,ab,ab,ab,a,ab,ab,b,ab,ab,ab,a,a,a,b,-,-,a,-,ab,ab,b,a,b,ab,ab,ab,a,ab,ab,ab,a,ab,a,b,b,ab,a,a,b,ab,ab,ab,b,ab,ab,ab,ab,a,ab,a,a,b,a,ab,a,b,ab,ab,ab,a,a,ab,a,a,-,a,b,a,b,ab,ab,ab,ab,a,a,ab,ab,ab,-,b,-,ab,ab,b,a,-,a,-,a,a,a,-	13.83
I	A	17199	1442	B3.7	b,ab,ab,ab,ab,a,ab,ab,b,ab,ab,ab,a,a,a,ab,a,ab,a,a,ab,ab,b,a,b,ab,ab,ab,a,ab,ab,ab,a,ab,a,b,b,ab,a,a,ab,ab,ab,ab,b,ab,ab,ab,ab,a,ab,a,a,b,a,ab,a,b,ab,ab,ab,a,a,ab,a,a,ab,a,b,a,b,ab,ab,ab,ab,a,a,ab,ab,ab,a,b,ab,ab,ab,b,a,ab,a,a,a,a,a,a	13.83
I	A	17199	1637	B3.7	b,ab,ab,ab,ab,a,ab,ab,b,ab,ab,ab,a,a,a,ab,a,ab,a,a,ab,ab,b,a,b,ab,-,ab,a,-,ab,ab,a,ab,a,b,b,ab,a,a,ab,ab,ab,ab,b,ab,ab,ab,ab,a,ab,a,a,b,a,ab,a,b,ab,ab,ab,a,a,ab,a,a,ab,a,b,a,b,ab,ab,ab,ab,a,a,ab,ab,ab,a,b,ab,ab,ab,b,a,ab,a,a,a,a,a,a	13.83
I	A	19571	1586	B3.7	b,ab,ab,ab,ab,a,ab,ab,b,ab,ab,ab,a,a,a,ab,a,ab,a,a,ab,ab,b,a,b,ab,ab,ab,a,ab,ab,ab,a,ab,a,b,b,ab,a,a,ab,ab,ab,ab,b,ab,ab,ab,ab,a,ab,a,a,b,a,ab,a,b,ab,ab,ab,a,a,ab,a,a,ab,a,b,a,b,ab,ab,ab,ab,a,a,ab,ab,ab,a,b,ab,ab,ab,b,a,ab,a,a,a,a,a,a	13.83
I	A	2033	23583	B3.7	b,ab,ab,ab,ab,a,ab,ab,b,ab,ab,ab,a,a,a,ab,a,ab,a,a,ab,ab,b,a,b,ab,ab,ab,a,ab,ab,ab,a,ab,a,b,b,ab,a,a,ab,ab,ab,ab,b,ab,ab,ab,ab,a,ab,a,a,b,a,ab,a,b,ab,ab,ab,a,a,ab,a,a,ab,a,b,a,b,ab,ab,ab,ab,a,a,ab,ab,ab,a,b,ab,ab,ab,b,a,ab,a,-,a,a,a,a	13.83
I	A	21758	2383	B3.7	b,ab,ab,ab,ab,a,ab,ab,b,ab,ab,ab,a,a,a,ab,a,ab,a,a,ab,ab,b,a,b,ab,-,ab,a,ab,ab,ab,a,ab,a,b,b,ab,a,a,ab,ab,ab,ab,b,ab,ab,ab,ab,a,ab,a,a,b,a,ab,a,b,ab,ab,ab,a,a,ab,a,a,ab,a,b,a,b,ab,ab,ab,ab,a,a,ab,ab,ab,a,b,b,ab,ab,b,a,ab,a,a,a,a,a,a	13.83
I	A	21758	2425	B3.7	b,ab,ab,ab,ab,a,ab,ab,b,ab,ab,ab,a,a,a,ab,a,ab,a,a,ab,ab,b,a,b,ab,ab,ab,a,ab,ab,ab,a,ab,a,b,b,ab,a,a,ab,ab,ab,ab,b,ab,ab,ab,ab,a,ab,a,a,b,a,ab,a,b,ab,ab,ab,a,a,ab,a,a,ab,a,b,a,b,ab,ab,ab,ab,a,a,ab,ab,ab,-,b,b,ab,ab,b,a,ab,a,a,a,a,a,a	13.83
I	A	23811	1345	B3.7	b,ab,ab,ab,ab,a,ab,ab,b,ab,ab,ab,a,a,a,b,a,ab,a,-,ab,ab,b,a,b,ab,ab,ab,a,ab,ab,ab,a,ab,a,b,b,ab,a,a,ab,ab,ab,ab,b,ab,ab,ab,ab,a,ab,a,a,b,a,ab,a,b,ab,ab,ab,a,a,ab,a,a,ab,a,b,a,b,ab,ab,ab,ab,a,a,ab,ab,ab,a,b,a,ab,ab,b,a,ab,a,-,a,a,a,a	13.83
I	A	23868	1063	B3.7	b,ab,ab,ab,ab,a,ab,ab,b,ab,ab,ab,a,a,a,ab,a,ab,a,a,ab,ab,b,a,b,ab,ab,ab,a,ab,ab,ab,a,ab,a,b,b,ab,a,a,ab,ab,ab,ab,b,ab,ab,ab,ab,a,ab,a,a,b,a,ab,a,b,ab,ab,ab,a,a,ab,a,a,ab,a,b,a,b,ab,ab,ab,ab,a,a,ab,ab,ab,a,b,ab,ab,ab,b,a,ab,a,a,a,a,a,a	13.83
I	A	23868	1238	B3.7	b,ab,ab,ab,ab,a,ab,ab,b,ab,ab,ab,a,a,a,ab,-,ab,a,a,ab,ab,b,a,b,ab,ab,ab,a,ab,ab,ab,a,ab,a,b,b,ab,a,a,ab,ab,ab,ab,b,ab,ab,ab,ab,a,ab,a,a,b,a,ab,a,b,ab,ab,ab,a,a,ab,a,a,ab,a,b,a,b,ab,ab,ab,ab,a,a,ab,ab,ab,a,b,ab,ab,ab,b,a,ab,a,a,a,a,a,a	13.83
I	A	23868	1273	B3.7	b,ab,ab,ab,ab,a,ab,ab,b,ab,ab,ab,a,a,a,ab,ab,ab,a,a,ab,ab,b,a,b,ab,ab,ab,a,ab,ab,ab,a,ab,a,b,b,ab,a,a,ab,ab,ab,ab,b,ab,ab,ab,ab,a,ab,a,a,b,a,ab,a,b,ab,ab,ab,a,a,ab,a,a,ab,a,b,a,b,ab,ab,ab,ab,a,a,ab,ab,ab,a,b,ab,ab,ab,b,a,ab,a,a,a,a,a,a	13.83
I	A	24171	2016	B3.7	b,ab,ab,ab,ab,a,ab,ab,b,ab,ab,ab,a,a,a,ab,a,ab,a,a,ab,ab,b,a,b,ab,ab,ab,a,ab,ab,ab,a,ab,a,b,b,ab,a,a,ab,ab,ab,ab,b,ab,ab,ab,ab,a,ab,a,a,b,a,ab,a,b,ab,ab,ab,a,a,ab,a,a,ab,a,b,a,b,ab,ab,ab,ab,a,a,ab,ab,ab,a,b,ab,ab,ab,b,a,ab,a,a,a,a,a,a	13.83
I	A	24555	1315	B3.7	b,ab,ab,ab,ab,a,ab,ab,b,ab,ab,ab,a,a,-,ab,a,-,a,a,ab,-,b,a,b,ab,ab,ab,a,ab,ab,ab,a,ab,a,b,b,ab,a,a,ab,ab,ab,ab,b,ab,ab,ab,ab,a,ab,a,a,b,a,ab,a,b,ab,b,ab,a,a,ab,a,a,-,a,b,a,b,ab,ab,-,ab,a,a,ab,ab,ab,a,b,b,ab,ab,b,a,a,a,-,a,a,a,a	13.83
I	A	25546	672	B3.7	b,ab,ab,ab,ab,a,ab,ab,b,ab,ab,ab,a,a,a,ab,-,ab,a,a,ab,ab,b,a,b,ab,ab,ab,a,-,ab,ab,a,ab,a,b,b,ab,a,a,ab,ab,ab,ab,b,b,ab,ab,ab,a,ab,a,a,b,a,ab,a,b,ab,ab,ab,a,a,ab,a,a,ab,a,b,a,b,ab,ab,ab,ab,a,a,ab,ab,ab,a,b,ab,ab,ab,b,a,-,-,-,a,a,a,a	13.83
I	A	25925	997	B3.7	b,ab,ab,ab,ab,a,ab,ab,b,ab,ab,ab,a,a,a,ab,a,ab,a,a,ab,ab,b,a,b,ab,ab,ab,a,ab,ab,ab,a,ab,a,b,b,ab,a,a,ab,ab,ab,ab,b,ab,ab,ab,ab,a,ab,a,a,b,a,ab,a,b,ab,ab,ab,a,a,ab,a,a,ab,a,b,a,b,ab,ab,ab,ab,a,a,ab,ab,ab,a,b,ab,ab,ab,b,a,ab,a,a,a,-,a,a	13.83
I	A	2671	5583	B3.7	b,ab,ab,ab,ab,a,ab,ab,b,ab,ab,ab,a,a,a,-,a,a,a,a,ab,ab,b,a,b,ab,ab,ab,a,ab,ab,ab,a,ab,a,-,ab,ab,a,a,ab,ab,ab,ab,b,ab,ab,ab,ab,a,ab,a,a,b,a,ab,a,b,ab,ab,ab,a,a,ab,a,a,ab,a,b,a,b,ab,ab,ab,ab,a,a,ab,ab,ab,a,b,ab,a,a,ab,a,a,a,-,a,a,a,ab	13.83
I	A	26890	1052	B3.7	b,ab,ab,ab,ab,a,ab,ab,b,ab,ab,ab,a,a,a,ab,a,ab,a,a,ab,ab,b,a,b,ab,ab,ab,a,ab,ab,ab,a,ab,a,b,b,ab,a,a,ab,ab,ab,ab,b,ab,ab,ab,ab,a,ab,a,a,b,a,ab,a,b,ab,ab,ab,a,a,ab,a,a,ab,a,b,a,b,ab,ab,ab,ab,a,a,ab,ab,ab,a,b,ab,ab,ab,b,a,ab,a,a,a,a,a,a	13.83
I	A	2921	17235	B3.7	b,ab,ab,ab,ab,a,ab,ab,b,ab,ab,ab,a,a,a,ab,a,ab,a,a,ab,ab,b,a,b,ab,ab,ab,a,ab,ab,ab,a,ab,a,b,b,ab,a,a,ab,ab,ab,ab,b,ab,ab,ab,ab,a,ab,a,a,b,a,ab,a,b,ab,ab,ab,a,a,ab,a,a,ab,a,b,a,b,ab,ab,ab,ab,a,a,ab,ab,ab,a,b,ab,ab,b,b,a,b,-,-,a,a,a,a	13.83
I	A	2921	17327	B3.7	b,ab,ab,ab,ab,a,ab,ab,b,ab,ab,ab,a,a,a,ab,a,ab,a,a,ab,ab,b,a,b,ab,ab,ab,a,ab,ab,ab,a,ab,a,b,b,ab,a,a,ab,ab,ab,ab,ab,ab,ab,ab,ab,a,ab,a,a,b,a,ab,a,b,ab,ab,ab,a,a,ab,a,a,ab,a,b,a,b,ab,ab,ab,ab,a,a,ab,ab,ab,a,b,ab,-,-,b,a,b,-,-,a,a,a,a	13.83
I	A	29221	1375	B3.7	b,ab,ab,ab,ab,a,ab,ab,b,ab,ab,ab,a,a,a,ab,a,ab,a,a,ab,-,b,a,b,ab,ab,ab,a,ab,ab,ab,a,ab,a,b,b,ab,a,a,ab,ab,ab,ab,b,ab,ab,ab,ab,a,ab,a,a,b,a,ab,a,b,ab,ab,ab,a,a,ab,a,a,ab,a,b,a,b,ab,ab,ab,ab,a,a,ab,ab,ab,a,b,ab,ab,ab,b,a,b,a,a,a,a,a,a	13.83
I	A	29329	1457	B3.7	b,ab,ab,ab,ab,a,ab,ab,b,ab,ab,ab,a,a,a,ab,a,ab,a,a,ab,ab,b,a,b,ab,ab,ab,a,ab,ab,ab,a,ab,a,b,b,ab,a,a,ab,ab,ab,ab,b,ab,ab,ab,ab,a,ab,a,a,b,a,ab,a,b,ab,ab,ab,a,a,ab,a,a,ab,a,b,a,b,ab,ab,ab,ab,a,a,ab,ab,ab,a,b,ab,ab,ab,b,a,b,-,-,a,a,a,a	13.83
I	A	29745	863	B3.7	b,ab,ab,ab,ab,a,ab,ab,b,ab,ab,ab,a,a,-,ab,a,-,a,-,ab,-,b,a,b,ab,ab,ab,a,ab,ab,ab,a,ab,a,b,b,ab,a,a,ab,ab,ab,ab,b,ab,ab,ab,ab,a,ab,a,a,b,a,ab,a,b,ab,ab,ab,a,a,ab,a,a,ab,a,b,a,b,ab,ab,ab,ab,a,a,ab,ab,ab,a,b,ab,ab,ab,b,a,ab,a,a,a,a,a,a	13.83
I	A	3193	25647	B3.7	b,ab,ab,ab,ab,a,ab,ab,b,ab,ab,ab,a,a,a,ab,a,ab,a,a,ab,ab,b,a,b,ab,a,ab,a,ab,ab,ab,a,ab,a,b,b,ab,a,a,ab,ab,ab,ab,b,ab,ab,ab,ab,a,ab,a,a,b,a,ab,a,b,ab,ab,ab,a,a,ab,a,a,ab,a,b,a,b,ab,ab,ab,ab,a,a,ab,ab,ab,a,b,ab,ab,a,b,a,-,a,-,a,a,a,a	13.83
I	A	35191	1204	B3.7	b,ab,ab,ab,ab,a,ab,ab,b,ab,ab,ab,a,a,a,ab,a,ab,a,a,ab,ab,b,a,b,ab,ab,ab,a,ab,ab,ab,a,ab,a,b,b,ab,a,a,ab,ab,ab,ab,b,ab,ab,ab,ab,a,ab,a,a,b,a,ab,a,b,ab,ab,ab,a,a,ab,a,a,ab,a,b,a,b,ab,ab,ab,ab,a,a,ab,ab,ab,a,b,ab,ab,ab,b,a,-,a,a,a,a,a,a	13.83
I	A	3536	15324	B3.7	b,ab,ab,ab,ab,a,ab,ab,b,ab,ab,ab,a,a,a,ab,a,a,a,a,ab,ab,b,a,b,ab,ab,ab,a,ab,ab,ab,a,ab,a,b,b,ab,a,a,ab,ab,ab,ab,b,ab,ab,ab,ab,a,ab,a,a,b,a,ab,a,b,ab,ab,ab,a,a,ab,a,a,ab,a,b,a,b,ab,ab,ab,ab,a,a,ab,ab,ab,a,b,ab,-,ab,b,a,ab,a,-,a,a,a,a	13.83
I	A	3536	15560	B3.7	b,ab,ab,ab,ab,a,ab,ab,b,ab,ab,ab,a,a,a,ab,a,ab,a,a,ab,ab,b,a,b,ab,ab,ab,a,ab,ab,ab,a,ab,a,b,b,ab,a,a,ab,ab,ab,ab,b,ab,ab,ab,ab,a,ab,a,a,b,a,ab,a,b,ab,ab,ab,a,a,ab,a,a,ab,a,b,a,b,ab,ab,ab,ab,a,a,ab,ab,ab,a,b,ab,ab,ab,b,a,b,a,a,a,a,a,a	13.83
I	A	3536	15618	B3.7	b,ab,ab,ab,ab,a,ab,ab,b,ab,ab,ab,a,a,a,ab,a,ab,a,a,ab,ab,b,a,b,ab,ab,ab,a,ab,ab,ab,a,ab,a,b,b,ab,a,a,ab,ab,ab,ab,b,ab,ab,ab,ab,a,ab,a,a,b,a,ab,a,b,-,ab,ab,a,a,ab,a,a,ab,a,b,a,b,-,ab,ab,ab,a,a,ab,ab,ab,-,b,ab,ab,ab,b,a,b,a,a,a,a,a,a	13.83
I	A	3536	15705	B3.7	b,ab,ab,ab,ab,a,ab,ab,b,ab,ab,ab,a,a,a,ab,a,ab,a,a,ab,ab,b,a,b,ab,ab,ab,a,ab,ab,ab,a,ab,a,b,b,ab,a,a,ab,ab,ab,ab,b,ab,ab,ab,ab,a,ab,a,a,b,a,ab,a,b,ab,ab,ab,a,a,ab,a,a,ab,a,b,a,b,ab,ab,ab,ab,a,a,ab,ab,ab,a,b,ab,ab,ab,b,a,-,a,a,a,a,a,a	13.83
I	A	3536	15721	B3.7	b,ab,ab,ab,ab,a,ab,ab,b,ab,ab,ab,a,a,a,ab,a,ab,a,a,ab,ab,b,a,b,ab,ab,ab,a,ab,ab,ab,a,ab,a,b,b,ab,a,a,ab,ab,ab,ab,b,ab,ab,ab,ab,a,ab,a,a,b,a,ab,a,b,-,ab,ab,a,a,ab,a,a,ab,a,b,a,b,ab,ab,ab,ab,a,a,ab,ab,ab,a,b,ab,ab,ab,b,a,-,a,a,a,a,a,a	13.83
I	A	3604	35444	B3.7	b,ab,ab,ab,ab,a,ab,ab,b,ab,ab,ab,a,a,a,ab,-,ab,a,a,ab,ab,b,a,b,ab,ab,ab,a,ab,ab,ab,a,ab,a,b,b,ab,a,a,ab,ab,ab,ab,b,ab,ab,ab,ab,a,ab,a,a,b,a,ab,a,b,ab,ab,ab,a,a,ab,a,a,ab,a,b,a,b,ab,ab,ab,ab,a,a,ab,ab,ab,-,-,-,ab,-,b,-,-,-,-,a,a,a,a	13.83
I	A	3604	35452	B3.7	b,ab,ab,ab,ab,a,ab,ab,b,ab,ab,ab,a,a,a,ab,-,ab,a,a,ab,ab,b,a,b,ab,ab,ab,a,ab,ab,ab,a,ab,a,b,b,ab,a,a,ab,ab,ab,ab,b,ab,ab,ab,ab,a,ab,a,a,b,a,ab,a,b,ab,ab,ab,a,a,ab,a,a,ab,a,b,a,b,ab,ab,ab,ab,a,a,ab,ab,ab,-,-,-,ab,-,b,-,-,-,-,a,a,a,a	13.83
I	A	3604	35498	B3.7	b,ab,ab,ab,ab,a,ab,ab,b,ab,ab,ab,a,a,a,ab,a,ab,a,a,ab,ab,b,a,b,ab,ab,ab,a,ab,ab,ab,a,ab,a,b,b,ab,a,a,ab,ab,ab,ab,b,ab,ab,ab,ab,a,ab,a,a,b,a,ab,a,b,ab,ab,ab,a,a,ab,a,a,ab,a,b,a,b,ab,ab,ab,ab,a,a,ab,ab,ab,a,-,-,ab,-,b,-,-,-,-,a,a,a,a	13.83
I	A	3604	35725	B3.7	b,ab,ab,ab,ab,a,ab,ab,b,ab,ab,ab,a,a,a,ab,a,ab,a,a,ab,ab,b,a,b,ab,ab,ab,a,ab,ab,ab,a,ab,a,b,b,ab,a,a,ab,ab,ab,ab,b,ab,ab,ab,ab,a,ab,a,a,b,a,ab,a,b,ab,ab,ab,a,a,ab,a,a,ab,a,b,a,b,ab,ab,ab,ab,a,a,ab,ab,ab,-,-,b,ab,-,b,-,-,-,a,a,a,a,a	13.83
I	A	3604	35767	B3.7	b,ab,ab,ab,ab,a,ab,ab,b,ab,ab,ab,a,a,a,ab,a,ab,a,a,ab,ab,b,a,b,ab,ab,ab,a,ab,ab,ab,a,ab,a,b,b,ab,a,a,ab,ab,ab,ab,b,ab,ab,ab,ab,a,ab,a,a,b,a,ab,a,b,ab,ab,ab,a,a,ab,a,a,ab,a,b,a,b,ab,ab,ab,ab,a,a,ab,ab,ab,-,-,b,ab,-,b,-,-,-,a,a,a,a,a	13.83
I	A	3604	36016	B3.7	b,ab,ab,ab,ab,a,ab,ab,b,ab,ab,ab,a,a,a,ab,a,-,a,a,ab,ab,b,a,b,ab,ab,ab,a,-,ab,ab,a,ab,a,b,b,ab,a,a,ab,ab,ab,ab,b,ab,ab,ab,ab,a,ab,a,a,b,a,ab,a,b,ab,ab,ab,a,a,ab,a,a,ab,a,b,a,b,ab,ab,ab,ab,a,a,ab,ab,ab,-,-,-,ab,-,b,-,-,-,-,a,a,a,a	13.83
I	A	3604	36041	B3.7	b,ab,ab,ab,ab,a,ab,ab,b,ab,ab,ab,a,a,-,ab,a,-,a,a,ab,-,b,a,b,ab,ab,ab,a,ab,ab,ab,a,ab,a,b,b,ab,a,a,ab,ab,ab,ab,b,ab,ab,ab,ab,a,ab,a,a,b,a,ab,a,b,ab,ab,ab,a,a,ab,a,a,ab,a,b,a,b,ab,ab,ab,ab,a,a,ab,ab,ab,-,-,-,-,-,b,-,-,-,a,a,a,a,a	13.83
I	A	36785	812	B3.7	b,ab,ab,ab,ab,a,ab,ab,b,ab,ab,ab,a,a,a,ab,a,-,a,a,ab,ab,b,a,b,ab,-,ab,a,ab,ab,ab,a,ab,a,b,b,ab,a,a,ab,ab,ab,ab,b,b,ab,ab,ab,a,ab,a,a,b,a,ab,a,b,ab,ab,ab,a,a,ab,a,a,ab,a,b,a,b,ab,ab,ab,ab,a,a,ab,ab,ab,a,b,ab,ab,a,b,-,ab,a,a,-,a,a,a	13.83
I	A	374	281336	B3.7	b,ab,ab,ab,ab,a,ab,ab,b,ab,ab,ab,a,a,a,-,a,ab,a,a,ab,ab,b,a,b,ab,-,ab,a,ab,ab,ab,a,ab,a,b,b,ab,a,a,ab,ab,ab,ab,b,ab,ab,ab,ab,a,ab,a,a,b,a,ab,a,b,ab,ab,ab,a,a,ab,a,a,ab,a,b,a,b,ab,ab,ab,ab,a,a,ab,ab,ab,a,b,ab,ab,ab,b,a,ab,a,a,a,a,a,a	13.83
I	A	374	281357	B3.7	b,ab,ab,ab,ab,a,ab,ab,b,ab,ab,ab,a,a,a,ab,a,ab,a,a,ab,ab,b,a,b,ab,ab,ab,a,ab,ab,ab,a,ab,a,b,b,ab,a,a,ab,ab,ab,ab,b,ab,ab,ab,ab,a,ab,a,a,b,a,ab,a,b,ab,ab,ab,a,a,ab,a,a,ab,a,b,a,b,ab,ab,ab,ab,a,a,ab,ab,ab,a,b,ab,ab,ab,b,a,ab,a,-,a,a,a,a	13.83
I	A	3908	15486	B3.7	b,ab,ab,ab,ab,a,ab,ab,b,ab,ab,ab,a,a,a,ab,a,ab,a,-,ab,ab,b,a,b,ab,ab,ab,a,ab,ab,ab,a,ab,a,b,b,ab,a,a,ab,ab,ab,ab,b,ab,ab,ab,ab,a,ab,a,a,b,a,ab,a,b,ab,ab,ab,a,a,ab,a,a,ab,a,b,a,b,ab,ab,ab,ab,a,a,ab,ab,ab,-,b,b,ab,-,b,-,-,a,-,a,a,a,a	13.83
I	A	3908	15679	B3.7	b,ab,ab,ab,ab,a,ab,ab,b,ab,ab,ab,a,a,a,ab,a,ab,a,a,ab,ab,b,a,b,ab,ab,ab,a,ab,ab,ab,a,ab,a,b,b,ab,a,a,ab,ab,ab,ab,b,ab,ab,ab,ab,a,ab,a,a,b,a,ab,a,b,ab,ab,ab,a,a,ab,a,a,ab,a,b,a,b,ab,ab,ab,ab,a,a,ab,ab,ab,ab,b,ab,ab,ab,b,a,-,a,a,a,a,a,a	13.83
I	A	3908	15697	B3.7	b,ab,ab,ab,ab,a,ab,ab,b,ab,ab,ab,a,a,a,ab,a,ab,a,a,ab,ab,b,a,b,ab,ab,ab,a,ab,ab,ab,a,ab,a,b,b,ab,a,a,ab,ab,ab,ab,b,ab,ab,ab,ab,a,ab,a,a,b,a,ab,a,b,ab,ab,ab,a,a,ab,a,a,ab,a,b,a,b,ab,ab,ab,ab,a,a,ab,ab,ab,-,b,ab,ab,-,b,a,ab,a,a,a,a,a,a	13.83
I	A	3922	28607	B3.7	b,ab,ab,ab,ab,a,ab,ab,b,ab,ab,ab,a,a,a,ab,a,ab,a,a,ab,ab,b,a,b,ab,ab,ab,a,ab,ab,ab,a,ab,a,b,b,ab,a,a,ab,ab,ab,ab,b,ab,ab,ab,ab,a,ab,a,a,b,a,ab,a,b,ab,ab,ab,a,a,ab,a,a,ab,a,b,a,b,ab,ab,ab,ab,a,a,ab,ab,ab,a,b,b,ab,ab,b,a,-,a,-,a,a,a,a	13.83
I	A	3922	28700	B3.7	b,ab,ab,ab,ab,a,ab,ab,b,ab,ab,ab,a,a,a,ab,a,ab,a,a,ab,ab,b,a,b,ab,ab,ab,a,ab,ab,ab,a,ab,a,b,b,ab,a,a,ab,ab,ab,ab,b,ab,ab,ab,ab,a,ab,a,a,b,a,ab,a,b,ab,ab,ab,a,a,ab,a,a,ab,a,b,a,b,ab,ab,ab,ab,a,a,ab,ab,ab,a,b,ab,ab,ab,b,a,a,a,a,a,a,a,a	13.83
I	A	3922	44203	B3.7	b,ab,ab,ab,ab,a,ab,ab,b,ab,ab,ab,a,a,a,ab,a,-,a,a,ab,ab,b,a,b,ab,ab,ab,a,ab,ab,ab,a,ab,a,b,b,ab,a,a,ab,ab,ab,ab,b,ab,ab,ab,ab,a,ab,a,a,b,a,ab,a,b,ab,ab,ab,a,a,ab,a,a,ab,a,b,a,b,ab,ab,ab,ab,a,a,ab,ab,ab,a,-,ab,ab,-,b,a,a,a,-,a,a,a,a	13.83
I	A	3922	44417	B3.7	b,ab,ab,ab,ab,a,ab,ab,b,ab,ab,ab,a,a,a,ab,a,ab,a,a,ab,ab,b,a,b,ab,ab,ab,a,ab,ab,ab,a,ab,a,b,b,ab,a,a,ab,ab,ab,ab,b,ab,ab,ab,ab,a,ab,a,a,b,a,ab,a,b,ab,ab,ab,a,a,ab,a,a,ab,a,b,a,b,ab,ab,ab,ab,a,a,ab,ab,ab,a,b,ab,ab,ab,b,a,ab,a,a,a,a,a,a	13.83
I	A	4102	23842	B3.7	b,ab,ab,ab,ab,a,ab,ab,b,ab,ab,ab,a,a,a,-,a,ab,a,-,ab,a,b,a,b,ab,ab,ab,a,ab,ab,ab,a,ab,a,b,b,ab,a,a,ab,ab,ab,ab,b,ab,ab,ab,ab,a,ab,a,a,b,a,-,a,b,-,ab,ab,a,a,ab,a,a,ab,a,b,a,b,ab,ab,ab,ab,a,a,ab,ab,ab,a,b,ab,ab,ab,b,a,-,a,a,a,a,a,a	13.83
I	A	41143	1247	B3.7	b,ab,ab,ab,ab,a,ab,ab,b,ab,ab,ab,a,a,a,ab,a,ab,a,a,ab,ab,b,a,b,ab,ab,ab,a,ab,ab,ab,a,ab,a,b,b,ab,a,a,ab,ab,ab,ab,b,ab,ab,ab,ab,a,ab,a,a,b,a,ab,a,b,ab,ab,ab,ab,a,ab,a,a,ab,a,b,a,b,ab,ab,ab,ab,a,a,ab,ab,ab,ab,b,ab,a,ab,b,-,b,ab,-,a,a,a,a	13.83
I	A	42061	846	B3.7	b,ab,ab,ab,ab,a,ab,ab,b,ab,ab,ab,a,a,a,ab,a,ab,a,a,ab,-,b,a,b,ab,ab,ab,a,-,ab,ab,a,ab,a,b,b,ab,a,a,ab,ab,ab,ab,b,ab,ab,ab,ab,a,ab,a,a,b,a,ab,a,b,ab,ab,ab,a,a,ab,a,a,ab,a,b,a,b,ab,ab,ab,ab,a,a,ab,-,ab,-,-,ab,-,-,b,a,-,-,-,a,a,a,a	13.83
I	A	42579	395	B3.7	b,ab,ab,ab,ab,a,ab,ab,b,ab,ab,ab,a,a,-,ab,-,ab,a,a,-,-,b,a,b,ab,-,ab,a,ab,ab,ab,a,ab,a,b,b,ab,a,a,ab,ab,ab,ab,b,ab,ab,ab,ab,a,ab,a,a,b,a,ab,a,b,-,ab,ab,a,a,ab,a,a,-,a,b,a,b,ab,ab,ab,ab,a,a,ab,ab,ab,a,b,ab,ab,ab,b,a,-,a,a,a,-,-,a	13.83
I	A	43890	1132	B3.7	b,ab,ab,ab,ab,a,ab,ab,b,ab,ab,ab,a,a,a,ab,a,ab,a,a,ab,ab,b,a,b,ab,ab,ab,a,ab,ab,ab,a,ab,a,b,b,ab,a,a,ab,ab,ab,ab,b,ab,ab,ab,ab,a,ab,a,a,b,a,ab,a,b,ab,ab,ab,a,a,ab,a,a,ab,a,b,a,b,ab,ab,ab,ab,a,a,ab,ab,ab,a,b,ab,ab,ab,b,a,ab,a,a,a,a,a,a	13.83
I	A	43890	1190	B3.7	b,ab,ab,ab,ab,a,ab,ab,b,ab,ab,ab,a,a,a,ab,a,ab,a,a,ab,ab,b,a,b,ab,ab,ab,a,ab,ab,ab,a,ab,a,b,b,ab,a,a,ab,ab,ab,ab,b,ab,ab,ab,ab,a,ab,a,a,b,a,ab,a,b,ab,ab,ab,a,a,ab,a,a,ab,a,b,a,b,ab,ab,ab,ab,a,a,ab,ab,ab,a,b,ab,ab,ab,b,a,ab,a,a,a,a,a,a	13.83
I	A	44680	103	B3.7	b,ab,ab,ab,ab,a,ab,ab,b,ab,ab,ab,a,a,-,ab,a,ab,a,a,ab,ab,b,a,b,ab,ab,ab,a,ab,ab,ab,a,ab,a,b,b,ab,a,a,ab,ab,ab,ab,b,ab,ab,ab,ab,a,ab,a,a,b,a,ab,a,b,ab,ab,ab,a,a,ab,a,a,ab,a,b,a,b,ab,ab,ab,ab,a,a,ab,ab,ab,a,b,ab,ab,ab,b,a,b,a,-,a,a,a,a	13.83
I	A	44680	267	B3.7	b,ab,ab,ab,ab,a,ab,ab,b,ab,ab,ab,a,a,a,ab,a,ab,a,a,ab,-,b,a,b,ab,ab,ab,a,ab,ab,ab,a,ab,a,b,b,ab,a,a,ab,ab,ab,ab,b,ab,ab,ab,ab,a,ab,a,a,b,a,ab,a,b,ab,ab,ab,a,a,ab,a,a,ab,a,b,a,b,ab,ab,ab,ab,a,a,ab,ab,ab,-,-,ab,ab,-,b,-,-,a,-,a,a,a,-	13.83
I	A	44680	62	B3.7	b,ab,ab,ab,ab,a,ab,ab,b,ab,ab,ab,a,a,a,b,a,ab,a,a,ab,ab,b,a,b,ab,ab,ab,a,ab,ab,ab,a,ab,a,b,b,ab,a,a,ab,ab,ab,ab,b,ab,ab,ab,ab,a,ab,a,a,b,a,ab,a,b,ab,ab,ab,a,a,ab,a,a,ab,a,b,a,b,ab,ab,ab,ab,a,a,ab,ab,ab,a,b,ab,ab,ab,b,a,-,a,-,a,a,a,a	13.83
I	A	4648	9140	B3.7	b,ab,ab,ab,ab,a,ab,ab,b,ab,ab,ab,a,a,a,ab,a,ab,a,a,ab,ab,b,a,b,ab,ab,ab,a,ab,ab,ab,a,ab,a,b,b,ab,a,a,ab,ab,ab,ab,b,ab,ab,ab,ab,a,ab,a,a,b,a,ab,a,b,ab,ab,ab,a,a,ab,a,a,ab,a,b,a,b,ab,ab,ab,ab,a,a,ab,ab,ab,-,b,ab,ab,-,b,-,-,-,-,a,a,a,-	13.83
I	A	4648	9165	B3.7	b,ab,ab,ab,ab,a,ab,ab,b,ab,ab,ab,a,a,a,ab,a,ab,a,a,ab,ab,b,a,b,ab,ab,ab,a,ab,ab,ab,a,ab,a,b,b,ab,a,a,ab,ab,ab,ab,b,ab,ab,ab,ab,a,ab,a,a,b,a,ab,a,b,ab,ab,ab,a,a,ab,a,a,ab,a,b,a,b,ab,ab,ab,ab,a,a,ab,ab,ab,-,b,ab,ab,-,b,-,-,-,-,a,a,a,-	13.83
I	A	4648	9269	B3.7	b,ab,ab,ab,ab,a,ab,ab,b,ab,ab,ab,a,a,a,ab,a,ab,a,a,ab,ab,b,a,b,ab,ab,ab,a,ab,ab,ab,a,ab,a,b,b,ab,a,a,ab,ab,ab,ab,b,ab,ab,ab,ab,a,ab,a,a,b,a,ab,a,b,ab,ab,ab,a,a,ab,a,a,ab,a,b,a,b,ab,ab,ab,ab,a,a,ab,ab,ab,-,b,ab,ab,b,b,-,-,-,-,a,a,a,a	13.83
I	A	4648	9303	B3.7	b,ab,ab,ab,ab,a,ab,ab,b,ab,ab,ab,a,a,a,ab,a,ab,a,a,ab,ab,b,a,b,ab,ab,ab,a,ab,ab,ab,a,ab,a,b,b,ab,a,a,ab,ab,ab,ab,b,ab,ab,ab,ab,a,ab,a,a,b,a,ab,a,b,ab,ab,ab,a,a,ab,a,a,ab,a,b,a,b,ab,ab,ab,ab,a,a,ab,ab,ab,-,b,ab,ab,-,b,-,-,-,-,a,a,a,a	13.83
I	A	4741	19699	B3.7	b,ab,ab,ab,ab,a,ab,ab,b,ab,ab,ab,a,a,a,ab,a,ab,a,a,ab,ab,b,a,b,ab,ab,ab,a,ab,ab,ab,a,ab,a,b,b,ab,a,a,ab,ab,ab,ab,b,ab,ab,ab,ab,a,ab,a,a,b,a,ab,a,b,ab,ab,ab,a,a,ab,a,a,ab,a,b,a,b,ab,ab,ab,ab,a,a,ab,ab,ab,a,b,ab,ab,ab,b,a,ab,a,a,a,a,a,a	13.83
I	A	4741	19913	B3.7	b,ab,ab,ab,ab,a,ab,ab,b,ab,ab,ab,a,a,a,ab,a,ab,a,a,ab,ab,b,a,b,ab,ab,ab,a,ab,ab,ab,a,ab,a,b,b,ab,a,a,ab,ab,ab,ab,b,ab,ab,ab,ab,a,ab,a,a,b,a,ab,a,b,ab,ab,ab,a,a,ab,a,a,ab,a,b,a,b,ab,ab,ab,ab,a,a,ab,ab,ab,a,b,ab,ab,ab,b,a,ab,a,a,a,a,a,a	13.83
I	A	4741	20032	B3.7	b,ab,ab,ab,ab,a,ab,ab,b,ab,ab,ab,a,a,a,ab,-,ab,a,a,ab,ab,b,a,b,ab,ab,ab,a,-,ab,ab,a,ab,a,b,b,ab,a,a,ab,ab,ab,ab,b,ab,ab,ab,ab,a,ab,a,a,b,a,ab,a,b,ab,ab,ab,a,a,ab,a,a,ab,a,b,-,b,ab,ab,ab,ab,a,a,ab,ab,ab,a,b,ab,ab,ab,b,a,-,a,-,a,a,a,a	13.83
I	A	48762	218	B3.7	b,ab,ab,ab,ab,a,ab,ab,b,ab,ab,ab,a,a,a,ab,a,ab,a,a,ab,ab,b,a,b,ab,ab,ab,a,ab,ab,ab,a,ab,a,b,b,ab,a,a,ab,ab,ab,ab,b,ab,ab,ab,ab,a,ab,a,a,b,a,ab,a,b,ab,ab,ab,a,a,ab,a,a,ab,a,b,a,b,ab,ab,ab,ab,a,a,ab,ab,ab,a,b,-,ab,a,b,a,ab,a,a,a,a,a,a	13.83
I	A	5037	21536	B3.7	b,ab,ab,ab,ab,a,ab,ab,b,ab,ab,ab,a,a,a,ab,a,ab,a,a,ab,ab,b,a,b,ab,ab,ab,a,ab,ab,ab,a,ab,a,b,b,ab,a,a,ab,ab,ab,ab,b,ab,ab,ab,ab,a,ab,a,a,b,a,ab,a,b,ab,ab,ab,a,a,ab,a,a,ab,a,b,a,b,ab,ab,ab,ab,a,a,ab,ab,ab,a,b,ab,ab,ab,b,a,ab,a,a,a,a,a,a	13.83
I	A	5097	12076	B3.7	b,ab,ab,ab,ab,a,ab,ab,b,ab,ab,ab,a,a,-,ab,a,ab,a,a,ab,ab,b,a,b,ab,ab,ab,a,ab,ab,ab,a,ab,a,b,b,ab,-,a,ab,ab,ab,ab,b,b,ab,ab,ab,a,ab,a,a,b,a,ab,a,b,ab,ab,ab,a,a,ab,a,a,ab,a,b,a,b,ab,ab,ab,ab,a,a,ab,ab,ab,-,-,ab,ab,a,b,a,a,a,-,a,a,a,-	13.83
I	A	5097	12171	B3.7	b,ab,ab,ab,ab,a,ab,ab,b,ab,ab,ab,a,a,a,ab,a,ab,a,a,ab,ab,b,a,b,ab,ab,ab,a,ab,ab,ab,a,ab,a,b,b,ab,a,a,ab,ab,ab,ab,b,ab,ab,ab,ab,a,ab,a,a,b,a,ab,a,b,ab,ab,ab,a,a,ab,a,a,ab,a,b,a,b,ab,ab,ab,ab,a,a,ab,ab,ab,-,b,ab,ab,ab,b,a,-,a,a,a,a,a,a	13.83
I	A	5097	12201	B3.7	b,ab,ab,ab,ab,a,ab,ab,b,ab,ab,ab,a,a,a,ab,a,ab,a,a,ab,ab,b,a,b,ab,ab,ab,a,ab,ab,ab,a,ab,a,b,b,ab,a,a,ab,ab,ab,ab,b,ab,ab,ab,ab,a,ab,a,a,b,a,ab,a,b,ab,ab,ab,a,a,ab,a,a,ab,a,b,a,b,ab,ab,ab,ab,a,a,ab,ab,ab,-,b,ab,ab,ab,b,a,-,a,a,a,a,a,a	13.83
I	A	5097	12405	B3.7	b,ab,ab,ab,ab,a,ab,ab,b,ab,ab,ab,a,a,a,ab,a,ab,a,a,ab,ab,b,a,b,ab,ab,ab,a,ab,ab,ab,a,ab,a,b,b,ab,a,a,ab,ab,ab,ab,b,ab,ab,ab,ab,a,ab,a,a,b,a,ab,a,b,ab,ab,ab,a,a,ab,a,a,ab,a,b,a,b,ab,ab,ab,ab,a,a,ab,ab,ab,a,b,ab,ab,ab,b,a,ab,a,a,a,a,a,a	13.83
I	A	5097	12442	B3.7	b,ab,ab,ab,ab,a,ab,ab,b,ab,ab,ab,a,a,a,ab,a,ab,a,a,ab,ab,b,a,b,ab,ab,ab,a,ab,ab,ab,a,ab,a,b,b,ab,a,a,ab,ab,ab,ab,b,ab,ab,ab,ab,a,ab,a,a,b,a,ab,a,b,ab,ab,ab,a,a,ab,a,a,ab,a,b,a,b,ab,ab,ab,ab,a,a,ab,ab,ab,a,b,-,ab,ab,b,a,-,a,a,a,a,a,a	13.83
I	A	5097	7553	B3.7	b,ab,ab,ab,ab,a,ab,ab,b,ab,ab,ab,a,a,a,ab,a,ab,a,a,ab,ab,b,a,b,ab,ab,ab,a,ab,ab,ab,a,ab,a,b,b,ab,a,a,ab,ab,ab,ab,b,ab,ab,ab,ab,a,ab,a,a,b,a,ab,a,b,ab,ab,ab,a,a,ab,a,a,ab,a,b,a,b,ab,ab,ab,ab,a,a,ab,ab,ab,a,b,ab,ab,ab,b,a,-,a,a,a,a,a,a	13.83
I	A	5097	7570	B3.7	b,ab,ab,ab,ab,a,ab,ab,b,ab,ab,ab,a,a,a,ab,a,ab,a,a,ab,ab,b,a,b,ab,ab,ab,a,ab,ab,ab,a,ab,a,b,b,ab,a,a,ab,ab,ab,ab,b,ab,ab,ab,ab,a,ab,a,a,b,a,ab,a,b,ab,ab,ab,a,a,ab,a,a,ab,a,b,a,b,ab,ab,ab,ab,a,a,ab,ab,ab,a,b,ab,ab,ab,b,a,ab,a,a,a,a,a,a	13.83
I	A	5097	7572	B3.7	b,ab,ab,ab,ab,a,ab,ab,b,ab,ab,ab,a,a,a,ab,a,ab,a,a,ab,ab,b,a,b,ab,ab,ab,a,ab,ab,ab,a,ab,a,b,b,ab,a,a,ab,ab,ab,ab,b,ab,ab,ab,ab,a,ab,a,a,b,a,ab,a,b,ab,ab,ab,a,a,ab,a,a,ab,a,b,a,b,ab,ab,ab,ab,a,a,ab,ab,ab,a,b,ab,ab,ab,b,a,ab,a,a,a,a,a,a	13.83
I	A	5097	7596	B3.7	b,ab,ab,ab,ab,a,ab,ab,b,ab,ab,ab,a,a,a,ab,a,ab,a,a,ab,ab,b,a,b,ab,ab,ab,a,ab,ab,ab,a,ab,a,b,b,ab,a,a,ab,ab,ab,ab,b,ab,ab,ab,ab,a,ab,a,a,b,a,ab,a,b,ab,ab,ab,a,a,ab,a,a,ab,a,b,a,b,ab,ab,ab,ab,a,a,ab,ab,ab,a,b,ab,ab,ab,b,a,-,a,a,a,a,a,a	13.83
I	A	5097	7690	B3.7	b,ab,ab,ab,ab,a,ab,ab,b,ab,ab,ab,a,a,a,ab,a,ab,a,a,ab,ab,b,a,b,ab,ab,ab,a,ab,ab,ab,a,ab,a,b,b,ab,a,a,ab,ab,ab,ab,b,ab,ab,ab,ab,a,ab,a,a,b,a,ab,a,b,ab,ab,ab,a,a,ab,a,a,ab,a,b,a,b,ab,ab,ab,ab,a,a,ab,ab,ab,a,b,ab,ab,ab,b,a,ab,a,a,a,a,a,a	13.83
I	A	51364	654	B3.7	b,ab,ab,ab,ab,a,ab,ab,b,ab,ab,ab,a,a,a,ab,a,ab,a,a,ab,ab,b,a,b,ab,ab,ab,a,ab,ab,ab,a,ab,a,b,b,ab,a,a,ab,ab,ab,ab,b,ab,ab,ab,ab,a,ab,a,a,b,a,ab,a,b,ab,ab,ab,a,a,ab,a,a,ab,a,b,a,b,ab,ab,ab,ab,a,a,ab,ab,ab,a,b,b,ab,ab,b,a,ab,a,-,a,a,a,a	13.83
I	A	52055	439	B3.7	b,ab,ab,ab,ab,a,ab,ab,b,ab,ab,ab,a,a,a,ab,a,-,a,-,ab,ab,b,a,b,ab,-,ab,a,ab,ab,ab,a,ab,a,b,b,ab,a,a,ab,ab,ab,ab,b,ab,ab,ab,ab,a,ab,a,a,b,a,ab,a,b,ab,ab,ab,a,a,ab,a,a,ab,a,b,a,b,ab,ab,ab,ab,a,a,ab,ab,ab,-,b,-,ab,ab,b,-,-,a,a,a,a,a,a	13.83
I	A	53302	515	B3.7	b,ab,ab,ab,ab,a,ab,ab,b,ab,ab,ab,a,a,a,ab,a,ab,a,a,ab,ab,b,a,b,ab,ab,ab,a,ab,ab,ab,a,ab,a,b,b,ab,a,a,ab,ab,ab,-,b,ab,ab,ab,ab,a,ab,a,a,b,a,ab,a,b,ab,ab,ab,a,a,ab,a,a,ab,a,b,a,b,ab,ab,ab,ab,a,a,ab,ab,b,a,b,ab,ab,ab,b,a,ab,a,a,a,a,a,a	13.83
I	A	53302	609	B3.7	b,ab,ab,ab,ab,a,ab,ab,b,ab,ab,ab,a,a,a,ab,a,ab,a,a,ab,ab,b,a,b,ab,ab,ab,a,ab,ab,ab,a,ab,a,b,b,ab,a,a,ab,ab,ab,ab,b,ab,ab,ab,ab,a,ab,a,a,b,a,ab,a,b,ab,ab,ab,a,a,ab,a,a,ab,a,b,a,b,ab,ab,ab,ab,a,a,ab,ab,ab,a,b,ab,ab,ab,b,a,ab,a,a,a,a,a,a	13.83
I	A	534459	145	B3.7	b,ab,ab,ab,ab,a,ab,ab,b,ab,ab,ab,a,a,a,ab,a,ab,a,a,ab,ab,b,a,b,ab,ab,ab,a,ab,ab,ab,a,ab,a,b,b,ab,a,a,ab,ab,ab,ab,b,ab,ab,ab,ab,a,ab,a,a,b,a,ab,a,b,ab,ab,ab,a,a,ab,a,a,ab,a,b,a,b,b,ab,ab,ab,a,a,ab,ab,ab,-,b,b,-,b,b,-,b,a,-,a,a,a,a	13.83
I	A	53581	736	B3.7	b,ab,ab,ab,ab,a,ab,ab,b,ab,ab,ab,a,a,a,ab,a,ab,a,a,ab,ab,b,a,b,ab,-,ab,a,ab,ab,ab,a,ab,a,b,b,ab,a,a,ab,ab,ab,ab,b,ab,ab,ab,ab,a,ab,a,a,b,a,ab,a,b,ab,ab,ab,a,a,ab,a,a,ab,a,b,a,b,ab,ab,ab,ab,a,a,ab,ab,ab,a,b,ab,ab,ab,b,a,ab,a,-,a,a,a,a	13.83
I	A	53581	794	B3.7	b,ab,ab,ab,ab,a,ab,ab,b,ab,ab,ab,a,a,a,ab,a,ab,a,a,ab,ab,b,a,b,ab,ab,ab,a,ab,ab,ab,a,ab,a,b,b,ab,a,a,ab,ab,ab,ab,b,ab,ab,ab,ab,a,ab,a,a,b,a,ab,a,b,ab,ab,ab,a,a,ab,a,a,ab,a,b,a,b,ab,ab,ab,ab,a,a,ab,ab,ab,a,b,ab,ab,ab,b,a,ab,a,-,a,a,a,a	13.83
I	A	53581	841	B3.7	b,ab,ab,ab,ab,a,ab,ab,b,ab,ab,ab,a,a,a,ab,a,ab,a,a,ab,ab,b,a,b,ab,ab,ab,a,ab,ab,ab,a,ab,a,b,b,ab,a,a,ab,ab,ab,ab,b,ab,ab,ab,ab,a,ab,a,a,b,a,ab,a,b,ab,ab,ab,a,a,ab,a,a,ab,a,b,a,b,ab,ab,ab,ab,a,a,ab,ab,ab,a,b,-,ab,ab,b,a,-,a,-,a,a,a,-	13.83
I	A	536457	1513	B3.7	b,ab,ab,ab,ab,a,ab,ab,b,ab,ab,ab,a,a,a,ab,a,ab,a,a,ab,ab,b,a,b,ab,ab,ab,a,ab,ab,ab,a,ab,a,b,b,ab,a,a,ab,ab,ab,ab,b,ab,ab,ab,ab,a,ab,a,a,b,a,ab,a,b,ab,ab,ab,a,a,ab,a,a,ab,a,b,a,b,ab,ab,a,ab,a,a,ab,ab,ab,a,b,ab,ab,a,b,a,a,a,-,a,a,a,a	13.83
I	A	537131	460	B3.7	b,ab,ab,ab,ab,a,ab,ab,b,ab,ab,ab,a,a,a,ab,a,ab,a,a,ab,ab,b,a,b,ab,ab,ab,a,ab,ab,ab,a,ab,a,b,b,ab,a,a,ab,ab,ab,ab,b,ab,ab,ab,ab,a,ab,a,a,b,a,ab,a,b,ab,ab,ab,a,a,ab,a,a,ab,a,b,a,b,ab,ab,ab,ab,a,a,ab,ab,ab,-,-,b,ab,ab,b,-,-,-,-,a,a,a,a	13.83
I	A	537131	539	B3.7	b,ab,ab,ab,ab,a,ab,ab,b,ab,ab,ab,a,a,a,-,a,ab,a,-,ab,ab,b,a,b,ab,ab,ab,a,ab,ab,ab,a,ab,a,b,b,ab,a,a,ab,ab,ab,ab,b,ab,ab,ab,ab,a,ab,a,a,b,a,ab,a,b,ab,ab,ab,a,a,ab,a,a,ab,a,b,a,b,ab,ab,ab,ab,a,a,ab,ab,ab,-,-,-,ab,ab,b,-,-,-,-,a,a,a,a	13.83
I	A	546560	448	B3.7	b,ab,ab,ab,ab,a,ab,ab,b,ab,ab,ab,a,a,a,ab,a,ab,a,a,ab,ab,b,a,b,ab,ab,ab,a,ab,ab,ab,a,ab,a,b,b,ab,a,a,ab,ab,ab,ab,b,ab,ab,ab,ab,a,ab,a,a,b,a,ab,a,b,ab,ab,ab,a,a,ab,a,a,ab,a,b,a,b,ab,ab,ab,ab,a,a,ab,ab,ab,a,b,ab,ab,ab,b,a,ab,a,-,a,a,a,a	13.83
I	A	546560	554	B3.7	b,ab,ab,ab,ab,a,ab,ab,b,ab,ab,ab,a,a,a,ab,a,ab,a,a,ab,ab,b,a,b,ab,ab,ab,a,ab,ab,ab,a,ab,a,b,b,ab,a,a,ab,ab,ab,ab,b,ab,ab,ab,ab,a,ab,a,a,b,a,ab,a,b,ab,ab,ab,a,a,ab,a,a,ab,a,b,a,b,ab,ab,ab,ab,a,a,ab,ab,ab,a,b,ab,ab,ab,b,a,a,a,a,a,a,a,a	13.83
I	A	546560	719	B3.7	b,ab,ab,ab,ab,a,ab,ab,b,ab,ab,ab,a,a,a,ab,a,ab,a,a,ab,ab,b,a,b,ab,ab,ab,a,ab,ab,ab,a,ab,a,b,b,ab,a,a,ab,ab,ab,ab,b,ab,ab,ab,ab,a,ab,a,a,b,a,ab,a,b,ab,ab,ab,a,a,ab,a,a,ab,a,b,a,b,ab,ab,ab,ab,a,a,ab,ab,ab,-,b,ab,ab,ab,b,a,a,a,a,a,a,a,a	13.83
I	A	5496	15212	B3.7	b,ab,ab,ab,ab,a,ab,ab,b,ab,ab,ab,a,a,a,ab,a,ab,a,a,ab,ab,b,a,b,ab,ab,ab,a,ab,ab,ab,a,ab,a,b,b,ab,a,a,ab,ab,ab,ab,b,ab,ab,ab,ab,a,ab,a,a,b,a,ab,a,b,ab,ab,ab,a,a,ab,a,a,ab,a,b,a,b,ab,ab,ab,ab,a,a,ab,ab,ab,a,b,ab,ab,ab,b,a,ab,a,a,a,a,a,a	13.83
I	A	552117	1079	B3.7	b,ab,ab,ab,ab,a,ab,ab,b,ab,ab,ab,a,a,a,ab,a,ab,a,-,ab,ab,b,a,b,ab,ab,ab,a,-,ab,ab,a,ab,a,b,b,ab,a,a,ab,ab,ab,ab,b,ab,ab,ab,ab,a,ab,a,a,b,a,ab,a,b,ab,ab,ab,a,a,ab,a,a,ab,a,b,a,b,ab,ab,ab,ab,a,a,ab,ab,ab,-,b,-,ab,ab,b,a,-,a,-,a,a,a,a	13.83
I	A	552117	1091	B3.7	b,ab,ab,ab,ab,a,ab,ab,b,ab,ab,ab,a,a,a,ab,a,ab,a,-,ab,ab,b,a,b,ab,ab,ab,a,-,ab,ab,a,ab,a,b,b,ab,a,a,ab,ab,ab,ab,b,ab,ab,ab,ab,a,ab,a,a,b,a,ab,a,b,ab,ab,ab,a,a,ab,a,a,ab,a,b,a,b,ab,ab,ab,ab,a,a,ab,ab,ab,-,b,-,ab,ab,b,a,-,a,-,a,a,a,a	13.83
I	A	552117	1105	B3.7	b,ab,ab,ab,ab,a,ab,ab,b,ab,ab,ab,a,a,a,ab,a,ab,a,-,ab,ab,b,a,b,ab,ab,ab,a,a,ab,ab,a,ab,a,b,b,ab,a,a,ab,ab,ab,ab,b,ab,ab,ab,ab,a,ab,a,a,b,a,ab,a,b,ab,ab,ab,a,a,ab,a,a,ab,a,b,a,b,ab,ab,ab,ab,a,a,ab,ab,ab,a,b,-,ab,ab,b,a,-,a,-,a,a,a,a	13.83
I	A	552117	1265	B3.7	b,ab,ab,ab,ab,a,ab,ab,b,ab,ab,ab,a,a,a,ab,a,ab,a,a,ab,ab,b,a,b,ab,ab,ab,a,ab,ab,ab,a,ab,a,b,b,ab,a,a,ab,ab,ab,ab,b,ab,ab,ab,ab,a,ab,a,a,b,a,ab,a,b,ab,ab,ab,a,a,ab,a,a,ab,a,b,a,b,ab,ab,ab,ab,a,a,ab,ab,ab,a,b,ab,ab,ab,b,a,a,-,-,a,a,a,a	13.83
I	A	552117	1272	B3.7	b,ab,ab,ab,ab,a,ab,ab,b,ab,ab,ab,a,a,a,ab,a,ab,a,a,ab,ab,b,a,b,ab,ab,ab,a,ab,ab,ab,a,ab,a,b,b,ab,a,a,ab,ab,ab,ab,b,ab,ab,ab,ab,a,ab,a,a,b,a,ab,a,b,ab,ab,ab,a,a,ab,a,a,ab,a,b,a,b,ab,ab,ab,ab,a,a,ab,ab,ab,-,b,ab,ab,ab,b,a,a,-,-,a,a,a,a	13.83
I	A	552117	1317	B3.7	b,ab,ab,ab,ab,a,ab,ab,b,ab,ab,ab,a,a,a,ab,a,ab,a,a,ab,ab,b,a,b,ab,ab,ab,a,ab,ab,ab,a,ab,a,b,b,ab,a,a,ab,ab,ab,ab,b,ab,ab,ab,ab,a,ab,a,a,b,a,ab,a,b,ab,ab,ab,a,a,ab,a,a,ab,a,b,a,b,ab,ab,ab,ab,a,a,ab,ab,ab,-,b,ab,ab,ab,b,a,a,-,-,a,a,a,a	13.83
I	A	552117	1355	B3.7	b,ab,ab,ab,ab,a,ab,ab,b,ab,ab,ab,a,a,a,ab,a,ab,a,a,ab,ab,b,a,b,ab,-,ab,a,ab,ab,ab,a,ab,a,b,b,ab,a,a,ab,ab,ab,ab,b,ab,ab,ab,ab,a,ab,a,a,b,a,ab,a,b,ab,ab,ab,a,a,ab,a,a,ab,a,b,a,b,ab,ab,ab,ab,a,a,ab,ab,ab,-,b,ab,ab,ab,b,a,-,a,-,a,a,a,a	13.83
I	A	553172	1314	B3.7	b,ab,ab,ab,ab,a,ab,ab,b,ab,ab,ab,a,a,a,ab,-,ab,a,a,ab,ab,b,a,b,ab,ab,ab,a,ab,ab,ab,a,ab,a,b,b,ab,a,a,ab,ab,ab,ab,b,ab,ab,ab,ab,a,ab,a,a,b,a,ab,a,b,ab,ab,ab,a,a,ab,a,a,ab,a,b,a,b,ab,ab,ab,ab,a,a,ab,ab,ab,a,b,ab,ab,-,b,-,-,a,a,a,a,a,a	13.83
I	A	553172	1357	B3.7	b,ab,ab,ab,ab,a,ab,ab,b,ab,ab,ab,a,a,-,ab,a,ab,a,a,ab,ab,b,a,b,ab,ab,ab,a,ab,ab,ab,a,ab,a,b,b,ab,a,a,ab,ab,ab,ab,b,ab,ab,ab,ab,a,ab,a,a,b,a,ab,a,b,ab,ab,ab,a,a,ab,a,a,ab,a,b,a,b,ab,ab,ab,ab,a,a,ab,ab,ab,a,ab,ab,b,-,b,a,-,a,a,a,a,a,a	13.83
I	A	553172	1526	B3.7	b,ab,ab,ab,ab,a,ab,ab,b,ab,ab,ab,a,a,a,ab,a,ab,a,a,ab,ab,b,a,b,ab,ab,ab,a,ab,ab,ab,a,ab,a,b,b,ab,a,a,ab,ab,ab,ab,b,ab,ab,ab,ab,a,ab,a,a,b,a,ab,a,b,ab,ab,ab,a,a,ab,a,a,ab,a,b,a,b,ab,ab,ab,ab,a,a,ab,ab,ab,a,ab,ab,ab,a,b,a,-,a,a,a,a,a,a	13.83
I	A	553172	1596	B3.7	b,ab,ab,ab,ab,a,ab,ab,b,ab,ab,ab,a,a,a,-,a,ab,a,a,ab,ab,b,a,b,ab,ab,ab,a,ab,ab,ab,a,ab,a,b,b,ab,a,a,ab,ab,ab,ab,b,ab,ab,ab,ab,a,ab,a,a,b,a,ab,a,b,ab,ab,ab,a,a,ab,a,a,ab,a,b,a,b,ab,ab,ab,ab,a,a,ab,ab,ab,a,ab,ab,ab,a,b,a,-,a,a,a,a,a,a	13.83
I	A	553172	1613	B3.7	b,ab,ab,ab,ab,a,ab,ab,b,ab,ab,ab,a,a,a,ab,a,ab,a,a,ab,ab,b,a,b,ab,ab,ab,a,ab,ab,ab,a,ab,a,b,b,ab,a,a,ab,ab,ab,ab,b,ab,ab,ab,ab,a,ab,a,a,b,a,ab,a,b,ab,ab,ab,a,a,ab,a,a,ab,a,b,a,b,ab,ab,ab,ab,a,a,ab,ab,ab,-,ab,ab,ab,a,b,a,-,a,-,a,a,a,a	13.83
I	A	556807	601	B3.7	b,ab,ab,ab,ab,a,ab,ab,b,ab,ab,ab,a,a,a,a,-,-,a,a,ab,ab,b,a,b,ab,-,ab,a,ab,ab,ab,a,ab,a,b,b,ab,a,a,ab,ab,ab,ab,b,b,ab,ab,ab,a,ab,a,a,b,a,ab,a,b,ab,ab,ab,a,a,ab,a,a,ab,a,b,a,b,ab,ab,ab,ab,a,a,ab,ab,ab,-,b,ab,b,-,-,a,-,a,a,a,a,a,a	13.83
I	A	556807	734	B3.7	b,ab,ab,ab,ab,a,ab,ab,b,ab,ab,ab,a,a,a,ab,a,ab,a,-,ab,ab,b,a,b,ab,ab,ab,a,ab,ab,ab,a,ab,a,b,b,ab,a,a,ab,ab,ab,ab,b,ab,ab,ab,ab,a,ab,a,a,b,a,ab,a,b,ab,ab,ab,a,a,ab,a,a,ab,a,b,a,b,ab,ab,ab,ab,a,a,ab,ab,ab,a,b,ab,ab,ab,b,a,ab,a,a,a,a,a,a	13.83
I	A	556807	863	B3.7	b,ab,ab,ab,ab,a,ab,ab,b,ab,ab,ab,a,a,a,ab,-,ab,a,a,ab,ab,b,a,b,ab,ab,ab,a,-,ab,ab,a,ab,a,b,b,ab,a,a,ab,ab,ab,ab,b,ab,ab,ab,ab,a,ab,a,a,b,a,ab,a,b,ab,ab,ab,a,a,ab,a,a,ab,a,b,a,b,ab,ab,ab,ab,a,a,ab,ab,ab,a,b,ab,-,ab,b,a,ab,a,-,a,a,a,a	13.83
I	A	556807	867	B3.7	b,ab,ab,ab,ab,a,ab,ab,b,ab,ab,ab,a,a,a,ab,-,ab,a,a,ab,ab,b,a,b,ab,ab,ab,a,ab,ab,ab,a,ab,a,b,b,ab,a,a,ab,ab,ab,ab,b,ab,ab,ab,ab,a,ab,a,a,b,a,ab,a,b,ab,ab,ab,a,a,ab,a,a,ab,a,b,a,b,ab,ab,ab,ab,a,a,ab,ab,ab,a,b,ab,ab,ab,b,a,ab,a,-,a,a,a,a	13.83
I	A	561212	405	B3.7	b,ab,ab,ab,ab,a,ab,ab,b,ab,ab,ab,a,a,a,ab,a,ab,a,a,ab,-,b,a,b,ab,ab,ab,a,ab,ab,ab,a,ab,a,b,b,ab,a,a,ab,ab,ab,ab,b,ab,ab,ab,ab,a,ab,a,a,b,a,ab,a,b,ab,ab,ab,a,a,ab,a,a,-,a,b,a,b,ab,ab,ab,ab,a,a,ab,ab,ab,-,-,a,ab,ab,b,a,a,a,-,a,a,a,a	13.83
I	A	563233	338	B3.7	b,ab,ab,ab,ab,a,ab,ab,b,ab,ab,ab,a,a,a,ab,-,-,a,a,ab,ab,b,a,b,ab,ab,ab,a,ab,ab,ab,a,ab,a,b,b,ab,a,a,ab,ab,ab,ab,b,ab,ab,ab,ab,a,ab,a,a,b,a,ab,a,b,ab,ab,ab,a,a,ab,a,a,ab,a,b,a,b,ab,ab,ab,ab,a,a,ab,ab,ab,a,b,ab,ab,ab,b,a,ab,a,a,a,a,a,-	13.83
I	A	564731	612	B3.7	b,ab,ab,ab,ab,a,ab,ab,b,ab,ab,ab,a,a,a,-,a,ab,a,a,ab,ab,b,a,b,ab,ab,ab,a,ab,ab,ab,a,ab,a,b,b,ab,a,a,ab,ab,ab,ab,b,ab,ab,ab,ab,a,ab,a,a,b,a,ab,a,b,ab,ab,ab,a,a,ab,a,a,ab,a,b,a,b,ab,ab,ab,ab,a,a,ab,ab,ab,a,b,ab,b,ab,b,a,a,a,a,a,a,a,a	13.83
I	A	564731	791	B3.7	b,ab,ab,ab,ab,a,ab,ab,b,ab,ab,ab,a,a,a,ab,a,ab,a,a,ab,ab,b,a,b,ab,ab,ab,a,ab,ab,ab,a,ab,a,b,b,ab,a,a,ab,ab,ab,ab,b,ab,ab,ab,ab,a,ab,a,a,b,a,ab,a,b,ab,ab,ab,a,a,ab,a,a,ab,a,b,a,b,ab,ab,ab,ab,a,a,ab,ab,ab,-,b,ab,ab,ab,b,a,-,-,a,a,a,a,a	13.83
I	A	57513	661	B3.7	b,ab,ab,ab,ab,a,ab,ab,b,ab,ab,ab,a,a,-,b,-,ab,a,a,ab,ab,b,a,b,ab,ab,ab,a,ab,ab,ab,a,ab,a,b,b,ab,a,a,ab,ab,ab,ab,b,ab,ab,ab,ab,a,ab,a,a,b,a,ab,a,b,ab,ab,ab,a,a,ab,a,a,ab,a,b,a,b,ab,ab,ab,ab,a,a,ab,ab,ab,a,b,ab,ab,b,b,a,-,a,a,-,-,a,a	13.83
I	A	57513	892	B3.7	b,ab,ab,ab,ab,a,ab,ab,b,ab,ab,ab,a,a,a,ab,a,ab,a,a,ab,ab,b,a,b,ab,ab,ab,a,ab,ab,ab,a,ab,a,b,b,ab,a,a,ab,ab,ab,ab,b,ab,ab,ab,ab,a,ab,a,a,b,a,ab,a,b,ab,ab,ab,a,a,ab,a,a,ab,a,b,a,b,ab,ab,ab,ab,a,a,ab,ab,ab,a,b,ab,ab,ab,b,a,ab,a,a,a,a,a,a	13.83
I	A	6000	13361	B3.7	b,ab,ab,ab,ab,a,ab,ab,b,ab,ab,ab,a,a,a,-,a,ab,a,a,ab,ab,b,a,b,ab,ab,ab,a,-,ab,ab,a,ab,a,b,b,ab,a,a,ab,ab,ab,ab,b,ab,ab,ab,ab,a,ab,a,a,b,a,ab,a,b,a,ab,ab,a,a,ab,a,a,a,a,b,a,b,ab,ab,ab,ab,a,a,ab,ab,ab,a,b,-,a,-,b,-,-,a,-,a,a,a,a	13.83
I	A	6000	13431	B3.7	b,ab,ab,ab,ab,a,ab,ab,b,ab,ab,ab,a,a,-,b,-,ab,a,a,ab,ab,b,a,b,ab,ab,ab,a,b,ab,ab,a,ab,a,b,b,ab,a,a,ab,ab,ab,ab,b,ab,ab,ab,ab,a,ab,a,a,b,a,ab,a,b,ab,ab,ab,a,a,ab,a,a,ab,a,b,a,b,ab,ab,ab,ab,a,a,ab,ab,ab,a,b,-,ab,b,b,-,-,a,-,a,a,a,a	13.83
I	A	61055	718	B3.7	b,ab,ab,ab,ab,a,ab,ab,b,ab,ab,ab,a,a,-,-,a,ab,a,a,ab,ab,b,a,b,ab,ab,ab,a,ab,ab,ab,a,ab,a,b,b,ab,a,a,ab,ab,ab,ab,b,ab,ab,ab,ab,a,ab,a,a,b,a,ab,a,b,ab,ab,ab,a,a,ab,a,a,ab,a,b,a,b,ab,ab,ab,ab,a,a,ab,ab,ab,a,b,ab,ab,-,b,-,a,a,-,a,a,a,a	13.83
I	A	64163	255	B3.7	b,ab,ab,ab,ab,a,ab,ab,b,ab,ab,ab,a,a,-,ab,a,ab,a,a,ab,ab,b,a,b,ab,ab,ab,a,ab,ab,ab,a,ab,a,b,b,ab,a,a,ab,ab,ab,ab,b,ab,ab,ab,ab,a,ab,a,a,b,a,ab,a,b,ab,ab,ab,a,a,ab,a,a,ab,a,b,a,b,ab,ab,ab,ab,a,a,ab,ab,ab,a,b,ab,-,a,b,a,-,a,a,a,a,a,a	13.83
I	A	66074	419	B3.7	b,ab,ab,ab,ab,a,ab,ab,b,ab,ab,ab,a,a,a,ab,a,ab,a,a,ab,ab,b,a,b,ab,ab,ab,a,ab,ab,ab,a,ab,a,b,b,ab,a,a,ab,ab,ab,ab,b,ab,ab,ab,ab,a,ab,a,a,b,a,ab,a,b,ab,ab,ab,a,a,ab,a,a,ab,a,b,a,b,ab,ab,ab,ab,a,a,ab,ab,ab,a,b,ab,ab,ab,b,a,ab,a,a,-,a,a,a	13.83
I	A	6644	14350	B3.7	b,ab,ab,ab,ab,a,ab,ab,b,ab,ab,ab,a,a,a,ab,a,ab,a,a,ab,ab,b,a,b,ab,ab,ab,a,-,ab,ab,a,ab,a,b,-,ab,a,a,ab,-,ab,ab,b,-,ab,ab,ab,a,ab,a,a,b,a,ab,a,b,ab,ab,ab,a,a,ab,a,a,ab,a,b,a,b,ab,ab,ab,ab,a,a,ab,ab,ab,a,b,a,ab,-,-,a,-,a,a,a,-,-,a	13.83
I	A	68316	424	B3.7	b,ab,ab,ab,ab,a,ab,ab,b,ab,ab,ab,a,a,a,ab,a,ab,a,-,ab,ab,b,a,b,ab,a,ab,a,ab,ab,ab,a,ab,a,b,b,ab,a,a,ab,ab,ab,ab,b,ab,ab,ab,ab,a,ab,a,a,b,a,ab,a,b,ab,ab,ab,a,a,ab,a,a,ab,a,b,a,b,ab,ab,ab,ab,a,a,ab,ab,ab,a,b,ab,ab,ab,b,-,ab,a,a,a,a,a,a	13.83
I	A	68955	577	B3.7	b,ab,ab,ab,ab,a,ab,ab,b,ab,ab,ab,a,a,a,-,a,ab,a,a,ab,ab,b,a,b,ab,ab,ab,a,ab,ab,ab,a,ab,a,b,b,ab,a,a,ab,ab,ab,ab,b,-,ab,ab,ab,a,ab,a,a,b,a,ab,a,b,ab,ab,ab,a,a,ab,a,a,-,a,b,a,b,a,ab,-,ab,a,a,ab,ab,ab,a,b,ab,ab,ab,b,a,ab,a,a,a,a,a,a	13.83
I	A	69502	312	B3.7	b,ab,ab,ab,ab,a,ab,ab,b,ab,ab,ab,a,a,a,ab,a,ab,a,a,ab,ab,b,a,b,ab,ab,ab,a,ab,ab,ab,a,ab,a,b,b,ab,a,a,ab,ab,ab,ab,b,ab,ab,ab,ab,a,ab,a,a,b,a,ab,a,b,ab,ab,ab,a,a,ab,a,a,ab,a,b,a,b,ab,ab,ab,ab,a,a,ab,ab,ab,a,b,a,ab,ab,b,a,-,a,-,a,a,a,a	13.83
I	A	6967	15289	B3.7	b,ab,ab,ab,ab,a,ab,ab,b,ab,ab,ab,a,a,a,ab,a,ab,a,-,ab,ab,b,a,b,ab,ab,ab,a,ab,ab,ab,a,ab,a,b,b,ab,a,a,ab,ab,ab,ab,b,ab,ab,ab,ab,a,ab,a,a,b,a,ab,a,b,ab,ab,ab,a,a,ab,a,a,ab,a,b,a,b,ab,ab,ab,ab,a,a,ab,ab,ab,a,b,ab,ab,ab,b,a,ab,a,a,a,a,a,a	13.83
I	A	875	22128	B3.7	b,ab,ab,ab,ab,a,ab,ab,b,ab,ab,ab,a,a,a,ab,a,ab,a,a,ab,ab,b,a,b,ab,ab,ab,a,ab,ab,ab,a,ab,a,b,b,ab,a,a,ab,ab,ab,ab,b,ab,ab,ab,ab,a,ab,a,a,b,a,ab,a,b,ab,ab,ab,a,a,ab,a,a,ab,a,b,a,b,ab,ab,ab,ab,a,a,ab,ab,ab,a,b,ab,ab,ab,b,a,ab,a,-,a,a,a,a	13.83
I	A	8820	12208	B3.7	b,ab,ab,ab,ab,a,ab,ab,b,ab,ab,ab,a,a,a,ab,a,ab,a,a,ab,ab,b,a,b,ab,ab,ab,a,ab,ab,ab,a,ab,a,b,b,ab,a,a,ab,ab,ab,ab,b,-,ab,ab,ab,a,ab,a,a,b,a,ab,a,b,ab,ab,ab,a,a,ab,a,a,ab,a,b,a,b,ab,ab,ab,ab,a,a,ab,ab,ab,a,b,ab,ab,b,b,a,-,-,a,a,a,a,a	13.83
I	A	9897	10140	B3.7	b,ab,ab,ab,ab,a,ab,ab,b,ab,ab,ab,a,a,a,ab,a,ab,a,a,ab,ab,b,a,b,ab,ab,ab,a,ab,ab,ab,a,ab,a,b,b,ab,a,a,ab,ab,ab,ab,b,ab,ab,ab,ab,a,ab,a,a,b,a,ab,a,b,ab,ab,ab,a,a,ab,a,a,ab,a,b,a,b,ab,ab,ab,ab,a,a,ab,ab,ab,a,b,a,ab,ab,b,a,ab,a,a,a,a,a,a	13.83
I	A	9897	8828	B3.7	b,ab,ab,ab,ab,a,ab,ab,b,ab,ab,ab,a,a,a,-,a,ab,a,a,ab,ab,b,a,b,ab,-,ab,a,a,ab,ab,a,ab,a,b,b,ab,a,a,ab,ab,ab,ab,b,ab,ab,ab,ab,a,ab,a,a,b,a,ab,a,b,-,ab,ab,a,a,ab,a,a,ab,a,b,a,b,ab,ab,ab,ab,a,a,ab,ab,ab,-,b,b,ab,ab,-,-,-,a,-,a,-,-,a	13.83
I	A	9897	9011	B3.7	b,ab,ab,ab,ab,a,ab,ab,b,ab,ab,ab,a,a,a,ab,a,ab,a,a,ab,-,-,a,b,ab,-,ab,a,ab,ab,ab,a,ab,a,b,b,ab,a,a,ab,ab,ab,ab,b,ab,ab,ab,ab,a,ab,a,a,b,a,ab,a,b,ab,ab,ab,a,a,ab,a,a,ab,a,b,a,b,ab,ab,ab,ab,a,a,ab,-,ab,-,b,ab,ab,ab,b,a,-,a,-,a,a,a,a	13.83
I	A	9897	9119	B3.7	b,ab,ab,ab,ab,a,ab,ab,b,ab,ab,ab,a,a,a,ab,a,ab,a,a,ab,ab,b,a,b,ab,ab,ab,a,ab,ab,ab,a,ab,a,b,b,ab,a,a,ab,ab,ab,ab,b,ab,ab,ab,ab,a,ab,a,a,b,a,ab,a,b,ab,ab,ab,a,a,ab,a,a,ab,a,b,a,b,ab,ab,ab,ab,a,a,ab,ab,ab,-,b,b,ab,ab,-,a,-,a,-,a,a,a,a	13.83
I	A	9897	9959	B3.7	b,ab,ab,ab,ab,a,ab,ab,b,ab,ab,ab,a,a,a,ab,a,ab,a,a,ab,ab,b,a,b,ab,ab,ab,a,ab,ab,ab,a,ab,a,b,b,ab,a,a,ab,ab,ab,ab,b,ab,ab,ab,ab,a,ab,a,a,b,a,ab,a,b,ab,ab,ab,a,a,ab,a,a,ab,a,b,a,b,ab,ab,ab,ab,a,a,ab,ab,ab,a,b,ab,ab,ab,b,a,ab,a,a,a,a,a,a	13.83
I	A	43890	968	B3.7	b,ab,ab,ab,b,a,ab,ab,b,ab,ab,ab,a,a,-,ab,a,-,a,a,b,ab,b,a,b,ab,ab,ab,a,ab,ab,ab,a,ab,a,b,b,ab,a,a,ab,ab,ab,ab,b,ab,ab,ab,ab,a,ab,a,a,b,a,-,a,b,ab,ab,-,a,a,ab,a,a,-,a,b,a,b,ab,ab,ab,ab,a,a,ab,ab,ab,a,b,b,ab,ab,b,a,ab,a,a,a,a,a,a	13.83
I	A	109799	236	B3.7	b,ab,ab,ab,ab,a,ab,b,b,ab,ab,ab,a,a,-,-,-,-,a,-,ab,-,b,a,b,ab,-,ab,a,ab,ab,ab,a,ab,a,b,b,-,a,a,ab,ab,ab,ab,b,ab,ab,ab,ab,a,ab,a,a,b,a,-,a,b,-,ab,ab,a,a,ab,a,a,ab,a,b,a,b,ab,ab,ab,-,a,a,ab,ab,ab,-,b,b,ab,-,b,-,b,a,-,a,a,a,a	13.83
I	A	10524	5176	B3.7	b,ab,ab,b,ab,a,ab,b,b,ab,-,ab,ab,a,a,ab,a,ab,a,a,ab,-,ab,a,b,ab,ab,ab,a,ab,ab,ab,a,-,a,b,b,b,a,a,ab,ab,ab,ab,b,ab,ab,ab,ab,a,ab,a,a,b,a,ab,a,b,b,ab,ab,a,a,ab,a,a,ab,a,ab,a,-,b,ab,ab,ab,a,a,ab,ab,ab,a,-,ab,ab,ab,b,a,b,a,a,a,a,a,a	13.83
I	A	26890	921	B3.7	b,ab,ab,ab,ab,a,ab,ab,b,ab,ab,ab,ab,a,a,ab,a,-,a,a,ab,ab,b,a,b,ab,ab,ab,a,ab,ab,ab,a,ab,a,b,b,ab,a,a,ab,ab,ab,ab,b,ab,ab,ab,ab,a,ab,a,a,b,a,ab,a,b,ab,ab,ab,a,a,ab,a,a,ab,a,b,a,b,ab,ab,ab,ab,a,a,ab,ab,ab,-,b,ab,ab,ab,b,a,-,a,a,a,a,a,a	13.83
I	A	106529	379	B3.7	b,ab,a,ab,ab,a,ab,ab,b,ab,ab,-,-,-,-,-,-,a,a,-,ab,ab,b,a,-,ab,-,ab,a,ab,ab,ab,a,ab,a,b,b,ab,a,a,ab,ab,ab,ab,b,ab,b,ab,ab,a,ab,a,a,b,a,-,a,b,ab,ab,ab,a,a,ab,a,a,-,a,b,a,b,ab,ab,ab,ab,a,a,ab,-,ab,a,b,ab,ab,ab,b,a,ab,a,a,a,a,a,-	13.83
I	A	11501	5604	B3.7	b,ab,-,ab,ab,a,ab,ab,b,ab,ab,ab,-,-,a,a,-,ab,a,a,ab,ab,-,a,b,a,-,ab,a,ab,ab,ab,a,ab,a,b,b,ab,a,a,a,ab,ab,ab,b,ab,b,ab,ab,a,ab,a,a,b,a,ab,a,b,ab,ab,ab,a,a,ab,a,a,ab,a,b,a,b,ab,ab,ab,ab,a,a,ab,ab,ab,a,b,ab,ab,-,b,a,a,a,a,a,-,a,a	13.83
I	A	52055	481	B3.7	b,ab,ab,ab,ab,a,ab,ab,b,ab,ab,ab,a,-,a,ab,a,b,a,-,ab,ab,b,a,b,ab,ab,ab,a,-,ab,ab,a,ab,a,b,b,ab,a,a,ab,ab,b,ab,b,ab,b,ab,ab,a,ab,a,a,b,a,ab,a,b,ab,ab,ab,a,a,ab,a,a,ab,a,b,a,b,ab,ab,ab,ab,a,a,ab,ab,ab,-,-,-,ab,ab,b,-,-,a,a,a,a,a,a	13.83
I	A	52055	487	B3.7	b,ab,ab,ab,ab,a,ab,ab,b,ab,ab,ab,a,-,a,ab,a,b,a,-,ab,ab,-,a,b,ab,-,ab,a,-,ab,ab,a,ab,a,b,b,ab,a,a,ab,ab,b,ab,b,-,b,ab,ab,a,ab,a,a,b,a,ab,a,b,ab,ab,ab,a,a,ab,a,a,ab,a,b,a,b,ab,ab,ab,ab,a,a,ab,ab,ab,-,-,-,ab,ab,b,-,b,a,-,a,a,a,a	13.83
I	A	29745	555	B3.7	b,ab,ab,ab,ab,a,ab,ab,b,ab,-,-,-,a,a,ab,a,b,a,-,ab,-,b,a,b,ab,-,ab,a,ab,ab,ab,a,ab,a,b,b,-,a,a,ab,ab,ab,ab,b,-,b,ab,ab,a,ab,a,a,b,a,ab,a,b,ab,ab,ab,a,a,ab,a,-,ab,a,b,a,b,ab,ab,ab,-,a,a,ab,ab,ab,a,b,ab,ab,ab,b,a,ab,a,a,a,-,a,-	13.83
I	A	3536	13659	B3.7	b,ab,-,ab,ab,a,ab,b,b,ab,-,ab,-,a,-,ab,-,ab,a,-,b,-,b,a,b,ab,ab,ab,a,ab,ab,ab,a,b,a,b,b,ab,-,a,ab,ab,ab,ab,b,-,b,ab,ab,a,ab,a,a,b,a,b,a,b,-,ab,ab,a,a,ab,a,a,ab,a,b,-,b,ab,ab,ab,ab,a,a,ab,ab,ab,-,b,ab,b,-,b,-,ab,-,-,a,-,-,-	13.83
I	A	71692	39	B3.7	b,ab,-,ab,ab,a,ab,ab,b,ab,ab,ab,-,a,a,ab,-,-,a,-,ab,-,b,-,-,ab,-,ab,a,-,ab,ab,a,ab,a,b,b,ab,-,a,ab,ab,ab,ab,b,a,b,ab,ab,a,ab,a,a,b,-,ab,a,-,ab,ab,ab,a,a,ab,a,a,-,a,b,a,b,ab,ab,ab,ab,a,a,ab,ab,ab,a,b,a,ab,-,b,-,-,a,a,a,-,a,a	13.83
I	A	69502	254	B3.7	b,ab,-,ab,ab,a,ab,ab,b,ab,ab,ab,a,a,a,-,a,ab,a,a,ab,ab,b,a,b,ab,ab,ab,a,ab,ab,ab,a,ab,a,b,b,ab,a,a,ab,-,ab,ab,b,-,b,ab,ab,a,ab,a,a,b,a,ab,a,b,-,ab,ab,a,a,ab,a,a,ab,a,b,a,b,ab,ab,ab,ab,a,a,ab,ab,-,a,b,a,b,ab,b,a,-,a,-,a,a,a,a	13.83
I	A	3536	15113	B3.7	b,-,ab,ab,ab,a,ab,ab,b,ab,ab,ab,a,a,-,a,-,ab,-,-,ab,-,b,a,b,ab,ab,ab,a,ab,ab,ab,a,ab,a,b,b,ab,-,a,ab,-,ab,ab,b,ab,b,ab,ab,a,ab,a,a,b,a,ab,a,b,ab,b,ab,a,a,ab,a,a,b,a,b,a,-,ab,ab,ab,ab,a,a,ab,ab,ab,a,-,ab,b,-,-,a,a,a,-,a,-,a,-	13.83
I	A	555370	467	B3.7	b,ab,ab,ab,ab,a,ab,ab,b,ab,ab,ab,a,a,-,ab,-,-,a,a,ab,ab,b,a,b,ab,ab,ab,a,ab,ab,ab,a,ab,a,b,b,ab,a,a,ab,ab,ab,ab,b,ab,b,ab,ab,a,ab,a,a,b,a,ab,a,b,ab,ab,ab,a,a,ab,a,a,-,a,b,a,b,ab,ab,ab,ab,a,a,ab,ab,ab,-,b,ab,ab,ab,b,-,a,a,-,a,a,a,-	13.83
I	A	552117	1014	B3.7	b,ab,ab,ab,ab,a,ab,b,b,ab,-,ab,-,a,-,ab,a,ab,a,-,ab,ab,b,a,b,ab,-,ab,a,-,ab,ab,a,ab,a,b,b,ab,-,a,ab,ab,ab,-,b,ab,-,b,ab,a,ab,a,a,b,a,ab,a,b,ab,ab,ab,a,a,ab,a,a,ab,a,b,a,b,ab,ab,ab,ab,a,a,ab,ab,ab,-,-,ab,-,ab,b,-,-,-,-,a,a,-,a	13.83
I	A	552117	1018	B3.7	b,ab,-,ab,ab,a,ab,b,b,ab,-,ab,a,a,-,ab,a,ab,a,-,ab,ab,b,a,b,ab,-,ab,a,-,ab,ab,a,ab,a,b,b,ab,a,a,ab,ab,ab,-,b,ab,-,b,ab,a,ab,a,a,b,a,ab,a,b,ab,ab,ab,a,a,ab,a,a,ab,a,b,a,b,ab,ab,-,ab,a,a,ab,ab,-,-,-,-,ab,ab,b,-,-,-,-,a,a,-,a	13.83
I	A	28361	1464	B3.7	b,ab,ab,ab,ab,a,ab,ab,b,ab,ab,ab,a,a,a,ab,-,ab,a,-,ab,-,b,a,b,ab,ab,ab,a,ab,ab,ab,a,ab,a,b,b,ab,a,a,ab,ab,-,ab,b,-,-,b,ab,a,ab,a,a,b,a,ab,a,b,ab,ab,ab,a,a,ab,a,a,-,a,b,a,b,ab,ab,ab,ab,a,a,ab,ab,ab,a,b,a,ab,ab,b,a,b,a,-,a,a,a,a	13.83
I	A	5238	9932	B3.7	b,ab,ab,-,ab,a,ab,ab,b,ab,ab,a,-,a,-,-,-,ab,a,a,ab,-,-,a,b,-,-,ab,a,-,ab,ab,a,ab,a,b,b,ab,a,a,ab,ab,b,ab,b,ab,a,b,ab,a,ab,a,a,b,a,ab,a,b,ab,ab,ab,a,a,ab,a,a,ab,a,b,a,b,ab,ab,ab,ab,a,a,ab,ab,ab,a,b,a,-,a,-,a,-,-,a,a,a,a,a	13.83
I	A	36800	800	B3.7	b,ab,ab,ab,ab,a,ab,ab,b,ab,ab,ab,a,-,-,ab,a,ab,a,a,ab,ab,b,a,b,ab,ab,ab,a,ab,ab,ab,a,ab,a,b,b,ab,a,a,ab,ab,ab,ab,ab,ab,ab,b,ab,a,ab,a,a,b,a,ab,a,b,a,ab,ab,a,a,ab,a,a,ab,a,b,a,b,ab,ab,ab,ab,a,a,ab,ab,ab,a,b,b,ab,ab,b,a,b,a,a,a,a,a,a	13.83
I	A	21156	2975	B3.7	b,ab,-,-,ab,a,ab,ab,b,ab,-,ab,-,a,-,-,a,ab,a,-,-,-,b,-,b,ab,ab,ab,a,ab,ab,ab,a,ab,-,b,b,ab,a,a,ab,ab,ab,ab,b,ab,ab,-,b,a,ab,a,a,b,a,ab,a,b,ab,ab,ab,a,a,ab,a,a,-,a,b,a,b,ab,ab,ab,ab,a,a,-,ab,ab,a,b,ab,ab,b,b,a,ab,a,a,a,ab,a,a	13.83
I	A	21156	2976	B3.7	b,ab,-,-,ab,a,ab,ab,b,ab,-,ab,-,a,-,-,a,ab,a,-,-,-,b,-,b,ab,ab,ab,a,ab,ab,ab,a,ab,-,b,b,ab,a,a,ab,ab,ab,ab,b,ab,ab,-,b,a,ab,a,a,b,a,ab,a,b,ab,ab,ab,a,a,ab,a,a,ab,a,b,a,b,ab,ab,ab,ab,a,a,-,ab,ab,a,b,ab,ab,b,b,a,ab,a,a,a,ab,a,a	13.83
I	A	53302	201	B3.7	b,ab,ab,b,ab,a,ab,ab,b,ab,ab,ab,a,a,a,-,a,ab,a,a,ab,b,b,a,b,ab,ab,ab,a,ab,ab,ab,a,-,a,b,b,ab,a,a,ab,ab,ab,ab,b,-,ab,ab,-,a,b,a,a,b,a,-,a,b,ab,ab,ab,a,a,ab,a,a,ab,a,b,a,b,ab,ab,ab,ab,a,a,ab,ab,ab,a,b,b,-,ab,b,a,ab,a,a,a,a,a,a	13.83
I	A	5097	4327	B3.7	b,ab,ab,ab,ab,a,ab,ab,-,ab,ab,ab,-,-,-,-,a,ab,-,-,ab,-,b,a,-,ab,-,ab,a,-,ab,ab,a,ab,a,b,b,ab,-,a,ab,ab,ab,ab,b,-,ab,ab,ab,a,b,a,a,b,a,ab,a,b,ab,ab,ab,a,a,ab,a,a,ab,a,b,a,b,ab,ab,ab,-,a,a,ab,ab,ab,a,b,ab,-,ab,b,a,-,-,a,-,a,a,a	13.83
I	A	21225	1104	B3.7	b,-,ab,ab,ab,a,ab,ab,b,ab,ab,ab,-,-,a,ab,-,-,a,-,ab,-,b,a,b,ab,ab,-,a,ab,ab,ab,a,ab,a,b,b,-,a,a,ab,ab,ab,ab,b,-,ab,ab,ab,a,b,a,a,b,a,ab,a,b,b,ab,ab,a,-,ab,a,a,ab,a,b,a,b,ab,ab,ab,a,a,a,ab,ab,ab,-,-,b,ab,-,b,-,-,-,-,a,a,-,-	13.83
I	A	757	197035	B3.7	b,ab,ab,ab,ab,a,ab,-,b,ab,ab,ab,a,-,-,-,-,ab,-,-,-,-,b,a,b,ab,-,b,a,ab,ab,ab,a,ab,a,b,b,ab,a,a,ab,ab,-,ab,b,-,ab,ab,ab,a,b,a,a,b,a,ab,a,b,ab,ab,ab,a,a,ab,a,a,ab,a,-,ab,b,ab,ab,ab,ab,a,a,ab,ab,ab,a,b,ab,b,b,b,-,ab,a,-,a,a,a,-	13.83
I	A	4957	23536	B3.7	b,-,-,ab,ab,a,ab,ab,b,ab,ab,-,-,a,-,-,a,-,-,-,ab,-,b,a,b,ab,-,ab,a,-,ab,ab,a,ab,a,b,b,-,a,a,ab,ab,ab,-,b,b,ab,ab,ab,a,b,a,a,b,a,ab,a,b,ab,ab,ab,a,a,ab,a,a,ab,a,b,a,b,-,ab,ab,ab,a,a,ab,ab,ab,a,b,ab,ab,-,b,a,-,a,a,a,a,-,a	13.83
I	A	4957	23690	B3.7	b,ab,ab,ab,ab,a,ab,ab,b,ab,ab,ab,-,a,a,ab,a,ab,a,a,ab,-,b,a,b,ab,ab,ab,a,ab,ab,ab,a,ab,-,b,b,ab,a,a,ab,ab,ab,ab,b,ab,ab,ab,ab,a,b,a,a,b,a,ab,a,b,ab,ab,ab,a,a,ab,a,a,ab,a,b,a,b,ab,ab,ab,ab,a,a,ab,ab,ab,a,b,ab,-,ab,b,a,ab,a,a,a,a,-,a	13.83
I	A	548747	387	B3.7	b,ab,-,-,ab,a,ab,ab,b,-,-,ab,a,a,a,b,-,ab,-,-,ab,b,b,a,b,a,-,-,a,ab,ab,ab,a,ab,a,b,b,-,a,a,ab,ab,ab,ab,b,-,ab,ab,ab,a,b,a,a,b,a,ab,a,b,-,ab,ab,a,a,ab,a,a,a,a,b,a,b,ab,ab,ab,ab,a,a,b,ab,-,a,b,a,ab,-,b,a,-,a,-,a,a,a,a	13.83
I	A	552117	998	B3.7	b,ab,ab,ab,ab,a,ab,b,b,ab,-,ab,-,-,-,ab,-,ab,a,-,ab,ab,b,-,b,ab,-,ab,-,ab,ab,ab,a,ab,a,b,b,ab,-,a,ab,ab,ab,ab,b,ab,ab,b,ab,a,b,a,a,b,a,ab,a,b,ab,ab,ab,a,a,ab,a,a,ab,-,b,a,b,ab,ab,ab,ab,a,a,ab,ab,ab,-,-,-,-,ab,b,-,-,-,-,a,a,-,a	13.83
I	A	4957	23610	B3.7	b,ab,ab,ab,ab,a,ab,ab,b,ab,-,ab,-,a,a,a,-,-,a,-,ab,-,b,a,b,ab,-,ab,a,ab,b,ab,a,ab,-,b,b,ab,a,a,ab,ab,b,ab,b,b,ab,ab,ab,a,-,a,a,b,a,ab,a,b,ab,ab,ab,a,a,ab,a,a,ab,a,b,a,b,ab,ab,ab,ab,a,a,ab,-,ab,a,b,ab,ab,a,b,a,-,a,a,a,a,-,a	13.83
I	A	8734	7367	B3.7	b,ab,ab,-,ab,a,ab,a,b,ab,ab,a,-,a,-,-,a,a,a,-,-,-,b,a,b,ab,-,b,a,-,b,ab,a,a,a,b,b,a,a,a,ab,a,a,-,b,-,a,a,a,a,a,a,a,b,a,a,a,b,-,b,b,a,a,ab,a,a,a,a,b,a,b,a,ab,a,ab,a,a,ab,b,b,a,b,b,b,b,b,a,a,-,-,a,a,a,a	13.83
I	A	68478	426	B3.7	b,ab,ab,ab,ab,a,ab,-,b,ab,ab,-,-,-,-,ab,-,ab,a,-,ab,-,b,a,b,ab,ab,ab,a,ab,b,ab,a,ab,a,b,b,ab,a,a,ab,ab,b,ab,b,-,ab,ab,ab,a,ab,a,a,b,a,ab,a,b,ab,ab,ab,a,a,ab,a,a,ab,a,b,a,b,ab,-,ab,ab,a,a,ab,ab,-,a,b,-,b,a,b,a,ab,a,a,-,a,-,a	13.83
I	A	1397	10723	B3.7	b,ab,ab,ab,ab,a,ab,ab,b,ab,ab,ab,-,-,a,ab,a,ab,a,a,ab,ab,b,a,b,ab,-,ab,a,ab,b,ab,a,ab,a,b,b,ab,-,a,ab,ab,ab,ab,b,ab,ab,ab,ab,a,b,a,a,b,a,ab,a,b,ab,ab,ab,a,a,-,a,a,ab,a,b,a,b,ab,ab,ab,ab,a,a,ab,ab,ab,a,b,ab,a,ab,b,-,-,a,a,a,a,a,a	13.83
I	A	552753	184	B3.7	b,ab,ab,ab,ab,a,ab,ab,b,ab,ab,ab,a,a,-,-,-,ab,a,-,ab,ab,b,a,b,ab,-,ab,a,ab,-,b,a,ab,a,b,b,ab,a,a,ab,ab,ab,ab,b,ab,b,ab,ab,a,ab,a,a,b,a,ab,a,b,ab,ab,-,a,a,ab,a,a,-,a,b,a,b,ab,ab,ab,ab,a,a,ab,ab,ab,a,b,ab,-,b,b,a,ab,a,a,-,-,a,-	13.83
I	A	405	3499	B3.7	b,-,-,ab,ab,a,ab,-,b,ab,ab,ab,-,a,-,-,-,ab,a,-,ab,ab,b,-,b,ab,-,ab,a,ab,ab,b,a,ab,-,b,b,ab,-,a,ab,ab,ab,ab,b,ab,ab,ab,ab,a,ab,-,a,b,a,ab,a,b,ab,ab,ab,a,a,ab,a,a,-,a,-,a,b,ab,ab,-,ab,a,a,-,ab,ab,-,-,b,ab,-,b,a,b,-,-,a,-,a,a	13.83
I	A	66074	348	B3.7	b,b,ab,ab,ab,a,ab,-,b,b,b,ab,-,-,-,b,-,-,a,-,-,-,b,a,b,-,-,ab,a,-,ab,b,a,-,a,b,b,ab,-,a,ab,-,ab,ab,b,-,-,-,ab,a,-,a,a,b,a,b,a,b,ab,ab,ab,a,a,b,a,a,b,a,b,a,b,ab,b,ab,ab,a,a,ab,ab,ab,a,b,ab,ab,b,b,a,ab,-,a,a,-,-,a	13.83
I	A	560645	261	B3.7	b,ab,ab,ab,ab,a,ab,ab,b,ab,ab,-,a,a,a,ab,a,ab,a,a,ab,ab,b,a,b,ab,ab,ab,a,ab,ab,b,a,a,a,b,b,ab,a,a,ab,a,ab,ab,b,ab,-,ab,ab,a,-,a,a,b,a,-,a,b,ab,ab,ab,a,a,ab,a,a,ab,a,b,a,b,-,ab,ab,ab,a,a,ab,ab,ab,a,b,ab,ab,b,b,a,ab,a,a,a,a,a,a	13.83
I	A	405	3714	B3.7	b,ab,ab,ab,ab,a,ab,ab,b,ab,ab,ab,-,-,a,-,-,ab,a,-,ab,ab,b,a,b,ab,-,ab,a,-,ab,b,a,ab,a,b,b,ab,a,a,ab,ab,ab,ab,b,ab,ab,ab,ab,a,-,a,a,b,a,ab,-,b,ab,ab,ab,a,a,ab,a,a,b,a,b,a,b,ab,ab,b,ab,a,a,ab,ab,ab,-,-,b,ab,-,b,-,-,a,-,-,-,a,a	13.83
I	A	8734	7213	B3.7	b,ab,ab,a,ab,a,ab,a,b,ab,ab,a,a,a,a,-,a,a,a,a,ab,-,b,a,b,ab,ab,ab,a,ab,ab,b,a,a,a,b,b,a,a,a,b,a,-,ab,b,a,a,a,a,a,a,a,a,b,a,a,a,b,a,ab,b,a,a,ab,a,a,a,a,b,a,b,a,ab,a,ab,a,a,ab,ab,ab,-,b,b,ab,b,b,a,a,-,-,a,a,a,-	13.83
I	A	24555	1342	B3.7	b,a,ab,-,ab,a,ab,ab,b,ab,ab,ab,-,a,-,-,a,-,a,a,ab,-,b,a,b,ab,-,ab,a,ab,ab,b,a,ab,a,b,b,ab,a,a,ab,ab,-,ab,b,-,ab,-,ab,a,ab,a,a,b,a,ab,a,b,ab,-,-,a,a,ab,a,a,-,a,b,a,b,ab,ab,-,ab,a,a,ab,ab,ab,a,b,b,ab,ab,b,a,a,a,a,a,a,a,a	13.83
I	A	833	12775	B3.7	b,ab,ab,ab,ab,a,ab,ab,b,ab,ab,ab,-,-,a,-,-,ab,-,a,ab,-,b,a,b,ab,ab,ab,a,-,ab,b,a,ab,a,b,b,ab,a,a,ab,-,ab,ab,b,-,ab,ab,ab,a,ab,a,a,b,a,ab,a,b,ab,ab,ab,a,a,ab,a,a,ab,a,b,a,b,ab,ab,ab,-,a,a,ab,ab,ab,a,b,b,-,b,b,a,ab,-,a,-,a,a,a	13.83
I	A	1163	64857	B3.7	b,ab,ab,ab,ab,a,ab,ab,b,ab,ab,ab,-,a,a,b,a,ab,-,a,ab,b,b,a,b,ab,ab,ab,a,ab,ab,b,a,ab,a,b,b,ab,a,a,ab,ab,ab,ab,b,ab,ab,ab,ab,a,ab,a,a,b,a,ab,a,b,ab,ab,ab,a,a,ab,a,a,ab,a,b,a,b,ab,ab,ab,ab,a,a,ab,ab,ab,a,b,ab,ab,ab,b,a,ab,a,a,a,a,a,a	13.83
I	A	51364	444	B3.7	b,ab,ab,ab,ab,a,ab,ab,b,ab,ab,ab,-,a,a,ab,a,-,a,a,ab,-,b,a,b,ab,ab,ab,a,-,ab,b,a,ab,a,b,b,ab,a,a,ab,b,ab,ab,b,ab,ab,ab,ab,a,ab,a,a,b,a,ab,a,b,ab,ab,ab,a,a,ab,a,a,b,a,b,a,b,ab,ab,ab,ab,a,a,ab,ab,ab,a,b,b,ab,-,b,-,-,a,-,a,a,a,a	13.83
I	A	563111	213	D1.10	-,-,-,-,a,a,-,-,ab,a,ab,-,-,a,a,ab,a,ab,a,a,a,a,ab,a,ab,a,-,-,a,a,ab,-,a,ab,a,ab,ab,a,a,a,ab,ab,ab,ab,ab,a,-,-,ab,a,ab,a,a,ab,a,ab,a,-,ab,ab,ab,a,a,ab,a,a,a,a,ab,a,ab,a,ab,a,a,a,a,a,-,-,a,ab,a,ab,ab,-,a,ab,a,a,a,a,a,a	13.83
I	A	563111	139	B3.7	b,a,ab,-,a,a,-,ab,b,a,-,ab,a,a,a,a,a,ab,a,a,a,-,b,a,b,a,-,-,a,ab,ab,-,a,ab,a,b,b,ab,a,a,ab,ab,ab,ab,b,-,ab,ab,ab,a,ab,a,a,b,a,ab,a,b,ab,ab,-,a,a,ab,a,a,ab,a,b,a,b,a,ab,-,a,a,a,-,-,-,a,b,-,ab,ab,b,a,ab,a,a,a,a,a,a	13.83
I	A	563111	189	B3.7	b,-,ab,ab,ab,a,ab,ab,b,a,ab,ab,a,a,a,ab,a,ab,a,a,a,ab,b,a,b,-,ab,ab,a,ab,ab,ab,a,ab,a,b,b,ab,a,a,ab,ab,ab,ab,b,ab,ab,ab,ab,a,ab,a,a,b,a,ab,a,b,ab,ab,ab,a,a,ab,a,a,ab,a,b,a,b,-,ab,ab,ab,a,a,-,ab,ab,a,b,ab,ab,ab,b,a,ab,a,a,a,a,a,a	13.83
I	A	563111	97	B3.7	b,a,-,ab,ab,a,a,ab,b,-,ab,ab,a,a,a,-,a,ab,a,a,-,-,b,a,b,ab,ab,a,a,ab,ab,ab,a,ab,a,b,b,ab,a,a,ab,ab,ab,ab,b,ab,ab,ab,ab,a,ab,a,a,b,a,ab,a,b,ab,ab,ab,a,a,ab,a,a,ab,a,b,a,b,ab,ab,ab,-,a,a,ab,ab,ab,a,b,ab,ab,ab,b,a,ab,a,a,a,a,-,a	13.83
I	A	105	268228	D1.10	ab,-,-,-,a,a,a,ab,ab,a,-,ab,-,a,-,-,-,ab,-,-,-,ab,a,-,ab,a,-,a,a,-,a,-,a,ab,a,ab,ab,-,a,a,a,ab,ab,a,-,ab,ab,ab,ab,a,-,a,a,a,a,ab,a,ab,ab,a,a,a,a,a,a,a,-,a,ab,-,ab,-,a,ab,a,a,a,a,a,a,a,ab,a,-,a,-,a,-,a,-,a,a,-,a	13.83
I	A	12971	1280	D1.10	ab,-,-,-,a,a,a,ab,ab,a,-,ab,-,a,a,a,a,-,-,-,a,-,ab,a,ab,a,a,a,a,a,a,a,-,ab,a,ab,ab,ab,-,a,a,-,ab,a,-,ab,ab,ab,ab,a,ab,a,a,ab,a,ab,a,ab,-,a,a,-,a,a,a,a,ab,a,-,a,a,ab,a,ab,a,-,a,a,a,a,-,ab,-,-,a,-,-,ab,a,-,a,a,a,a	13.83
I	A	16603	3177	D1.10	ab,-,-,-,a,a,a,-,ab,a,a,ab,-,a,-,a,a,-,-,-,a,-,ab,-,ab,-,a,a,a,-,a,a,-,ab,a,ab,ab,-,a,a,a,ab,ab,a,ab,-,ab,ab,ab,a,ab,a,a,ab,a,ab,a,ab,ab,a,a,a,a,a,a,-,ab,a,ab,a,ab,ab,a,ab,a,a,a,a,a,a,a,ab,a,a,-,a,a,b,a,a,-,a,-,a	13.83
I	A	3442	11264	D1.10	ab,-,-,-,a,a,a,ab,-,a,a,ab,-,-,a,-,-,a,-,-,-,ab,ab,-,-,a,-,a,a,-,a,a,a,ab,a,ab,ab,ab,-,a,-,ab,-,a,ab,ab,ab,-,ab,a,ab,a,a,ab,a,ab,a,ab,-,a,a,a,a,a,a,a,ab,a,ab,a,ab,ab,a,ab,-,a,a,a,a,a,a,-,a,a,a,ab,-,-,a,a,a,-,-,a	13.83
I	A	538125	886	D1.10	ab,-,-,-,a,a,a,ab,-,a,-,ab,-,a,-,-,a,ab,a,-,-,-,ab,a,-,a,-,a,a,-,-,a,a,ab,a,ab,ab,ab,a,a,-,ab,ab,a,-,ab,-,ab,ab,a,ab,a,a,ab,a,ab,a,ab,ab,a,a,a,a,a,-,a,-,-,ab,a,-,ab,a,ab,a,a,a,a,a,a,a,ab,a,-,a,-,a,-,a,a,a,a,a,a	13.83
I	A	5587	11564	D1.10	ab,-,-,-,a,a,a,ab,ab,a,a,-,-,-,-,-,-,ab,a,a,a,-,-,a,ab,a,a,a,a,-,a,a,a,ab,a,ab,ab,ab,a,a,a,-,ab,a,ab,-,ab,-,ab,a,ab,a,a,-,a,ab,a,ab,-,a,a,a,a,a,a,a,ab,a,ab,a,ab,ab,a,ab,a,a,a,a,a,-,a,-,a,a,a,-,a,-,-,-,a,a,-,a	13.83
I	A	55957	546	D1.10	ab,-,-,-,a,a,a,-,ab,a,a,ab,-,a,a,-,-,ab,-,-,a,ab,ab,a,ab,a,-,a,a,-,a,a,a,ab,a,ab,ab,ab,-,a,a,ab,ab,a,ab,ab,ab,ab,ab,a,ab,a,a,-,a,ab,a,-,ab,a,a,a,a,a,a,a,ab,a,ab,a,ab,ab,a,-,a,a,a,a,a,a,a,ab,a,a,a,ab,-,ab,a,-,a,a,a,a	13.83
I	A	748	171039	D1.10	ab,-,-,-,a,a,a,ab,ab,a,a,ab,-,a,-,a,-,-,-,-,a,ab,ab,a,ab,a,a,a,a,a,a,a,a,a,a,ab,ab,ab,a,a,a,ab,ab,a,ab,ab,ab,ab,ab,a,ab,a,a,ab,-,ab,a,ab,ab,a,a,a,a,a,a,a,ab,a,ab,a,ab,ab,a,ab,a,a,a,a,a,a,a,ab,a,a,a,ab,a,ab,a,a,a,a,a,a	13.83
I	A	10080	11530	D1.10	ab,a,-,-,a,a,a,ab,ab,a,a,ab,-,a,a,a,-,ab,a,a,-,ab,-,a,ab,a,-,a,a,a,a,a,a,ab,a,ab,ab,ab,a,a,a,ab,ab,a,ab,-,ab,ab,ab,a,ab,a,a,-,a,ab,a,ab,ab,a,a,a,a,a,a,a,ab,a,ab,a,ab,ab,a,ab,a,a,a,a,a,a,-,ab,a,a,a,ab,a,ab,a,-,a,-,a,a	13.83
I	A	1046	70723	D1.10	ab,a,-,-,a,a,a,-,ab,a,a,ab,-,a,-,-,-,-,a,-,a,-,-,a,ab,a,a,a,a,a,a,a,a,ab,a,ab,ab,ab,a,a,a,ab,-,a,ab,ab,ab,ab,ab,a,-,a,a,ab,a,ab,a,ab,-,a,a,a,a,a,a,a,ab,a,ab,a,ab,ab,a,-,a,a,a,a,a,a,a,-,a,a,a,ab,a,-,a,-,a,a,-,a	13.83
I	A	105	268134	D1.10	ab,a,-,-,a,a,a,-,ab,a,a,-,-,a,-,a,a,ab,a,a,a,ab,a,a,-,a,a,a,a,-,a,a,a,ab,a,-,ab,ab,-,a,a,ab,ab,a,ab,ab,ab,ab,ab,a,ab,a,a,ab,a,ab,a,ab,ab,a,a,a,a,a,a,a,ab,a,ab,a,ab,ab,a,-,a,a,a,-,a,a,a,ab,a,a,-,ab,a,ab,a,a,a,a,-,a	13.83
I	A	16943	728	D1.10	ab,a,-,-,a,a,a,ab,-,a,-,ab,-,-,-,a,a,-,a,-,a,-,ab,a,ab,a,a,a,a,-,-,a,a,ab,a,ab,ab,ab,a,a,a,ab,ab,a,ab,-,ab,-,-,a,ab,a,a,ab,a,ab,a,ab,ab,a,a,a,a,a,a,a,-,a,ab,a,ab,ab,a,-,a,a,a,a,a,a,a,ab,-,-,a,ab,-,ab,-,-,a,-,a,-	13.83
I	A	19085	3512	D1.10	ab,a,-,-,a,a,a,ab,ab,a,a,ab,-,-,a,a,a,ab,a,-,a,-,ab,a,ab,a,-,a,a,a,a,a,a,ab,a,ab,ab,ab,a,a,a,ab,-,-,ab,-,ab,ab,ab,a,ab,a,a,ab,a,ab,a,ab,ab,a,a,a,a,a,a,a,-,a,ab,a,-,ab,a,-,a,a,a,a,a,a,-,-,a,a,a,ab,a,ab,a,-,a,a,a,a	13.83
I	A	2310	38439	D1.10	ab,a,-,-,a,a,a,ab,ab,a,a,ab,-,-,-,a,-,-,-,-,a,-,ab,-,ab,a,a,a,a,a,a,a,a,ab,a,ab,ab,-,a,a,a,ab,ab,a,ab,ab,-,a,ab,a,ab,a,a,ab,a,ab,a,ab,-,a,a,a,a,a,a,a,ab,-,-,a,ab,ab,a,ab,a,a,a,a,a,-,a,ab,-,-,a,ab,a,-,a,-,a,a,a,a	13.83
I	A	24285	1660	D1.10	ab,a,-,-,a,a,a,-,-,a,-,ab,-,a,a,a,a,-,a,-,-,ab,ab,a,ab,a,-,a,a,a,a,a,a,ab,a,ab,ab,ab,a,a,a,ab,ab,a,ab,ab,ab,ab,ab,a,ab,a,a,ab,a,-,a,ab,ab,a,a,a,a,a,a,a,-,a,ab,a,ab,ab,a,ab,a,-,a,a,a,a,a,-,-,-,-,ab,-,-,a,-,a,a,-,-	13.83
I	A	34384	176	D1.10	ab,a,-,-,a,a,a,ab,-,a,a,ab,-,a,-,-,-,ab,-,a,-,ab,ab,a,ab,a,-,a,a,-,a,a,a,ab,a,ab,ab,ab,a,a,a,ab,ab,a,ab,ab,ab,ab,ab,a,ab,a,a,ab,a,ab,a,ab,ab,a,a,a,a,a,a,a,ab,-,ab,a,ab,ab,a,ab,a,a,a,a,a,a,a,ab,a,a,a,ab,a,ab,a,a,a,a,a,a	13.83
I	A	3595	27836	D1.10	ab,a,-,-,a,a,a,ab,ab,a,a,ab,-,a,a,-,a,-,-,a,a,-,ab,a,ab,a,-,a,a,-,a,a,a,a,a,ab,ab,ab,a,a,a,ab,ab,a,ab,-,ab,ab,ab,a,ab,a,a,ab,a,ab,a,ab,ab,a,a,a,a,a,a,a,ab,a,ab,a,ab,ab,a,ab,a,a,a,a,a,a,a,ab,a,a,a,a,a,ab,a,a,a,a,a,a	13.83
I	A	362	250495	D1.10	ab,a,-,-,a,a,a,ab,-,a,a,ab,-,a,a,-,-,-,a,-,a,-,-,a,ab,a,a,a,a,-,a,a,a,ab,a,ab,a,ab,a,a,a,ab,ab,a,ab,ab,a,-,ab,a,ab,a,a,ab,a,ab,a,ab,ab,a,a,a,a,a,a,a,-,a,ab,a,ab,ab,a,-,a,a,a,a,a,a,a,ab,a,-,a,a,a,-,a,-,a,a,a,-	13.83
I	A	4631	8118	D1.10	ab,a,-,-,a,a,a,ab,ab,a,-,ab,a,-,-,a,a,ab,-,-,a,ab,ab,a,ab,a,-,a,a,-,a,a,-,ab,a,ab,ab,ab,-,a,a,-,ab,a,ab,ab,ab,ab,ab,a,ab,a,a,ab,a,ab,a,ab,ab,a,a,a,a,a,a,a,ab,a,ab,a,ab,ab,-,ab,a,a,a,a,a,a,a,ab,-,a,a,ab,-,ab,a,-,a,-,a,a	13.83
I	A	6302	10132	D1.10	ab,a,-,-,a,a,a,ab,ab,a,a,-,a,-,-,-,-,-,a,-,-,-,ab,a,ab,a,a,a,a,-,a,a,a,ab,-,ab,ab,ab,-,a,a,a,-,a,ab,ab,ab,ab,ab,a,ab,a,a,ab,a,ab,a,ab,a,a,a,a,a,a,a,-,ab,a,-,a,ab,-,a,ab,a,a,a,a,a,a,a,ab,a,a,a,a,a,-,a,a,-,-,a,a	13.83
I	A	6302	6279	D1.10	ab,a,-,-,a,a,a,ab,-,a,-,ab,a,a,-,-,-,-,a,-,-,ab,ab,-,-,a,-,a,a,a,a,a,a,ab,a,ab,ab,ab,a,a,a,ab,ab,-,ab,ab,ab,ab,-,a,ab,a,a,ab,a,ab,a,ab,ab,a,a,a,a,a,a,a,ab,-,ab,a,-,ab,a,ab,a,a,a,a,a,a,a,ab,a,a,-,-,-,-,a,a,a,a,a,a	13.83
I	A	6669	5002	D1.10	ab,a,-,-,a,a,a,ab,ab,a,a,ab,a,a,a,-,-,ab,a,-,a,ab,ab,a,ab,a,a,a,a,a,a,a,a,ab,a,ab,ab,ab,a,a,a,ab,ab,a,ab,ab,ab,ab,ab,a,ab,a,a,ab,a,ab,a,ab,ab,a,a,a,a,a,a,a,ab,a,ab,a,ab,ab,a,ab,a,a,a,a,a,a,a,ab,-,a,a,ab,a,ab,a,-,a,-,a,a	13.83
I	A	669	6418	D1.10	ab,a,-,-,a,a,a,ab,-,a,a,-,-,-,a,-,a,ab,a,-,a,-,ab,a,ab,a,a,a,a,a,a,a,a,-,a,ab,ab,ab,a,a,a,ab,ab,a,ab,ab,ab,ab,-,a,ab,a,a,ab,a,ab,a,ab,ab,a,a,a,a,a,a,a,ab,a,ab,a,ab,ab,a,ab,a,a,a,a,a,a,a,ab,a,a,a,ab,a,ab,a,a,a,a,a,a	13.83
I	A	18638	2306	D1.10	-,-,a,-,a,a,a,ab,ab,a,a,ab,-,a,a,ab,a,a,a,a,a,ab,ab,a,ab,-,-,ab,a,-,a,a,a,ab,a,ab,-,ab,a,a,-,ab,a,ab,ab,ab,ab,ab,ab,a,-,a,a,ab,a,ab,a,-,ab,a,ab,a,a,a,a,a,ab,a,-,a,-,ab,a,ab,ab,a,a,a,ab,ab,a,-,ab,a,a,ab,a,a,a,a,a,a,a,a	13.83
I	A	18638	2377	B3.7	-,a,-,ab,ab,a,ab,ab,b,a,a,-,a,a,a,ab,a,a,a,a,-,ab,b,a,-,ab,-,a,a,ab,ab,ab,a,ab,a,b,b,ab,a,a,-,ab,a,ab,b,ab,ab,ab,ab,a,a,a,a,b,a,-,a,-,ab,a,ab,a,a,a,a,a,a,a,-,a,b,-,ab,ab,ab,a,a,a,ab,ab,a,-,ab,ab,a,b,a,a,a,-,a,a,a,ab	13.83
I	A	18638	2582	B3.7	b,ab,ab,ab,ab,a,ab,ab,b,ab,ab,ab,-,a,-,ab,-,-,a,-,-,ab,b,a,b,ab,-,ab,a,ab,ab,ab,a,ab,a,b,-,ab,a,a,ab,ab,a,ab,b,-,ab,ab,ab,a,ab,a,a,b,a,ab,a,b,ab,-,ab,a,a,-,a,a,ab,a,b,a,-,ab,ab,ab,ab,a,a,ab,ab,ab,a,b,-,ab,a,b,a,-,a,a,a,a,a,-	13.83
I	A	10525	445	D1.10	ab,-,a,-,a,a,a,ab,-,a,-,ab,-,-,a,a,-,-,a,-,a,ab,a,a,ab,a,-,a,a,a,a,a,a,ab,a,ab,a,-,-,a,a,ab,ab,a,ab,-,-,ab,ab,a,ab,a,a,ab,a,ab,a,ab,-,a,a,a,a,a,a,-,ab,a,-,a,ab,-,a,ab,a,a,a,a,a,a,-,a,a,a,a,a,-,ab,a,a,a,-,a,-	13.83
I	A	18463	3384	D1.10	ab,-,a,-,a,a,a,ab,ab,a,a,ab,-,-,a,-,a,-,a,-,a,-,ab,a,ab,a,-,a,a,a,a,a,a,ab,a,ab,ab,ab,a,a,a,ab,ab,a,ab,ab,ab,ab,ab,a,ab,a,a,ab,a,ab,a,-,a,a,a,a,a,a,a,a,ab,-,ab,a,ab,ab,a,ab,a,a,a,a,a,a,a,ab,a,a,a,a,a,ab,a,-,a,a,a,a	13.83
I	A	18463	3441	D1.10	ab,-,a,-,a,a,a,ab,ab,a,-,ab,-,-,a,-,a,-,-,-,a,-,ab,a,ab,a,-,a,a,-,a,a,a,ab,-,ab,ab,ab,a,a,a,ab,-,a,ab,-,-,ab,ab,a,ab,a,a,ab,a,ab,a,ab,a,a,-,a,a,a,a,a,ab,-,ab,-,ab,-,a,ab,a,a,a,a,a,a,a,ab,a,a,-,-,a,ab,a,-,a,-,a,a	13.83
I	A	47528	407	D1.10	ab,-,a,-,a,a,a,ab,ab,a,a,ab,-,a,-,a,-,ab,a,-,a,ab,-,a,ab,a,a,a,a,a,a,a,a,ab,a,ab,ab,ab,a,a,a,ab,ab,a,ab,ab,ab,-,ab,a,-,a,-,ab,a,ab,a,ab,ab,a,a,a,a,a,a,a,ab,a,ab,a,ab,ab,a,ab,a,a,a,a,a,a,-,ab,a,a,-,-,-,-,a,-,a,-,-,a	13.83
I	A	5587	11525	D1.10	ab,-,a,-,a,a,a,ab,ab,a,a,-,-,-,-,-,-,ab,a,a,a,-,ab,a,-,a,a,a,a,-,a,a,a,-,a,ab,ab,ab,-,a,a,ab,ab,a,ab,-,ab,-,ab,a,ab,a,a,ab,a,ab,a,ab,ab,a,a,a,a,a,a,a,ab,a,ab,a,-,ab,a,ab,a,a,a,a,a,a,a,-,a,a,a,ab,a,ab,-,-,-,-,a,-	13.83
I	A	55957	113	D1.10	ab,-,a,-,a,a,a,ab,ab,a,a,ab,-,-,-,-,a,ab,a,-,a,ab,ab,a,ab,-,-,a,-,-,a,-,a,ab,a,ab,ab,ab,a,a,a,ab,ab,a,ab,ab,-,ab,ab,a,ab,a,a,ab,a,ab,a,ab,ab,a,a,a,a,a,a,a,ab,-,ab,a,-,ab,-,ab,a,a,a,a,a,a,a,ab,a,a,-,ab,a,ab,-,-,a,-,a,-	13.83
I	A	5610	12020	D1.10	ab,-,a,-,a,a,a,ab,ab,a,-,-,a,-,-,-,-,a,-,-,a,-,ab,a,ab,a,a,a,a,-,a,a,a,ab,a,ab,ab,-,-,a,a,ab,ab,a,ab,ab,ab,-,-,a,ab,a,a,ab,a,-,a,ab,ab,a,a,a,a,a,a,a,ab,-,ab,a,ab,ab,a,a,a,a,a,a,a,-,a,ab,a,-,a,a,a,-,a,-,-,a,-,-	13.83
I	A	6221	7200	D1.10	ab,-,a,-,a,a,a,ab,ab,a,a,ab,-,a,-,-,-,ab,-,-,a,-,ab,a,ab,a,a,a,a,-,a,a,a,ab,a,ab,ab,ab,a,a,a,ab,ab,a,ab,ab,ab,ab,ab,a,-,a,a,ab,a,ab,a,ab,a,a,a,a,a,a,a,a,-,a,ab,a,ab,-,a,ab,-,a,a,a,a,a,a,ab,a,a,a,-,-,-,a,a,a,a,a,-	13.83
I	A	669	6705	D1.10	ab,-,a,-,a,a,a,ab,ab,a,a,ab,-,-,a,a,a,ab,a,-,a,ab,ab,a,ab,a,-,a,a,a,a,a,a,a,a,ab,ab,ab,a,a,a,ab,ab,a,ab,-,ab,-,ab,a,ab,a,a,ab,a,ab,a,ab,ab,a,a,a,a,a,a,a,ab,a,ab,a,ab,ab,a,ab,a,a,a,a,a,a,a,ab,a,a,a,ab,a,-,a,a,-,a,a,-	13.83
I	A	988	5684	D1.10	ab,-,a,-,a,a,a,ab,-,a,a,ab,-,a,-,-,-,ab,-,-,a,-,ab,-,ab,a,a,a,a,a,a,a,a,ab,a,ab,-,ab,a,a,a,ab,ab,a,-,a,-,a,ab,a,ab,a,a,ab,a,ab,a,-,-,a,a,a,a,a,a,a,ab,a,-,a,ab,ab,a,ab,a,a,a,a,a,a,a,-,a,a,-,ab,-,ab,a,-,-,-,a,a	13.83
I	A	988	5686	D1.10	ab,-,a,-,a,a,a,ab,-,a,a,ab,-,a,-,-,-,ab,-,-,a,ab,ab,-,ab,a,a,a,a,a,a,a,a,ab,a,ab,-,ab,a,a,a,ab,ab,a,-,a,-,a,ab,a,-,a,a,ab,a,ab,a,ab,-,a,a,a,a,a,a,a,ab,a,-,a,ab,-,a,ab,a,a,a,a,a,a,a,-,a,a,-,ab,-,ab,a,-,-,-,a,a	13.83
I	A	988	5717	D1.10	ab,-,a,-,a,a,a,ab,ab,a,-,ab,-,a,-,-,-,ab,-,-,a,ab,ab,-,ab,a,a,a,a,a,a,a,a,ab,-,ab,ab,ab,-,a,a,ab,ab,a,ab,a,-,ab,ab,-,ab,a,a,ab,a,ab,a,ab,ab,a,a,a,a,a,a,a,ab,a,ab,a,ab,ab,a,ab,a,-,a,a,a,-,a,-,a,a,-,ab,-,ab,a,-,-,a,a,-	13.83
I	A	1449	33617	D1.10	-,a,a,-,a,a,a,ab,ab,a,a,ab,a,a,a,a,a,ab,a,a,a,ab,ab,a,ab,a,a,a,a,a,a,a,a,ab,a,ab,ab,ab,a,a,a,-,ab,a,ab,ab,ab,ab,ab,a,ab,a,a,ab,a,ab,a,-,ab,a,a,a,a,a,a,a,ab,a,ab,a,ab,ab,a,ab,a,a,a,a,a,a,a,ab,a,a,a,ab,a,ab,a,a,a,a,a,a	13.83
I	A	1580	98314	D1.10	-,a,a,-,a,a,a,ab,ab,a,a,ab,a,a,a,-,-,ab,a,-,a,ab,ab,a,-,a,-,a,a,-,a,a,a,ab,a,ab,ab,ab,a,a,a,ab,ab,a,ab,ab,-,ab,ab,a,ab,a,a,ab,a,ab,a,ab,ab,a,a,a,a,a,a,a,a,a,ab,a,ab,ab,a,ab,a,a,a,a,a,a,a,ab,a,a,a,ab,a,ab,-,-,a,-,a,-	13.83
I	A	21192	1266	D1.10	-,a,a,-,a,a,a,ab,-,a,a,ab,-,a,-,a,a,-,a,a,a,ab,ab,a,ab,a,a,a,a,a,a,a,a,-,a,ab,ab,ab,a,a,a,ab,ab,a,-,-,-,-,-,a,ab,a,a,ab,a,ab,a,ab,-,a,a,a,a,a,a,a,ab,a,ab,a,a,a,a,ab,a,a,a,a,a,a,a,-,a,a,-,a,-,ab,-,a,a,a,a,-	13.83
I	A	704	74080	D1.10	-,a,a,-,a,a,a,ab,ab,a,a,ab,-,-,-,a,a,ab,-,-,a,-,ab,-,-,-,a,a,a,a,a,a,a,ab,a,ab,a,ab,a,a,a,ab,-,a,-,-,ab,ab,ab,a,ab,a,a,ab,a,ab,-,-,ab,a,a,a,a,a,a,a,-,a,ab,a,ab,ab,a,-,a,a,a,a,a,a,-,ab,a,a,a,a,-,-,-,a,-,a,-,-	13.83
I	A	4749	3977	D1.10	a,a,a,-,a,a,a,ab,ab,a,a,ab,a,a,-,-,a,-,a,-,a,-,-,a,ab,a,a,a,a,a,a,a,a,a,a,ab,ab,ab,a,a,a,-,ab,a,ab,ab,ab,-,ab,a,ab,a,a,ab,a,ab,a,a,ab,a,a,a,a,a,a,a,ab,a,ab,a,ab,ab,a,ab,a,a,a,a,a,a,a,ab,a,a,a,ab,a,ab,a,-,a,a,a,a	13.83
I	A	4749	4028	B3.7	b,ab,ab,ab,ab,a,ab,ab,b,ab,ab,ab,a,a,-,-,a,-,a,a,ab,ab,b,a,b,ab,ab,ab,a,ab,ab,ab,a,ab,a,b,b,ab,a,a,ab,ab,ab,ab,b,ab,ab,ab,ab,a,ab,a,a,b,a,ab,a,b,ab,ab,ab,a,a,ab,a,a,ab,a,b,a,b,ab,ab,ab,ab,a,a,ab,ab,ab,a,b,ab,ab,ab,b,a,ab,a,-,a,a,a,a	13.83
I	A	4749	4020	B3.7	b,ab,-,-,ab,a,ab,ab,b,ab,ab,ab,a,a,-,-,a,b,a,-,ab,a,b,a,b,ab,ab,ab,a,ab,ab,ab,a,ab,a,b,b,ab,a,a,ab,ab,ab,ab,b,ab,ab,ab,b,a,ab,a,a,b,a,b,a,b,b,-,b,a,a,ab,a,a,ab,a,b,a,b,-,ab,ab,ab,a,a,ab,ab,ab,a,b,ab,-,-,b,a,-,a,-,a,a,a,a	13.83
I	A	4749	4015	B3.7	b,ab,ab,ab,ab,a,ab,ab,b,ab,ab,ab,a,a,-,ab,a,-,a,a,ab,ab,b,a,b,ab,ab,ab,a,ab,ab,ab,a,ab,a,b,b,ab,a,a,ab,ab,ab,ab,b,ab,ab,ab,ab,a,ab,a,a,b,a,ab,a,b,ab,ab,ab,a,a,ab,a,a,ab,a,b,a,b,ab,ab,ab,ab,a,a,ab,ab,ab,a,b,ab,ab,ab,b,a,b,a,-,a,a,a,a	13.83
I	A	6669	4558	D1.10	a,a,a,-,a,a,a,ab,ab,a,a,a,-,a,a,-,-,ab,a,a,a,-,a,a,a,a,a,a,a,a,a,a,a,ab,a,-,ab,a,a,a,a,a,ab,a,a,ab,ab,ab,-,a,-,a,a,ab,a,ab,a,a,ab,a,a,a,a,a,a,a,ab,a,a,a,ab,-,a,ab,a,a,a,a,a,a,a,-,a,a,a,a,a,a,a,-,a,a,a,a	13.83
I	A	6669	4821	B3.7	b,ab,ab,ab,ab,a,ab,ab,b,ab,ab,ab,a,a,a,ab,a,b,a,a,ab,ab,b,a,b,ab,ab,ab,a,ab,ab,ab,a,ab,a,b,b,ab,a,a,ab,ab,ab,ab,b,b,ab,ab,ab,a,ab,a,a,b,a,ab,a,b,ab,ab,ab,a,a,ab,a,a,ab,a,b,a,b,ab,ab,ab,ab,a,a,ab,ab,ab,a,b,ab,ab,b,b,a,ab,a,-,a,a,a,a	13.83
I	A	10143	25038	D1.10	ab,a,a,-,a,a,a,ab,ab,a,a,ab,a,a,a,-,a,-,a,-,a,ab,-,a,ab,a,-,a,a,a,a,a,a,ab,a,ab,ab,ab,a,a,a,ab,ab,a,ab,-,ab,ab,ab,a,ab,a,a,ab,a,ab,a,ab,a,a,a,a,a,a,a,a,ab,a,-,a,ab,ab,a,ab,a,a,a,a,a,a,-,-,-,a,-,ab,a,-,-,-,a,a,a,a	13.83
I	A	10143	9496	B3.7	b,ab,ab,ab,ab,a,ab,ab,b,ab,ab,ab,a,a,a,-,-,ab,a,-,ab,ab,b,a,b,ab,ab,ab,a,ab,ab,ab,a,ab,a,b,b,ab,a,a,ab,ab,ab,ab,b,ab,ab,-,ab,a,ab,a,a,b,a,ab,a,b,ab,ab,ab,a,a,ab,a,a,ab,a,b,a,b,ab,ab,ab,ab,a,a,ab,ab,ab,a,b,ab,ab,b,b,a,-,-,a,a,a,a,-	13.83
I	A	10143	9553	B3.7	b,ab,ab,ab,ab,a,ab,ab,b,ab,ab,ab,a,a,a,ab,-,ab,-,-,ab,ab,b,a,b,ab,ab,ab,a,ab,ab,ab,a,ab,a,b,b,ab,a,a,ab,ab,ab,ab,b,ab,ab,ab,ab,a,ab,a,a,b,a,ab,a,b,ab,ab,ab,a,a,ab,a,a,ab,a,b,a,b,ab,ab,ab,ab,a,a,ab,ab,ab,a,b,ab,ab,ab,b,a,-,-,a,a,a,-,a	13.83
I	A	10143	9294	B3.7	b,-,-,-,ab,a,ab,ab,b,ab,ab,ab,a,-,-,ab,-,ab,-,-,-,-,b,a,b,ab,b,ab,a,ab,ab,ab,a,ab,a,b,b,ab,a,a,ab,ab,ab,ab,b,ab,ab,ab,-,a,ab,a,a,b,a,-,a,b,ab,ab,ab,a,a,ab,a,a,ab,a,b,a,b,ab,ab,ab,ab,a,a,ab,ab,-,a,b,ab,ab,b,-,a,-,-,a,a,-,-,-	13.83
I	A	10143	9468	B3.7	b,ab,ab,ab,ab,a,ab,ab,b,ab,ab,ab,a,a,a,ab,-,ab,a,-,ab,ab,b,a,b,ab,-,ab,a,ab,ab,ab,a,ab,a,b,b,ab,a,a,ab,ab,-,ab,b,ab,ab,-,ab,a,ab,a,a,b,a,ab,a,b,ab,ab,ab,a,a,ab,a,a,ab,a,b,a,b,ab,ab,ab,ab,a,a,ab,ab,ab,a,b,ab,ab,b,b,a,-,-,a,a,a,a,a	13.83
I	A	10224	5114	D1.10	ab,a,a,-,a,a,a,ab,ab,a,a,ab,-,a,-,-,-,ab,a,a,a,-,ab,a,ab,a,a,a,a,a,a,a,a,ab,a,ab,ab,ab,a,a,a,ab,ab,a,ab,ab,ab,ab,ab,a,ab,a,a,ab,a,ab,a,ab,ab,a,a,a,a,a,a,a,-,a,ab,a,ab,ab,a,ab,a,a,a,a,a,a,a,ab,a,a,a,ab,a,ab,a,a,a,a,a,a	13.83
I	A	1046	70917	D1.10	ab,a,a,-,a,a,a,-,ab,a,a,ab,-,a,a,-,-,-,a,-,a,ab,ab,a,ab,a,a,a,a,a,a,a,a,ab,-,ab,ab,ab,a,a,a,ab,ab,a,-,-,ab,-,ab,a,ab,a,a,ab,a,-,a,-,ab,a,a,a,a,a,a,a,ab,a,ab,a,ab,ab,a,ab,a,a,a,a,a,a,-,-,-,a,a,ab,-,ab,-,-,a,a,a,a	13.83
I	A	105	341567	D1.10	ab,a,a,-,a,a,a,ab,a,a,-,ab,-,-,-,-,-,-,-,-,a,-,ab,a,-,a,-,a,a,-,a,a,a,ab,a,ab,ab,a,a,a,a,ab,ab,a,-,ab,-,ab,a,a,-,a,a,-,a,ab,a,ab,-,a,a,a,a,a,a,-,ab,a,ab,a,ab,ab,a,ab,a,a,a,a,a,a,a,-,a,a,a,a,a,ab,a,-,a,-,a,a	13.83
I	A	105	341593	D1.10	ab,a,a,-,a,a,a,ab,-,a,-,ab,-,-,a,-,-,-,-,-,a,-,ab,a,-,a,-,a,a,-,a,a,a,ab,a,ab,ab,a,a,a,a,ab,ab,a,-,ab,-,ab,-,a,-,a,a,ab,a,ab,a,ab,-,a,a,a,a,a,a,a,ab,a,ab,a,ab,ab,a,ab,a,a,a,a,a,a,a,ab,a,a,a,a,a,ab,-,a,a,a,a,a	13.83
I	A	105	358162	D1.10	ab,a,a,-,a,a,a,ab,ab,a,a,-,-,a,a,-,a,ab,a,a,a,ab,ab,a,ab,a,a,a,a,a,a,a,a,ab,a,ab,ab,-,a,a,a,ab,ab,a,ab,ab,ab,ab,ab,a,ab,a,a,-,a,ab,a,ab,-,a,a,a,a,a,a,a,ab,a,-,a,ab,ab,a,ab,a,a,a,a,a,a,a,ab,a,a,a,ab,a,ab,-,a,a,a,a,a	13.83
I	A	105	509309	D1.10	ab,a,a,-,a,a,a,ab,ab,a,a,ab,-,a,-,-,a,ab,-,-,a,ab,ab,a,ab,a,-,a,a,a,a,a,a,ab,a,ab,ab,ab,a,a,a,ab,ab,a,ab,ab,-,ab,ab,a,ab,a,a,ab,a,ab,a,ab,ab,a,a,a,a,a,a,a,ab,a,ab,a,ab,ab,a,ab,a,a,a,a,a,a,a,ab,a,a,a,ab,a,-,a,a,a,a,a,a	13.83
I	A	10525	5630	D1.10	ab,a,a,-,a,a,a,ab,-,a,a,-,-,a,a,a,a,ab,a,-,a,ab,ab,a,ab,a,a,a,a,a,a,a,a,ab,a,ab,ab,ab,a,a,a,ab,ab,a,ab,ab,ab,ab,ab,a,ab,a,a,ab,a,ab,a,ab,ab,a,a,a,a,a,a,a,ab,a,ab,a,ab,ab,a,ab,a,a,a,a,a,a,a,ab,a,a,a,-,a,ab,a,a,a,a,a,a	13.83
I	A	10525	9794	D1.10	ab,a,a,-,a,a,a,ab,ab,a,a,ab,a,a,a,a,a,ab,a,a,a,ab,ab,a,ab,a,a,a,a,a,a,a,a,ab,a,ab,ab,ab,a,a,a,ab,-,a,ab,-,ab,ab,ab,a,ab,a,a,ab,a,ab,a,ab,ab,a,a,a,a,a,a,a,ab,a,ab,a,ab,ab,a,ab,a,a,a,a,a,a,a,ab,a,a,a,ab,a,ab,a,-,a,a,a,a	13.83
I	A	108640	383	D1.10	ab,a,a,-,a,a,a,ab,ab,a,a,ab,a,a,-,a,a,ab,a,a,a,ab,ab,a,ab,a,a,a,a,a,a,a,a,ab,a,ab,ab,ab,a,a,a,ab,ab,a,ab,ab,-,ab,ab,a,ab,a,a,ab,a,ab,a,ab,ab,a,a,a,a,a,a,a,ab,a,ab,a,ab,ab,a,ab,a,a,a,a,a,a,a,ab,a,a,a,ab,a,ab,a,a,a,a,a,-	13.83
I	A	11209	9328	D1.10	ab,a,a,-,a,a,a,ab,ab,a,a,ab,a,a,a,a,a,ab,a,a,a,a,ab,a,ab,a,a,a,a,a,a,a,a,ab,a,ab,ab,ab,a,a,a,ab,ab,a,ab,ab,ab,ab,ab,a,ab,a,a,ab,a,ab,a,ab,ab,a,a,a,a,a,a,a,ab,a,ab,a,ab,ab,a,a,a,a,a,a,a,a,a,ab,a,a,a,-,a,ab,a,a,a,a,a,a	13.83
I	A	11209	9031	B3.7	b,-,ab,ab,ab,a,ab,ab,b,ab,ab,ab,a,a,a,ab,a,ab,a,a,ab,ab,b,a,b,ab,ab,ab,a,ab,ab,ab,a,ab,a,b,b,a,a,a,ab,ab,ab,ab,b,-,a,ab,ab,a,ab,a,a,b,a,ab,a,b,ab,ab,ab,a,a,ab,a,a,ab,a,b,a,b,ab,ab,a,ab,a,a,ab,ab,ab,a,b,ab,ab,ab,b,a,a,a,a,a,a,a,a	13.83
I	A	11209	4705	B3.7	b,-,-,a,ab,a,ab,a,b,ab,-,a,-,a,a,ab,-,-,a,a,ab,-,-,a,b,-,ab,ab,a,-,ab,ab,a,a,a,b,b,a,a,a,ab,a,-,ab,b,a,a,a,a,a,a,a,a,b,a,a,-,-,a,ab,ab,-,a,ab,a,a,-,-,b,a,b,a,a,-,ab,a,a,ab,ab,ab,a,b,b,ab,b,b,-,-,a,a,a,-,a,-	13.83
I	A	11910	2475	D1.10	ab,a,a,-,a,a,a,ab,ab,a,a,ab,a,-,-,a,a,ab,a,-,a,ab,ab,a,ab,a,a,a,a,a,a,a,a,ab,a,ab,ab,ab,a,a,a,ab,ab,a,ab,ab,ab,ab,ab,a,ab,a,a,ab,a,ab,a,ab,ab,a,a,a,a,a,a,a,ab,a,ab,a,ab,ab,a,ab,a,a,a,a,a,a,-,ab,-,a,a,a,a,-,a,a,a,a,a,a	13.83
I	A	11910	2282	B3.7	b,-,ab,ab,ab,a,ab,ab,b,ab,-,ab,-,-,a,-,a,ab,a,-,ab,ab,-,-,b,ab,-,ab,a,-,ab,ab,a,ab,a,b,b,ab,a,a,ab,ab,ab,ab,b,ab,-,ab,ab,a,-,a,a,b,a,ab,a,b,ab,b,b,a,a,ab,a,a,ab,a,b,a,b,ab,-,ab,ab,a,a,b,ab,ab,-,-,b,ab,a,b,a,b,a,-,a,a,a,a	13.83
I	A	11910	2528	B3.7	b,b,-,-,ab,a,ab,ab,b,ab,-,ab,-,-,-,-,-,ab,a,-,ab,-,b,a,b,ab,ab,ab,a,-,ab,ab,a,ab,a,b,b,ab,a,a,-,ab,-,-,b,ab,-,ab,ab,a,ab,a,a,b,a,ab,a,b,ab,ab,b,a,a,ab,a,a,ab,a,b,a,b,ab,ab,ab,ab,a,a,ab,ab,ab,-,b,b,ab,ab,b,-,-,a,a,a,a,a,a	13.83
I	A	13129	1023	D1.10	ab,a,a,-,a,a,a,ab,ab,a,a,ab,a,a,a,a,a,ab,a,a,a,ab,ab,a,ab,a,a,a,a,a,a,a,a,ab,a,ab,ab,-,a,a,a,ab,ab,a,ab,ab,-,ab,ab,a,ab,a,a,ab,a,a,a,ab,ab,a,a,a,a,a,a,a,ab,a,ab,a,ab,ab,a,ab,a,a,a,a,a,a,a,-,-,a,a,ab,a,ab,-,-,a,a,a,a	13.83
I	A	1373	36135	D1.10	ab,a,a,-,a,a,a,ab,ab,a,a,ab,a,a,a,a,a,ab,a,a,a,ab,ab,a,ab,a,a,a,a,a,a,a,a,ab,a,a,ab,ab,a,a,a,ab,ab,a,ab,ab,a,ab,ab,a,ab,a,a,ab,a,ab,a,ab,ab,a,a,a,a,a,a,a,ab,a,ab,a,ab,ab,a,ab,a,a,a,a,a,a,a,ab,a,a,a,a,a,ab,a,a,a,a,a,a	13.83
I	A	1462	33886	D1.10	ab,a,a,-,a,a,a,ab,-,a,a,ab,-,a,-,-,-,-,a,-,a,ab,ab,a,ab,a,a,a,a,a,a,a,a,ab,a,ab,ab,ab,a,a,a,ab,ab,a,ab,ab,ab,ab,ab,a,ab,a,a,-,a,ab,a,ab,ab,a,a,a,a,a,a,a,ab,a,-,a,ab,ab,a,ab,a,ab,a,a,a,a,a,ab,a,a,a,ab,a,ab,a,-,-,a,a,a	13.83
I	A	15841	4731	D1.10	ab,a,a,-,a,a,a,ab,ab,a,a,ab,a,a,-,a,-,ab,a,-,-,ab,ab,a,-,a,-,a,a,a,a,a,a,ab,a,a,ab,ab,a,a,a,ab,ab,a,ab,-,ab,ab,ab,a,ab,a,a,ab,a,ab,a,ab,ab,a,a,a,a,a,a,a,ab,a,ab,a,-,ab,a,ab,a,a,a,a,a,a,-,-,-,a,a,ab,a,-,-,-,a,a,-,a	13.83
I	A	173184	265	D1.10	ab,a,a,-,a,a,a,ab,ab,a,a,ab,a,a,a,a,a,ab,a,a,a,ab,ab,a,ab,a,a,a,a,a,a,a,a,ab,a,-,ab,ab,a,a,a,ab,ab,a,ab,a,ab,ab,ab,a,ab,a,a,ab,a,ab,a,ab,ab,a,a,a,a,a,a,a,ab,a,ab,a,ab,ab,a,ab,a,a,a,a,a,a,a,ab,a,a,a,a,a,ab,a,a,a,-,a,a	13.83
I	A	17483	3556	D1.10	ab,a,a,-,a,a,a,ab,ab,a,a,ab,-,-,a,a,-,ab,a,-,-,-,ab,a,-,a,a,a,a,a,a,a,a,ab,a,ab,ab,ab,a,a,a,ab,ab,a,ab,ab,ab,ab,ab,a,ab,a,a,ab,a,ab,a,ab,ab,a,a,a,a,a,a,a,-,a,ab,a,ab,ab,a,ab,a,a,a,a,a,a,a,ab,a,a,a,ab,a,-,a,-,-,a,a,a	13.83
I	A	1794	43122	D1.10	ab,a,a,-,a,a,a,ab,ab,a,a,ab,a,a,a,a,a,ab,a,a,a,ab,-,a,ab,a,a,a,a,a,a,a,a,ab,a,ab,-,ab,a,a,a,ab,ab,a,ab,ab,ab,-,ab,a,-,a,a,ab,a,ab,a,ab,ab,a,a,a,a,a,a,a,ab,a,-,a,ab,ab,a,ab,a,a,a,a,a,a,a,ab,a,a,a,a,a,ab,a,-,a,a,a,-	13.83
I	A	1904	95657	D1.10	ab,a,a,-,a,a,a,ab,ab,a,a,ab,-,-,a,a,-,ab,a,a,a,ab,ab,a,ab,a,a,a,a,a,a,a,a,ab,a,ab,ab,-,a,a,a,ab,ab,a,ab,-,ab,ab,ab,a,ab,a,a,ab,a,ab,a,ab,ab,a,a,a,a,a,a,a,-,a,ab,a,ab,ab,a,ab,a,a,a,a,a,a,a,ab,a,a,a,ab,-,-,a,-,a,a,a,a	13.83
I	A	1919	34874	D1.10	ab,a,a,-,a,a,a,ab,ab,a,a,ab,a,-,a,-,-,a,a,-,a,ab,ab,a,a,a,a,a,a,a,a,a,a,ab,a,ab,ab,a,a,a,a,ab,ab,a,a,ab,ab,ab,ab,a,ab,a,a,ab,a,ab,a,ab,ab,a,a,a,a,a,a,a,a,a,a,a,ab,ab,a,ab,a,a,a,a,a,a,a,ab,a,a,-,ab,a,ab,a,a,a,a,a,a	13.83
I	A	19790	2267	D1.10	ab,a,a,-,a,a,a,ab,ab,a,a,ab,-,a,-,-,-,ab,-,a,-,ab,ab,-,ab,a,-,a,a,a,a,a,a,-,a,-,ab,ab,a,a,a,ab,-,a,ab,ab,ab,ab,ab,a,ab,a,a,ab,a,ab,a,ab,ab,a,a,a,a,a,a,a,-,a,ab,a,-,ab,a,a,a,a,a,a,a,-,a,ab,a,-,a,ab,-,-,-,a,a,a,-,a	13.83
I	A	2009	58135	D1.10	ab,a,a,-,a,a,a,ab,ab,a,a,ab,-,a,a,a,a,ab,a,-,a,ab,ab,a,ab,a,-,a,a,a,a,a,a,ab,a,ab,ab,ab,a,a,a,ab,ab,a,ab,ab,ab,ab,ab,a,ab,a,a,ab,a,ab,a,ab,ab,a,a,a,a,a,a,a,ab,a,ab,a,ab,ab,a,ab,a,a,a,a,a,a,a,-,a,a,a,ab,a,ab,a,-,a,-,a,a	13.83
I	A	2093	46453	D1.10	ab,a,a,-,a,a,a,ab,ab,a,a,ab,a,a,a,a,a,a,a,-,a,-,ab,a,-,a,a,a,a,a,a,a,a,a,a,ab,a,ab,a,a,a,-,ab,a,a,-,a,ab,ab,a,-,a,a,-,a,ab,a,a,a,a,a,a,a,a,a,a,-,a,-,a,ab,-,a,ab,a,a,a,a,a,a,a,-,a,a,a,ab,-,a,a,a,a,a,a,a	13.83
I	A	21843	2193	D1.10	ab,a,a,-,a,a,a,-,ab,a,a,ab,a,a,-,a,a,ab,a,-,a,ab,ab,a,ab,a,a,a,a,a,a,a,a,ab,a,-,ab,ab,a,a,a,ab,ab,a,ab,ab,-,ab,ab,a,ab,a,a,ab,a,ab,a,ab,ab,a,a,a,a,a,a,a,-,a,ab,a,ab,ab,a,ab,a,a,a,a,a,a,a,-,a,a,a,ab,a,-,a,-,a,a,a,a	13.83
I	A	24741	2499	D1.10	ab,a,a,-,a,a,a,ab,ab,a,a,ab,a,-,a,a,-,ab,a,a,-,-,-,a,ab,a,a,a,a,a,a,a,a,ab,a,ab,ab,a,a,a,a,ab,ab,a,ab,ab,ab,-,a,a,-,a,a,ab,a,ab,a,ab,ab,a,a,a,a,a,a,a,ab,a,ab,a,ab,ab,a,ab,a,a,a,a,a,a,-,-,a,-,a,-,-,-,a,a,a,a,a,a	13.83
I	A	26302	1385	D1.10	ab,a,a,-,a,a,a,ab,ab,a,a,ab,a,a,-,a,a,ab,a,-,a,-,ab,a,ab,a,a,a,a,a,a,a,a,ab,a,ab,ab,ab,a,a,a,ab,ab,a,ab,a,a,-,ab,a,ab,a,a,a,a,ab,a,-,-,a,a,a,a,a,a,a,-,a,a,a,a,ab,a,ab,a,a,a,a,a,a,a,ab,a,a,a,ab,-,ab,a,-,a,a,a,a	13.83
I	A	26302	1427	D1.10	ab,a,a,-,a,a,a,ab,ab,a,a,ab,-,-,-,a,-,ab,-,-,a,ab,-,a,ab,a,a,a,a,-,a,a,a,ab,a,ab,-,ab,a,a,a,ab,ab,a,ab,a,a,-,ab,a,ab,a,a,ab,a,ab,a,ab,-,a,a,a,a,a,a,a,-,a,-,a,-,ab,a,ab,a,a,a,a,a,a,a,-,a,a,a,ab,-,ab,a,-,a,a,a,a	13.83
I	A	26302	1446	D1.10	ab,a,a,-,a,a,a,ab,-,a,a,ab,-,-,-,a,-,ab,-,-,a,-,-,a,ab,a,-,a,a,-,a,a,a,ab,a,ab,-,ab,a,a,a,ab,ab,a,ab,a,a,ab,ab,a,ab,a,a,ab,a,ab,a,ab,-,a,a,a,-,a,a,-,-,a,-,a,-,ab,a,ab,a,a,a,a,a,a,-,ab,-,a,a,ab,-,ab,a,-,a,a,a,a	13.83
I	A	28231	1081	D1.10	ab,a,a,-,a,a,a,ab,-,a,-,ab,-,a,-,-,a,-,-,-,a,ab,ab,a,-,a,-,a,a,a,a,a,a,ab,a,ab,ab,ab,-,a,a,ab,a,a,ab,ab,-,a,ab,a,ab,a,a,ab,a,ab,a,ab,ab,a,a,a,a,a,a,a,ab,a,a,a,ab,ab,a,-,a,a,a,a,a,a,a,ab,a,a,a,a,a,-,a,a,a,a,a,a	13.83
I	A	28231	1333	B3.7	b,ab,ab,ab,ab,a,ab,ab,b,ab,ab,ab,a,a,a,ab,a,ab,a,a,ab,ab,b,a,b,ab,ab,ab,a,ab,ab,ab,a,ab,a,b,b,ab,a,a,ab,ab,ab,ab,b,ab,ab,a,ab,a,ab,a,a,b,a,ab,a,b,ab,ab,ab,a,a,ab,a,a,ab,a,b,a,b,ab,ab,ab,-,a,a,ab,ab,ab,a,b,-,ab,ab,b,a,a,a,a,a,a,a,a	13.83
I	A	2868	38986	D1.10	ab,a,a,-,a,a,a,ab,ab,a,a,ab,a,a,a,a,a,ab,a,a,a,ab,ab,a,ab,a,a,a,a,a,a,a,a,ab,a,ab,ab,ab,a,a,a,ab,ab,a,ab,ab,ab,ab,ab,a,ab,a,a,ab,a,ab,a,ab,ab,a,a,a,a,a,a,a,ab,a,ab,a,ab,ab,a,ab,a,a,a,a,a,a,a,ab,a,a,a,ab,a,ab,a,a,a,a,a,a	13.83
I	A	2953	26860	D1.10	ab,a,a,-,a,a,a,ab,ab,a,a,ab,-,a,-,-,-,ab,a,-,a,ab,ab,a,ab,a,-,a,a,a,a,a,a,ab,a,ab,ab,ab,a,a,a,ab,ab,a,ab,-,ab,a,ab,a,ab,a,a,ab,a,ab,a,-,ab,a,a,a,a,a,a,a,ab,-,ab,a,ab,ab,a,ab,a,a,a,a,a,a,a,ab,a,a,a,ab,a,a,a,a,a,a,a,a	13.83
I	A	29546	466	D1.10	ab,a,a,-,a,a,a,ab,ab,a,-,ab,-,-,-,a,-,ab,-,a,-,ab,ab,-,ab,a,-,-,a,a,a,a,a,ab,a,ab,ab,ab,a,a,a,-,ab,a,ab,-,ab,ab,ab,a,ab,a,a,ab,a,ab,a,-,ab,a,a,a,a,a,a,a,ab,a,ab,a,-,ab,a,ab,a,a,a,a,a,a,a,ab,-,a,a,ab,a,-,a,a,a,a,a,a	13.83
I	A	301	52288	D1.10	ab,a,a,-,a,a,a,ab,-,a,a,-,-,a,-,a,-,ab,a,-,a,ab,ab,a,ab,a,-,a,a,a,a,a,a,ab,a,ab,ab,ab,a,a,a,-,ab,a,ab,ab,ab,ab,ab,a,ab,a,a,ab,a,ab,a,ab,-,a,a,a,a,a,a,a,ab,a,ab,a,ab,ab,a,ab,a,ab,a,a,a,a,a,ab,ab,a,a,ab,a,ab,a,-,a,a,a,a	13.83
I	A	3044	22641	D1.10	ab,a,a,-,a,a,a,ab,ab,a,a,ab,-,a,-,-,-,ab,a,a,-,ab,ab,-,ab,a,-,a,a,-,-,a,a,ab,a,ab,-,ab,a,-,a,ab,ab,a,ab,-,-,a,ab,a,ab,a,a,ab,a,ab,a,ab,ab,a,a,a,a,a,a,a,ab,a,-,a,-,ab,a,a,a,a,a,a,a,a,a,ab,a,a,a,a,a,a,a,-,a,a,a,a	13.83
I	A	3114	34877	D1.10	ab,a,a,-,a,a,a,a,ab,a,a,ab,-,a,a,a,a,-,a,a,a,ab,ab,a,ab,a,a,a,a,a,a,a,a,ab,a,-,ab,ab,a,a,a,ab,ab,a,ab,ab,ab,ab,ab,a,ab,a,a,ab,a,ab,a,ab,ab,a,a,a,a,a,a,a,ab,a,ab,a,ab,ab,a,b,a,a,a,a,a,a,a,ab,a,a,a,-,-,ab,-,-,a,a,a,a	13.83
I	A	3205	27282	D1.10	ab,a,a,-,a,a,a,ab,ab,a,a,ab,a,a,a,a,a,ab,a,a,a,ab,ab,a,ab,a,a,a,a,a,a,a,a,ab,a,ab,ab,ab,a,a,a,ab,ab,a,ab,ab,ab,-,ab,a,ab,a,a,ab,a,ab,a,ab,-,a,a,a,a,a,a,a,ab,a,ab,a,ab,ab,a,ab,a,a,a,a,a,a,-,-,a,a,a,ab,a,-,a,a,a,a,a,a	13.83
I	A	322	9304	D1.10	ab,a,a,-,a,a,a,ab,ab,a,a,ab,a,a,a,a,a,-,a,a,a,ab,ab,a,ab,a,a,a,a,a,a,a,a,ab,a,ab,a,-,a,a,a,ab,ab,a,a,ab,ab,ab,ab,a,ab,a,a,ab,a,ab,a,ab,-,a,a,a,a,a,a,a,ab,a,ab,a,ab,ab,a,ab,a,a,a,a,a,a,a,ab,a,a,a,a,a,ab,a,a,a,a,a,a	13.83
I	A	3595	27859	D1.10	ab,a,a,-,a,a,a,ab,ab,a,-,-,-,a,a,-,a,ab,-,a,-,ab,ab,a,-,a,-,a,a,-,a,a,a,-,a,ab,ab,ab,a,a,a,ab,ab,a,ab,ab,ab,ab,ab,a,-,a,a,ab,a,-,a,ab,ab,a,a,a,a,a,a,a,ab,a,ab,a,ab,ab,a,ab,a,a,a,a,a,a,a,ab,a,a,a,ab,a,ab,a,a,a,a,a,a	13.83
I	A	362	150557	D1.10	ab,a,a,-,a,a,a,ab,ab,a,a,ab,-,-,-,-,a,ab,-,-,a,-,ab,a,ab,a,a,a,a,-,a,a,a,ab,a,ab,a,ab,a,a,a,ab,ab,a,ab,ab,ab,ab,ab,a,ab,a,a,ab,a,-,a,ab,ab,a,a,a,a,a,a,a,ab,a,ab,a,ab,ab,a,ab,a,-,a,a,a,a,a,ab,a,a,a,ab,a,ab,a,a,a,-,-,a	13.83
I	A	362	174167	D1.10	ab,a,a,-,a,a,a,ab,ab,a,a,a,a,-,a,a,-,a,a,-,a,a,ab,a,-,a,a,a,a,a,a,a,a,-,a,ab,ab,ab,a,a,a,ab,ab,a,ab,b,-,-,-,a,ab,a,a,ab,a,ab,a,ab,ab,a,a,a,a,a,a,a,-,a,ab,a,ab,ab,a,ab,a,a,a,a,a,a,-,-,a,a,a,-,a,ab,a,-,a,a,a,a	13.83
I	A	370	117164	D1.10	ab,a,a,-,a,a,a,ab,ab,a,a,ab,-,a,a,a,a,ab,a,-,a,ab,-,a,ab,a,a,a,a,a,a,a,a,a,a,ab,ab,ab,a,a,a,ab,ab,ab,ab,ab,ab,-,ab,a,-,a,a,ab,a,ab,a,ab,-,a,a,a,a,a,a,a,-,a,-,a,ab,ab,a,ab,a,a,a,a,a,a,a,ab,a,a,a,a,a,a,-,-,a,a,a,-	13.83
I	A	37482	1288	D1.10	ab,a,a,-,a,a,a,ab,ab,a,a,ab,-,a,a,-,a,ab,a,-,a,-,ab,a,ab,a,-,a,a,a,a,a,a,ab,a,ab,ab,ab,a,a,a,ab,-,a,ab,ab,ab,ab,ab,a,ab,a,a,ab,a,ab,a,ab,ab,a,a,a,a,a,a,a,ab,a,ab,a,ab,ab,a,ab,a,a,a,a,a,a,a,ab,a,a,a,-,a,ab,a,a,a,-,-,a	13.83
I	A	3992	19838	D1.10	ab,a,a,-,a,a,a,ab,ab,a,-,ab,-,a,a,-,-,-,a,-,a,-,-,a,ab,a,-,a,-,a,a,a,a,-,a,ab,a,a,a,a,a,ab,a,a,a,-,ab,ab,ab,a,ab,a,a,ab,a,-,a,ab,ab,a,a,a,a,a,a,a,ab,-,ab,-,a,ab,a,ab,a,a,a,a,a,a,a,ab,-,-,-,a,a,-,a,-,-,-,-,a	13.83
I	A	4559	8555	D1.10	ab,a,a,-,a,a,a,ab,ab,a,a,-,a,a,a,a,a,ab,a,a,a,ab,ab,a,ab,a,a,a,a,a,a,a,a,ab,a,ab,ab,ab,a,a,a,-,ab,a,ab,ab,ab,ab,ab,a,ab,a,a,ab,a,ab,a,a,ab,a,a,a,a,a,a,a,ab,a,ab,a,ab,ab,a,ab,a,a,a,a,a,a,a,ab,a,a,a,-,a,ab,a,a,a,a,a,a	13.83
I	A	47761	190	D1.10	ab,a,a,-,a,a,a,ab,ab,a,-,ab,-,-,-,-,-,ab,-,-,a,ab,-,a,-,a,-,a,-,-,a,a,-,ab,-,ab,ab,ab,a,a,a,-,ab,a,ab,-,-,-,-,a,ab,a,a,ab,a,-,a,ab,a,a,a,a,a,a,a,a,ab,a,-,a,ab,ab,a,ab,a,a,a,a,a,a,a,ab,a,a,a,ab,a,a,-,-,a,a,a,a	13.83
I	A	5070	16355	D1.10	ab,a,a,-,a,a,a,ab,ab,a,a,ab,-,-,-,-,-,-,a,-,a,ab,ab,a,-,-,-,a,a,a,a,a,a,ab,a,ab,ab,-,a,a,a,ab,ab,a,ab,-,ab,ab,ab,a,ab,a,a,-,a,ab,a,ab,ab,a,a,a,a,a,a,-,ab,a,-,a,ab,ab,a,ab,a,a,a,a,a,a,-,-,a,-,a,ab,a,-,-,-,-,a,a,a	13.83
I	A	5221	31145	D1.10	ab,a,a,-,a,a,a,ab,ab,a,a,ab,-,-,a,-,a,-,a,-,a,ab,-,a,ab,a,a,a,a,a,a,a,a,ab,a,ab,ab,ab,a,a,a,ab,ab,a,ab,ab,ab,ab,ab,a,ab,a,a,ab,a,ab,a,ab,ab,a,a,a,a,a,a,a,ab,a,-,a,ab,ab,a,ab,a,a,a,a,a,a,a,-,a,a,a,ab,a,-,-,-,a,a,a,a	13.83
I	A	534514	3233	D1.10	ab,a,a,-,a,a,a,ab,ab,a,-,ab,a,a,-,a,a,-,a,-,a,ab,ab,-,ab,a,a,a,a,-,a,a,a,ab,a,ab,ab,ab,-,a,a,ab,ab,a,ab,ab,-,ab,ab,a,ab,a,a,ab,a,ab,a,ab,ab,a,a,a,a,a,a,a,ab,a,ab,a,ab,ab,a,ab,a,ab,a,a,a,a,-,-,a,a,-,ab,-,-,a,-,-,a,a,a	13.83
I	A	536796	321	D1.10	ab,a,a,-,a,a,a,ab,ab,a,a,ab,-,a,-,-,-,ab,a,-,a,-,ab,a,ab,a,a,a,a,a,a,a,a,ab,-,ab,ab,ab,a,a,a,ab,ab,a,ab,ab,ab,ab,ab,a,ab,a,a,ab,a,-,a,ab,ab,a,a,a,a,a,a,a,ab,-,ab,a,ab,ab,a,ab,a,a,a,a,a,a,-,ab,a,-,-,ab,a,-,-,-,a,a,a,a	13.83
I	A	544208	122	D1.10	ab,a,a,-,a,a,a,ab,a,a,a,ab,a,a,a,a,-,ab,a,a,a,-,-,a,a,a,-,a,a,a,a,a,a,a,a,ab,ab,-,a,a,a,ab,a,a,ab,a,ab,ab,ab,a,ab,a,a,-,a,ab,a,-,-,a,a,a,a,a,a,a,a,a,ab,a,ab,ab,a,ab,a,a,a,a,a,a,-,ab,a,a,a,a,a,a,a,-,a,a,a,a	13.83
I	A	5482	2639	D1.10	ab,a,a,-,a,a,a,ab,ab,a,a,ab,-,a,-,-,-,ab,a,-,a,-,-,a,-,a,-,a,a,a,a,a,a,ab,a,-,-,ab,a,a,a,ab,ab,a,ab,ab,ab,ab,ab,a,ab,a,a,ab,a,ab,a,ab,ab,a,a,a,a,a,a,a,ab,a,ab,a,ab,ab,a,ab,a,a,a,a,a,a,a,ab,a,a,a,ab,a,ab,a,a,a,-,a,a	13.83
I	A	549856	2725	D1.10	ab,a,a,-,a,a,a,a,ab,a,a,-,a,a,a,a,a,-,a,a,a,ab,ab,a,ab,a,a,a,a,a,a,a,a,a,a,ab,ab,a,a,a,a,a,ab,a,ab,a,-,-,-,a,ab,a,a,ab,a,-,a,-,ab,a,a,a,a,a,a,a,ab,a,ab,a,ab,-,a,ab,a,a,a,a,a,a,a,ab,a,a,a,ab,a,ab,a,a,a,a,a,a	13.83
I	A	549856	2739	D1.10	ab,a,a,-,a,a,a,a,ab,a,a,ab,a,a,a,a,a,ab,a,a,a,ab,ab,a,-,a,a,a,a,a,a,a,a,-,a,ab,ab,a,a,a,a,-,ab,a,-,a,ab,-,ab,a,ab,a,a,-,a,ab,a,ab,ab,a,a,a,a,a,a,a,ab,a,ab,a,ab,ab,a,ab,a,a,a,a,a,a,a,ab,a,a,a,-,a,-,a,a,a,a,a,a	13.83
I	A	549856	2809	B3.7	b,ab,ab,ab,ab,a,ab,-,b,ab,ab,ab,a,a,a,ab,a,ab,a,-,-,a,b,a,b,ab,-,ab,a,ab,ab,ab,a,ab,a,b,b,ab,a,a,ab,ab,ab,ab,b,ab,a,a,ab,a,ab,a,a,b,a,ab,a,b,ab,ab,ab,a,a,ab,a,a,ab,a,b,a,b,ab,ab,ab,ab,a,a,ab,ab,ab,a,b,-,ab,ab,b,a,a,a,a,a,a,a,a	13.83
I	A	549856	2670	B3.7	b,ab,-,ab,ab,a,ab,a,b,ab,ab,ab,a,a,a,ab,a,ab,a,a,ab,ab,b,a,b,ab,a,a,a,ab,-,-,a,a,a,b,b,-,a,a,ab,-,ab,ab,b,ab,ab,ab,ab,a,ab,a,a,b,a,ab,a,b,ab,ab,ab,a,a,-,a,a,ab,a,b,a,b,ab,a,ab,ab,a,a,-,ab,ab,a,b,ab,ab,ab,-,a,ab,a,-,a,a,a,a	13.83
I	A	549856	3036	B3.7	b,ab,-,ab,ab,a,ab,-,b,ab,ab,ab,-,a,a,ab,a,ab,a,a,ab,-,b,a,b,ab,ab,ab,a,ab,ab,ab,a,ab,a,b,b,ab,a,a,ab,ab,ab,ab,b,ab,ab,ab,ab,a,ab,a,a,b,a,ab,a,b,ab,ab,ab,a,a,ab,a,a,ab,a,-,a,b,ab,ab,ab,ab,a,a,ab,ab,ab,a,b,ab,ab,ab,b,a,ab,a,-,a,a,a,a	13.83
I	A	553495	2261	D1.10	ab,a,a,-,a,a,a,ab,-,a,a,ab,-,-,a,a,-,ab,a,-,a,ab,ab,a,ab,a,a,a,a,a,a,a,a,ab,a,ab,ab,ab,a,a,a,ab,ab,a,ab,ab,ab,ab,ab,a,ab,a,a,ab,a,ab,a,-,ab,a,a,a,a,a,a,a,ab,a,-,a,ab,ab,a,ab,a,a,a,a,a,a,a,ab,a,a,a,ab,a,-,a,a,a,a,a,a	13.83
I	A	554057	6544	D1.10	ab,a,a,-,a,a,a,ab,ab,a,-,ab,-,a,-,-,a,-,-,-,a,-,ab,-,ab,a,-,a,a,a,a,a,a,ab,a,ab,-,ab,a,a,a,ab,ab,-,ab,-,ab,-,ab,a,-,a,a,ab,a,ab,a,ab,ab,a,a,a,a,a,a,a,ab,a,ab,a,-,ab,a,ab,a,-,a,a,a,a,a,ab,a,a,a,ab,a,ab,a,a,a,-,a,a	13.83
I	A	555303	902	D1.10	ab,a,a,-,a,a,a,a,ab,a,a,ab,a,-,-,-,-,ab,-,-,-,ab,ab,-,ab,a,-,a,a,a,a,a,a,ab,a,ab,ab,ab,a,a,a,ab,-,a,ab,ab,a,-,ab,a,ab,a,a,ab,a,ab,a,ab,a,a,a,a,a,a,a,a,ab,a,ab,a,ab,ab,a,ab,a,a,a,a,a,a,a,ab,a,a,a,-,a,ab,a,a,a,a,a,a	13.83
I	A	5587	3213	D1.10	ab,a,a,-,a,a,a,ab,ab,a,a,ab,-,-,-,-,-,ab,a,-,a,ab,ab,a,ab,a,a,a,a,a,a,a,a,ab,a,ab,-,ab,a,a,a,ab,ab,a,a,-,ab,ab,ab,a,ab,a,a,ab,a,-,a,ab,ab,a,a,a,a,a,a,a,ab,a,ab,a,ab,ab,a,ab,-,a,a,a,a,a,-,-,-,a,a,ab,a,-,-,-,-,a,a,-	13.83
I	A	6181	37346	D1.10	ab,a,a,-,a,a,a,ab,ab,a,a,ab,a,a,a,-,a,ab,a,-,a,-,ab,a,ab,a,a,a,a,-,a,a,a,ab,a,ab,ab,ab,a,a,a,ab,ab,a,ab,-,ab,ab,ab,a,ab,a,a,ab,a,ab,a,ab,ab,a,a,a,a,a,a,a,ab,-,ab,a,-,ab,a,ab,a,a,a,a,a,a,-,ab,-,a,a,ab,-,-,a,-,a,a,-,a	13.83
I	A	621	12701	D1.10	ab,a,a,-,a,a,a,ab,ab,a,-,-,-,a,a,-,-,-,a,-,a,-,ab,a,ab,a,-,a,a,a,a,a,a,ab,a,ab,ab,-,-,a,a,ab,ab,a,ab,-,-,-,ab,a,ab,a,a,ab,a,ab,a,ab,ab,-,a,a,a,a,a,a,ab,a,a,a,ab,ab,a,ab,a,a,a,a,a,a,-,-,-,a,-,ab,-,-,-,-,a,-,a,a	13.83
I	A	6302	6017	D1.10	ab,a,a,-,a,a,a,ab,ab,a,-,ab,-,a,-,a,a,ab,a,-,a,ab,ab,a,ab,a,-,a,a,a,a,a,a,ab,a,ab,ab,ab,a,a,a,ab,ab,a,ab,ab,ab,ab,ab,a,ab,a,a,-,a,ab,a,ab,ab,a,a,a,a,a,a,a,ab,a,ab,-,ab,-,a,ab,a,a,a,a,a,a,a,ab,a,a,a,ab,a,-,a,a,a,a,a,a	13.83
I	A	6365	20633	D1.10	ab,a,a,-,a,a,a,ab,ab,a,a,ab,-,-,a,a,-,ab,a,-,a,ab,-,a,ab,a,a,a,a,a,a,a,a,ab,a,ab,ab,-,-,a,a,ab,ab,a,ab,ab,-,ab,ab,a,ab,a,a,ab,a,-,a,ab,ab,a,a,a,a,a,a,a,ab,a,ab,a,ab,ab,a,ab,a,a,a,a,a,a,a,ab,a,a,-,-,a,-,a,-,a,-,a,a	13.83
I	A	639	157133	D1.10	ab,a,a,-,a,a,a,ab,ab,a,-,ab,a,-,-,-,-,-,a,a,a,ab,ab,a,ab,a,a,a,a,-,a,a,a,ab,a,ab,ab,-,a,a,a,ab,ab,a,ab,-,-,ab,ab,a,ab,a,a,ab,a,ab,a,ab,ab,a,a,a,a,a,a,a,-,a,ab,a,ab,ab,a,ab,a,a,a,a,a,a,a,ab,a,a,-,ab,a,-,a,-,a,a,a,-	13.83
I	A	669	6694	D1.10	ab,a,a,-,a,a,a,ab,ab,a,a,ab,a,-,a,a,a,ab,a,-,a,ab,ab,a,ab,a,-,a,a,a,a,a,a,-,a,ab,ab,ab,a,a,a,ab,ab,a,ab,-,ab,ab,ab,a,ab,a,a,ab,a,ab,a,ab,ab,a,a,a,a,a,a,a,ab,a,ab,a,ab,ab,a,ab,a,a,a,a,a,a,a,ab,a,a,a,ab,a,-,a,a,-,a,a,-	13.83
I	A	669	94554	D1.10	ab,a,a,-,a,a,a,ab,-,a,-,ab,a,-,-,-,-,ab,a,-,-,ab,ab,-,ab,a,a,a,a,-,a,a,a,ab,a,-,ab,ab,a,a,a,ab,ab,a,ab,-,ab,ab,ab,a,ab,a,a,ab,a,ab,a,ab,ab,a,a,a,a,a,a,a,ab,a,ab,a,ab,ab,a,ab,a,a,a,a,a,a,a,ab,a,a,a,ab,a,-,-,-,a,a,a,a	13.83
I	A	682	48968	D1.10	ab,a,a,-,a,a,a,ab,ab,a,-,-,-,-,a,-,-,-,a,-,a,-,ab,a,ab,a,a,a,a,-,a,a,a,ab,a,ab,ab,-,a,a,a,ab,ab,a,ab,-,-,-,-,a,ab,a,a,ab,a,-,a,ab,-,a,a,a,a,a,a,a,-,a,ab,a,-,ab,a,ab,a,a,a,a,a,a,-,-,a,a,a,ab,a,-,a,-,a,a,a,-	13.83
I	A	7341	8440	D1.10	ab,a,a,-,a,a,a,ab,ab,a,-,ab,-,a,-,a,-,-,-,-,a,ab,ab,a,ab,a,a,a,a,-,a,a,a,ab,a,ab,ab,ab,-,a,a,ab,ab,a,ab,ab,ab,ab,ab,a,ab,a,a,ab,a,-,a,ab,ab,a,a,a,a,a,a,a,ab,a,ab,a,ab,ab,a,ab,a,a,a,a,a,a,-,ab,a,a,-,a,-,-,a,-,a,a,a,a	13.83
I	A	7746	10472	D1.10	ab,a,a,-,a,a,a,ab,-,a,a,ab,-,a,a,a,a,ab,a,-,a,-,ab,a,ab,a,a,a,a,a,a,a,a,ab,a,ab,ab,ab,a,a,a,ab,ab,a,-,ab,ab,ab,ab,a,ab,a,a,ab,a,ab,a,ab,ab,a,a,a,a,a,a,a,ab,a,ab,a,ab,ab,a,ab,a,a,a,a,a,a,a,-,a,a,a,ab,a,ab,a,a,a,a,a,a	13.83
I	A	7932	11269	D1.10	ab,a,a,-,a,a,a,ab,ab,a,a,ab,a,a,a,a,a,ab,a,a,a,ab,a,a,ab,a,a,a,a,a,a,a,a,ab,a,ab,ab,ab,a,a,a,ab,ab,a,ab,ab,ab,a,a,a,ab,a,a,-,a,-,a,-,ab,a,a,a,a,a,a,a,ab,a,-,a,ab,ab,a,ab,a,a,a,a,a,a,a,ab,a,a,a,a,a,ab,a,a,a,a,a,a	13.83
I	A	7932	11271	B3.7	b,ab,ab,ab,ab,a,ab,ab,b,ab,ab,ab,a,a,a,ab,a,ab,a,a,ab,ab,b,a,b,ab,ab,ab,a,ab,ab,ab,a,ab,a,b,b,ab,a,a,ab,ab,ab,ab,b,ab,ab,ab,ab,a,ab,a,a,b,a,ab,a,b,ab,ab,ab,a,a,ab,a,a,ab,a,b,a,b,ab,ab,ab,ab,a,a,ab,ab,ab,a,b,ab,ab,ab,b,a,ab,a,a,a,a,a,a	13.83
I	A	7932	11065	B3.7	b,ab,-,ab,ab,a,ab,-,b,ab,ab,ab,a,a,a,ab,a,ab,a,-,ab,ab,b,a,b,ab,ab,ab,a,ab,ab,ab,a,ab,a,b,b,ab,a,a,-,ab,ab,ab,b,ab,ab,ab,-,a,ab,a,a,b,a,ab,a,b,ab,ab,ab,a,a,ab,a,a,ab,a,b,a,b,ab,ab,ab,ab,a,a,ab,ab,ab,a,b,ab,ab,ab,b,a,a,a,a,a,a,a,a	13.83
I	A	7932	11165	B3.7	b,ab,ab,ab,ab,a,ab,ab,b,ab,ab,ab,a,a,a,ab,a,ab,a,a,ab,-,b,a,b,ab,ab,ab,a,ab,ab,ab,a,ab,a,b,b,ab,a,a,ab,ab,ab,ab,b,ab,ab,ab,ab,a,-,a,a,b,a,ab,a,b,ab,ab,ab,a,a,ab,a,a,ab,a,b,a,b,ab,ab,ab,ab,a,a,ab,ab,ab,a,b,ab,ab,ab,b,a,ab,a,a,a,a,a,a	13.83
I	A	96570	380	D1.10	a,ab,ab,-,a,ab,a,a,a,a,a,-,ab,ab,ab,ab,-,-,ab,ab,ab,-,a,ab,a,a,a,-,ab,ab,a,a,ab,ab,ab,a,a,a,ab,ab,a,a,a,a,a,a,a,a,a,ab,a,ab,ab,a,ab,a,ab,a,a,a,a,ab,ab,a,ab,ab,a,ab,a,ab,a,ab,-,a,ab,ab,ab,a,a,a,ab,a,a,a,ab,a,ab,a,ab,-,ab,-,ab,ab	13.83
I	A	4559	3292	D1.10	-,-,-,a,a,a,a,ab,ab,a,a,a,-,-,a,-,a,ab,-,-,a,-,-,a,ab,a,a,a,a,a,a,a,a,-,a,-,-,-,a,a,a,ab,-,a,ab,a,-,ab,ab,-,-,a,a,-,a,ab,a,ab,-,a,a,a,a,a,a,a,ab,a,-,a,ab,ab,a,ab,a,a,a,a,a,a,a,-,a,a,a,a,a,-,-,-,a,a,a,a	13.83
I	A	413	112331	D1.10	a,-,-,a,a,a,ab,a,a,-,a,a,-,-,-,-,a,a,ab,-,-,-,a,a,a,a,a,a,-,a,a,-,a,a,-,a,a,a,a,a,ab,a,a,-,a,a,a,a,a,-,a,a,a,a,a,a,a,a,a,ab,ab,a,ab,a,ab,a,-,a,a,a,a,a,a,a,a,a,a,a,a,ab,ab,a,ab,a,a,a,a,-,-,-,a,a,a,a	13.83
I	A	232	90819	D1.10	ab,-,-,a,a,a,a,-,-,a,a,ab,-,-,a,-,a,-,a,a,a,-,ab,a,ab,a,a,a,a,a,a,a,a,-,a,a,a,ab,a,a,a,a,ab,a,ab,ab,-,-,ab,a,-,a,a,ab,a,ab,a,-,-,a,a,a,a,a,a,a,a,a,ab,a,a,ab,a,ab,a,a,a,a,a,-,a,ab,a,a,a,-,-,ab,a,a,a,-,-,-	13.83
I	A	562823	222	D1.10	ab,-,-,a,a,a,a,ab,ab,a,a,ab,a,a,-,-,a,ab,a,-,a,ab,ab,a,ab,a,a,a,a,a,a,a,a,ab,a,ab,ab,ab,a,a,a,ab,a,a,ab,ab,ab,ab,ab,a,-,a,a,ab,a,a,a,ab,ab,a,a,a,a,a,a,a,-,a,ab,a,ab,-,a,-,a,a,a,a,a,a,a,ab,a,a,-,ab,a,-,a,a,a,a,a,a	13.83
I	A	249	198599	D1.10	ab,a,-,a,a,a,a,ab,ab,-,-,ab,-,-,-,-,-,-,-,-,a,ab,ab,-,-,a,a,a,a,-,-,a,-,ab,a,ab,ab,ab,-,a,a,a,ab,a,ab,ab,ab,ab,ab,a,ab,a,a,ab,a,ab,a,ab,-,a,a,a,a,a,a,a,ab,-,ab,a,ab,ab,a,ab,a,-,a,a,a,a,-,ab,-,a,a,-,a,ab,-,-,a,a,a,-	13.83
I	A	3606	39630	D1.10	ab,a,-,a,a,a,a,ab,ab,a,-,ab,-,a,-,-,a,-,a,-,-,ab,-,-,-,a,-,a,a,-,a,a,a,ab,a,-,ab,ab,a,a,a,a,ab,a,ab,-,-,ab,ab,a,ab,a,a,a,a,ab,a,-,ab,a,a,a,a,a,a,a,-,-,ab,a,-,ab,a,ab,a,a,a,a,a,a,a,ab,a,a,a,a,a,a,-,-,a,a,-,a	13.83
I	A	5159	15666	D1.10	ab,a,-,a,a,a,a,ab,ab,a,a,ab,-,-,-,-,-,ab,-,-,a,ab,ab,a,ab,a,a,-,a,a,a,a,a,ab,a,ab,-,ab,a,a,a,ab,ab,a,ab,-,ab,-,ab,a,ab,a,a,ab,a,ab,a,ab,ab,a,a,a,a,a,a,a,ab,a,-,a,ab,ab,a,ab,a,ab,a,a,a,a,a,ab,a,a,a,-,a,a,a,a,a,-,a,a	13.83
I	A	555303	884	D1.10	ab,a,-,a,a,a,a,a,ab,a,a,-,a,-,-,-,-,ab,-,a,-,ab,-,a,ab,a,-,a,a,a,a,a,a,ab,a,ab,ab,a,a,a,a,-,-,a,ab,ab,a,-,ab,a,ab,a,a,ab,a,ab,a,ab,a,a,a,a,a,a,a,a,ab,a,ab,a,ab,ab,a,ab,a,a,a,a,a,a,a,ab,a,a,a,a,a,ab,a,a,a,a,a,a	13.83
I	A	6516	9617	D1.10	-,-,a,a,a,a,a,ab,ab,a,-,-,-,a,-,a,-,ab,a,-,a,ab,ab,a,ab,a,-,a,a,-,a,-,a,ab,a,ab,ab,ab,a,a,a,ab,-,a,-,ab,ab,a,ab,a,ab,a,a,ab,a,ab,a,ab,-,a,a,a,a,a,a,a,ab,a,ab,a,ab,ab,a,a,a,a,a,a,a,a,-,ab,-,a,a,ab,-,ab,-,-,a,a,a,a	13.83
I	A	19606	858	D1.10	ab,-,a,a,a,a,a,ab,ab,a,a,ab,a,a,-,-,-,ab,-,-,-,ab,ab,-,ab,a,-,a,a,a,-,a,-,ab,a,ab,ab,ab,a,a,a,ab,ab,-,ab,ab,-,ab,ab,a,ab,a,a,ab,a,ab,a,ab,ab,a,a,a,a,a,a,a,ab,a,ab,a,ab,-,a,ab,a,a,a,a,a,a,a,ab,a,-,a,a,-,ab,a,-,a,a,-,a	13.83
I	A	20813	2562	D1.10	-,a,a,a,a,a,a,ab,ab,a,a,ab,a,a,-,a,a,ab,a,a,a,a,ab,a,ab,a,a,a,a,a,a,a,a,ab,a,ab,ab,ab,a,a,a,ab,ab,a,ab,ab,-,ab,ab,a,ab,a,a,ab,a,ab,a,ab,a,a,a,a,a,a,a,a,ab,a,ab,a,a,ab,a,ab,a,a,a,a,a,a,a,a,a,a,a,ab,a,ab,a,a,a,a,a,a	13.83
I	A	20813	2148	B3.7	b,ab,ab,ab,ab,a,ab,ab,b,ab,ab,ab,a,a,a,ab,a,ab,a,a,ab,ab,b,a,b,ab,ab,ab,a,ab,ab,ab,a,ab,a,b,b,ab,a,a,ab,ab,ab,ab,b,ab,ab,ab,ab,a,ab,a,a,b,a,ab,a,b,ab,ab,ab,a,a,ab,a,a,ab,a,b,a,b,ab,ab,ab,ab,a,a,ab,ab,ab,a,b,ab,ab,-,b,-,ab,-,a,a,a,a,a	13.83
I	A	322	9406	D1.10	-,a,a,a,a,a,a,ab,ab,a,a,ab,-,-,a,a,a,ab,a,-,a,ab,ab,a,ab,a,a,a,a,a,a,a,a,-,a,ab,ab,-,a,a,a,-,ab,a,ab,ab,-,ab,-,a,ab,a,a,-,a,ab,a,ab,ab,a,a,a,a,a,a,a,ab,a,ab,a,-,ab,a,ab,a,a,a,a,a,a,a,ab,a,a,a,-,a,a,a,a,a,a,a,a	13.83
I	A	456	115476	D1.10	-,a,a,a,a,a,a,ab,a,a,a,-,-,-,-,-,-,ab,a,-,a,-,a,a,ab,a,-,a,a,a,a,a,a,ab,a,ab,a,-,a,a,a,ab,a,a,ab,-,-,a,ab,a,-,a,a,a,a,a,a,ab,ab,a,a,a,a,a,a,a,a,a,-,a,a,a,a,ab,a,a,a,a,a,a,a,a,a,a,a,ab,a,-,a,-,a,a,a,a	13.83
I	A	537006	535	D1.10	-,a,a,a,a,a,a,ab,ab,a,a,ab,-,a,-,-,-,ab,a,-,-,-,ab,a,ab,a,-,a,a,-,a,a,a,a,a,ab,ab,ab,a,a,a,ab,a,a,ab,ab,ab,ab,ab,a,ab,a,a,ab,a,ab,a,-,ab,a,a,a,a,a,a,a,-,-,-,-,ab,ab,a,ab,a,a,a,a,a,a,a,ab,-,-,a,ab,a,ab,-,-,-,a,a,a	13.83
I	A	537006	236	B3.7	b,ab,ab,ab,ab,a,ab,ab,b,ab,ab,ab,a,a,a,ab,a,ab,a,a,ab,ab,-,a,b,ab,ab,ab,a,ab,ab,ab,a,ab,a,b,b,ab,a,a,ab,ab,ab,ab,b,ab,ab,ab,ab,a,ab,a,a,b,a,ab,a,b,ab,ab,ab,a,a,ab,a,a,b,a,b,a,b,ab,ab,ab,ab,a,a,ab,ab,ab,a,b,-,ab,b,b,a,ab,-,-,a,a,a,a	13.83
I	A	537006	291	B3.7	b,ab,ab,ab,ab,a,ab,ab,b,ab,ab,ab,a,a,a,ab,a,ab,a,a,ab,ab,-,a,b,ab,ab,ab,a,ab,ab,ab,a,ab,a,b,b,ab,a,a,ab,ab,ab,ab,b,ab,ab,ab,ab,a,ab,a,a,b,a,ab,a,b,ab,ab,ab,a,a,ab,a,a,-,a,b,a,b,ab,ab,ab,ab,a,a,ab,ab,ab,a,b,ab,-,-,b,a,ab,a,-,a,a,a,a	13.83
I	A	11166	5266	D1.10	a,a,a,a,a,ab,a,ab,a,a,-,a,ab,ab,ab,a,ab,a,a,ab,a,a,a,ab,a,a,a,a,ab,a,a,a,ab,a,ab,a,a,a,-,ab,a,a,a,a,a,ab,ab,a,a,ab,a,ab,ab,a,ab,a,ab,a,a,a,a,ab,ab,a,ab,ab,ab,ab,a,ab,a,a,a,a,a,ab,ab,a,a,a,a,a,a,a,a,a,ab,a,ab,a,ab,ab,ab,ab	13.83
I	A	21622	710	D1.10	a,a,a,a,a,a,a,ab,a,a,a,ab,-,a,a,-,a,ab,a,a,a,ab,a,a,-,a,-,a,a,-,a,a,a,a,a,ab,a,a,a,a,a,a,ab,a,a,a,-,-,ab,a,a,a,a,a,a,-,a,-,a,a,a,a,a,a,a,a,ab,a,ab,a,ab,a,a,ab,a,a,a,a,a,a,-,ab,-,a,a,-,a,-,-,-,-,a,a,a	13.83
I	A	13129	904	D1.10	ab,a,a,a,a,a,a,ab,ab,a,a,-,-,a,-,a,a,ab,a,-,a,-,ab,a,ab,a,a,a,a,a,a,a,a,ab,a,ab,ab,ab,a,a,a,ab,ab,a,ab,ab,ab,ab,ab,a,ab,a,a,ab,a,ab,a,ab,ab,a,a,a,a,a,a,a,b,a,ab,a,ab,ab,a,ab,a,a,a,a,a,a,-,-,a,a,a,ab,-,-,-,-,a,-,a,a	13.83
I	A	15996	11521	D1.10	ab,a,a,a,a,a,a,ab,ab,a,a,ab,-,-,-,-,-,ab,-,-,a,-,ab,a,-,a,-,a,a,a,a,-,a,ab,a,ab,ab,ab,-,a,a,ab,ab,a,ab,ab,-,-,ab,a,ab,a,a,ab,a,ab,a,ab,ab,a,a,a,a,a,a,-,-,a,-,a,ab,ab,a,ab,a,a,a,a,a,a,a,ab,a,a,a,ab,-,-,-,a,a,a,a,a	13.83
I	A	1794	21348	D1.10	ab,a,a,a,a,a,a,a,ab,a,a,ab,-,a,-,-,a,ab,a,-,a,-,ab,a,ab,a,-,a,a,-,a,a,a,ab,a,ab,ab,ab,-,a,a,a,ab,a,ab,ab,ab,ab,ab,a,ab,a,a,ab,a,ab,a,ab,ab,a,a,a,a,a,a,a,ab,a,a,a,a,ab,a,ab,a,a,a,a,a,a,a,ab,a,a,a,ab,a,a,a,a,a,a,a,a	13.83
I	A	28371	790	D1.10	ab,a,a,a,a,a,a,ab,ab,a,a,ab,a,a,a,a,a,-,a,a,a,ab,ab,a,ab,a,a,a,a,a,a,a,a,ab,a,a,ab,ab,a,a,a,ab,ab,a,ab,ab,ab,-,ab,a,ab,a,a,ab,a,ab,a,ab,ab,a,a,a,a,a,a,a,ab,a,a,a,ab,ab,a,ab,a,a,a,a,a,a,-,ab,a,a,a,ab,-,ab,a,-,a,a,a,a	13.83
I	A	304	138200	D1.10	ab,a,a,a,a,a,a,ab,ab,a,a,ab,-,-,-,-,-,ab,-,-,-,ab,-,a,ab,a,a,a,a,-,a,a,a,ab,a,ab,ab,ab,a,a,a,ab,ab,a,a,ab,ab,ab,ab,a,ab,a,a,ab,a,ab,a,ab,ab,a,a,a,a,a,a,a,ab,a,ab,-,ab,ab,a,ab,a,a,a,a,a,a,-,ab,-,-,a,ab,-,-,-,a,-,-,a,a	13.83
I	A	3606	39716	D1.10	ab,a,a,a,a,a,a,ab,ab,a,-,ab,a,a,-,a,a,ab,a,-,a,-,ab,a,ab,a,a,a,a,-,a,a,a,ab,a,ab,ab,ab,a,a,a,a,ab,a,ab,ab,ab,ab,ab,a,ab,a,a,ab,a,ab,a,ab,ab,a,a,a,a,a,a,a,ab,a,ab,a,ab,ab,a,ab,a,a,a,a,a,a,a,ab,a,a,a,ab,a,ab,a,a,a,a,a,a	13.83
I	A	2399	23848	D1.10	a,ab,ab,a,a,ab,ab,a,a,ab,ab,a,ab,ab,ab,ab,ab,-,ab,ab,ab,a,a,ab,a,ab,a,a,ab,a,-,ab,ab,ab,ab,a,a,a,ab,ab,a,a,ab,ab,a,a,a,a,a,a,a,a,ab,a,-,a,a,a,ab,a,ab,a,-,ab,a,ab,ab,ab,a,ab,a,a,ab,a,a,ab,a,ab,a,ab,a,a,a,a,ab,a,-,a,ab,a,a,ab,ab,ab	13.83
I	A	12745	4616	D1.10	-,-,-,ab,a,a,a,ab,-,a,a,ab,-,-,-,-,a,-,a,-,-,ab,ab,a,ab,a,-,a,-,a,a,a,a,ab,a,-,ab,ab,a,a,a,ab,ab,a,ab,ab,ab,a,ab,a,ab,a,a,ab,a,ab,a,ab,ab,a,a,a,a,a,a,a,ab,a,ab,a,ab,ab,a,ab,a,a,a,a,a,a,a,-,a,a,a,ab,a,-,a,-,a,-,a,a	13.83
I	A	2111	30094	D1.10	-,-,-,ab,a,a,a,ab,ab,a,a,ab,a,-,-,-,-,a,a,-,a,-,ab,a,ab,a,-,a,a,-,a,a,a,ab,a,ab,ab,ab,a,a,a,ab,-,-,ab,ab,-,ab,ab,a,ab,a,a,ab,a,ab,a,ab,ab,a,a,a,a,a,a,a,ab,a,ab,a,ab,ab,a,ab,a,a,a,a,a,-,a,ab,a,-,-,ab,a,ab,a,a,-,a,-,a	13.83
I	A	2953	26581	D1.10	-,-,-,ab,a,a,a,ab,-,a,-,ab,a,-,-,a,-,ab,a,-,a,ab,ab,-,ab,a,a,a,a,-,a,a,a,ab,a,ab,ab,ab,a,a,a,ab,-,a,ab,a,ab,-,ab,a,-,a,a,ab,-,-,a,a,a,a,a,a,a,a,a,a,-,-,ab,a,ab,ab,a,ab,a,a,a,a,a,a,a,ab,a,a,a,ab,a,a,a,-,a,a,a,-	13.83
I	A	2953	26686	B3.7	b,ab,ab,ab,ab,a,ab,ab,b,ab,b,ab,-,a,-,ab,a,ab,ab,-,-,ab,b,a,b,ab,ab,ab,a,ab,ab,ab,a,ab,a,b,b,ab,a,a,ab,ab,ab,ab,b,ab,-,ab,ab,a,ab,a,a,b,a,ab,a,b,ab,ab,ab,a,a,ab,a,a,ab,a,b,a,b,ab,-,ab,ab,a,a,ab,ab,ab,a,b,ab,ab,ab,b,a,ab,a,a,a,a,a,a	13.83
I	A	2953	21344	B3.7	b,ab,-,ab,ab,a,ab,ab,b,ab,-,ab,-,a,a,-,-,ab,-,-,-,b,b,a,-,ab,ab,ab,a,ab,ab,ab,a,ab,a,b,b,ab,a,a,ab,ab,ab,ab,b,-,ab,ab,ab,a,-,a,a,b,a,ab,a,-,ab,ab,ab,a,a,ab,a,a,ab,a,b,a,-,ab,ab,-,ab,a,a,-,ab,-,a,-,-,ab,b,b,a,ab,a,-,-,-,a,a	13.83
I	A	209	359763	D1.10	a,-,-,ab,a,a,a,ab,ab,a,a,ab,-,a,-,-,a,-,-,-,a,-,ab,-,ab,a,-,a,a,-,a,a,a,ab,a,ab,ab,a,-,a,a,ab,ab,a,a,ab,a,-,ab,a,ab,a,a,ab,a,ab,a,ab,ab,a,a,a,a,a,-,a,ab,-,-,a,ab,ab,a,ab,a,a,a,a,a,a,a,ab,-,a,a,-,a,ab,a,a,a,a,a,-	13.83
I	A	304	107811	D1.10	a,-,-,ab,a,a,a,ab,-,a,-,ab,-,-,a,-,-,-,a,-,-,ab,ab,a,ab,a,-,a,a,-,a,a,a,ab,a,ab,ab,ab,a,a,a,ab,ab,a,ab,ab,ab,ab,ab,a,ab,-,a,ab,a,ab,a,ab,ab,a,a,a,a,a,a,a,ab,a,ab,a,ab,ab,a,b,a,a,a,a,a,a,a,ab,a,a,a,b,a,ab,-,-,-,a,a,a	13.83
I	A	370	116951	D1.10	a,-,-,ab,a,a,a,ab,ab,a,a,ab,-,a,a,a,-,ab,a,-,-,ab,ab,a,ab,a,a,a,a,-,a,a,a,ab,a,ab,ab,ab,a,a,a,ab,ab,-,ab,ab,a,ab,ab,a,ab,a,a,ab,a,a,a,ab,ab,a,a,a,a,a,a,a,a,a,ab,a,ab,ab,a,ab,a,a,a,a,a,a,-,ab,-,a,a,-,-,a,-,-,a,a,a,-	13.83
I	A	1010	30181	D1.10	ab,-,-,ab,a,a,a,ab,ab,a,a,-,-,-,-,-,a,a,-,-,a,b,ab,-,ab,a,a,a,a,a,a,a,a,ab,-,ab,ab,ab,-,a,a,ab,ab,a,a,ab,-,b,ab,a,ab,a,a,ab,a,ab,a,ab,ab,a,a,a,a,a,-,a,ab,a,ab,a,ab,ab,a,ab,a,a,a,a,a,a,-,-,-,a,a,ab,a,-,a,-,a,-,a,a	13.83
I	A	1010	29098	B3.7	b,-,ab,ab,ab,a,ab,ab,b,ab,-,ab,-,a,-,ab,-,ab,a,-,ab,-,b,a,b,ab,ab,ab,a,-,ab,ab,a,ab,a,b,b,ab,a,a,ab,ab,ab,ab,b,ab,ab,ab,ab,a,ab,a,a,b,a,ab,a,b,ab,-,ab,a,a,ab,a,a,a,a,b,a,b,ab,ab,ab,ab,a,a,ab,ab,ab,-,-,-,-,ab,b,a,-,a,a,a,a,-,a	13.83
I	A	1010	29823	B3.7	b,ab,ab,ab,ab,a,ab,ab,b,ab,ab,ab,-,a,a,ab,a,ab,a,a,ab,ab,b,a,b,ab,ab,ab,a,ab,ab,ab,a,ab,a,b,b,ab,a,a,ab,ab,ab,ab,b,ab,-,ab,ab,a,ab,a,a,b,a,ab,a,b,ab,ab,ab,a,a,ab,a,a,ab,a,b,a,b,ab,ab,ab,ab,a,a,ab,ab,ab,a,b,a,ab,ab,b,a,ab,a,a,a,a,a,a	13.83
I	A	10595	1379	D1.10	ab,-,-,ab,a,a,a,-,ab,a,a,ab,-,a,a,-,a,ab,a,a,a,ab,ab,a,ab,a,a,a,a,a,a,a,a,ab,a,ab,ab,ab,a,a,a,ab,-,a,ab,-,ab,ab,ab,a,ab,a,a,ab,a,ab,a,ab,ab,a,a,a,a,a,a,a,ab,-,ab,a,ab,-,a,ab,a,a,a,a,a,a,a,ab,a,a,a,ab,a,ab,a,-,a,a,a,a	13.83
I	A	11919	3658	D1.10	ab,-,-,ab,a,a,a,ab,ab,a,-,-,-,-,-,-,a,ab,a,-,a,-,-,a,ab,a,-,a,a,-,a,a,a,ab,-,ab,ab,-,a,a,a,ab,ab,a,ab,-,a,ab,-,a,ab,a,a,a,a,ab,a,ab,ab,a,a,a,a,a,a,a,ab,a,ab,a,a,ab,a,ab,a,a,a,a,a,a,a,-,a,a,a,ab,a,ab,a,a,a,a,a,a	13.83
I	A	12971	1269	D1.10	ab,-,-,ab,a,a,a,ab,ab,a,-,ab,-,a,-,a,a,-,-,-,a,-,ab,-,ab,a,a,a,a,a,a,a,-,ab,a,ab,ab,ab,-,a,a,-,ab,a,ab,ab,ab,ab,ab,a,ab,a,a,ab,a,ab,a,ab,a,a,a,-,a,a,-,a,ab,a,ab,a,a,-,a,ab,a,-,a,a,a,a,-,ab,-,-,a,-,-,ab,a,-,a,a,a,a	13.83
I	A	1370	70717	D1.10	ab,-,-,ab,a,a,a,ab,-,a,-,ab,-,a,-,-,-,ab,a,-,-,ab,ab,a,ab,a,-,a,a,a,-,a,a,ab,a,-,-,-,a,a,a,-,ab,-,ab,-,ab,ab,ab,a,ab,a,a,ab,a,ab,a,ab,ab,a,a,a,a,a,a,a,-,a,ab,a,ab,ab,a,ab,-,a,a,a,a,a,a,ab,a,a,a,ab,-,-,-,a,a,-,a,a	13.83
I	A	14607	6233	D1.10	ab,-,-,ab,a,a,a,ab,ab,a,a,ab,-,-,-,-,a,-,a,-,-,a,ab,a,ab,a,a,a,a,-,a,a,a,ab,a,ab,ab,ab,a,a,a,ab,ab,a,ab,-,ab,ab,ab,a,ab,a,a,ab,a,ab,a,ab,ab,a,a,a,a,a,a,a,ab,a,ab,a,ab,ab,a,ab,a,a,a,a,a,a,-,-,-,a,a,ab,-,-,-,-,-,a,-,a	13.83
I	A	1794	42992	D1.10	ab,-,-,ab,a,a,a,ab,ab,a,a,ab,a,a,a,a,-,-,a,-,a,ab,ab,a,ab,a,a,a,a,a,a,a,a,ab,a,ab,ab,ab,-,a,a,ab,a,a,ab,ab,ab,ab,ab,a,ab,a,a,ab,a,ab,a,ab,-,a,a,a,a,a,a,a,-,a,ab,a,ab,-,a,ab,a,a,a,a,a,a,a,ab,a,a,a,-,-,-,a,-,a,a,a,a	13.83
I	A	18463	4608	D1.10	ab,-,-,ab,a,a,a,ab,ab,a,a,ab,a,a,a,a,-,ab,a,-,a,ab,ab,-,ab,a,a,a,a,a,a,a,a,ab,a,-,ab,ab,-,a,a,ab,-,a,ab,ab,ab,-,ab,-,ab,a,a,ab,a,ab,a,ab,ab,a,a,a,a,a,a,a,-,a,ab,a,ab,ab,a,ab,-,a,a,a,a,a,-,ab,a,a,a,ab,a,-,-,a,a,a,-,a	13.83
I	A	18463	4613	D1.10	ab,-,-,ab,a,a,a,ab,ab,a,a,ab,-,a,-,-,-,ab,a,-,a,ab,ab,-,ab,a,a,a,a,a,a,a,a,ab,a,-,ab,ab,a,a,a,ab,-,a,ab,ab,ab,-,ab,-,ab,a,a,ab,a,ab,a,ab,ab,a,a,a,a,a,a,a,-,a,ab,a,ab,ab,a,ab,-,a,a,a,a,a,-,-,a,a,a,ab,a,-,-,a,a,-,-,a	13.83
I	A	2022	12592	D1.10	ab,-,-,ab,a,a,a,ab,-,a,a,ab,-,a,-,-,-,ab,a,-,-,-,-,a,-,a,a,a,a,-,a,a,a,ab,a,-,ab,ab,a,a,a,ab,-,a,-,-,-,-,ab,-,ab,a,a,ab,a,-,a,ab,ab,a,a,a,a,a,a,a,ab,a,ab,a,ab,ab,a,ab,a,ab,a,a,a,a,a,ab,a,a,-,ab,a,a,-,a,-,-,a,a	13.83
I	A	2127	70890	D1.10	ab,-,-,ab,a,a,a,ab,ab,a,a,-,-,-,a,-,-,ab,-,-,-,-,ab,a,ab,a,-,a,a,-,a,a,a,ab,a,ab,-,a,a,a,a,ab,ab,a,ab,ab,ab,ab,ab,a,ab,a,a,ab,a,ab,a,ab,ab,a,a,a,a,a,a,a,ab,a,ab,a,ab,ab,a,a,a,a,a,a,a,a,a,ab,-,a,a,ab,a,ab,a,-,a,a,a,a	13.83
I	A	2127	9033	B3.7	b,-,-,ab,ab,a,ab,ab,b,ab,ab,ab,a,a,a,-,a,-,a,-,ab,ab,b,-,b,ab,b,ab,a,b,-,ab,a,ab,a,b,b,ab,a,a,ab,ab,ab,ab,b,ab,-,ab,ab,a,ab,a,a,b,a,ab,a,b,ab,ab,ab,a,a,ab,a,a,ab,a,b,a,b,ab,ab,ab,ab,a,a,ab,ab,ab,a,b,ab,ab,ab,b,a,ab,a,a,a,a,a,a	13.83
I	A	2127	8986	B3.7	b,-,-,-,ab,a,ab,ab,b,ab,ab,ab,-,a,-,ab,a,ab,a,-,ab,ab,b,-,b,ab,b,ab,a,b,ab,ab,a,ab,a,b,b,ab,a,a,ab,ab,-,ab,b,ab,ab,ab,ab,a,ab,a,a,b,a,ab,a,b,ab,ab,ab,a,a,-,a,a,ab,a,b,a,b,ab,ab,ab,ab,a,a,ab,ab,ab,a,b,ab,-,ab,b,a,ab,a,a,a,a,a,a	13.83
I	A	2127	9031	B3.7	b,ab,-,ab,ab,a,ab,ab,b,ab,ab,ab,a,a,a,-,a,ab,a,-,ab,ab,b,-,b,ab,b,-,a,b,-,ab,a,ab,a,b,b,-,a,a,ab,ab,-,ab,b,ab,ab,ab,ab,a,ab,a,a,b,a,ab,a,b,ab,ab,ab,a,a,-,a,a,ab,a,b,a,b,-,ab,ab,ab,a,a,ab,ab,ab,a,b,ab,ab,ab,b,a,ab,a,a,a,a,a,a	13.83
I	A	2127	8933	B3.7	b,-,-,ab,ab,a,ab,ab,b,-,ab,ab,-,a,-,-,a,ab,a,-,-,ab,b,-,b,ab,-,ab,a,-,ab,ab,-,ab,a,b,b,ab,a,a,ab,ab,-,ab,b,b,-,ab,ab,a,-,a,a,b,a,ab,a,b,ab,ab,ab,a,a,-,a,a,-,a,b,a,b,-,ab,b,ab,a,a,ab,ab,ab,a,b,ab,b,ab,b,a,ab,a,a,a,a,a,a	13.83
I	A	2127	8959	B3.7	b,-,-,ab,ab,a,ab,ab,b,ab,-,ab,a,a,-,ab,-,ab,a,-,ab,ab,b,-,b,ab,b,ab,a,-,ab,ab,a,ab,a,b,b,ab,a,a,ab,ab,-,-,b,b,ab,ab,ab,a,ab,a,a,b,a,ab,a,b,ab,ab,ab,a,a,-,a,a,ab,a,b,a,b,ab,ab,-,ab,a,a,ab,ab,ab,a,b,ab,ab,ab,b,a,a,a,a,a,a,a,a	13.83
I	A	21843	2149	D1.10	ab,-,-,ab,a,a,a,ab,ab,a,a,ab,-,a,-,a,a,ab,-,-,a,-,ab,a,ab,a,-,a,a,-,a,a,a,ab,a,ab,ab,ab,a,a,a,ab,ab,-,ab,ab,a,ab,ab,a,ab,a,a,ab,a,-,a,ab,ab,a,a,a,a,a,a,a,ab,-,ab,a,ab,ab,a,ab,a,a,a,a,a,a,a,-,a,a,a,ab,a,-,-,-,a,a,-,a	13.83
I	A	304	164167	D1.10	ab,-,-,ab,a,a,a,ab,ab,a,a,ab,-,-,-,a,-,ab,-,-,a,ab,ab,a,-,a,a,a,a,a,a,a,a,ab,a,ab,ab,ab,a,a,a,ab,ab,a,ab,ab,ab,ab,ab,a,ab,a,a,ab,a,ab,a,-,-,a,a,a,a,a,a,a,ab,a,a,a,ab,-,a,ab,a,a,a,a,a,a,a,ab,a,a,a,ab,a,a,a,a,a,a,a,a	13.83
I	A	33018	1718	D1.10	ab,-,-,ab,a,a,a,ab,ab,a,a,ab,-,-,-,-,-,-,-,-,a,-,ab,-,ab,a,a,a,a,-,a,a,-,ab,a,ab,ab,ab,a,a,a,ab,ab,a,ab,-,-,-,ab,-,-,a,a,-,a,ab,a,ab,ab,a,a,a,-,a,-,a,-,a,ab,a,ab,ab,a,ab,a,a,a,a,a,a,a,ab,a,a,a,-,a,ab,a,a,-,-,-,a	13.83
I	A	33018	1773	D1.10	ab,-,-,ab,a,a,a,ab,-,a,a,ab,a,a,a,a,-,ab,a,-,a,-,ab,a,ab,a,-,a,a,a,a,a,a,ab,a,ab,ab,ab,a,a,a,ab,ab,a,ab,ab,ab,-,ab,a,ab,a,a,-,a,ab,a,ab,ab,a,a,a,a,a,-,a,ab,a,ab,a,ab,ab,a,ab,a,a,a,a,a,a,a,ab,a,a,a,-,a,ab,a,a,-,-,a,a	13.83
I	A	3442	11207	D1.10	ab,-,-,ab,a,a,a,ab,-,a,a,ab,a,-,a,-,-,ab,a,-,a,ab,ab,a,ab,a,-,a,a,-,a,a,a,-,a,ab,ab,ab,-,a,a,-,ab,a,ab,ab,ab,-,ab,a,ab,a,a,ab,a,-,a,ab,-,a,a,a,a,a,a,a,ab,a,ab,a,ab,-,a,ab,a,a,a,a,a,a,a,ab,a,a,a,ab,a,ab,a,a,a,-,a,a	13.83
I	A	362	250186	D1.10	ab,-,-,ab,a,a,a,ab,-,a,a,-,-,-,a,-,-,ab,a,-,-,-,ab,a,ab,a,-,a,a,-,a,a,a,ab,a,ab,-,ab,a,a,a,ab,-,a,ab,-,-,ab,ab,a,ab,a,a,ab,a,ab,a,a,ab,a,a,a,-,a,a,a,ab,a,ab,a,ab,ab,a,ab,a,a,a,a,a,a,a,ab,a,-,a,ab,a,-,a,a,a,a,a,a	13.83
I	A	362	303871	D1.10	ab,-,-,ab,a,a,a,ab,ab,a,-,ab,-,a,-,-,-,ab,a,-,a,-,ab,a,-,a,-,a,a,a,a,a,a,ab,a,ab,ab,-,a,a,a,ab,ab,a,ab,-,ab,ab,ab,a,-,a,a,-,a,ab,a,ab,ab,a,a,a,a,a,a,a,ab,a,-,a,-,ab,a,ab,-,a,a,a,a,a,a,ab,a,-,a,-,-,ab,a,-,-,-,a,-	13.83
I	A	362	65490	D1.10	ab,-,-,ab,a,a,a,ab,ab,a,a,ab,-,-,-,-,-,ab,-,-,a,-,ab,a,ab,a,-,a,-,a,a,a,a,ab,-,-,ab,ab,a,a,a,ab,ab,a,ab,ab,ab,ab,ab,a,ab,a,a,ab,a,ab,a,ab,ab,a,-,a,a,a,a,a,ab,-,ab,a,ab,ab,a,ab,a,a,a,a,a,a,a,ab,a,a,a,a,-,ab,a,-,a,a,a,a	13.83
I	A	3838	23344	D1.10	ab,-,-,ab,a,a,a,ab,ab,a,a,ab,-,a,-,-,a,ab,-,-,a,ab,ab,a,ab,a,a,a,a,a,a,a,a,ab,a,ab,ab,ab,a,a,a,ab,ab,a,ab,ab,ab,ab,ab,a,ab,a,a,ab,a,ab,a,ab,ab,a,a,a,a,a,a,a,-,a,ab,a,ab,ab,a,ab,a,a,a,a,a,a,-,a,a,-,-,ab,-,-,a,-,a,a,a,-	13.83
I	A	40109	834	D1.10	ab,-,-,ab,a,a,a,-,-,a,-,ab,a,a,a,a,-,ab,a,-,-,-,ab,a,ab,a,-,a,a,-,a,a,a,a,a,ab,ab,ab,-,a,a,-,ab,a,ab,-,ab,ab,ab,-,ab,a,a,ab,a,-,a,ab,ab,a,a,a,a,a,a,a,ab,a,ab,a,ab,ab,a,a,a,a,a,a,a,a,a,ab,a,a,a,a,a,a,a,a,a,a,a,a	13.83
I	A	40109	850	D1.10	ab,-,-,ab,a,a,a,-,-,a,-,ab,-,a,a,a,-,ab,a,-,-,ab,-,a,ab,a,-,a,a,a,a,a,a,a,a,ab,ab,ab,-,a,a,-,ab,a,ab,-,ab,ab,ab,a,ab,a,a,ab,a,ab,a,ab,-,a,a,a,a,a,a,a,ab,a,ab,a,ab,ab,a,a,a,a,a,a,a,a,a,ab,a,a,a,a,a,a,a,a,-,a,a,a	13.83
I	A	4492	15285	D1.10	ab,-,-,ab,a,a,a,ab,-,a,-,ab,-,-,a,-,-,-,-,-,a,ab,ab,a,ab,a,-,a,a,-,a,a,a,ab,a,ab,-,-,a,a,a,ab,ab,-,ab,-,-,ab,ab,a,ab,a,a,ab,a,ab,a,ab,-,a,a,a,a,a,a,a,ab,a,-,a,-,-,a,ab,a,a,a,a,a,a,a,ab,a,a,-,-,a,ab,a,a,-,a,a,a	13.83
I	A	4492	8308	D1.10	ab,-,-,ab,a,a,a,ab,ab,a,a,ab,a,-,-,-,-,ab,-,-,-,-,-,-,ab,a,a,a,a,-,a,a,a,ab,a,ab,ab,-,a,a,a,ab,ab,a,ab,ab,ab,ab,ab,a,-,a,a,-,a,-,a,ab,ab,a,a,a,a,-,a,a,ab,a,ab,a,ab,ab,a,ab,a,a,a,a,a,-,a,ab,a,a,a,ab,-,-,a,a,-,-,-,a	13.83
I	A	4605	13990	D1.10	ab,-,-,ab,a,a,a,-,ab,a,a,ab,-,-,-,-,-,ab,-,-,a,-,ab,a,ab,a,-,a,a,-,a,a,a,ab,a,ab,-,-,a,a,a,ab,-,a,ab,-,-,ab,ab,a,ab,a,a,ab,a,ab,a,ab,ab,a,a,-,a,a,a,a,ab,a,ab,a,ab,ab,a,ab,a,a,a,a,a,a,-,ab,a,-,a,a,a,ab,-,-,-,a,a,-	13.83
I	A	55957	572	D1.10	ab,-,-,ab,a,a,a,ab,ab,a,a,ab,a,a,a,-,-,ab,a,-,a,ab,ab,a,ab,a,-,a,a,-,a,a,a,ab,a,ab,ab,ab,a,a,a,ab,ab,a,ab,ab,ab,ab,ab,a,ab,a,a,ab,a,-,a,ab,ab,a,a,a,a,a,a,a,ab,a,ab,a,-,ab,a,ab,a,a,a,a,a,a,a,ab,a,a,a,-,-,ab,a,-,a,a,a,a	13.83
I	A	55957	587	D1.10	ab,-,-,ab,a,a,a,ab,ab,a,a,ab,a,a,a,-,-,ab,a,-,a,-,ab,a,ab,a,-,a,a,a,a,a,a,ab,a,ab,ab,ab,-,a,a,-,ab,a,ab,-,ab,ab,ab,a,ab,a,a,ab,a,-,a,ab,ab,a,a,a,a,a,a,a,-,a,ab,a,ab,ab,a,-,a,a,a,a,a,a,a,ab,a,a,a,-,a,ab,a,-,a,a,a,a	13.83
I	A	5610	12038	D1.10	ab,-,-,ab,a,a,a,ab,ab,a,-,ab,a,-,-,-,-,ab,-,-,a,-,ab,a,ab,a,a,a,a,-,a,a,a,ab,a,ab,ab,ab,-,a,a,ab,ab,a,ab,-,ab,ab,ab,a,ab,a,a,ab,a,-,a,ab,ab,a,a,a,a,a,a,a,ab,-,ab,a,-,ab,a,a,a,a,a,a,a,-,a,ab,a,-,a,a,-,ab,a,-,-,a,-,a	13.83
I	A	562225	1116	D1.10	ab,-,-,ab,a,a,a,ab,ab,a,-,ab,-,-,-,a,-,ab,a,-,a,-,ab,a,ab,a,-,a,a,-,a,a,a,-,a,ab,ab,ab,-,a,a,-,ab,-,ab,ab,ab,-,ab,a,ab,a,a,ab,a,ab,a,ab,ab,a,a,a,a,a,a,-,-,a,ab,a,ab,ab,a,ab,a,a,a,a,a,a,a,ab,-,a,-,ab,a,ab,a,-,a,a,a,a	13.83
I	A	564559	1568	D1.10	ab,-,-,ab,a,a,a,ab,ab,a,a,-,-,a,-,-,-,-,a,-,-,ab,ab,-,ab,a,-,-,a,-,a,a,a,ab,a,ab,ab,ab,a,a,a,ab,ab,a,ab,ab,ab,ab,ab,a,ab,a,a,ab,a,ab,a,ab,ab,a,a,a,a,a,-,-,ab,a,ab,a,ab,ab,a,-,a,a,a,a,a,a,a,ab,-,-,a,ab,-,-,-,-,-,a,a,a	13.83
I	A	6190	8936	D1.10	ab,-,-,ab,a,a,a,-,ab,a,-,ab,-,a,a,a,-,-,-,-,-,ab,-,-,ab,a,-,a,a,-,a,a,-,ab,a,ab,ab,ab,-,a,a,ab,ab,-,ab,ab,ab,ab,ab,a,ab,a,a,ab,a,ab,a,ab,-,a,a,a,a,a,a,a,ab,-,ab,a,-,ab,-,ab,a,a,a,a,a,a,a,ab,-,a,a,-,a,ab,a,a,a,-,a,a	13.83
I	A	6200	14925	D1.10	ab,-,-,ab,a,a,a,ab,ab,a,-,ab,-,-,a,-,-,a,a,-,a,-,ab,-,ab,a,-,a,a,a,a,a,a,ab,a,ab,ab,ab,a,a,a,ab,-,a,ab,ab,ab,ab,ab,a,ab,a,a,ab,a,ab,a,ab,a,a,a,a,a,a,a,a,ab,a,ab,a,ab,ab,a,ab,a,a,a,a,a,a,a,ab,a,a,a,ab,a,-,-,a,a,-,a,a	13.83
I	A	6200	16994	B3.7	b,ab,ab,ab,ab,a,ab,ab,b,ab,ab,ab,a,a,a,ab,a,ab,a,a,ab,ab,b,a,b,ab,ab,ab,a,ab,ab,ab,a,ab,a,b,b,ab,a,a,ab,ab,ab,ab,b,ab,ab,ab,ab,a,ab,a,a,b,a,ab,a,b,ab,ab,ab,a,a,ab,a,a,ab,a,b,a,b,ab,ab,ab,ab,a,a,ab,ab,ab,a,b,ab,ab,ab,b,a,ab,a,-,a,a,a,a	13.83
I	A	6200	15031	B3.7	b,ab,ab,ab,ab,a,ab,ab,b,ab,ab,-,-,-,a,ab,a,ab,a,-,ab,-,b,a,b,ab,-,ab,a,ab,ab,ab,a,ab,a,b,b,ab,a,a,ab,ab,ab,ab,b,ab,ab,ab,ab,a,ab,a,a,b,a,ab,a,b,ab,ab,ab,a,a,ab,a,a,ab,a,b,a,b,ab,ab,ab,ab,a,a,ab,ab,ab,a,b,ab,ab,b,b,a,-,-,-,a,a,-,a	13.83
I	A	6200	16849	B3.7	b,ab,ab,ab,ab,a,ab,ab,b,ab,ab,ab,a,a,a,-,-,ab,a,a,ab,ab,b,a,b,ab,ab,ab,a,ab,ab,ab,a,ab,a,b,b,ab,a,a,ab,ab,ab,ab,b,ab,ab,ab,ab,a,ab,a,a,b,a,ab,a,b,ab,ab,ab,a,a,ab,a,a,ab,a,b,a,b,ab,ab,ab,ab,a,a,ab,ab,ab,a,b,ab,a,ab,b,a,ab,a,-,a,a,a,a	13.83
I	A	6200	14588	B3.7	b,-,ab,ab,ab,a,ab,ab,b,ab,-,ab,-,a,a,-,-,a,a,a,ab,ab,b,a,b,ab,ab,ab,a,ab,ab,ab,a,ab,a,b,b,ab,a,a,ab,ab,ab,ab,b,ab,ab,ab,ab,a,-,a,a,b,a,ab,a,b,ab,ab,ab,a,a,ab,a,a,ab,-,b,a,b,ab,ab,ab,ab,a,a,ab,ab,ab,a,b,-,ab,ab,b,a,ab,a,a,a,-,a,a	13.83
I	A	6200	15103	B3.7	b,-,-,-,ab,a,ab,ab,-,ab,ab,ab,a,-,a,-,-,ab,a,-,ab,-,b,-,b,ab,-,ab,a,-,ab,ab,a,-,a,b,b,ab,a,a,ab,ab,-,ab,-,ab,ab,ab,ab,a,ab,a,a,b,a,ab,a,b,ab,ab,ab,a,a,ab,a,a,-,a,b,a,b,ab,ab,ab,ab,a,a,ab,-,ab,a,b,a,b,b,b,a,-,a,a,a,-,-,a	13.83
I	A	6200	14887	B3.7	b,ab,-,a,ab,a,ab,ab,-,ab,-,ab,-,-,a,ab,-,-,a,-,ab,-,b,-,b,ab,ab,ab,a,ab,ab,ab,a,ab,a,b,b,ab,a,a,ab,ab,a,ab,b,-,ab,b,a,a,ab,a,a,b,a,ab,a,b,a,ab,ab,a,a,ab,a,a,-,a,b,a,b,-,ab,ab,b,a,a,ab,ab,ab,a,b,ab,ab,b,b,a,a,a,a,a,-,-,a	13.83
I	A	6200	14853	B3.7	b,ab,-,ab,ab,a,ab,ab,b,ab,ab,ab,-,-,a,-,-,a,a,-,ab,-,b,-,b,ab,-,-,a,-,ab,ab,a,ab,a,b,b,ab,a,a,ab,-,a,ab,b,-,ab,-,ab,a,ab,a,a,b,a,ab,a,b,ab,-,a,a,a,ab,a,a,ab,a,b,a,b,-,ab,ab,b,a,a,-,ab,ab,a,b,ab,ab,b,b,a,a,a,a,-,a,-,a	13.83
I	A	6200	14325	B3.7	b,ab,ab,ab,ab,a,ab,ab,b,ab,a,ab,a,a,a,ab,a,ab,a,-,ab,ab,b,a,b,ab,ab,ab,a,b,ab,ab,a,ab,a,b,b,ab,a,a,ab,ab,ab,ab,b,ab,ab,-,ab,a,ab,a,a,b,a,ab,a,b,ab,ab,ab,a,a,ab,a,a,ab,a,b,a,b,ab,ab,ab,ab,a,a,ab,ab,ab,a,b,-,ab,ab,b,-,ab,a,a,a,-,a,a	13.83
I	A	6200	16924	B3.7	b,ab,ab,ab,ab,a,ab,ab,b,ab,ab,ab,a,a,a,ab,a,ab,a,a,ab,ab,b,a,b,ab,ab,ab,a,ab,ab,ab,a,ab,a,b,b,ab,a,a,ab,ab,ab,ab,b,ab,ab,ab,ab,a,ab,a,a,b,a,ab,a,b,ab,ab,ab,a,a,ab,a,a,ab,a,b,a,b,ab,ab,ab,ab,a,a,ab,ab,ab,a,b,ab,-,a,b,a,ab,a,-,a,a,a,a	13.83
I	A	6200	16989	B3.7	b,ab,ab,ab,ab,a,ab,ab,b,ab,ab,ab,a,a,a,ab,a,ab,a,a,ab,ab,b,a,b,ab,ab,ab,a,ab,ab,ab,a,ab,a,b,b,ab,a,a,ab,ab,ab,ab,b,ab,ab,ab,ab,a,ab,a,a,b,a,ab,a,b,ab,ab,ab,a,a,ab,a,a,ab,a,b,a,b,ab,ab,ab,ab,a,a,ab,ab,ab,a,b,ab,ab,ab,b,a,ab,a,-,a,a,a,a	13.83
I	A	639	120401	D1.10	ab,-,-,ab,a,a,a,-,ab,a,-,ab,-,a,-,a,-,a,-,-,a,-,ab,a,ab,a,-,a,a,a,a,a,a,ab,a,ab,ab,ab,a,a,a,ab,ab,a,ab,ab,ab,ab,ab,a,ab,a,a,ab,a,ab,a,a,-,a,a,a,a,a,a,a,ab,a,ab,a,-,ab,a,ab,a,a,a,a,a,a,a,ab,a,a,a,ab,a,-,a,a,a,a,a,a	13.83
I	A	6925	11907	D1.10	ab,-,-,ab,a,a,a,ab,ab,a,-,ab,-,a,-,-,-,ab,a,-,a,-,-,a,ab,a,-,a,a,-,a,a,a,ab,a,ab,ab,ab,a,a,a,ab,ab,a,ab,-,ab,ab,ab,a,ab,a,a,ab,a,ab,a,ab,ab,a,a,-,a,a,a,a,ab,a,ab,a,ab,ab,a,ab,a,a,a,a,a,a,a,ab,a,a,a,ab,a,ab,a,a,a,-,a,a	13.83
I	A	988	74931	D1.10	ab,-,-,ab,a,a,a,ab,ab,-,a,ab,-,a,-,-,a,-,-,-,-,ab,ab,a,ab,a,-,a,a,-,a,a,a,ab,-,ab,ab,ab,a,a,a,ab,ab,a,ab,ab,-,-,ab,-,ab,a,a,ab,a,ab,a,ab,ab,a,a,a,a,a,a,a,ab,-,-,a,ab,ab,a,ab,a,a,a,-,a,-,a,ab,a,-,a,ab,-,-,a,-,-,a,a,-	13.83
I	A	988	74944	D1.10	ab,-,-,ab,a,a,a,ab,ab,-,a,ab,-,-,-,-,a,ab,-,-,-,ab,ab,a,ab,a,-,a,a,-,a,a,a,ab,a,ab,ab,ab,a,a,a,ab,ab,a,ab,ab,-,ab,ab,-,ab,a,a,ab,a,ab,a,ab,ab,a,a,a,a,a,a,-,ab,-,ab,a,ab,ab,a,ab,a,a,a,-,a,-,a,ab,a,-,a,ab,-,-,a,-,-,a,a,-	13.83
I	A	10289	4639	D1.10	-,a,-,ab,a,a,a,ab,ab,a,a,ab,-,a,a,a,-,ab,a,a,a,-,ab,a,ab,a,a,a,a,a,a,a,a,ab,a,ab,ab,ab,a,a,a,ab,ab,a,ab,a,-,-,ab,a,ab,a,a,ab,a,ab,a,ab,a,a,a,a,a,a,a,a,ab,a,ab,a,ab,ab,a,ab,a,a,a,a,a,a,a,ab,a,a,a,ab,-,ab,a,-,a,ab,a,a	13.83
I	A	1402	30685	D1.10	-,a,-,ab,a,a,a,-,a,a,a,ab,-,a,-,a,a,ab,a,-,a,-,-,a,-,a,a,a,a,a,a,a,a,ab,a,-,a,ab,a,a,a,-,ab,a,a,a,-,-,ab,a,ab,a,a,-,a,ab,a,a,ab,a,a,a,a,a,a,a,-,a,ab,a,-,-,a,a,a,a,a,a,a,a,a,-,a,a,a,a,a,a,-,a,a,a,a,a	13.83
I	A	249	198873	D1.10	-,a,-,ab,a,a,a,ab,ab,a,-,a,-,a,-,-,-,-,a,-,-,ab,ab,a,ab,a,a,a,a,a,a,a,-,ab,a,ab,ab,ab,a,a,a,ab,ab,a,ab,ab,ab,ab,ab,a,ab,a,a,ab,a,ab,a,ab,ab,-,a,a,a,a,a,a,ab,a,ab,a,ab,a,a,ab,a,a,a,a,a,a,-,ab,a,a,a,ab,a,ab,-,a,a,a,a,a	13.83
I	A	322	8985	D1.10	-,a,-,ab,a,a,a,ab,-,a,-,ab,-,a,-,-,-,ab,-,-,-,ab,ab,-,ab,a,-,a,a,-,a,a,a,ab,a,ab,ab,-,a,a,a,ab,ab,a,ab,-,-,ab,ab,a,ab,a,a,ab,a,a,a,ab,ab,a,a,a,a,a,a,a,ab,a,-,a,ab,ab,a,a,a,a,a,a,a,a,a,ab,a,a,a,ab,a,-,a,a,a,a,a,a	13.83
I	A	488	3900	D1.10	-,a,-,ab,a,a,a,ab,ab,a,-,ab,a,-,a,a,a,ab,-,-,-,-,ab,a,ab,a,a,a,a,-,a,a,a,ab,a,ab,ab,ab,a,a,a,ab,ab,a,ab,-,ab,a,ab,a,ab,a,a,-,a,-,a,ab,ab,a,a,a,a,a,a,a,ab,a,ab,a,ab,a,a,ab,-,a,a,a,a,a,a,-,a,a,a,ab,a,ab,a,a,a,a,a,a	13.83
I	A	538125	978	D1.10	-,a,-,ab,a,a,a,ab,ab,a,a,ab,-,a,-,-,-,-,a,-,a,-,ab,a,ab,a,a,a,a,a,a,a,a,ab,a,-,ab,ab,a,a,a,ab,-,a,-,-,ab,ab,ab,a,ab,a,a,ab,a,ab,a,ab,ab,a,a,a,a,a,a,a,ab,a,ab,a,ab,ab,a,ab,a,a,a,a,a,a,a,ab,a,a,a,a,a,ab,a,a,a,-,a,a	13.83
I	A	65047	481	D1.10	-,a,-,ab,a,a,a,ab,ab,a,a,ab,a,-,-,-,a,ab,a,-,a,-,ab,a,ab,a,a,a,a,a,a,a,a,ab,a,ab,ab,ab,-,a,a,-,ab,a,a,ab,ab,ab,ab,a,ab,a,a,ab,a,ab,a,ab,ab,a,a,a,a,a,a,a,ab,a,ab,a,ab,ab,a,-,a,a,a,a,a,a,a,ab,a,a,-,-,a,ab,a,a,a,-,a,a	13.83
I	A	791	35594	D1.10	-,a,-,ab,a,a,a,ab,ab,a,a,ab,-,-,-,-,-,ab,a,-,-,-,ab,a,ab,a,a,a,a,-,a,a,a,ab,a,ab,ab,ab,a,a,a,ab,ab,a,-,-,ab,-,ab,a,ab,a,a,ab,a,ab,a,ab,ab,a,a,a,-,a,a,a,ab,a,ab,a,ab,ab,a,ab,a,a,a,a,a,a,-,ab,a,a,a,ab,-,-,-,-,a,a,a,-	13.83
I	A	1402	30673	D1.10	a,a,-,ab,a,a,a,-,a,a,a,ab,-,a,-,a,a,ab,a,-,a,-,-,a,a,a,a,a,a,a,a,a,a,ab,a,a,a,ab,a,a,a,-,ab,a,a,a,-,-,ab,a,ab,a,a,-,a,ab,a,a,ab,a,a,a,a,a,a,a,-,a,ab,a,-,-,a,-,a,a,a,a,a,a,a,-,-,a,a,a,a,a,-,a,a,a,a,a	13.83
I	A	3595	27775	D1.10	a,a,-,ab,a,a,a,ab,ab,a,-,ab,-,a,a,-,a,-,-,-,a,-,-,a,-,a,-,a,a,-,a,a,a,a,a,ab,-,ab,a,a,a,-,ab,a,a,-,ab,-,ab,a,ab,a,a,-,a,-,a,-,-,a,a,a,a,a,a,a,-,a,-,a,-,-,a,-,a,a,a,a,a,a,a,a,a,a,a,-,a,ab,a,a,a,a,a,a	13.83
I	A	108640	111	D1.10	ab,a,-,ab,a,a,a,ab,ab,a,a,ab,-,a,-,a,-,-,a,a,a,ab,ab,a,-,a,a,a,a,a,a,a,a,ab,a,ab,ab,ab,a,a,a,ab,ab,a,ab,ab,ab,ab,ab,a,ab,a,a,ab,a,ab,a,ab,ab,a,a,a,a,a,a,a,ab,a,ab,a,ab,ab,a,ab,a,a,a,a,a,a,a,ab,a,a,a,ab,a,ab,a,-,a,a,a,-	13.83
I	A	10979	14819	D1.10	ab,a,-,ab,a,a,a,ab,ab,a,a,ab,-,a,-,-,-,ab,-,-,a,ab,ab,-,ab,-,-,a,a,a,a,a,a,ab,a,ab,ab,ab,-,a,a,ab,ab,a,ab,ab,-,ab,ab,-,ab,a,a,ab,a,ab,a,ab,ab,a,a,a,a,a,a,a,ab,a,ab,a,ab,ab,a,ab,a,a,a,a,a,a,-,-,-,-,-,ab,a,ab,a,-,a,-,a,-	13.83
I	A	1138	59378	D1.10	ab,a,-,ab,a,a,a,-,ab,a,a,ab,-,a,a,a,-,-,a,a,-,-,-,-,ab,a,-,a,a,-,a,a,a,-,a,ab,ab,-,a,a,a,-,ab,-,ab,ab,ab,ab,ab,a,ab,a,a,ab,a,ab,a,ab,ab,a,a,a,a,a,a,a,ab,a,ab,a,ab,ab,a,ab,a,a,a,a,-,a,-,-,a,a,a,-,-,-,-,-,a,a,a,-	13.83
I	A	1142	97202	D1.10	ab,a,-,ab,a,a,a,ab,ab,a,a,ab,-,-,a,-,-,ab,a,-,a,ab,-,-,ab,a,a,a,a,a,a,a,a,ab,a,ab,ab,ab,a,a,a,ab,-,-,ab,a,-,ab,ab,a,ab,a,a,ab,a,ab,a,ab,-,a,a,a,a,a,a,a,-,a,-,a,ab,a,a,a,a,a,a,a,a,a,a,-,a,a,a,ab,-,ab,a,a,a,a,a,a	13.83
I	A	11919	3627	D1.10	ab,a,-,ab,a,a,a,ab,ab,a,a,ab,-,-,-,-,a,ab,a,-,a,-,ab,a,ab,a,-,a,a,-,a,a,a,ab,a,ab,ab,ab,a,a,a,ab,ab,a,ab,-,a,-,ab,a,ab,a,a,a,a,ab,a,ab,ab,a,a,a,a,a,a,a,ab,a,ab,a,-,ab,a,ab,a,a,a,a,a,a,a,ab,a,a,a,ab,a,ab,a,a,a,a,a,a	13.83
I	A	1370	3137	D1.10	ab,a,-,ab,a,a,a,ab,-,a,-,ab,a,-,-,-,a,ab,-,-,-,-,ab,a,ab,a,a,a,a,-,-,a,a,a,a,-,ab,ab,a,a,a,ab,ab,a,-,ab,-,ab,ab,a,ab,a,a,ab,a,ab,a,ab,ab,a,a,a,a,a,a,a,ab,a,ab,a,ab,ab,a,ab,a,a,a,a,a,a,a,ab,a,a,a,ab,a,ab,a,a,-,a,a,a	13.83
I	A	1436	50464	D1.10	ab,a,-,ab,a,a,a,ab,ab,a,a,ab,-,a,a,a,-,ab,a,-,a,ab,ab,a,ab,a,a,a,a,a,a,a,a,ab,a,ab,ab,ab,a,a,a,ab,ab,a,ab,-,ab,ab,ab,a,ab,a,a,ab,a,ab,a,ab,ab,a,a,a,a,a,a,a,ab,a,ab,a,ab,ab,a,ab,a,a,a,a,a,a,a,ab,a,a,-,ab,a,ab,a,-,a,a,a,a	13.83
I	A	1436	50494	D1.10	ab,a,-,ab,a,a,a,ab,ab,a,a,ab,-,-,a,a,-,ab,a,-,a,ab,ab,a,ab,a,a,a,a,a,a,a,a,ab,a,ab,ab,ab,a,a,a,ab,ab,a,ab,ab,ab,ab,ab,a,ab,a,a,ab,a,-,a,ab,ab,a,a,a,a,a,a,a,ab,a,ab,a,ab,ab,a,ab,a,a,a,a,a,a,a,ab,a,a,-,ab,a,ab,-,-,a,a,a,a	13.83
I	A	1444	27624	D1.10	ab,a,-,ab,a,a,a,ab,ab,a,a,ab,a,a,a,a,-,-,-,-,a,-,ab,a,ab,a,a,a,a,a,a,a,a,ab,a,ab,ab,ab,a,a,a,ab,ab,a,ab,ab,-,ab,ab,a,ab,a,a,ab,a,ab,a,ab,ab,a,a,a,a,a,a,a,ab,a,ab,a,ab,ab,a,ab,a,a,a,a,a,a,-,-,a,-,a,ab,-,-,a,-,a,a,a,a	13.83
I	A	1444	27732	B3.7	b,ab,ab,ab,ab,a,ab,ab,b,ab,ab,ab,a,a,a,ab,a,ab,a,a,ab,ab,b,a,b,ab,ab,ab,a,ab,ab,ab,a,ab,a,b,b,ab,a,a,ab,ab,-,ab,b,-,ab,ab,ab,a,ab,a,a,b,a,ab,a,b,ab,ab,ab,a,a,ab,a,a,ab,a,b,a,b,ab,ab,ab,ab,a,a,ab,ab,ab,a,b,-,ab,ab,b,a,a,a,-,a,a,a,a	13.83
I	A	1444	27584	B3.7	b,-,-,ab,ab,a,ab,ab,b,ab,ab,ab,-,-,-,-,-,ab,-,-,ab,-,b,a,b,-,-,ab,a,-,-,ab,a,ab,a,b,b,ab,-,a,ab,ab,ab,ab,b,ab,-,-,ab,a,ab,a,a,b,a,ab,a,b,-,ab,ab,a,a,ab,a,-,ab,a,b,a,b,ab,ab,ab,-,a,a,ab,ab,ab,-,b,ab,-,-,b,-,-,a,-,a,a,a,a	13.83
I	A	1453	36992	D1.10	ab,a,-,ab,a,a,a,ab,a,a,a,ab,-,a,-,a,-,-,-,-,a,-,-,a,ab,a,a,a,a,-,a,a,a,ab,-,-,ab,ab,a,a,a,-,ab,a,-,-,-,ab,-,a,ab,a,a,ab,a,-,a,-,-,a,a,a,a,a,a,-,-,a,ab,a,ab,ab,a,ab,a,a,a,a,a,a,a,ab,a,a,a,-,a,a,a,-,a,a,a,-	13.83
I	A	155802	320	D1.10	ab,a,-,ab,a,a,a,ab,-,a,a,ab,-,a,-,a,a,-,a,-,a,ab,ab,a,ab,a,a,a,a,a,a,a,a,ab,a,ab,ab,-,a,a,a,ab,ab,a,ab,ab,ab,-,ab,a,ab,a,a,ab,a,ab,a,ab,ab,a,a,a,a,a,a,a,ab,a,ab,a,ab,ab,a,ab,a,a,a,a,a,a,-,ab,-,a,-,ab,a,-,-,-,-,a,a,-	13.83
I	A	16603	3162	D1.10	ab,a,-,ab,a,a,a,ab,a,a,a,ab,-,a,-,a,a,-,-,-,a,-,-,-,ab,-,a,a,a,-,a,a,-,ab,a,ab,ab,ab,a,a,a,ab,ab,a,ab,-,-,ab,ab,a,ab,a,a,ab,a,ab,a,ab,ab,a,a,a,a,a,a,-,ab,-,ab,a,ab,-,a,-,a,a,-,a,a,a,a,ab,a,a,-,a,a,ab,a,a,-,-,-,a	13.83
I	A	16809	2520	D1.10	ab,a,-,ab,a,a,a,ab,ab,a,a,ab,-,-,-,a,-,-,a,-,-,a,ab,-,ab,a,-,a,a,-,a,a,-,ab,a,ab,ab,ab,-,a,a,ab,-,a,ab,ab,ab,ab,ab,a,ab,a,a,ab,a,ab,a,-,ab,a,a,a,a,a,a,a,ab,a,-,a,ab,ab,a,ab,a,a,a,a,a,a,a,ab,a,a,a,a,a,ab,a,-,a,a,a,a	13.83
I	A	16809	2315	B3.7	b,ab,ab,ab,ab,a,ab,ab,b,ab,ab,ab,a,a,a,ab,a,ab,a,a,ab,ab,b,a,b,ab,ab,ab,a,ab,ab,ab,a,ab,a,b,b,ab,a,a,ab,ab,ab,ab,b,ab,ab,ab,ab,a,ab,a,a,b,a,ab,a,b,ab,ab,ab,a,a,ab,a,a,ab,a,b,a,b,ab,ab,ab,ab,a,a,ab,ab,ab,a,b,ab,ab,ab,b,a,ab,a,a,a,a,a,a	13.83
I	A	16809	2396	B3.7	b,ab,ab,ab,ab,a,ab,ab,b,ab,ab,ab,a,a,a,ab,a,ab,a,a,ab,ab,b,a,b,ab,ab,ab,a,ab,ab,ab,a,ab,a,b,b,ab,a,a,ab,ab,ab,ab,b,ab,ab,ab,ab,a,ab,a,a,b,a,ab,a,b,ab,ab,ab,a,a,ab,a,a,ab,a,b,a,b,ab,ab,ab,ab,a,a,ab,ab,ab,a,b,ab,ab,ab,b,a,ab,a,a,a,a,a,a	13.83
I	A	16809	2356	B3.7	b,ab,ab,ab,ab,a,ab,ab,b,ab,ab,ab,a,a,a,ab,a,ab,a,a,ab,ab,b,a,b,ab,ab,ab,a,-,ab,ab,a,ab,a,b,b,ab,a,a,-,ab,ab,ab,b,ab,ab,ab,ab,a,ab,a,a,b,a,ab,a,b,ab,ab,ab,a,a,ab,a,a,ab,a,b,a,b,ab,ab,ab,ab,a,a,ab,ab,ab,a,b,ab,ab,ab,b,a,ab,a,a,a,a,a,a	13.83
I	A	16809	1818	B3.7	b,ab,-,ab,ab,a,ab,ab,b,ab,ab,ab,-,a,a,-,a,ab,a,a,-,ab,b,a,b,ab,-,ab,a,ab,ab,ab,a,ab,a,b,b,ab,a,a,ab,ab,ab,ab,b,ab,ab,ab,ab,a,ab,a,a,b,a,ab,a,b,a,ab,ab,a,a,ab,a,a,ab,a,b,a,b,ab,ab,ab,ab,a,a,ab,ab,ab,a,b,ab,ab,ab,b,a,-,a,-,a,a,a,a	13.83
I	A	16809	1975	B3.7	b,ab,ab,ab,ab,a,ab,ab,b,ab,ab,ab,a,a,a,ab,a,ab,a,a,ab,ab,b,a,b,ab,ab,ab,a,ab,ab,ab,a,ab,a,b,b,ab,a,a,ab,ab,ab,ab,b,ab,ab,ab,ab,a,ab,a,a,b,a,ab,a,b,ab,ab,ab,a,a,ab,a,a,ab,a,b,a,b,ab,ab,ab,ab,a,a,ab,ab,ab,a,b,ab,ab,ab,b,a,ab,a,a,a,a,a,a	13.83
I	A	16809	2267	B3.7	b,ab,ab,ab,ab,a,ab,ab,b,ab,ab,ab,a,a,a,ab,a,ab,a,a,ab,ab,b,a,b,ab,ab,ab,a,ab,ab,ab,a,ab,a,b,b,ab,a,a,ab,ab,ab,ab,b,ab,ab,ab,ab,a,ab,a,a,b,a,ab,a,b,ab,ab,ab,a,a,ab,a,a,ab,a,b,a,b,ab,ab,ab,ab,a,a,ab,ab,ab,a,b,ab,ab,ab,b,a,ab,a,a,a,a,a,a	13.83
I	A	16809	1932	B3.7	b,ab,ab,ab,ab,a,ab,ab,b,ab,ab,ab,a,a,a,ab,a,ab,a,a,ab,ab,b,a,b,ab,ab,ab,a,ab,ab,ab,a,ab,a,b,b,ab,a,a,ab,ab,ab,ab,b,ab,ab,ab,ab,a,ab,a,a,b,a,ab,a,b,ab,ab,ab,a,a,ab,a,a,ab,a,b,a,b,ab,ab,ab,ab,a,a,ab,ab,ab,a,b,ab,ab,ab,b,a,ab,a,a,a,a,a,a	13.83
I	A	16809	1777	B3.7	b,ab,-,a,ab,a,ab,ab,b,ab,ab,ab,-,-,a,ab,-,ab,a,-,a,-,b,-,b,ab,-,ab,a,-,a,-,-,ab,a,-,b,ab,a,a,b,ab,ab,ab,b,b,ab,ab,ab,a,ab,a,a,b,a,ab,a,b,a,ab,ab,a,a,ab,a,a,-,a,-,a,b,ab,ab,ab,a,a,a,-,ab,-,a,b,-,ab,-,b,-,-,a,-,-,-,a,a	13.83
I	A	16809	2118	B3.7	b,ab,ab,ab,ab,a,ab,ab,b,ab,ab,ab,a,a,a,ab,a,ab,a,a,ab,ab,b,a,b,ab,ab,ab,a,ab,ab,ab,a,ab,a,b,b,ab,a,a,ab,ab,ab,ab,b,ab,ab,ab,ab,a,ab,a,a,b,a,ab,a,b,ab,ab,ab,a,a,ab,a,a,ab,a,b,a,b,ab,ab,ab,ab,a,a,ab,ab,ab,a,b,ab,ab,ab,b,a,ab,a,a,a,a,a,a	13.83
I	A	16809	1867	B3.7	b,ab,-,ab,ab,a,ab,ab,b,ab,ab,ab,a,a,a,a,a,ab,a,a,ab,ab,b,a,b,ab,ab,ab,a,ab,ab,ab,a,-,a,b,b,-,a,a,ab,ab,ab,ab,b,ab,ab,ab,ab,a,ab,a,a,b,a,ab,a,b,ab,ab,-,a,a,ab,a,a,ab,a,b,a,b,ab,ab,ab,ab,a,a,ab,ab,ab,a,b,ab,a,-,b,a,ab,a,a,a,a,a,a	13.83
I	A	16809	2016	B3.7	b,ab,ab,ab,ab,a,ab,ab,b,ab,ab,ab,a,a,a,ab,a,ab,a,a,ab,ab,b,a,b,ab,ab,ab,a,ab,ab,b,a,ab,a,b,b,ab,a,a,ab,ab,ab,ab,b,ab,ab,ab,-,a,ab,a,a,b,a,ab,a,b,ab,ab,ab,a,a,ab,a,a,ab,a,b,a,b,ab,ab,ab,ab,a,a,ab,ab,ab,a,b,-,ab,ab,b,a,ab,a,a,a,a,a,a	13.83
I	A	1703	46058	D1.10	ab,a,-,ab,a,a,a,ab,ab,a,a,ab,-,-,-,-,a,ab,a,a,a,-,ab,a,ab,a,-,a,a,a,a,a,a,ab,a,ab,a,ab,a,a,a,ab,ab,a,ab,-,ab,-,ab,a,ab,a,a,ab,a,ab,a,ab,ab,a,a,a,a,a,a,a,ab,a,-,a,ab,ab,a,ab,a,a,a,a,a,a,a,a,a,a,a,ab,a,-,-,-,-,a,-,a	13.83
I	A	17483	2995	D1.10	ab,a,-,ab,a,a,a,ab,-,-,a,ab,-,-,-,-,-,ab,a,a,a,ab,ab,a,ab,a,-,a,a,a,a,a,a,ab,a,ab,ab,-,a,a,a,ab,ab,a,-,ab,ab,ab,ab,a,-,a,a,ab,a,ab,a,ab,-,a,a,a,a,-,a,a,-,a,ab,a,ab,ab,a,ab,a,a,a,a,a,a,a,ab,a,a,-,ab,a,a,a,a,-,-,a,a	13.83
I	A	1818	26341	D1.10	ab,a,-,ab,a,a,a,ab,ab,a,a,ab,-,a,a,-,a,ab,a,a,a,ab,ab,a,ab,a,a,a,a,a,a,a,a,ab,a,-,ab,ab,a,a,a,ab,ab,a,ab,ab,ab,ab,ab,a,ab,a,a,ab,a,ab,a,ab,ab,a,a,a,a,a,a,a,ab,a,-,a,ab,ab,a,ab,a,a,a,a,a,a,a,-,a,a,a,ab,a,-,-,a,a,a,a,a	13.83
I	A	1818	26816	B3.7	b,ab,-,-,ab,a,ab,ab,b,ab,ab,ab,-,a,a,ab,a,ab,a,a,ab,ab,-,a,b,ab,ab,a,a,ab,ab,ab,a,ab,a,b,b,ab,a,a,ab,ab,ab,ab,b,ab,ab,-,ab,a,ab,a,a,b,a,ab,a,b,ab,ab,ab,a,a,ab,a,a,ab,a,b,a,b,-,ab,ab,ab,a,a,ab,ab,ab,a,b,ab,-,a,b,a,-,a,-,-,a,a,a	13.83
I	A	1818	27236	B3.7	b,ab,-,ab,ab,a,ab,ab,b,ab,-,ab,-,-,-,b,-,-,-,a,ab,-,-,-,b,ab,-,ab,a,-,-,-,a,ab,a,-,b,ab,a,a,ab,ab,ab,ab,-,a,ab,ab,ab,a,ab,a,a,b,a,a,a,b,ab,ab,ab,a,a,-,a,a,-,a,-,a,b,ab,a,ab,ab,a,a,ab,-,ab,a,b,-,a,ab,-,-,-,a,a,a,-,a,a	13.83
I	A	1818	28557	B3.7	b,-,ab,ab,ab,a,ab,ab,b,ab,ab,ab,a,a,a,ab,a,ab,a,-,-,ab,b,a,b,ab,ab,ab,a,ab,ab,ab,a,ab,a,b,b,-,a,a,ab,-,ab,ab,b,ab,ab,ab,ab,a,ab,a,a,b,a,ab,a,b,ab,ab,ab,a,a,ab,a,a,ab,a,b,a,b,ab,ab,ab,ab,a,a,ab,ab,ab,-,b,-,-,-,b,-,-,-,a,a,a,a,a	13.83
I	A	1818	26613	B3.7	b,a,ab,a,a,a,-,a,b,a,a,a,a,a,a,a,a,ab,a,a,a,a,b,a,b,a,a,a,a,-,a,a,a,a,a,b,b,a,a,a,a,a,-,a,b,-,a,ab,a,a,a,a,a,b,a,a,a,b,a,a,a,a,a,a,a,a,-,a,b,a,b,a,a,-,a,a,a,a,-,a,a,b,a,a,a,b,a,ab,a,a,a,a,a,a	13.83
I	A	1818	27237	B3.7	b,ab,-,ab,ab,a,ab,ab,b,ab,-,ab,-,-,-,b,-,-,-,a,ab,-,-,-,b,ab,-,ab,a,-,-,ab,a,ab,a,-,b,ab,a,a,ab,ab,ab,ab,-,a,ab,ab,ab,a,ab,a,a,b,a,a,a,b,ab,ab,ab,a,a,-,a,a,-,a,-,a,b,ab,a,ab,ab,a,a,ab,-,ab,a,b,-,a,ab,-,-,-,a,a,a,-,a,a	13.83
I	A	1818	28523	B3.7	b,-,ab,-,ab,a,ab,ab,b,ab,ab,ab,-,-,a,ab,-,-,a,-,ab,ab,b,a,b,ab,ab,ab,a,-,ab,ab,a,-,a,b,b,ab,a,a,ab,a,ab,-,-,ab,ab,ab,a,a,ab,a,a,b,a,ab,a,b,ab,ab,ab,a,a,-,a,a,ab,a,-,a,b,ab,ab,ab,ab,a,a,ab,ab,ab,-,b,ab,ab,a,-,-,-,-,a,a,a,a,a	13.83
I	A	1818	44306	B3.7	b,ab,ab,ab,ab,a,ab,ab,b,ab,ab,ab,a,a,a,ab,a,ab,a,a,ab,ab,b,a,b,ab,-,ab,a,ab,ab,ab,a,ab,a,b,b,ab,a,a,ab,ab,ab,ab,b,ab,ab,ab,ab,a,ab,a,a,b,a,ab,a,b,ab,ab,ab,a,a,ab,a,a,ab,a,b,a,b,ab,ab,ab,ab,a,a,ab,ab,ab,a,b,-,ab,ab,-,-,a,a,-,a,a,a,a	13.83
I	A	1818	28785	B3.7	b,ab,ab,ab,ab,a,ab,ab,b,ab,ab,ab,a,a,a,ab,a,ab,a,a,ab,ab,b,a,b,ab,ab,ab,a,ab,ab,ab,a,ab,a,b,b,ab,a,a,ab,ab,ab,ab,b,-,ab,ab,ab,a,ab,a,a,b,a,ab,a,b,ab,ab,ab,a,a,ab,a,a,ab,a,b,a,b,ab,ab,ab,ab,a,a,ab,ab,ab,a,b,ab,ab,ab,b,a,ab,a,a,a,a,a,a	13.83
I	A	1818	26535	B3.7	b,ab,ab,ab,ab,a,ab,ab,b,ab,ab,ab,a,a,a,b,a,ab,a,a,ab,ab,b,a,b,ab,ab,ab,a,ab,ab,ab,a,ab,a,b,b,ab,a,a,ab,ab,ab,ab,b,ab,ab,ab,ab,a,ab,a,a,b,a,ab,a,b,ab,ab,ab,a,a,ab,a,a,ab,a,b,a,b,ab,ab,ab,ab,a,a,ab,ab,ab,a,b,ab,ab,ab,b,a,ab,a,a,a,a,a,a	13.83
I	A	1818	29054	B3.7	b,ab,ab,ab,ab,a,ab,ab,b,ab,ab,ab,a,a,a,ab,a,ab,a,a,ab,ab,b,a,b,ab,ab,ab,a,ab,ab,ab,a,ab,a,b,b,ab,a,a,ab,ab,ab,ab,b,a,ab,ab,ab,a,ab,a,a,b,a,ab,a,b,ab,ab,ab,a,a,ab,a,a,ab,a,b,a,b,ab,ab,ab,ab,a,a,ab,ab,ab,a,b,ab,ab,-,b,a,a,a,a,a,a,a,a	13.83
I	A	1818	29129	B3.7	b,ab,ab,ab,ab,a,ab,ab,b,ab,ab,ab,a,a,a,ab,a,ab,a,a,ab,ab,b,a,b,ab,ab,ab,a,ab,ab,ab,a,ab,a,b,b,ab,a,a,ab,ab,ab,ab,b,ab,ab,ab,ab,a,ab,a,a,b,a,ab,a,b,ab,ab,ab,a,a,ab,a,a,ab,a,b,a,b,ab,ab,ab,ab,a,a,ab,ab,ab,-,b,ab,ab,ab,-,-,-,a,-,a,a,a,-	13.83
I	A	1818	26717	B3.7	b,ab,-,ab,ab,a,ab,ab,b,ab,ab,ab,a,a,a,ab,-,ab,a,a,ab,ab,b,a,b,ab,ab,ab,a,ab,ab,ab,a,ab,a,b,b,ab,a,a,ab,ab,ab,ab,b,ab,ab,ab,ab,a,ab,a,a,b,a,ab,a,b,ab,ab,ab,a,a,ab,a,a,ab,a,b,a,b,ab,ab,ab,ab,a,a,ab,ab,ab,a,b,ab,-,ab,b,a,ab,a,a,a,a,a,a	13.83
I	A	1818	28991	B3.7	b,-,-,ab,a,a,ab,-,b,-,ab,-,a,a,a,ab,a,ab,a,a,-,ab,b,a,b,ab,ab,ab,a,-,a,-,a,ab,a,b,b,ab,a,a,a,ab,ab,a,b,a,ab,ab,-,a,ab,a,a,b,a,ab,a,b,ab,ab,-,a,a,a,a,a,ab,a,b,a,b,-,-,ab,-,a,a,ab,-,a,a,b,ab,ab,-,b,a,ab,a,a,a,a,a,a	13.83
I	A	1818	29036	B3.7	b,ab,ab,ab,ab,a,ab,ab,b,ab,ab,ab,a,a,a,ab,a,ab,a,a,ab,ab,b,a,b,ab,ab,ab,a,ab,ab,ab,a,ab,a,b,b,ab,a,a,ab,ab,ab,ab,b,-,ab,ab,ab,a,ab,a,a,b,a,ab,a,b,ab,ab,ab,a,a,ab,a,a,ab,a,b,a,b,ab,ab,ab,ab,a,a,ab,ab,ab,a,-,ab,ab,-,b,a,-,a,a,a,a,a,a	13.83
I	A	1818	44311	B3.7	b,ab,ab,ab,ab,a,ab,ab,b,ab,ab,ab,a,a,a,ab,a,ab,a,a,ab,ab,b,a,b,ab,ab,ab,a,ab,ab,ab,a,ab,a,b,b,ab,a,a,ab,ab,ab,ab,b,ab,ab,ab,ab,a,ab,a,a,b,a,ab,a,b,ab,ab,ab,a,a,ab,a,a,ab,a,b,a,b,ab,ab,ab,ab,a,a,ab,ab,ab,a,b,-,ab,ab,-,-,a,a,-,a,a,a,a	13.83
I	A	1818	44374	B3.7	b,ab,ab,ab,ab,a,ab,ab,b,ab,ab,ab,a,a,a,ab,a,ab,a,a,ab,ab,b,a,b,ab,ab,ab,a,ab,ab,ab,a,ab,a,b,b,ab,a,a,ab,ab,ab,ab,b,ab,ab,ab,ab,a,ab,a,a,b,a,ab,a,b,ab,ab,ab,a,a,ab,a,a,ab,a,b,a,b,ab,ab,ab,ab,a,a,ab,ab,ab,a,b,-,ab,ab,b,a,ab,a,a,a,a,a,a	13.83
I	A	1868	23745	D1.10	ab,a,-,ab,a,a,a,ab,ab,a,a,ab,-,-,a,-,-,ab,-,-,-,ab,ab,a,ab,a,-,a,a,a,a,a,a,ab,a,ab,ab,ab,a,a,a,ab,ab,a,ab,-,ab,ab,ab,a,ab,a,a,ab,-,ab,a,ab,ab,a,a,a,a,a,a,a,ab,-,ab,a,ab,ab,a,ab,a,a,a,a,a,a,a,ab,a,a,-,-,a,-,-,a,a,a,a,a	13.83
I	A	1868	24543	D1.10	ab,a,-,ab,a,a,a,ab,ab,a,a,ab,-,a,-,a,a,-,-,-,-,-,ab,a,-,-,a,a,a,a,a,a,a,ab,a,-,ab,ab,a,a,a,ab,ab,-,-,-,-,-,-,a,ab,a,a,ab,a,ab,a,ab,a,a,-,a,a,a,a,a,ab,a,a,a,ab,ab,a,ab,a,a,a,a,a,a,a,ab,-,a,a,-,a,ab,-,-,a,a,-,a	13.83
I	A	1993	38031	D1.10	ab,a,-,ab,a,a,a,ab,ab,a,a,-,-,-,-,-,-,-,a,a,a,-,ab,a,ab,a,-,a,a,-,a,a,a,ab,a,ab,ab,ab,a,a,a,-,a,a,ab,ab,-,-,ab,a,ab,a,-,ab,a,ab,a,ab,ab,a,a,a,a,a,a,a,ab,a,ab,a,ab,ab,a,ab,a,a,a,a,a,a,a,ab,-,-,-,-,a,-,a,-,a,-,a,a	13.83
I	A	21622	2859	D1.10	ab,a,-,ab,a,a,a,ab,ab,a,-,-,-,-,-,-,-,ab,-,-,a,ab,ab,a,-,a,-,a,a,-,a,a,a,ab,a,-,-,ab,a,a,a,ab,ab,a,ab,ab,ab,ab,ab,a,ab,a,a,ab,a,ab,a,ab,ab,a,a,a,a,a,a,a,ab,-,ab,-,ab,ab,-,-,a,a,a,a,a,a,a,ab,a,a,a,ab,a,ab,a,-,-,a,a,-	13.83
I	A	2238	40243	D1.10	ab,a,-,ab,a,a,a,-,-,a,a,-,-,a,-,a,-,-,a,-,a,ab,ab,a,ab,a,a,a,a,a,a,a,a,ab,a,ab,ab,ab,a,a,a,ab,-,a,ab,ab,ab,ab,ab,a,ab,a,a,ab,a,ab,a,ab,ab,a,a,a,a,a,a,a,ab,-,ab,a,ab,ab,a,a,a,a,a,a,a,a,a,a,a,a,a,a,-,-,a,-,a,-,a,a	13.83
I	A	2238	40245	D1.10	ab,a,-,ab,a,a,a,-,-,a,a,-,-,a,-,a,-,-,a,-,a,ab,ab,a,ab,a,a,a,a,a,a,a,a,ab,a,ab,ab,ab,a,a,a,ab,ab,a,ab,ab,ab,ab,ab,a,ab,a,a,ab,a,ab,a,ab,ab,a,a,a,a,a,a,a,ab,-,ab,a,ab,ab,a,a,a,a,a,a,a,a,a,a,a,a,a,a,-,-,a,-,a,-,a,a	13.83
I	A	2238	41110	D1.10	ab,a,-,ab,a,a,a,ab,ab,a,a,ab,-,-,a,a,a,ab,-,-,-,-,ab,-,ab,a,a,a,a,a,a,a,a,ab,a,ab,ab,ab,a,a,a,ab,ab,a,ab,a,ab,ab,ab,a,ab,a,a,ab,a,ab,a,ab,ab,a,a,a,a,a,a,a,ab,a,a,-,ab,ab,a,ab,a,a,a,a,a,a,-,ab,a,a,a,ab,a,-,a,-,-,a,a,a	13.83
I	A	2310	39820	D1.10	ab,a,-,ab,a,a,a,ab,ab,a,a,ab,a,a,a,a,a,ab,a,a,a,ab,ab,a,ab,a,a,a,a,a,a,a,a,ab,a,ab,ab,ab,a,a,a,ab,ab,a,ab,ab,ab,ab,ab,a,ab,a,a,ab,a,ab,a,ab,ab,a,a,a,a,a,a,a,ab,a,ab,a,ab,ab,a,ab,a,a,a,a,a,a,a,ab,a,a,a,ab,a,ab,a,a,a,a,a,a	13.83
I	A	232	170781	D1.10	ab,a,-,ab,a,a,a,ab,ab,a,a,ab,-,a,-,-,a,ab,a,-,a,ab,ab,a,ab,a,a,a,a,-,a,a,a,ab,a,ab,ab,ab,a,a,a,ab,ab,a,ab,ab,ab,ab,-,a,ab,a,a,ab,a,ab,a,ab,ab,a,a,a,a,a,a,a,ab,a,ab,a,ab,ab,a,ab,a,a,-,a,a,a,-,ab,-,a,a,ab,-,-,a,-,a,a,a,a	13.83
I	A	249	198856	D1.10	ab,a,-,ab,a,a,a,ab,ab,a,a,a,-,a,-,-,-,-,a,-,-,ab,ab,a,ab,a,a,a,a,a,a,a,-,ab,a,ab,ab,-,a,a,a,ab,ab,a,ab,ab,ab,ab,ab,a,-,a,a,ab,a,ab,a,ab,ab,a,a,a,a,a,a,a,ab,a,ab,a,ab,a,a,ab,a,a,a,a,a,a,a,ab,a,a,a,ab,a,ab,-,a,a,a,a,a	13.83
I	A	249	278684	D1.10	ab,a,-,ab,a,a,a,ab,ab,a,-,-,-,-,-,-,a,-,a,-,a,ab,-,a,ab,a,a,a,a,a,a,a,a,ab,a,ab,ab,ab,a,a,a,ab,ab,a,ab,ab,-,-,ab,a,ab,a,a,ab,a,ab,a,ab,ab,a,a,a,a,a,a,a,ab,a,ab,a,ab,ab,a,-,a,a,a,a,a,a,a,ab,a,a,-,-,-,-,a,a,a,a,a,a	13.83
I	A	27744	819	D1.10	ab,a,-,ab,a,a,a,ab,ab,-,a,ab,a,-,-,a,-,-,a,-,-,-,ab,a,ab,a,-,a,-,a,a,a,a,ab,a,ab,ab,-,-,a,a,ab,ab,-,ab,ab,ab,-,ab,a,ab,a,a,ab,a,ab,a,ab,ab,a,a,a,a,a,a,-,ab,a,ab,a,-,ab,a,-,a,a,a,a,a,a,a,ab,a,-,a,ab,a,ab,a,a,a,-,-,a	13.83
I	A	27744	440	B3.7	b,ab,ab,ab,ab,a,ab,ab,b,ab,ab,ab,-,a,a,ab,-,ab,a,a,ab,ab,b,a,b,ab,-,ab,a,ab,ab,ab,a,ab,a,b,b,ab,a,a,-,ab,ab,ab,-,ab,a,ab,ab,a,ab,a,a,b,a,ab,ab,b,ab,ab,ab,a,a,ab,a,a,ab,a,b,a,b,ab,ab,-,ab,a,a,ab,ab,b,a,b,ab,ab,-,b,a,b,-,-,a,a,a,a	13.83
I	A	2777	26788	D1.10	ab,a,-,ab,a,a,a,ab,-,a,a,ab,-,a,-,-,a,-,a,a,-,-,-,-,-,a,a,a,a,a,a,a,a,ab,a,ab,-,-,a,a,a,ab,-,a,ab,ab,-,ab,ab,a,-,a,a,-,a,ab,a,ab,ab,a,a,a,a,a,a,-,ab,a,ab,a,ab,-,a,ab,a,a,a,a,a,a,a,ab,a,a,-,a,a,-,a,-,a,a,a,a	13.83
I	A	2801	32433	D1.10	ab,a,-,ab,a,a,a,ab,ab,a,a,ab,a,a,-,a,-,ab,-,-,a,-,-,a,ab,a,a,a,a,a,a,a,a,ab,a,ab,ab,ab,a,a,a,ab,ab,a,ab,ab,-,ab,ab,a,ab,a,a,-,a,ab,a,-,ab,a,a,a,a,a,a,a,ab,a,ab,a,ab,ab,a,ab,a,a,a,a,a,a,a,ab,a,a,a,-,a,ab,a,a,a,a,a,a	13.83
I	A	2948	5606	D1.10	ab,a,-,ab,a,a,a,ab,ab,a,a,ab,-,-,a,-,-,ab,a,-,-,ab,ab,a,ab,a,-,a,a,a,a,a,a,ab,a,ab,ab,ab,a,a,a,ab,-,a,ab,ab,ab,ab,ab,a,ab,a,a,ab,a,ab,a,ab,-,-,a,a,a,a,a,a,ab,a,ab,a,ab,ab,a,ab,a,a,a,a,a,a,a,ab,a,a,a,a,a,ab,a,a,a,a,a,a	13.83
I	A	304	103052	D1.10	ab,a,-,ab,a,a,a,ab,ab,a,-,ab,-,-,-,-,-,-,a,-,-,-,ab,a,ab,a,-,a,a,a,a,a,a,ab,a,ab,ab,ab,a,a,a,ab,ab,a,ab,ab,ab,ab,ab,a,ab,a,a,ab,a,ab,a,ab,ab,a,a,a,a,a,a,a,ab,a,a,a,ab,ab,a,ab,a,a,a,a,a,-,a,-,a,-,-,ab,a,-,-,-,a,a,a,a	13.83
I	A	304	77754	D1.10	ab,a,-,ab,a,a,a,ab,ab,a,a,ab,-,-,a,a,a,ab,a,a,-,-,ab,a,ab,a,a,a,a,a,a,a,a,ab,a,ab,ab,ab,a,a,a,ab,ab,a,ab,ab,ab,a,a,a,ab,a,a,ab,a,-,a,ab,a,a,a,a,a,a,a,a,-,a,ab,a,ab,ab,a,ab,a,a,a,a,a,a,-,ab,a,a,a,ab,a,ab,-,a,a,a,a,a	13.83
I	A	304	77801	D1.10	ab,a,-,ab,a,a,a,-,ab,a,a,ab,-,-,a,a,a,ab,a,-,a,-,ab,a,ab,a,a,a,a,-,a,a,a,ab,a,ab,ab,ab,a,a,a,ab,ab,a,ab,-,ab,ab,ab,a,ab,a,a,-,a,-,a,ab,a,a,a,a,a,a,a,a,ab,a,ab,a,ab,ab,a,ab,a,a,a,a,a,a,a,ab,a,a,a,ab,a,-,-,a,a,a,a,a	13.83
I	A	304	77848	D1.10	ab,a,-,ab,a,a,a,a,ab,a,a,-,-,-,-,-,-,ab,a,-,-,-,-,-,ab,a,-,a,a,-,a,a,a,a,a,ab,ab,ab,a,a,a,ab,ab,a,ab,ab,ab,ab,ab,a,ab,-,a,-,a,ab,a,ab,ab,a,a,a,a,a,a,a,ab,a,ab,a,ab,ab,a,ab,a,a,a,a,a,a,-,ab,a,a,a,-,-,-,-,-,a,a,a,-	13.83
I	A	3044	23334	D1.10	ab,a,-,ab,a,a,a,ab,ab,a,a,ab,-,-,-,-,-,ab,a,-,a,-,ab,-,ab,a,-,a,a,-,-,a,a,ab,a,ab,ab,ab,a,a,a,ab,ab,a,ab,ab,-,-,ab,-,-,a,a,ab,a,ab,a,ab,ab,a,a,a,a,a,a,a,ab,a,ab,a,ab,ab,a,ab,a,a,a,a,a,a,-,-,-,a,-,ab,-,-,-,-,a,a,-,a	13.83
I	A	3114	34034	D1.10	ab,a,-,ab,a,a,a,-,ab,a,a,ab,-,a,-,a,-,ab,-,-,a,-,-,a,ab,a,-,a,a,-,a,a,a,ab,a,ab,-,ab,-,a,a,ab,ab,a,ab,-,ab,ab,ab,a,ab,a,a,ab,a,a,a,ab,ab,a,a,a,-,a,a,a,-,a,ab,a,ab,ab,a,ab,a,a,a,a,a,a,a,ab,a,a,-,a,-,ab,a,a,a,a,-,-	13.83
I	A	3114	34048	D1.10	ab,a,-,ab,a,a,a,-,ab,a,-,ab,-,a,-,a,-,ab,a,-,a,-,a,a,ab,a,-,a,a,-,a,a,a,ab,a,ab,ab,ab,-,a,a,ab,-,a,ab,-,ab,ab,ab,a,ab,a,a,ab,a,a,a,ab,ab,a,a,a,-,a,a,a,-,a,ab,a,-,ab,a,ab,a,a,a,a,a,a,a,ab,a,a,-,a,-,ab,a,a,a,a,-,-	13.83
I	A	3114	34063	D1.10	ab,a,-,ab,a,a,a,-,ab,a,-,ab,-,a,-,a,-,ab,a,-,a,-,a,a,ab,a,-,a,a,-,a,a,a,ab,-,ab,ab,ab,-,a,a,ab,-,a,-,-,-,ab,ab,a,ab,a,a,ab,a,a,a,-,ab,a,a,a,-,a,a,a,-,a,ab,a,-,ab,a,ab,a,a,a,a,a,a,-,ab,a,a,-,-,-,ab,a,a,a,a,-,a	13.83
I	A	31966	1591	D1.10	ab,a,-,ab,a,a,a,ab,ab,a,a,ab,-,-,a,a,-,ab,-,-,-,ab,ab,a,ab,a,-,a,a,-,a,a,a,ab,a,ab,ab,-,a,a,a,ab,-,a,ab,ab,ab,ab,ab,a,ab,a,a,ab,a,ab,a,ab,-,a,a,a,a,a,a,-,ab,a,ab,a,ab,ab,a,ab,a,a,a,a,a,a,a,-,a,a,a,ab,a,-,-,-,a,-,a,-	13.83
I	A	32042	1049	D1.10	ab,a,-,ab,a,a,a,ab,ab,a,a,ab,-,a,-,a,-,ab,a,-,a,-,ab,a,ab,a,a,a,a,a,a,a,a,ab,a,a,ab,ab,a,a,a,ab,ab,a,ab,ab,ab,ab,ab,a,ab,a,a,ab,a,ab,a,ab,ab,a,a,a,a,a,a,a,ab,a,ab,a,ab,-,a,-,a,a,a,a,a,a,-,ab,a,a,a,a,a,-,a,-,a,-,a,a	13.83
I	A	34384	150	D1.10	ab,a,-,ab,a,a,a,ab,ab,-,-,ab,-,a,a,-,-,ab,-,-,-,ab,ab,a,ab,a,-,-,a,a,a,a,a,ab,a,ab,ab,ab,a,a,a,ab,ab,a,ab,ab,ab,ab,ab,-,ab,a,a,ab,a,ab,a,ab,ab,a,a,a,a,-,a,a,ab,-,ab,a,ab,a,a,ab,a,a,a,a,a,a,a,ab,a,a,a,ab,a,ab,a,a,a,a,a,a	13.83
I	A	34384	382	B3.7	b,ab,ab,ab,ab,a,ab,ab,b,ab,ab,ab,-,a,a,ab,-,ab,a,a,ab,ab,b,a,b,ab,ab,ab,a,ab,ab,ab,a,ab,a,b,b,ab,a,a,ab,ab,ab,ab,b,-,ab,ab,ab,a,ab,a,a,b,a,ab,a,b,ab,ab,ab,a,a,ab,a,a,ab,a,b,a,b,ab,ab,ab,ab,a,a,ab,ab,ab,a,b,ab,ab,ab,b,a,ab,a,-,a,a,a,a	13.83
I	A	34384	319	B3.7	b,ab,ab,ab,ab,a,ab,ab,b,ab,ab,ab,a,-,a,-,-,ab,a,a,ab,ab,b,a,b,ab,ab,ab,a,ab,ab,ab,a,ab,a,b,b,ab,a,a,ab,ab,ab,ab,b,ab,ab,ab,ab,a,ab,a,a,b,a,ab,a,b,ab,ab,ab,a,a,ab,a,a,-,a,b,a,b,ab,ab,ab,ab,a,a,ab,ab,ab,a,b,ab,ab,ab,b,a,ab,a,a,a,a,a,a	13.83
I	A	34384	407	B3.7	b,ab,ab,ab,ab,a,ab,ab,b,ab,ab,ab,-,a,a,ab,-,ab,a,a,-,ab,b,a,b,ab,ab,ab,a,ab,ab,ab,a,ab,a,b,b,ab,a,a,ab,ab,ab,ab,b,-,ab,ab,ab,a,ab,a,a,b,a,ab,a,b,ab,ab,ab,a,a,ab,a,a,ab,a,b,a,b,ab,ab,ab,ab,a,a,ab,ab,ab,a,b,ab,ab,ab,b,-,ab,a,-,a,a,a,a	13.83
I	A	34384	404	B3.7	b,ab,ab,ab,ab,a,ab,ab,b,ab,ab,ab,-,a,a,ab,-,ab,a,a,-,ab,b,a,b,ab,ab,ab,a,ab,ab,ab,a,ab,a,b,b,ab,a,a,ab,ab,ab,ab,b,-,ab,ab,ab,a,ab,a,a,b,a,ab,a,b,ab,ab,ab,a,a,ab,a,a,ab,a,b,a,b,ab,ab,ab,ab,a,a,ab,ab,ab,a,b,ab,ab,ab,b,-,ab,a,-,a,a,a,a	13.83
I	A	34384	271	B3.7	b,-,ab,ab,ab,a,ab,ab,b,a,ab,-,a,a,-,ab,-,ab,a,a,-,ab,b,a,b,ab,ab,ab,a,ab,ab,ab,a,ab,a,b,b,ab,a,a,ab,ab,-,-,b,ab,ab,ab,-,a,ab,a,a,b,a,ab,a,b,ab,ab,ab,a,a,ab,a,a,ab,a,b,a,b,ab,ab,-,ab,a,a,ab,ab,ab,a,b,ab,ab,ab,b,a,a,a,a,a,a,a,a	13.83
I	A	3442	12781	D1.10	ab,a,-,ab,a,a,a,ab,ab,a,-,ab,a,a,a,a,-,ab,-,-,-,ab,ab,a,ab,a,-,a,a,a,a,a,a,ab,a,ab,ab,a,a,a,a,ab,ab,a,ab,ab,ab,ab,ab,a,ab,a,a,-,a,ab,a,ab,-,a,a,a,a,a,a,a,a,-,ab,a,b,ab,a,ab,-,a,a,a,a,a,a,-,-,-,a,b,a,-,a,-,a,a,a,a	13.83
I	A	3442	23561	D1.10	ab,a,-,ab,a,a,a,ab,ab,a,-,b,-,a,-,-,-,-,-,-,a,-,a,-,ab,a,-,a,-,a,a,a,a,ab,a,ab,ab,ab,a,a,a,ab,ab,a,ab,-,b,ab,b,a,ab,a,a,ab,a,ab,a,ab,ab,a,a,a,a,a,a,a,ab,-,ab,a,-,ab,a,ab,a,a,a,a,a,a,a,ab,a,a,-,ab,a,b,a,a,a,a,a,a	13.83
I	A	3504	27635	D1.10	ab,a,-,ab,a,a,a,ab,-,a,a,ab,-,a,a,-,-,ab,a,a,a,-,ab,a,-,a,a,a,a,a,a,a,a,ab,a,ab,-,ab,a,a,a,ab,ab,a,ab,-,ab,ab,ab,a,ab,a,a,ab,a,ab,a,ab,ab,a,a,a,a,a,a,a,ab,a,ab,a,-,-,a,ab,a,a,a,a,a,a,a,ab,a,a,a,ab,a,ab,a,a,a,-,a,a	13.83
I	A	3595	27777	D1.10	ab,a,-,ab,a,a,a,ab,ab,a,-,ab,-,a,a,-,a,-,-,-,a,-,ab,a,ab,a,a,a,a,-,a,a,a,a,a,ab,-,ab,a,a,a,-,ab,a,ab,ab,ab,-,ab,a,ab,a,a,ab,a,-,a,-,ab,a,a,a,a,a,a,a,-,a,-,a,ab,-,a,ab,a,a,a,a,a,a,a,ab,a,a,a,-,a,ab,a,a,a,a,a,a	13.83
I	A	370	117255	D1.10	ab,a,-,ab,a,a,a,ab,ab,a,-,ab,a,a,a,a,a,ab,a,-,a,ab,ab,a,ab,a,-,a,a,a,a,-,a,-,a,ab,ab,ab,a,a,a,ab,ab,ab,ab,-,ab,ab,ab,a,ab,a,a,ab,a,ab,a,ab,ab,a,a,a,a,a,a,a,ab,a,ab,a,ab,ab,a,-,a,a,a,a,a,a,a,-,a,a,a,a,a,-,-,-,a,a,-,-	13.83
I	A	370	117258	D1.10	ab,a,-,ab,a,a,a,ab,ab,a,-,ab,a,a,a,a,a,ab,a,-,a,ab,-,a,ab,a,-,a,a,-,a,a,a,-,a,ab,ab,ab,a,a,a,ab,ab,ab,ab,ab,ab,ab,ab,a,-,a,a,ab,a,ab,a,ab,ab,a,a,a,a,-,a,a,-,a,ab,a,ab,ab,a,-,a,a,a,a,a,a,a,-,a,a,a,a,a,-,-,-,a,a,-,-	13.83
I	A	3733	13396	D1.10	ab,a,-,ab,a,a,a,ab,-,a,a,-,-,-,-,-,-,ab,-,-,a,-,ab,a,-,a,-,a,a,-,a,a,a,ab,a,ab,-,ab,-,a,a,ab,-,a,ab,ab,-,-,ab,a,-,a,a,ab,a,ab,a,ab,ab,a,a,a,a,a,a,a,ab,-,-,a,ab,ab,a,ab,a,a,a,a,a,a,a,ab,a,a,-,a,a,ab,a,a,a,-,a,a	13.83
I	A	388	32763	D1.10	ab,a,-,ab,a,a,a,-,ab,a,-,ab,-,-,-,a,-,ab,a,-,a,-,ab,-,-,a,a,a,a,a,a,a,a,ab,a,ab,ab,ab,a,a,a,ab,ab,a,ab,-,ab,-,ab,a,ab,a,a,ab,a,ab,a,ab,ab,a,a,a,a,a,a,a,ab,-,ab,a,ab,ab,a,-,a,a,a,a,a,a,-,-,-,a,-,ab,a,-,a,-,a,-,a,a	13.83
I	A	4088	10377	D1.10	ab,a,-,ab,a,a,a,ab,ab,a,a,ab,-,-,a,a,-,ab,-,a,-,-,ab,a,ab,a,a,a,a,-,a,a,a,ab,a,a,ab,ab,-,a,a,ab,a,a,ab,ab,ab,ab,ab,a,ab,a,a,ab,a,ab,a,ab,a,a,a,a,a,a,a,a,-,a,ab,a,ab,ab,a,ab,a,a,a,a,a,a,-,ab,-,a,a,-,-,-,-,a,a,a,a,a	13.83
I	A	4088	10480	B3.7	b,-,ab,ab,ab,a,ab,ab,b,ab,ab,ab,-,a,-,-,a,-,a,-,ab,-,b,a,b,ab,ab,ab,a,ab,-,ab,a,ab,a,b,b,-,a,a,ab,ab,ab,ab,b,-,-,ab,-,a,-,a,a,b,a,ab,a,b,ab,ab,ab,a,a,ab,a,a,ab,a,b,a,b,-,ab,ab,a,a,a,ab,ab,ab,-,-,-,ab,ab,b,a,a,a,-,a,a,a,a	13.83
I	A	4088	23797	B3.7	b,ab,ab,ab,ab,a,ab,ab,b,ab,ab,ab,a,a,a,-,a,ab,a,-,ab,ab,b,a,b,ab,ab,ab,a,ab,ab,ab,a,ab,a,b,b,ab,a,a,ab,ab,ab,ab,b,ab,ab,ab,ab,a,ab,a,a,b,a,ab,a,b,ab,ab,ab,a,a,ab,a,a,ab,a,b,a,b,ab,ab,ab,ab,a,a,ab,ab,ab,-,b,-,ab,-,b,a,ab,a,a,a,a,a,-	13.83
I	A	4088	10803	B3.7	b,ab,ab,ab,ab,a,ab,ab,b,ab,-,ab,-,-,-,-,-,ab,a,-,ab,-,b,a,b,ab,ab,ab,a,-,ab,ab,-,ab,a,b,b,-,a,a,ab,ab,ab,ab,b,ab,b,ab,ab,a,ab,a,a,b,a,ab,a,b,ab,ab,ab,a,a,ab,a,a,ab,a,b,a,b,ab,ab,ab,-,a,a,ab,ab,ab,-,b,-,ab,b,b,a,a,a,a,a,a,a,a	13.83
I	A	4088	23506	B3.7	b,ab,ab,-,ab,a,ab,ab,b,ab,ab,ab,-,-,-,-,-,ab,-,-,ab,ab,b,a,b,ab,-,ab,-,ab,ab,ab,-,ab,a,b,b,b,a,a,ab,ab,-,ab,b,ab,ab,ab,b,a,ab,a,a,b,a,ab,a,b,ab,b,-,a,-,ab,a,a,ab,a,b,-,b,ab,-,ab,a,a,a,ab,ab,ab,-,-,a,b,-,-,a,-,a,-,a,a,-,-	13.83
I	A	4088	10814	B3.7	b,-,ab,ab,ab,a,ab,ab,b,ab,-,ab,-,-,-,-,a,ab,a,-,ab,-,b,a,b,ab,ab,ab,a,-,ab,ab,-,ab,a,b,b,-,a,a,ab,ab,ab,-,b,ab,-,ab,ab,a,ab,a,a,b,a,ab,a,b,ab,ab,ab,a,a,ab,a,a,ab,a,b,a,b,ab,ab,ab,-,a,a,ab,ab,ab,-,-,-,b,b,b,a,a,-,-,a,a,a,a	13.83
I	A	4088	10522	B3.7	b,ab,-,ab,ab,a,ab,ab,b,ab,ab,ab,-,a,a,ab,a,-,a,-,ab,-,b,a,b,ab,ab,ab,a,ab,-,ab,a,ab,a,b,b,b,a,a,ab,ab,ab,ab,b,ab,ab,ab,ab,a,ab,a,a,b,a,ab,a,b,ab,ab,ab,a,a,ab,a,a,ab,a,b,a,b,ab,-,ab,a,a,a,ab,ab,ab,-,-,-,ab,ab,b,a,a,a,-,a,a,a,a	13.83
I	A	4088	23541	B3.7	b,ab,ab,ab,ab,a,ab,ab,b,ab,ab,ab,-,-,-,-,-,ab,-,-,ab,-,b,a,b,ab,-,ab,a,ab,ab,ab,-,ab,a,b,b,b,a,a,ab,ab,ab,ab,b,ab,-,ab,ab,a,-,a,a,b,a,ab,a,b,ab,ab,ab,a,-,ab,a,a,ab,a,b,a,b,ab,-,ab,ab,a,a,ab,ab,ab,-,b,a,b,-,-,a,-,a,-,a,a,-,-	13.83
I	A	4121	37490	D1.10	ab,a,-,ab,a,a,a,ab,ab,a,a,ab,a,-,a,a,-,ab,a,-,a,a,ab,a,ab,a,-,a,a,-,a,a,a,ab,a,ab,ab,ab,-,a,a,ab,ab,a,ab,ab,a,-,ab,a,ab,a,a,ab,a,-,a,ab,ab,a,a,a,a,a,a,a,ab,a,ab,a,ab,ab,a,-,a,a,a,a,a,a,a,ab,a,a,-,ab,a,a,a,a,a,a,a,a	13.83
I	A	48191	435	D1.10	ab,a,-,ab,a,a,a,ab,ab,a,a,ab,-,a,-,-,-,ab,a,-,a,-,ab,a,ab,a,a,a,a,a,a,ab,a,ab,a,ab,ab,ab,a,a,a,ab,ab,a,-,ab,ab,-,ab,a,ab,a,a,ab,a,ab,a,ab,ab,a,a,a,a,a,a,a,ab,a,ab,a,ab,ab,a,ab,a,a,a,a,a,a,a,ab,a,a,a,-,-,-,a,a,-,a,a,-	13.83
I	A	531838	3177	D1.10	ab,a,-,ab,a,a,a,ab,-,a,a,ab,a,a,a,a,a,ab,a,a,a,ab,ab,a,ab,a,a,a,a,a,a,a,a,ab,a,ab,ab,ab,a,a,a,ab,ab,a,ab,ab,ab,ab,ab,a,ab,a,a,ab,a,ab,a,ab,ab,a,a,a,a,a,a,a,ab,a,ab,a,ab,ab,a,ab,a,a,a,a,a,a,a,ab,a,a,a,-,a,ab,-,a,a,a,a,a	13.83
I	A	531838	3182	D1.10	ab,a,-,ab,a,a,a,ab,-,a,a,ab,a,a,a,a,a,ab,a,a,a,ab,ab,a,ab,a,a,a,a,a,a,a,a,ab,a,ab,ab,ab,a,a,a,ab,ab,a,ab,ab,ab,ab,ab,a,ab,a,a,ab,a,ab,a,ab,ab,a,a,a,a,a,a,a,ab,a,ab,a,ab,ab,a,ab,a,a,a,a,a,a,a,ab,a,a,a,ab,a,ab,-,a,a,a,a,a	13.83
I	A	536796	111	D1.10	ab,a,-,ab,a,a,a,ab,ab,a,a,-,-,a,-,-,-,ab,a,-,a,ab,ab,-,ab,a,a,a,a,a,a,a,a,ab,a,ab,ab,ab,a,a,a,ab,ab,a,ab,ab,-,ab,ab,a,ab,a,a,ab,a,-,a,ab,a,a,a,a,a,a,a,a,-,a,ab,a,ab,ab,a,ab,a,a,a,a,a,a,a,ab,a,-,a,ab,a,-,-,-,a,a,a,a	13.83
I	A	536796	181	B3.7	b,ab,ab,ab,ab,a,ab,ab,b,ab,-,ab,-,a,-,b,-,ab,a,-,ab,-,b,a,b,ab,ab,ab,a,ab,ab,ab,a,ab,a,b,b,b,a,a,ab,ab,ab,ab,b,ab,ab,b,ab,a,ab,a,a,b,a,ab,a,b,ab,-,ab,a,a,ab,a,a,a,a,b,a,b,ab,ab,ab,ab,a,a,ab,ab,ab,a,b,ab,ab,-,b,a,b,-,-,a,a,a,a	13.83
I	A	536796	211	B3.7	b,ab,ab,ab,ab,a,ab,ab,b,ab,-,ab,-,a,-,b,-,ab,a,a,ab,-,b,a,b,ab,ab,ab,a,ab,ab,ab,a,ab,a,b,b,b,a,a,ab,ab,ab,ab,b,ab,ab,b,ab,a,ab,a,a,b,a,ab,a,b,ab,ab,ab,a,a,ab,a,a,a,a,b,a,b,ab,ab,ab,ab,a,a,ab,ab,ab,a,b,ab,ab,-,b,a,b,-,-,a,a,a,a	13.83
I	A	538125	1049	D1.10	ab,a,-,ab,a,a,a,ab,ab,a,a,ab,a,a,-,-,-,ab,a,-,a,-,ab,a,ab,a,a,a,a,a,a,a,a,ab,a,b,ab,ab,a,a,a,ab,ab,a,ab,ab,-,ab,ab,a,-,a,a,ab,a,ab,a,ab,ab,a,a,a,a,a,a,a,ab,a,ab,a,ab,ab,a,ab,a,a,a,a,a,a,a,ab,a,a,a,ab,a,ab,a,a,a,a,-,a	13.83
I	A	538125	1183	D1.10	ab,a,-,ab,a,a,a,ab,ab,a,a,ab,-,a,-,-,-,ab,-,-,-,-,ab,a,ab,a,-,a,a,a,a,a,a,ab,a,ab,ab,ab,a,a,a,ab,ab,a,ab,-,ab,ab,ab,a,ab,a,a,ab,a,ab,a,ab,ab,a,a,a,a,a,a,a,ab,-,ab,a,ab,ab,a,ab,a,a,a,a,a,a,a,ab,a,a,a,ab,a,ab,a,a,a,a,a,a	13.83
I	A	540085	322	D1.10	ab,a,-,ab,a,a,a,ab,ab,a,-,ab,-,a,-,-,a,ab,a,-,-,-,ab,a,ab,a,-,a,a,a,a,a,a,ab,a,ab,ab,-,a,a,a,-,ab,a,ab,-,-,ab,ab,a,-,a,a,ab,a,ab,a,ab,-,a,a,a,a,a,a,a,-,a,ab,a,ab,ab,a,ab,a,a,a,a,a,a,a,ab,a,a,a,a,a,-,a,a,a,-,a,a	13.83
I	A	556045	659	D1.10	ab,a,-,ab,a,a,a,ab,ab,a,a,a,a,a,-,a,a,ab,a,-,a,-,ab,a,ab,a,-,a,a,a,a,a,a,ab,a,-,ab,ab,a,a,a,ab,ab,a,ab,-,ab,ab,ab,a,ab,a,a,-,a,ab,a,ab,ab,a,a,a,a,a,a,a,ab,a,ab,a,ab,ab,a,ab,a,a,a,a,a,a,-,-,a,a,a,ab,-,a,a,a,a,a,a,-	13.83
I	A	556045	910	B3.7	b,ab,-,ab,ab,a,ab,ab,b,ab,ab,ab,a,a,a,ab,a,ab,a,a,ab,ab,b,a,b,ab,ab,ab,a,ab,ab,ab,a,ab,a,b,b,ab,a,a,ab,ab,ab,ab,b,ab,ab,ab,ab,a,ab,a,a,b,a,ab,a,b,ab,ab,ab,a,a,ab,a,a,ab,a,b,a,b,ab,ab,ab,ab,a,a,ab,ab,ab,a,b,ab,ab,a,b,a,a,a,a,a,a,a,a	13.83
I	A	556045	965	B3.7	b,ab,a,ab,ab,a,ab,ab,b,ab,ab,ab,a,a,a,ab,a,ab,a,a,ab,ab,b,a,b,ab,ab,ab,a,ab,ab,ab,a,ab,a,b,b,ab,a,a,ab,ab,ab,ab,b,ab,ab,ab,ab,a,ab,a,a,b,a,ab,a,b,ab,ab,ab,a,a,ab,a,a,ab,a,b,a,b,ab,ab,ab,ab,a,a,ab,ab,ab,a,b,ab,ab,a,b,a,a,a,a,a,a,a,a	13.83
I	A	557532	192	D1.10	ab,a,-,ab,a,a,a,-,ab,a,a,ab,-,a,-,-,-,ab,-,-,a,ab,-,a,ab,a,-,a,a,a,a,a,-,ab,a,ab,ab,ab,-,a,a,ab,ab,a,ab,ab,ab,ab,-,a,ab,a,a,ab,a,ab,a,ab,-,a,a,a,a,a,a,a,-,a,ab,a,-,ab,a,ab,a,-,a,a,a,a,a,ab,a,a,a,-,-,-,a,a,a,-,-,-	13.83
I	A	557532	453	B3.7	b,ab,-,ab,-,a,ab,ab,-,-,ab,ab,-,a,-,-,-,-,a,-,ab,-,b,-,b,ab,-,-,a,-,ab,ab,a,ab,a,b,b,-,a,a,ab,-,ab,ab,-,b,ab,ab,ab,a,-,a,a,b,a,ab,a,b,-,ab,ab,a,a,ab,a,a,-,a,b,a,-,ab,b,ab,ab,a,a,b,ab,ab,a,b,ab,a,ab,b,a,-,a,-,-,a,-,a	13.83
I	A	557532	437	B3.7	b,ab,-,ab,ab,a,ab,ab,b,ab,ab,ab,-,a,-,-,-,-,a,-,ab,-,b,-,b,ab,-,-,a,b,ab,ab,a,ab,a,b,b,ab,-,a,ab,ab,ab,ab,b,b,ab,ab,ab,a,ab,a,a,b,a,ab,a,b,ab,ab,ab,a,a,ab,a,a,-,a,b,a,b,ab,-,b,ab,a,a,ab,ab,ab,a,b,ab,-,ab,-,a,-,a,-,-,a,-,a	13.83
I	A	557532	483	B3.7	b,ab,-,ab,ab,a,ab,ab,-,ab,ab,ab,-,a,-,-,-,-,a,-,-,ab,b,a,b,ab,-,ab,a,ab,ab,ab,a,ab,a,b,b,ab,a,a,ab,ab,ab,-,b,b,ab,ab,ab,a,ab,a,a,b,a,ab,a,b,ab,ab,ab,a,a,ab,a,a,a,a,b,a,b,ab,ab,ab,ab,a,a,ab,ab,ab,a,b,ab,a,ab,b,a,b,a,a,-,a,-,a	13.83
I	A	559963	1641	D1.10	ab,a,-,ab,a,a,a,ab,ab,a,-,ab,-,a,-,a,-,-,a,a,a,ab,ab,a,ab,a,a,a,a,a,a,a,a,ab,a,ab,-,ab,-,a,a,ab,ab,a,-,-,ab,-,ab,a,ab,a,a,ab,a,ab,a,ab,-,a,a,a,a,a,a,a,ab,a,ab,a,ab,-,a,ab,a,a,a,a,a,a,-,ab,-,a,-,-,-,-,a,a,-,a,a,a	13.83
I	A	562225	1198	D1.10	ab,a,-,ab,a,a,a,ab,ab,a,a,ab,-,-,-,-,-,ab,-,a,a,ab,ab,a,ab,a,-,a,a,a,a,a,a,ab,a,ab,ab,ab,-,a,a,ab,ab,a,ab,ab,a,ab,ab,a,ab,a,a,-,a,ab,a,ab,ab,a,a,a,a,a,a,a,ab,a,ab,a,ab,ab,a,ab,a,a,a,a,a,a,a,ab,a,a,a,ab,a,ab,a,a,a,-,a,a	13.83
I	A	565630	1269	D1.10	ab,a,-,ab,a,a,a,ab,ab,a,a,ab,-,-,-,-,a,-,-,-,a,-,ab,a,ab,a,a,a,a,-,a,a,a,ab,a,ab,ab,ab,a,a,a,ab,ab,a,ab,-,ab,ab,ab,a,-,a,a,ab,a,ab,a,ab,ab,a,a,a,a,a,a,a,ab,a,ab,-,ab,ab,a,ab,a,a,a,a,a,a,a,ab,-,a,-,a,a,-,a,a,a,-,a,a	13.83
I	A	591	156103	D1.10	ab,a,-,ab,a,a,a,a,ab,a,-,a,a,a,a,a,a,a,-,a,a,-,ab,a,ab,a,a,a,a,-,a,a,a,a,a,ab,ab,a,a,a,a,ab,ab,-,ab,ab,a,a,a,a,ab,a,a,ab,a,ab,a,ab,ab,a,a,a,a,a,a,a,a,a,ab,a,ab,a,a,ab,a,a,a,-,a,a,a,ab,a,a,a,ab,a,-,-,a,a,a,a,a	13.83
I	A	6190	8968	D1.10	ab,a,-,ab,a,a,a,ab,ab,a,a,ab,a,a,-,-,a,-,-,-,-,ab,ab,-,ab,a,-,a,a,a,a,a,a,ab,a,ab,ab,ab,-,a,a,-,ab,a,ab,ab,ab,ab,ab,a,ab,a,a,ab,a,ab,a,ab,-,a,a,a,a,a,a,a,ab,a,-,a,ab,ab,a,ab,a,a,a,a,a,a,a,ab,a,a,a,ab,a,ab,a,a,a,a,a,a	13.83
I	A	6190	8974	D1.10	ab,a,-,ab,a,a,a,-,ab,a,a,ab,a,a,a,a,a,ab,-,-,-,ab,ab,-,ab,a,-,a,a,a,a,a,a,ab,a,ab,ab,ab,-,a,a,-,-,a,ab,-,ab,ab,ab,a,ab,a,a,ab,a,ab,a,ab,ab,a,a,a,a,a,a,a,ab,a,-,a,ab,ab,a,ab,a,a,a,a,a,a,a,ab,a,a,a,ab,a,ab,a,a,a,a,a,a	13.83
I	A	6190	8980	D1.10	ab,a,-,ab,a,a,a,ab,ab,a,a,ab,a,a,a,a,a,ab,-,-,a,ab,ab,-,ab,a,-,a,a,a,a,a,a,ab,a,ab,ab,ab,-,a,a,-,ab,a,ab,ab,ab,ab,ab,a,ab,a,a,ab,a,ab,a,ab,ab,a,a,a,a,a,a,a,ab,a,-,a,ab,ab,a,ab,a,a,a,a,a,a,a,ab,a,a,a,ab,a,ab,a,a,a,a,a,a	13.83
I	A	6467	8872	D1.10	ab,a,-,ab,a,a,a,ab,-,a,-,ab,a,a,a,a,-,ab,a,-,-,-,ab,a,ab,-,-,a,-,-,a,a,a,ab,a,ab,ab,ab,-,a,a,ab,ab,a,ab,ab,ab,ab,ab,a,ab,a,a,ab,a,ab,a,-,-,a,a,a,a,a,a,a,ab,-,ab,a,ab,ab,a,ab,a,a,a,a,a,a,-,-,a,a,a,-,-,a,-,-,-,-,-,a	13.83
I	A	65047	535	D1.10	ab,a,-,ab,a,a,a,ab,ab,a,a,ab,a,a,-,-,a,ab,a,a,a,-,ab,a,ab,a,a,a,a,a,a,a,a,ab,a,-,ab,ab,-,a,a,ab,ab,a,ab,ab,ab,ab,ab,a,-,a,a,ab,a,ab,a,ab,ab,a,a,a,a,a,a,a,ab,a,ab,a,ab,ab,a,ab,a,a,a,a,a,a,a,ab,a,a,-,-,a,-,a,a,a,-,a,a	13.83
I	A	669	6371	D1.10	ab,a,-,ab,a,a,a,ab,-,a,a,-,-,-,a,-,a,ab,-,-,a,ab,ab,a,ab,a,a,a,a,a,a,a,a,-,a,ab,ab,-,a,a,a,ab,ab,a,ab,-,ab,ab,ab,a,ab,a,a,ab,a,ab,a,ab,ab,a,a,a,a,a,a,a,ab,a,ab,a,-,ab,a,ab,a,a,a,a,a,a,a,ab,a,a,a,ab,a,-,a,a,a,a,a,a	13.83
I	A	6925	10472	D1.10	ab,a,-,ab,a,a,a,ab,ab,a,-,ab,-,-,-,-,-,ab,a,-,-,-,ab,-,ab,a,-,a,a,a,a,a,a,ab,a,ab,ab,ab,-,a,a,ab,ab,a,ab,ab,-,ab,ab,a,ab,a,a,ab,a,ab,a,ab,ab,a,a,a,a,a,a,a,ab,a,-,a,ab,ab,a,ab,a,a,a,a,a,a,a,ab,a,a,a,ab,a,ab,a,a,a,a,a,a	13.83
I	A	7011	75910	D1.10	ab,a,-,ab,a,a,a,-,ab,a,-,ab,-,-,a,a,a,ab,a,-,a,-,ab,a,ab,a,a,a,a,a,-,a,a,ab,a,ab,ab,ab,a,a,a,-,-,a,ab,ab,ab,ab,-,a,ab,a,a,ab,a,ab,a,ab,ab,a,a,a,a,a,a,a,-,a,-,a,ab,ab,a,ab,a,a,a,a,a,a,a,-,a,a,a,ab,a,ab,a,a,a,a,a,a	13.83
I	A	7011	75970	D1.10	ab,a,-,ab,a,a,a,ab,ab,a,a,ab,-,-,a,a,a,ab,a,-,a,-,ab,a,ab,a,a,a,a,a,a,a,a,ab,a,b,ab,ab,a,a,a,ab,b,a,ab,-,ab,ab,ab,a,ab,a,a,ab,a,ab,a,ab,ab,a,a,a,a,a,a,a,ab,a,ab,a,ab,ab,a,ab,a,a,a,a,a,a,a,-,-,a,a,ab,a,-,-,a,a,a,a,-	13.83
I	A	704	1535	D1.10	ab,a,-,ab,a,a,a,ab,ab,a,a,-,a,a,-,-,-,-,a,-,a,ab,ab,a,a,a,-,a,a,a,a,a,a,a,a,ab,ab,ab,a,a,a,ab,ab,a,-,-,-,ab,ab,a,a,a,a,a,a,ab,a,ab,a,a,a,a,a,a,a,a,ab,a,-,a,a,ab,a,ab,a,a,a,a,a,a,a,ab,a,a,a,-,a,ab,-,-,a,a,a,a	13.83
I	A	70502	348	D1.10	ab,a,-,ab,a,a,a,ab,ab,a,a,ab,a,a,a,-,a,ab,a,-,a,ab,-,a,ab,a,a,a,a,-,a,a,a,ab,a,ab,ab,ab,a,a,a,ab,ab,a,ab,ab,a,ab,ab,a,ab,a,a,ab,a,ab,a,ab,ab,a,a,a,a,a,a,a,ab,a,ab,a,ab,ab,a,ab,a,a,a,a,a,a,a,ab,a,-,a,-,a,-,-,a,a,a,a,a	13.83
I	A	71796	173	D1.10	ab,a,-,ab,a,a,a,ab,-,a,a,a,-,-,a,a,a,ab,a,-,a,-,ab,a,-,a,-,a,a,-,a,a,a,ab,a,ab,ab,ab,a,a,a,ab,ab,a,ab,ab,ab,ab,-,a,ab,a,a,ab,a,ab,a,b,a,a,a,a,a,a,a,a,ab,a,-,a,ab,ab,a,ab,a,a,a,a,a,a,a,ab,a,a,a,b,-,a,a,-,a,a,a,a	13.83
I	A	71796	175	D1.10	ab,a,-,ab,a,a,a,ab,-,a,a,a,-,-,a,a,a,ab,a,-,a,-,ab,a,-,a,-,a,a,-,a,a,a,ab,a,ab,ab,ab,a,a,a,ab,ab,a,ab,ab,ab,ab,-,a,ab,a,a,ab,a,ab,a,ab,a,a,a,a,a,a,a,a,ab,a,ab,a,ab,ab,a,ab,a,a,a,a,a,a,a,ab,a,a,a,ab,-,a,a,-,a,a,a,a	13.83
I	A	7367	1444	D1.10	ab,a,-,ab,a,a,a,ab,ab,-,a,ab,-,-,-,-,-,ab,a,-,a,ab,-,-,ab,a,-,a,a,-,a,a,a,-,a,-,-,ab,a,a,a,ab,ab,a,ab,-,ab,ab,a,a,ab,a,a,ab,a,ab,-,ab,a,-,a,a,a,a,a,a,ab,a,ab,a,ab,ab,a,ab,a,ab,a,a,a,a,a,ab,-,a,a,ab,-,-,-,-,a,a,-,a	13.83
I	A	7367	1507	D1.10	ab,a,-,ab,a,a,a,ab,ab,-,-,ab,-,-,a,-,-,ab,a,-,a,ab,-,a,ab,a,a,a,a,-,a,a,a,-,a,ab,ab,ab,a,a,a,ab,ab,a,-,-,ab,ab,ab,a,ab,a,a,ab,a,ab,a,ab,-,-,a,a,a,a,-,a,-,a,ab,a,ab,ab,a,ab,a,ab,a,a,a,a,-,ab,-,a,-,ab,-,-,-,-,a,a,-,a	13.83
I	A	7367	6127	D1.10	ab,a,-,ab,a,a,a,ab,ab,a,a,-,a,a,a,-,-,ab,a,-,a,-,ab,a,ab,a,-,a,a,a,a,a,a,-,a,ab,ab,ab,a,a,a,ab,ab,a,ab,-,-,-,ab,a,ab,a,a,-,a,ab,a,ab,ab,a,a,a,a,a,a,a,ab,-,ab,a,ab,ab,a,ab,a,ab,a,a,a,a,a,-,a,a,a,ab,a,ab,a,-,a,a,-,-	13.83
I	A	7367	6137	D1.10	ab,a,-,ab,a,a,a,ab,-,a,a,ab,a,a,a,-,-,ab,a,-,a,-,ab,a,ab,a,-,a,a,a,a,a,a,ab,a,ab,ab,-,a,a,a,ab,ab,a,ab,ab,-,ab,ab,a,-,a,a,a,a,ab,a,ab,-,a,a,a,a,a,a,a,ab,-,-,a,-,ab,a,ab,a,ab,a,a,a,a,a,ab,a,a,a,ab,a,-,a,-,a,a,-,a	13.83
I	A	7367	6173	D1.10	ab,a,-,ab,a,a,a,ab,ab,a,a,ab,-,a,a,-,-,ab,a,-,a,ab,ab,a,ab,a,-,a,a,a,a,a,a,ab,a,ab,ab,ab,a,a,a,ab,ab,a,ab,-,ab,-,ab,a,ab,a,a,ab,a,ab,a,ab,ab,a,a,a,a,a,a,a,ab,-,ab,a,ab,ab,a,ab,a,ab,a,a,a,a,a,ab,a,a,a,ab,-,ab,a,a,a,a,a,-	13.83
I	A	7367	6183	D1.10	ab,a,-,ab,a,a,a,ab,ab,a,a,ab,-,a,a,-,-,ab,a,-,a,ab,ab,a,ab,a,-,a,a,a,a,a,a,ab,a,ab,ab,ab,a,a,a,ab,ab,a,ab,ab,ab,ab,ab,a,ab,a,a,ab,a,ab,a,ab,ab,a,a,a,a,a,a,a,ab,-,ab,a,ab,ab,a,ab,a,ab,a,a,a,a,a,ab,a,a,a,ab,-,ab,a,a,a,a,a,a	13.83
I	A	7367	6194	D1.10	ab,a,-,ab,a,a,a,ab,ab,a,-,ab,-,a,a,-,-,ab,a,-,a,ab,ab,a,ab,a,-,a,a,a,a,a,a,ab,a,ab,ab,ab,a,a,a,ab,ab,a,ab,ab,ab,ab,ab,a,ab,a,a,ab,a,ab,a,ab,ab,a,a,a,a,a,a,a,ab,a,ab,a,-,ab,a,ab,a,ab,a,a,a,a,a,ab,a,a,a,ab,-,ab,a,a,a,a,a,a	13.83
I	A	791	35552	D1.10	ab,a,-,ab,a,a,a,-,ab,a,-,ab,-,a,-,-,-,ab,a,-,-,-,ab,a,ab,a,-,a,a,-,a,a,a,ab,a,ab,ab,ab,-,a,a,ab,ab,a,ab,-,ab,ab,ab,a,ab,a,a,ab,a,ab,a,ab,ab,a,a,a,-,a,a,a,ab,a,ab,-,ab,ab,a,ab,a,a,a,a,a,a,a,ab,a,a,a,ab,-,-,a,-,a,a,a,-	13.83
I	A	791	35817	D1.10	ab,a,-,ab,a,a,a,ab,ab,a,-,ab,-,a,-,-,-,ab,a,-,a,-,ab,a,ab,a,a,a,a,-,a,a,a,ab,a,ab,ab,ab,a,a,a,ab,ab,a,ab,ab,ab,ab,ab,a,-,a,a,ab,a,ab,a,ab,ab,a,a,a,a,a,a,a,ab,a,ab,a,-,ab,a,ab,a,a,a,a,a,a,a,ab,a,-,a,ab,-,-,a,-,a,-,a,a	13.83
I	A	886	38023	D1.10	ab,a,-,ab,a,a,a,ab,ab,a,-,ab,-,a,-,-,-,ab,a,a,a,ab,ab,a,ab,a,a,a,a,-,a,a,a,ab,a,ab,ab,ab,a,a,a,ab,ab,a,ab,ab,ab,ab,ab,a,ab,a,a,ab,a,ab,a,ab,ab,a,a,a,a,a,a,a,ab,a,ab,a,ab,ab,a,ab,a,a,a,a,a,a,a,ab,a,a,a,ab,a,-,a,a,a,-,a,a	13.83
I	A	886	38060	D1.10	ab,a,-,ab,a,a,a,ab,ab,a,a,ab,-,a,a,-,-,a,a,a,a,ab,ab,a,ab,a,a,a,a,-,a,a,a,-,a,ab,ab,ab,a,a,a,ab,ab,a,ab,ab,-,-,ab,a,ab,a,a,ab,a,ab,a,ab,ab,a,a,a,a,a,a,a,ab,a,ab,a,ab,ab,a,ab,a,a,a,a,a,a,a,ab,a,a,a,ab,a,a,a,-,a,a,a,a	13.83
I	A	886	38072	D1.10	ab,a,-,ab,a,a,a,ab,ab,a,a,ab,-,a,-,-,-,-,a,a,a,ab,ab,a,ab,a,a,a,a,-,a,a,a,ab,a,ab,ab,ab,a,a,a,ab,ab,a,ab,ab,ab,-,ab,a,ab,a,a,ab,a,ab,a,ab,ab,a,a,a,a,a,a,a,ab,a,ab,a,ab,ab,a,ab,a,a,a,a,a,a,a,ab,a,a,a,ab,a,a,a,-,a,a,a,a	13.83
I	A	9453	2912	D1.10	ab,a,-,ab,a,a,a,ab,-,a,a,ab,-,-,a,a,a,ab,a,-,-,ab,-,a,ab,a,a,a,a,a,a,a,a,ab,a,ab,ab,ab,a,a,a,ab,ab,a,ab,ab,ab,ab,ab,a,ab,a,a,ab,a,ab,a,ab,ab,a,a,a,a,a,a,a,ab,a,-,a,ab,ab,a,ab,a,a,a,a,a,a,a,ab,a,-,a,ab,-,ab,a,-,a,a,a,-	13.83
I	A	16603	4390	D1.10	-,-,a,ab,a,a,a,ab,ab,a,a,ab,-,a,a,-,-,ab,a,-,-,ab,ab,a,ab,a,a,a,a,a,a,a,a,ab,a,-,ab,ab,a,a,a,ab,ab,a,ab,ab,ab,-,-,a,ab,a,a,ab,a,ab,a,ab,ab,a,a,a,a,a,a,a,-,a,-,a,ab,-,a,ab,a,a,a,a,a,a,a,ab,a,a,-,-,a,-,-,a,a,a,a,a	13.83
I	A	3241	27749	D1.10	-,-,a,ab,a,a,a,ab,ab,a,-,ab,-,-,a,-,-,ab,a,-,a,-,-,a,ab,a,-,-,a,a,a,a,a,ab,a,ab,ab,ab,a,a,a,ab,a,a,ab,-,a,ab,ab,a,ab,a,a,ab,a,ab,a,ab,ab,a,a,a,a,a,a,a,ab,a,ab,a,ab,ab,a,ab,a,a,a,a,a,a,a,ab,a,a,-,ab,a,-,a,a,a,a,a,a	13.83
I	A	6680	14777	D1.10	-,-,a,ab,a,a,a,-,ab,a,a,ab,-,a,-,-,-,ab,a,-,a,ab,ab,-,ab,a,a,a,a,a,a,a,-,ab,a,ab,ab,ab,-,a,a,ab,ab,a,ab,ab,ab,ab,-,a,-,a,a,ab,a,ab,a,ab,ab,a,a,a,a,a,a,a,ab,a,-,a,ab,ab,a,ab,a,a,a,a,a,a,a,ab,a,a,-,-,a,ab,a,-,a,-,a,a	13.83
I	A	8386	25450	D1.10	-,-,a,ab,a,a,a,ab,ab,a,a,ab,-,a,a,-,a,ab,-,-,a,ab,ab,-,ab,a,a,a,-,a,a,a,a,ab,a,-,ab,ab,a,a,a,ab,ab,a,ab,a,ab,a,ab,a,ab,a,a,ab,a,ab,a,ab,a,a,a,a,a,a,a,a,ab,-,a,a,ab,ab,a,ab,a,a,a,a,a,a,a,ab,-,a,a,ab,-,a,a,-,-,-,a,a	13.83
I	A	8386	25081	B3.7	b,-,-,ab,ab,a,-,b,b,ab,a,-,-,a,-,-,-,a,a,-,ab,-,b,a,b,ab,-,ab,a,ab,ab,-,a,ab,a,b,-,ab,a,a,b,b,ab,ab,b,-,-,ab,a,a,-,a,a,b,a,-,a,b,ab,ab,ab,a,a,ab,a,a,-,a,b,a,b,-,ab,ab,-,a,a,ab,ab,ab,a,b,a,a,a,b,a,-,a,-,a,-,-,a	13.83
I	A	8386	25216	B3.7	b,b,ab,ab,ab,a,ab,ab,b,ab,ab,ab,-,a,a,ab,a,ab,a,-,ab,ab,b,a,b,ab,ab,ab,a,ab,ab,ab,a,ab,a,b,b,ab,a,a,ab,ab,ab,ab,b,ab,ab,ab,ab,a,ab,a,a,b,a,ab,a,b,ab,ab,ab,a,a,ab,a,a,ab,a,b,a,-,ab,ab,ab,ab,a,a,ab,ab,ab,a,b,ab,ab,ab,b,a,a,a,-,a,a,a,a	13.83
I	A	6479	14487	D1.10	a,-,a,ab,a,a,a,ab,ab,a,a,ab,-,-,-,-,a,-,-,-,-,ab,ab,-,a,-,-,-,a,-,a,a,-,ab,a,ab,ab,ab,-,a,a,ab,ab,-,ab,ab,ab,ab,ab,a,ab,a,a,a,a,ab,a,ab,ab,a,a,a,a,a,-,a,a,a,ab,-,ab,ab,a,-,a,a,a,a,a,a,a,ab,a,a,a,ab,a,-,a,a,a,a,a,a	13.83
I	A	10595	601	D1.10	ab,-,a,ab,a,a,a,ab,ab,a,-,ab,-,a,-,-,-,-,-,a,-,-,ab,a,-,a,-,a,a,a,a,a,a,ab,a,-,-,ab,a,a,a,ab,ab,a,ab,ab,ab,ab,ab,a,ab,a,a,ab,a,ab,a,ab,ab,a,a,a,a,a,a,a,ab,a,ab,a,ab,ab,a,ab,-,a,a,a,a,-,a,ab,-,-,-,a,-,-,-,-,a,a,a,-	13.83
I	A	111998	390	D1.10	ab,-,a,ab,a,a,a,ab,-,a,a,ab,a,-,-,-,-,ab,a,-,a,-,ab,a,ab,a,a,a,a,-,a,-,a,ab,a,-,ab,ab,a,a,a,ab,ab,a,ab,-,ab,ab,ab,a,ab,a,a,ab,a,ab,a,ab,-,a,a,a,a,a,a,a,ab,a,ab,a,-,ab,a,a,a,a,a,a,a,a,a,ab,a,a,a,ab,a,-,a,a,a,a,a,a	13.83
I	A	115007	106	D1.10	ab,-,a,ab,a,a,a,ab,ab,a,a,ab,a,a,a,a,-,ab,a,a,a,-,ab,a,ab,a,a,a,a,a,a,a,a,ab,a,ab,ab,ab,a,a,a,ab,ab,a,ab,ab,ab,ab,ab,a,ab,a,a,ab,a,ab,a,ab,ab,a,a,a,a,a,a,a,ab,a,ab,a,ab,ab,a,ab,a,a,a,a,a,a,-,-,a,a,a,a,-,-,a,-,a,-,a,a	13.83
I	A	115007	370	B3.7	b,ab,ab,ab,ab,a,ab,ab,b,ab,ab,ab,a,a,a,ab,a,ab,a,a,ab,ab,b,a,b,ab,ab,ab,a,ab,ab,ab,a,ab,a,b,b,ab,a,a,ab,ab,ab,ab,b,ab,ab,ab,ab,a,ab,a,a,b,a,ab,a,b,ab,ab,ab,a,a,ab,a,a,-,a,b,a,b,ab,ab,ab,ab,a,a,ab,ab,ab,a,b,ab,ab,ab,b,-,-,a,-,a,a,a,a	13.83
I	A	115007	107	B3.7	b,ab,a,ab,ab,a,ab,ab,b,ab,ab,ab,a,a,a,ab,-,ab,a,a,ab,-,b,a,b,ab,ab,ab,a,ab,ab,ab,a,ab,a,b,b,ab,a,a,ab,ab,ab,ab,b,ab,ab,ab,ab,a,ab,a,a,b,a,ab,a,b,ab,ab,ab,a,a,ab,a,a,ab,a,b,a,b,ab,ab,ab,ab,a,a,ab,ab,ab,-,-,ab,ab,b,b,-,-,a,-,a,-,a,a	13.83
I	A	1402	33926	D1.10	ab,-,a,ab,a,a,a,ab,ab,a,a,ab,-,a,-,a,-,-,a,-,-,-,ab,a,ab,a,-,a,a,a,a,a,a,ab,a,ab,ab,ab,a,a,a,ab,ab,a,ab,ab,ab,ab,ab,a,ab,a,a,ab,a,ab,a,ab,ab,a,a,a,a,a,a,a,ab,a,ab,a,ab,ab,a,ab,a,a,a,a,a,a,a,-,a,a,a,ab,-,-,-,-,-,a,a,a	13.83
I	A	14607	6268	D1.10	ab,-,a,ab,a,a,a,ab,ab,a,a,ab,-,-,-,-,-,-,a,-,-,a,ab,a,ab,a,a,a,a,-,a,a,-,ab,a,ab,ab,ab,a,a,a,ab,ab,a,ab,-,ab,ab,ab,a,-,a,a,-,a,ab,a,ab,ab,a,a,a,a,a,a,a,ab,a,ab,a,ab,ab,ab,ab,a,a,a,a,a,a,-,-,-,a,a,ab,-,-,-,-,-,a,-,-	13.83
I	A	1479	16852	D1.10	ab,-,a,ab,a,a,a,ab,ab,a,a,ab,-,-,-,-,-,ab,a,-,a,-,-,a,ab,a,-,a,a,a,a,a,a,ab,a,ab,ab,ab,a,a,a,ab,ab,a,ab,ab,ab,ab,ab,a,ab,a,a,ab,a,ab,a,ab,ab,a,a,a,-,a,a,a,ab,a,ab,a,ab,ab,a,ab,a,a,a,a,a,a,a,ab,a,a,a,-,a,a,a,-,a,a,a,a	13.83
I	A	1479	16728	B3.7	b,ab,-,ab,ab,a,ab,-,b,ab,ab,ab,a,a,-,b,-,ab,a,-,-,-,b,a,b,ab,-,ab,a,-,ab,ab,a,ab,a,b,b,-,a,a,b,ab,ab,ab,b,ab,ab,b,ab,-,b,a,a,b,-,ab,a,b,-,ab,ab,a,-,ab,a,a,ab,a,b,a,b,ab,ab,-,ab,a,a,ab,ab,ab,-,b,ab,ab,ab,b,a,ab,a,-,a,a,-,a	13.83
I	A	1479	16799	B3.7	b,ab,-,-,ab,a,ab,ab,b,ab,-,ab,a,-,-,b,-,ab,a,-,ab,ab,b,a,b,ab,ab,ab,a,b,ab,ab,a,ab,a,b,b,ab,a,a,-,-,ab,ab,b,ab,-,ab,ab,-,b,a,a,b,a,ab,a,b,ab,ab,ab,a,a,ab,a,a,ab,a,b,a,b,ab,ab,ab,ab,a,a,ab,ab,ab,a,b,ab,ab,ab,b,a,ab,a,-,a,a,a,a	13.83
I	A	1723	8206	D1.10	ab,-,a,ab,a,a,a,ab,-,a,-,ab,-,-,-,-,-,ab,a,-,-,ab,-,a,ab,a,a,a,a,a,a,a,a,ab,a,-,ab,ab,a,a,a,ab,ab,a,-,ab,-,-,ab,a,-,a,a,-,a,ab,a,ab,ab,a,a,a,a,a,a,a,-,a,ab,a,-,ab,a,ab,a,a,a,a,a,a,a,-,a,a,-,-,a,ab,-,-,-,a,a,-	13.83
I	A	1874	1999	D1.10	ab,-,a,ab,a,a,a,ab,a,a,a,ab,-,-,-,-,-,ab,a,-,a,-,ab,a,-,a,-,a,a,-,a,a,a,ab,a,ab,ab,ab,a,a,a,ab,a,a,ab,ab,ab,ab,ab,-,ab,a,a,ab,a,ab,a,ab,ab,a,a,a,a,a,a,a,ab,a,ab,a,ab,ab,a,ab,a,a,a,a,a,a,a,ab,a,-,a,ab,a,ab,a,a,a,-,a,a	13.83
I	A	1874	25213	B3.7	b,ab,ab,ab,ab,a,ab,ab,b,ab,ab,ab,a,a,-,b,a,ab,a,a,ab,b,b,a,b,ab,ab,ab,a,ab,ab,ab,a,ab,a,b,b,ab,a,a,ab,ab,ab,ab,b,ab,ab,ab,ab,a,ab,a,a,b,a,ab,a,b,ab,ab,ab,a,a,ab,a,a,ab,a,b,a,b,ab,ab,ab,ab,-,a,ab,ab,ab,a,b,ab,ab,b,b,a,b,a,-,a,a,-,a	13.83
I	A	20735	1358	D1.10	ab,-,a,ab,a,a,a,ab,ab,a,-,ab,-,-,-,a,a,ab,a,-,a,ab,ab,a,ab,a,-,a,a,a,a,a,a,ab,a,ab,ab,ab,a,a,a,ab,ab,a,ab,ab,-,ab,ab,a,ab,a,a,ab,a,ab,a,ab,ab,a,a,a,a,a,-,a,ab,a,ab,-,ab,ab,a,ab,a,-,a,a,a,a,a,ab,a,a,a,ab,a,a,-,-,a,a,a,a	13.83
I	A	20735	1381	D1.10	ab,-,a,ab,a,a,a,ab,ab,a,-,ab,-,-,-,a,-,-,a,-,a,ab,ab,a,ab,a,-,a,a,a,a,a,a,ab,a,-,ab,ab,a,a,a,-,ab,a,ab,ab,-,ab,ab,a,ab,a,-,ab,a,ab,a,ab,ab,a,a,a,a,a,-,a,ab,a,ab,-,ab,ab,a,ab,a,-,a,a,-,a,-,ab,a,a,a,ab,a,ab,-,-,a,a,a,a	13.83
I	A	21622	324	D1.10	ab,-,a,ab,a,a,a,ab,ab,a,a,ab,-,-,-,-,a,ab,-,-,-,ab,ab,-,ab,a,a,a,a,a,a,a,a,ab,a,ab,ab,ab,a,a,a,ab,ab,a,ab,ab,ab,ab,ab,a,ab,a,a,ab,a,ab,a,ab,ab,a,a,a,a,a,a,a,ab,a,ab,a,ab,ab,a,ab,a,a,a,a,a,a,-,-,a,a,a,ab,-,-,a,a,-,a,-,a	13.83
I	A	21622	367	D1.10	ab,-,a,ab,a,a,a,ab,-,a,a,ab,-,a,-,a,a,a,-,-,a,ab,ab,a,ab,a,a,a,a,a,a,a,a,-,a,ab,ab,ab,a,a,a,ab,ab,a,ab,ab,ab,ab,ab,a,ab,a,a,ab,a,ab,a,ab,ab,a,a,a,a,a,a,a,ab,a,ab,a,ab,ab,a,ab,a,a,a,a,a,a,-,ab,a,a,a,ab,a,ab,a,a,a,a,a,a	13.83
I	A	21622	470	B3.7	b,ab,ab,ab,ab,a,ab,ab,b,ab,ab,ab,-,a,a,ab,a,ab,a,a,ab,ab,b,a,b,ab,ab,ab,a,ab,ab,ab,a,ab,a,b,b,ab,a,a,ab,ab,ab,ab,b,ab,ab,-,ab,a,ab,a,a,b,a,ab,a,b,ab,ab,ab,a,a,ab,a,a,ab,a,b,a,b,ab,ab,ab,ab,a,a,ab,ab,ab,a,b,ab,ab,ab,b,a,-,a,a,a,a,a,a	13.83
I	A	22647	819	D1.10	ab,-,a,ab,a,a,a,ab,-,a,a,ab,a,-,a,-,-,ab,a,-,a,ab,ab,-,ab,a,-,a,a,-,a,a,a,ab,a,ab,ab,ab,a,a,a,ab,ab,a,ab,ab,ab,ab,ab,a,ab,a,a,ab,-,ab,a,ab,ab,a,a,a,a,a,a,a,ab,a,ab,a,ab,ab,a,ab,a,a,a,a,a,a,a,-,a,a,a,a,a,ab,a,-,-,a,-,-	13.83
I	A	2529	29294	D1.10	ab,-,a,ab,a,a,a,ab,ab,a,-,ab,a,a,-,-,a,ab,a,-,a,-,ab,a,-,a,-,a,a,-,a,ab,a,ab,a,ab,ab,a,a,a,a,ab,ab,a,ab,ab,ab,ab,ab,a,ab,a,a,ab,a,ab,a,ab,-,a,a,a,a,a,a,-,ab,a,ab,a,ab,ab,a,ab,a,ab,a,a,a,a,a,ab,a,a,a,ab,a,-,a,a,a,a,a,a	13.83
I	A	2801	26716	D1.10	ab,-,a,ab,a,a,a,ab,ab,a,a,ab,-,a,a,-,-,a,a,-,a,-,ab,a,ab,a,-,a,a,-,a,a,a,ab,a,ab,ab,ab,a,a,a,ab,ab,a,ab,ab,ab,ab,-,a,ab,a,a,ab,a,ab,a,ab,a,a,a,a,a,a,a,a,ab,a,ab,a,ab,ab,a,ab,a,a,a,a,a,a,a,ab,a,a,a,a,a,ab,a,a,a,a,a,a	13.83
I	A	2984	16086	D1.10	ab,-,a,ab,a,a,a,ab,ab,a,a,ab,-,a,-,-,a,ab,-,-,a,-,-,a,ab,a,-,a,a,-,a,a,a,ab,a,ab,ab,a,a,a,a,ab,ab,a,ab,ab,-,ab,ab,-,ab,a,a,ab,a,ab,a,ab,ab,a,a,a,-,a,a,a,-,-,ab,-,ab,ab,a,ab,a,a,a,a,a,a,a,ab,a,a,a,ab,a,ab,a,a,a,a,-,a	13.83
I	A	2984	18496	B3.7	b,ab,ab,ab,ab,a,ab,ab,b,ab,ab,ab,a,-,a,-,-,b,a,-,ab,-,b,a,b,ab,ab,ab,a,ab,ab,ab,a,ab,a,b,b,ab,a,a,ab,ab,ab,ab,b,ab,-,ab,ab,a,ab,a,a,b,a,ab,a,b,ab,ab,ab,a,a,ab,a,a,ab,a,b,a,b,ab,ab,ab,ab,a,a,ab,ab,ab,a,b,ab,a,ab,b,a,-,a,-,a,a,a,a	13.83
I	A	2984	18614	B3.7	b,ab,ab,ab,ab,a,ab,ab,b,ab,ab,ab,a,a,a,-,-,-,a,a,-,-,b,a,b,ab,ab,ab,a,ab,ab,ab,-,ab,a,b,b,ab,a,a,ab,ab,ab,ab,b,ab,ab,ab,ab,a,ab,a,a,b,a,ab,a,b,ab,ab,ab,a,a,ab,a,a,ab,a,b,a,b,ab,ab,ab,ab,a,a,-,-,ab,a,b,ab,a,ab,b,a,ab,a,-,a,a,a,a	13.83
I	A	304	107923	D1.10	ab,-,a,ab,a,a,a,ab,ab,a,a,-,-,-,-,-,-,-,a,-,-,-,ab,a,ab,a,-,a,a,a,a,a,a,ab,a,ab,ab,ab,a,a,a,ab,ab,a,ab,ab,ab,ab,ab,a,ab,a,a,ab,a,ab,a,ab,ab,a,a,a,a,a,a,a,ab,a,ab,a,ab,ab,a,ab,a,a,a,a,a,a,a,ab,a,a,a,ab,a,ab,a,a,a,-,a,a	13.83
I	A	304	107969	D1.10	ab,-,a,ab,a,a,a,-,ab,a,a,ab,-,a,-,-,a,-,a,a,-,ab,ab,a,ab,a,-,a,a,a,a,a,a,ab,a,ab,ab,ab,a,a,a,ab,ab,a,ab,-,ab,ab,ab,a,ab,a,a,ab,a,ab,a,ab,ab,a,a,a,a,a,a,a,ab,a,ab,a,ab,ab,a,ab,a,a,a,a,a,a,a,ab,a,a,a,-,a,ab,a,-,a,-,a,a	13.83
I	A	304	184897	D1.10	ab,-,a,ab,a,a,a,ab,ab,a,a,ab,-,a,-,-,a,ab,a,-,-,ab,-,-,ab,a,-,a,a,a,a,a,a,ab,a,ab,ab,ab,a,-,a,ab,ab,a,ab,-,ab,ab,ab,a,ab,a,a,ab,a,ab,a,ab,ab,a,a,a,a,a,a,a,ab,a,ab,a,ab,ab,a,ab,a,a,a,a,a,a,-,ab,a,a,-,ab,-,ab,a,-,a,a,a,-	13.83
I	A	3114	34549	D1.10	ab,-,a,ab,a,a,a,ab,ab,a,a,ab,-,a,a,a,a,ab,a,-,a,ab,ab,a,ab,a,-,a,a,a,a,a,a,ab,a,ab,ab,ab,a,a,a,ab,ab,a,ab,ab,ab,ab,ab,a,ab,a,a,ab,a,ab,a,ab,-,a,a,a,a,a,a,a,ab,a,ab,a,ab,ab,a,ab,a,a,a,a,a,a,a,-,a,-,a,a,a,-,a,-,a,a,a,-	13.83
I	A	3591	12351	D1.10	ab,-,a,ab,a,a,a,-,ab,a,a,ab,-,a,a,a,a,ab,-,a,a,ab,ab,a,ab,a,a,a,a,a,a,a,a,ab,a,ab,ab,ab,-,a,a,ab,-,a,ab,ab,ab,ab,ab,a,ab,a,a,ab,a,ab,a,ab,ab,a,a,a,a,a,a,a,ab,a,ab,a,ab,ab,a,ab,a,a,a,a,a,a,-,ab,a,a,a,ab,-,-,a,-,a,a,a,a	13.83
I	A	362	65458	D1.10	ab,-,a,ab,a,a,a,ab,ab,a,a,ab,-,a,-,a,-,ab,-,-,a,ab,ab,a,ab,a,-,a,a,a,a,a,a,ab,a,ab,ab,ab,a,a,a,ab,ab,a,ab,ab,ab,ab,ab,a,ab,a,a,ab,a,ab,a,ab,ab,a,-,a,a,a,a,a,ab,a,ab,a,ab,ab,a,ab,a,a,a,a,a,a,a,ab,a,a,a,a,a,ab,a,a,a,a,a,a	13.83
I	A	37482	1185	D1.10	ab,-,a,ab,a,a,a,ab,ab,a,a,ab,-,-,-,-,a,ab,-,-,a,ab,-,a,ab,a,-,a,a,a,a,a,a,ab,-,ab,a,ab,-,a,a,a,a,a,ab,-,ab,-,ab,a,ab,-,a,-,a,-,a,ab,ab,a,a,a,a,a,a,a,ab,a,ab,a,ab,ab,a,-,a,a,a,a,a,a,a,ab,a,a,a,ab,-,ab,a,a,a,-,a,a	13.83
I	A	38208	816	D1.10	ab,-,a,ab,a,a,a,ab,ab,a,-,ab,a,a,-,a,a,ab,-,a,a,ab,-,a,ab,a,a,a,a,-,a,a,a,-,a,ab,ab,ab,a,a,a,ab,ab,-,ab,ab,-,ab,ab,a,ab,a,a,ab,a,ab,a,ab,ab,a,a,a,a,a,a,a,ab,a,ab,a,ab,ab,a,ab,a,a,a,a,a,a,a,ab,a,a,a,ab,a,-,a,a,a,a,a,-	13.83
I	A	38208	564	B3.7	b,-,-,ab,ab,a,ab,ab,b,ab,-,ab,-,a,-,-,a,ab,a,-,-,ab,-,a,b,-,a,-,a,ab,-,ab,a,ab,a,-,b,ab,-,a,a,-,ab,ab,b,a,ab,ab,ab,a,ab,a,a,-,a,ab,a,b,ab,ab,a,a,a,ab,a,a,ab,a,b,a,b,ab,b,ab,-,a,a,ab,-,ab,a,b,a,a,-,-,a,ab,a,a,a,-,a,-	13.83
I	A	38208	598	B3.7	-,ab,ab,ab,ab,a,ab,ab,-,ab,-,ab,-,a,a,ab,a,ab,a,-,ab,ab,b,a,b,ab,-,ab,a,ab,ab,ab,a,ab,a,-,b,ab,a,a,ab,ab,ab,ab,b,ab,ab,ab,ab,a,ab,a,a,b,a,ab,a,b,ab,ab,ab,a,a,ab,a,a,ab,a,b,a,b,ab,ab,ab,ab,a,a,ab,ab,ab,a,-,a,a,ab,b,a,ab,a,a,a,a,a,a	13.83
I	A	3936	18204	D1.10	ab,-,a,ab,a,a,a,ab,ab,a,a,ab,-,a,a,-,a,ab,a,-,a,-,ab,-,ab,a,a,a,a,a,a,a,a,ab,a,ab,ab,ab,a,a,a,ab,ab,a,a,-,ab,ab,ab,a,ab,a,a,ab,a,ab,a,ab,-,a,a,a,a,a,a,a,ab,-,ab,a,ab,ab,a,ab,a,a,a,a,a,a,-,a,a,a,a,ab,a,ab,-,-,-,a,a,a	13.83
I	A	3936	9414	B3.7	b,ab,ab,b,ab,a,ab,ab,b,ab,ab,ab,-,a,a,ab,-,ab,a,-,ab,ab,b,a,b,ab,a,ab,a,-,ab,a,a,ab,a,b,b,ab,a,a,ab,ab,a,ab,b,-,-,ab,ab,a,ab,a,a,b,a,ab,a,b,ab,ab,ab,a,a,ab,a,a,a,a,b,a,b,ab,ab,ab,ab,a,a,ab,ab,ab,-,-,a,b,-,-,-,-,-,-,a,a,-,a	13.83
I	A	3936	9850	B3.7	b,ab,ab,ab,ab,a,ab,ab,b,ab,ab,ab,-,a,-,ab,-,ab,a,-,ab,-,b,a,b,ab,ab,-,a,ab,ab,ab,a,-,a,b,b,-,a,a,ab,ab,ab,-,b,a,ab,ab,ab,a,-,a,a,b,a,ab,a,b,ab,ab,ab,a,a,ab,a,a,ab,a,b,a,b,ab,ab,ab,ab,a,a,ab,ab,a,-,b,ab,a,-,b,-,-,a,-,-,a,a,a	13.83
I	A	3936	13182	B3.7	b,ab,ab,ab,ab,a,ab,ab,b,ab,ab,ab,a,a,a,ab,a,ab,a,a,ab,ab,b,a,b,ab,ab,ab,a,ab,ab,ab,a,ab,a,b,b,ab,a,a,ab,ab,ab,ab,b,ab,ab,ab,ab,a,ab,a,a,b,a,ab,a,b,ab,ab,ab,a,a,ab,a,a,ab,a,b,a,b,ab,ab,ab,ab,a,a,ab,ab,ab,-,b,ab,ab,ab,b,a,ab,a,-,a,a,a,a	13.83
I	A	3936	9586	B3.7	b,ab,ab,ab,ab,a,ab,-,b,ab,ab,ab,-,a,a,ab,a,ab,a,a,ab,ab,b,a,b,ab,ab,ab,a,a,ab,ab,a,ab,a,b,b,ab,a,a,ab,ab,ab,ab,b,ab,ab,ab,ab,a,ab,a,a,b,a,ab,a,b,ab,ab,ab,a,a,ab,a,a,ab,a,b,a,b,ab,ab,ab,ab,a,a,ab,ab,ab,a,b,a,ab,ab,b,a,-,a,-,a,a,a,a	13.83
I	A	3936	9848	B3.7	b,ab,ab,ab,-,a,ab,ab,b,ab,-,ab,-,a,-,-,-,ab,a,-,-,-,b,a,b,ab,ab,-,a,ab,ab,ab,a,ab,a,b,b,-,a,a,ab,ab,ab,ab,b,a,ab,ab,ab,a,-,a,a,b,a,ab,a,b,ab,ab,ab,a,a,ab,a,a,ab,a,b,a,b,ab,ab,-,ab,a,a,ab,ab,a,-,b,ab,a,-,b,-,-,a,-,-,a,a,a	13.83
I	A	3982	9429	D1.10	ab,-,a,ab,a,a,a,ab,ab,a,a,ab,a,a,-,a,a,-,a,-,a,-,ab,-,ab,a,a,a,a,a,a,a,a,ab,a,ab,ab,ab,-,a,a,ab,-,a,ab,ab,-,-,ab,a,ab,a,a,ab,a,ab,a,ab,ab,a,a,a,a,a,a,a,-,a,ab,a,ab,ab,a,ab,a,a,a,a,a,a,a,ab,a,a,a,ab,a,-,-,-,a,a,-,a	13.83
I	A	3992	16839	D1.10	ab,-,a,ab,a,a,a,ab,ab,a,a,ab,-,a,a,-,-,ab,a,-,-,ab,a,a,ab,a,-,a,a,-,a,a,a,ab,a,ab,a,ab,a,a,a,ab,ab,a,-,ab,ab,ab,ab,a,ab,a,a,ab,a,ab,a,ab,ab,a,a,a,a,a,a,a,ab,a,-,-,ab,ab,a,ab,a,a,a,a,a,a,a,ab,a,-,-,a,-,ab,a,-,a,a,-,a	13.83
I	A	4027	26283	D1.10	ab,-,a,ab,a,a,a,ab,ab,a,a,ab,-,a,a,-,-,-,-,-,a,ab,ab,a,ab,a,a,-,a,-,a,a,a,ab,a,ab,ab,ab,a,a,a,ab,ab,a,ab,ab,ab,ab,ab,a,ab,a,a,ab,a,ab,a,ab,ab,a,a,a,a,a,a,a,ab,a,ab,a,ab,ab,a,ab,a,ab,a,a,a,a,a,ab,a,-,-,ab,-,ab,a,a,a,-,a,a	13.83
I	A	4141	13782	D1.10	ab,-,a,ab,a,a,a,ab,ab,a,a,ab,-,a,-,-,a,ab,a,-,a,-,ab,a,ab,a,a,a,a,a,a,a,a,ab,a,ab,ab,ab,a,a,a,ab,ab,a,ab,-,-,-,ab,a,ab,a,-,-,a,ab,a,ab,-,a,a,a,a,a,a,-,ab,a,ab,-,ab,ab,a,ab,a,a,a,a,a,a,a,ab,a,a,a,ab,a,-,-,a,a,-,-,a	13.83
I	A	4151	39472	D1.10	ab,-,a,ab,a,a,a,ab,ab,a,-,-,-,a,-,-,a,ab,-,a,a,-,ab,a,ab,a,-,a,a,a,-,a,a,ab,a,-,ab,ab,a,a,a,ab,ab,a,ab,ab,ab,ab,ab,a,ab,a,a,ab,a,a,a,ab,ab,a,a,a,a,a,a,a,a,a,ab,a,ab,ab,a,ab,a,a,a,a,a,a,a,-,a,a,a,-,a,ab,a,a,a,-,a,a	13.83
I	A	488	78464	D1.10	ab,-,a,ab,a,a,a,ab,ab,a,-,ab,-,-,-,-,-,ab,-,a,a,-,a,-,ab,a,a,a,-,a,a,a,a,ab,-,ab,ab,-,-,a,a,ab,ab,a,a,-,ab,ab,ab,a,-,a,a,ab,a,ab,-,ab,ab,a,a,a,a,a,a,-,-,a,ab,a,ab,ab,a,ab,a,a,-,a,a,a,a,ab,a,a,a,-,-,ab,-,-,-,-,a,a	13.83
I	A	5159	15743	D1.10	ab,-,a,ab,a,a,a,ab,ab,a,-,ab,-,-,-,-,-,ab,a,-,a,-,ab,a,ab,a,-,a,-,a,a,a,a,ab,-,ab,ab,-,-,a,a,ab,ab,a,ab,ab,ab,ab,ab,-,-,a,a,ab,a,ab,a,ab,ab,a,a,a,a,a,a,a,ab,a,ab,a,ab,ab,-,-,a,ab,a,a,a,a,a,-,a,a,-,-,a,a,a,-,a,-,a,-	13.83
I	A	5221	30754	D1.10	ab,-,a,ab,a,a,a,ab,ab,a,a,ab,-,-,-,-,-,-,-,-,a,a,ab,-,ab,a,-,a,a,-,a,a,a,ab,a,ab,a,ab,a,a,a,ab,ab,a,ab,ab,ab,ab,ab,a,ab,a,a,ab,a,ab,a,-,ab,a,a,a,a,a,a,a,-,a,ab,a,a,ab,a,ab,a,a,a,a,a,-,a,-,a,a,a,ab,a,-,-,-,-,a,a,a	13.83
I	A	5221	31069	D1.10	ab,-,a,ab,a,a,a,ab,ab,a,a,-,-,a,-,a,a,-,a,-,a,-,-,a,ab,a,a,a,a,a,a,a,a,ab,a,ab,ab,ab,a,a,a,ab,ab,a,ab,a,ab,a,ab,a,-,a,a,ab,a,a,a,ab,ab,a,a,a,a,a,a,a,ab,a,-,a,ab,ab,a,a,a,a,a,a,a,a,a,-,a,a,a,ab,a,-,-,-,a,a,a,a	13.83
I	A	528	131647	D1.10	ab,-,a,ab,a,a,a,ab,ab,-,a,ab,-,a,-,-,-,ab,a,-,-,-,a,a,ab,a,-,a,a,a,a,a,a,ab,a,ab,-,ab,a,a,a,ab,-,a,ab,-,ab,ab,ab,a,ab,a,a,ab,a,-,a,ab,ab,a,a,a,a,a,a,a,ab,a,ab,-,ab,ab,a,ab,a,a,a,a,a,a,a,ab,a,a,a,a,a,ab,-,a,a,a,a,-	13.83
I	A	535083	414	D1.10	ab,-,a,ab,a,a,a,ab,-,a,a,ab,-,a,-,a,-,-,a,-,a,-,a,a,ab,a,a,a,a,a,a,a,a,ab,a,ab,ab,ab,a,a,a,ab,ab,a,ab,ab,-,-,ab,a,ab,a,a,ab,a,ab,a,ab,ab,a,a,a,a,a,a,a,ab,a,ab,a,ab,ab,a,ab,a,a,a,a,a,a,a,ab,a,a,-,ab,a,-,-,a,a,a,a,-	13.83
I	A	538156	1936	D1.10	ab,-,a,ab,a,a,a,ab,ab,a,a,-,a,a,-,a,a,-,a,-,a,ab,ab,a,ab,a,a,a,a,a,a,a,a,ab,a,ab,ab,ab,a,a,a,ab,ab,a,ab,ab,ab,ab,ab,a,-,a,a,ab,a,ab,a,ab,ab,a,a,a,a,a,a,a,-,a,ab,a,ab,ab,a,ab,a,a,a,a,a,a,-,-,a,a,a,ab,-,-,a,-,a,a,a,-	13.83
I	A	538156	1945	B3.7	b,-,ab,ab,ab,a,ab,ab,b,ab,ab,-,-,a,-,-,a,ab,a,-,ab,-,b,a,b,ab,ab,-,a,ab,ab,ab,a,-,a,b,b,-,a,a,ab,b,ab,ab,b,ab,-,ab,-,a,a,a,a,b,a,ab,a,b,b,ab,b,a,a,ab,a,a,ab,a,b,a,b,ab,b,b,ab,a,a,ab,ab,ab,-,b,ab,ab,-,b,-,-,a,-,-,a,a,-	13.83
I	A	538156	1927	B3.7	b,ab,ab,ab,ab,a,ab,ab,b,-,ab,ab,a,a,-,-,a,ab,a,-,ab,-,b,a,b,ab,ab,ab,a,ab,ab,ab,a,ab,a,b,b,ab,a,a,ab,ab,ab,ab,b,ab,ab,ab,ab,a,ab,a,a,b,a,ab,a,b,ab,ab,-,a,a,ab,a,a,ab,a,b,a,b,ab,-,ab,ab,a,a,ab,ab,ab,-,b,ab,ab,ab,b,a,-,a,a,-,a,a,-	13.83
I	A	538156	1859	B3.7	b,ab,ab,ab,ab,a,ab,ab,b,ab,ab,-,-,a,-,ab,a,ab,a,-,ab,ab,b,a,b,ab,ab,ab,a,ab,ab,ab,a,ab,a,b,b,ab,a,a,ab,ab,ab,ab,b,ab,ab,ab,ab,a,ab,a,a,b,a,ab,a,b,ab,ab,ab,a,a,ab,a,a,ab,a,b,a,b,ab,ab,ab,ab,a,a,ab,ab,ab,-,-,-,ab,ab,b,a,-,a,a,a,a,a,a	13.83
I	A	538156	2086	B3.7	b,ab,ab,ab,ab,a,ab,ab,b,ab,ab,ab,a,a,-,ab,a,ab,a,-,ab,ab,b,a,b,ab,ab,ab,a,ab,ab,ab,a,ab,a,b,b,ab,a,a,ab,ab,ab,ab,b,ab,ab,ab,ab,a,ab,a,a,b,a,ab,a,b,ab,ab,ab,a,a,ab,a,a,ab,a,b,a,b,ab,ab,ab,ab,a,a,ab,ab,ab,a,b,ab,ab,ab,b,a,ab,a,a,a,a,a,a	13.83
I	A	538156	2052	B3.7	b,ab,ab,ab,ab,a,ab,ab,b,ab,ab,ab,a,a,-,ab,a,ab,a,-,ab,ab,b,a,b,ab,ab,ab,a,ab,ab,ab,a,ab,a,b,b,ab,a,a,ab,ab,ab,ab,b,ab,ab,ab,ab,a,ab,a,a,b,a,ab,a,b,ab,ab,ab,a,a,ab,a,a,-,a,b,a,b,ab,ab,ab,ab,a,a,ab,ab,ab,a,b,ab,ab,ab,b,a,ab,a,-,a,a,a,a	13.83
I	A	544317	539	D1.10	ab,-,a,ab,a,a,a,-,ab,a,a,ab,-,a,-,-,-,ab,-,-,a,-,-,a,ab,a,-,a,a,-,a,a,a,ab,a,ab,ab,ab,a,a,a,ab,ab,a,-,ab,ab,ab,ab,a,ab,a,a,ab,a,ab,a,ab,ab,a,a,a,a,a,a,a,ab,-,ab,a,-,ab,a,ab,a,a,a,a,a,a,a,-,a,a,a,a,-,-,a,a,a,a,a,-	13.83
I	A	547843	360	D1.10	ab,-,a,ab,a,a,a,ab,ab,a,a,ab,a,-,-,a,ab,ab,a,a,a,ab,ab,a,ab,a,-,a,a,a,a,a,a,ab,a,ab,-,ab,-,a,a,ab,ab,a,ab,-,ab,ab,ab,a,ab,a,a,ab,a,ab,a,-,ab,a,a,a,a,a,a,a,ab,a,-,a,-,ab,a,ab,a,a,a,a,a,a,a,-,-,-,-,ab,a,-,a,a,-,a,a,a	13.83
I	A	5482	2597	D1.10	ab,-,a,ab,a,a,a,ab,ab,a,a,ab,-,-,-,-,-,ab,a,a,a,ab,-,a,ab,a,-,a,a,-,a,a,a,ab,a,ab,a,ab,a,a,a,ab,ab,a,ab,ab,ab,ab,ab,a,ab,a,a,ab,a,ab,a,ab,ab,a,a,a,a,a,a,a,-,a,ab,a,ab,ab,a,ab,a,a,a,a,a,a,a,ab,a,a,a,-,a,ab,a,a,a,-,a,a	13.83
I	A	549087	568	D1.10	ab,-,a,ab,a,a,a,ab,ab,a,a,ab,-,-,-,-,-,-,-,-,a,ab,ab,-,ab,a,a,a,a,-,a,a,a,-,a,ab,ab,ab,a,a,a,ab,ab,a,-,-,-,-,ab,a,-,a,a,ab,a,ab,a,ab,-,a,a,a,-,a,-,ab,-,a,ab,a,ab,ab,a,ab,ab,a,a,a,a,-,a,ab,a,a,-,a,a,-,a,a,a,-,a,a	13.83
I	A	550274	2349	D1.10	ab,-,a,ab,a,a,a,ab,ab,a,a,ab,a,a,a,a,a,a,a,a,a,-,ab,a,ab,a,-,a,a,a,a,a,a,ab,a,ab,ab,ab,a,a,a,ab,ab,a,-,ab,ab,ab,-,a,ab,a,a,ab,a,ab,a,ab,ab,a,a,a,a,a,a,a,ab,a,ab,a,ab,ab,a,ab,a,a,a,a,a,a,a,ab,a,a,a,ab,a,ab,-,a,a,a,a,a	13.83
I	A	550274	2358	D1.10	ab,-,a,ab,a,a,a,ab,ab,a,a,ab,a,a,a,a,a,a,a,a,-,-,ab,a,ab,a,-,a,a,a,a,a,a,ab,a,-,ab,ab,a,a,a,ab,ab,a,ab,ab,ab,ab,-,a,ab,a,a,-,a,ab,a,ab,ab,a,a,a,a,a,a,a,ab,a,ab,a,ab,ab,a,ab,a,a,a,a,a,a,a,ab,a,a,-,ab,a,ab,a,a,a,a,a,a	13.83
I	A	550750	1111	D1.10	ab,-,a,ab,a,a,a,ab,ab,a,a,ab,-,a,-,a,a,ab,a,a,a,ab,ab,-,ab,a,-,a,a,-,a,a,a,ab,a,ab,ab,ab,-,a,a,-,ab,a,ab,ab,-,ab,ab,a,ab,a,a,ab,a,ab,a,ab,-,a,a,a,a,a,a,a,ab,-,-,a,ab,ab,a,ab,a,a,a,a,a,a,a,ab,a,a,a,-,a,-,a,-,a,-,-,a	13.83
I	A	5523	4205	D1.10	ab,-,a,ab,a,a,a,ab,-,a,a,ab,-,-,-,-,-,a,a,-,a,ab,ab,a,ab,a,a,a,a,a,a,a,a,-,a,ab,ab,ab,a,a,a,ab,ab,a,ab,-,ab,ab,-,a,-,a,a,ab,a,ab,a,-,-,a,a,a,a,a,a,a,ab,a,-,a,ab,-,a,ab,a,a,a,a,a,a,a,ab,a,a,-,-,a,a,a,a,a,a,a,a	13.83
I	A	553055	292	D1.10	ab,-,a,ab,a,a,a,ab,ab,a,a,ab,-,a,a,-,a,ab,a,-,a,ab,ab,a,ab,a,a,a,a,-,a,a,a,ab,a,ab,ab,ab,a,a,a,ab,ab,a,ab,-,ab,ab,ab,a,ab,-,a,ab,a,ab,a,ab,ab,a,a,a,a,a,a,a,ab,a,ab,a,ab,ab,a,ab,a,a,a,a,a,a,a,-,a,a,a,ab,a,-,-,-,-,a,a,-	13.83
I	A	6302	8338	D1.10	ab,-,a,ab,a,a,a,ab,a,a,a,ab,-,-,-,-,-,-,-,-,-,ab,ab,-,ab,a,a,a,a,a,a,a,a,ab,a,ab,ab,ab,a,a,a,ab,-,a,ab,a,ab,-,ab,a,ab,a,a,ab,a,ab,a,ab,ab,a,a,a,a,a,a,a,-,a,a,a,ab,ab,a,ab,a,a,a,a,a,a,a,a,a,a,a,-,a,ab,a,a,a,a,-,a	13.83
I	A	669	94483	D1.10	ab,-,a,ab,a,a,a,ab,ab,a,a,a,-,-,-,-,a,-,a,-,-,-,ab,-,ab,a,a,a,a,-,a,a,a,ab,a,ab,ab,-,a,a,a,ab,ab,-,ab,ab,ab,ab,ab,a,ab,a,a,ab,a,ab,a,ab,ab,a,a,a,a,a,a,a,ab,a,ab,a,-,ab,a,ab,a,a,a,a,a,a,a,ab,a,a,a,ab,a,-,a,-,a,a,a,a	13.83
I	A	669	94516	B3.7	b,ab,ab,ab,ab,a,ab,ab,b,ab,-,ab,-,-,-,-,a,ab,a,-,-,ab,b,a,b,ab,-,-,a,-,ab,ab,a,ab,a,b,b,ab,a,a,ab,ab,ab,ab,b,ab,ab,ab,ab,a,ab,a,a,b,a,ab,a,b,ab,ab,ab,a,a,ab,a,a,-,a,b,a,-,ab,ab,ab,ab,a,a,ab,ab,ab,a,b,ab,b,ab,-,a,-,-,-,a,a,a,a	13.83
I	A	669	6737	B3.7	b,-,a,-,ab,a,ab,ab,-,ab,-,ab,-,-,a,ab,-,ab,a,-,-,ab,-,-,b,b,-,b,-,a,ab,ab,a,ab,a,b,b,ab,a,a,-,-,ab,ab,b,-,b,a,ab,a,-,a,a,b,a,ab,a,-,ab,b,ab,a,a,ab,a,-,b,a,-,a,b,a,ab,ab,ab,a,a,ab,b,ab,a,b,b,ab,ab,b,-,-,a,a,a,a,a,-	13.83
I	A	669	194447	B3.7	ab,ab,ab,ab,ab,a,ab,ab,b,ab,ab,ab,a,a,a,ab,a,ab,a,a,ab,ab,-,a,ab,ab,ab,ab,a,ab,ab,ab,a,ab,a,ab,ab,ab,a,a,ab,ab,ab,ab,ab,ab,ab,ab,ab,a,ab,a,a,ab,a,ab,a,ab,ab,ab,ab,a,a,ab,a,a,ab,a,ab,a,b,ab,ab,ab,-,a,a,ab,ab,ab,a,b,-,ab,ab,ab,a,ab,a,a,a,a,a,a	13.83
I	A	669	94657	B3.7	b,ab,ab,ab,ab,a,ab,ab,b,ab,ab,ab,a,a,-,ab,a,ab,a,a,ab,ab,b,a,b,ab,-,ab,a,ab,ab,ab,a,ab,a,b,b,ab,a,a,ab,ab,ab,ab,b,ab,ab,ab,ab,a,ab,a,a,b,a,ab,a,b,ab,ab,ab,a,-,ab,a,a,ab,a,b,a,b,ab,ab,ab,ab,a,a,ab,ab,ab,a,b,ab,ab,b,b,a,a,a,-,a,a,a,a	13.83
I	A	669	6723	B3.7	b,ab,-,-,ab,a,ab,ab,-,ab,ab,ab,-,-,a,ab,a,ab,a,-,-,-,b,a,-,ab,-,ab,a,a,ab,a,a,-,a,-,-,ab,a,a,-,-,ab,ab,b,-,b,-,ab,a,b,a,a,-,a,ab,a,b,ab,ab,ab,a,a,ab,a,-,-,a,-,a,b,a,ab,ab,ab,a,a,ab,-,ab,a,b,b,ab,ab,b,-,-,-,a,-,a,a,a	13.83
I	A	669	6434	B3.7	b,a,ab,-,ab,a,ab,ab,b,ab,ab,ab,-,-,a,-,a,ab,a,-,ab,ab,b,a,b,ab,ab,ab,a,ab,ab,ab,a,ab,a,b,b,ab,a,a,ab,ab,ab,ab,b,ab,-,ab,ab,a,ab,a,a,b,a,ab,a,b,ab,ab,ab,a,a,ab,a,a,ab,a,b,a,b,ab,ab,ab,ab,a,a,ab,ab,ab,a,b,ab,ab,ab,b,a,ab,a,a,a,a,a,a	13.83
I	A	70502	125	D1.10	ab,-,a,ab,a,a,a,ab,ab,a,-,ab,a,-,-,-,a,ab,a,-,-,ab,ab,a,ab,-,-,a,a,a,a,-,a,ab,a,a,ab,ab,a,-,a,ab,ab,a,ab,ab,-,ab,ab,a,ab,a,a,ab,a,a,-,ab,-,a,a,a,a,a,a,a,ab,a,ab,-,ab,ab,a,-,a,a,a,a,-,a,a,ab,a,a,a,ab,-,-,-,-,a,-,a,a	13.83
I	A	972	62678	D1.10	ab,-,a,ab,a,a,a,ab,ab,a,a,ab,-,-,-,-,a,-,a,a,a,ab,ab,a,ab,a,a,a,a,a,a,a,a,ab,a,ab,ab,ab,a,a,a,ab,ab,a,ab,-,ab,ab,ab,a,ab,a,a,ab,a,ab,a,ab,ab,a,a,a,a,a,a,a,ab,a,ab,a,ab,ab,a,ab,a,a,a,a,a,a,a,ab,a,a,a,ab,a,ab,a,a,a,a,a,a	13.83
I	A	988	5648	D1.10	ab,-,a,ab,a,a,a,ab,ab,a,a,ab,-,a,-,-,a,-,-,-,a,ab,-,-,ab,a,a,a,a,a,a,a,a,ab,a,ab,-,ab,a,a,a,ab,ab,a,-,a,ab,ab,ab,-,ab,a,a,ab,a,ab,a,ab,-,a,a,a,a,a,a,a,ab,a,ab,a,ab,ab,a,ab,a,a,a,a,a,a,a,ab,a,a,-,ab,a,ab,a,a,-,-,a,a	13.83
I	A	988	5668	D1.10	ab,-,a,ab,a,a,a,ab,ab,a,a,ab,-,a,-,-,-,ab,-,-,a,ab,-,-,ab,a,a,a,a,a,a,a,a,ab,a,ab,-,ab,a,a,a,ab,ab,a,-,a,-,a,ab,-,ab,a,a,ab,a,ab,a,-,-,a,a,a,a,a,a,a,ab,a,ab,a,ab,ab,a,ab,a,a,a,a,a,a,a,-,a,a,-,ab,-,ab,a,-,-,-,a,a	13.83
I	A	10081	6330	D1.10	-,a,a,ab,a,a,a,-,ab,a,a,ab,a,a,a,a,a,ab,a,a,a,ab,-,a,ab,a,a,a,a,a,a,a,a,ab,a,ab,ab,ab,a,a,a,ab,ab,a,ab,ab,ab,ab,ab,a,ab,a,a,ab,a,ab,a,ab,-,a,a,a,a,a,a,a,ab,a,-,a,ab,ab,a,ab,a,a,a,a,a,a,a,ab,a,a,a,ab,a,-,a,a,a,a,a,a	13.83
I	A	13006	901	D1.10	-,a,a,ab,a,a,a,ab,ab,a,-,ab,-,a,-,-,a,ab,a,-,-,ab,-,a,ab,a,a,a,a,-,a,a,a,ab,a,ab,ab,ab,a,a,a,ab,ab,a,ab,-,ab,ab,-,a,ab,a,a,ab,a,ab,a,ab,ab,a,a,a,a,a,a,a,ab,a,-,a,ab,-,a,ab,a,a,a,a,a,a,-,ab,a,a,-,ab,-,-,a,-,a,a,-,a	13.83
I	A	1462	13796	D1.10	-,a,a,ab,a,a,a,ab,-,a,a,ab,-,-,a,-,-,-,a,-,a,-,-,a,ab,a,-,a,a,a,a,a,a,ab,a,ab,-,ab,a,a,a,ab,ab,a,ab,-,-,-,-,a,ab,a,a,ab,a,ab,a,ab,ab,a,a,a,a,a,a,a,-,a,ab,a,ab,ab,a,ab,a,ab,a,a,a,a,-,ab,-,a,a,ab,-,-,a,-,a,a,a,a	13.83
I	A	15596	4076	D1.10	-,a,a,ab,a,a,a,ab,ab,a,a,ab,-,-,-,-,-,ab,-,a,a,-,ab,a,ab,a,a,a,a,-,a,a,a,ab,a,-,ab,ab,a,a,a,ab,ab,a,ab,ab,ab,ab,ab,a,-,a,a,ab,a,ab,a,ab,ab,a,a,a,a,a,a,a,ab,a,ab,a,ab,ab,a,ab,a,a,a,a,a,a,a,ab,a,a,a,ab,-,a,a,-,a,-,-,a	13.83
I	A	15856	6068	D1.10	-,a,a,ab,a,a,a,ab,ab,a,a,ab,-,a,-,a,-,ab,a,-,a,-,ab,a,ab,a,-,a,a,a,a,a,a,ab,a,ab,ab,ab,a,a,a,ab,ab,a,ab,ab,ab,ab,ab,a,ab,a,a,ab,a,ab,a,ab,ab,a,a,a,a,a,a,a,ab,a,-,a,ab,ab,a,ab,a,a,a,a,a,a,-,-,a,a,a,-,-,-,-,-,-,a,a,a	13.83
I	A	15856	5640	B3.7	b,ab,ab,ab,ab,a,ab,ab,b,ab,ab,ab,a,a,a,ab,a,ab,a,a,ab,ab,b,a,b,ab,ab,ab,a,ab,ab,ab,a,ab,a,b,b,ab,a,a,ab,ab,ab,ab,b,ab,ab,ab,ab,a,ab,a,a,b,a,ab,a,b,ab,ab,ab,a,a,ab,a,a,ab,a,b,a,b,ab,ab,ab,ab,a,a,ab,ab,ab,a,b,ab,a,b,b,a,-,-,a,a,a,a,a	13.83
I	A	1723	18323	D1.10	-,a,a,ab,a,a,a,ab,ab,a,a,ab,a,a,a,a,a,ab,a,-,a,ab,ab,a,ab,a,a,a,a,a,a,a,a,ab,a,ab,ab,ab,a,a,a,ab,ab,a,ab,ab,ab,ab,ab,a,ab,a,a,ab,a,ab,a,ab,ab,a,a,a,a,a,a,a,ab,a,ab,a,ab,ab,a,ab,a,a,a,a,a,a,a,ab,a,a,a,ab,-,-,-,-,a,a,a,-	13.83
I	A	1723	18645	D1.10	-,a,a,ab,a,a,a,ab,ab,a,a,ab,-,a,a,a,a,ab,a,-,a,ab,ab,a,ab,a,a,a,a,a,a,a,a,ab,a,-,ab,ab,a,a,a,ab,ab,a,ab,-,ab,ab,ab,a,ab,a,a,ab,a,ab,a,ab,ab,a,a,a,a,a,a,a,ab,a,ab,a,ab,ab,a,ab,a,a,a,a,a,a,-,a,a,a,a,-,a,ab,-,a,a,a,a,a	13.83
I	A	1932	37062	D1.10	-,a,a,ab,a,a,a,ab,ab,a,a,ab,a,a,a,a,a,ab,a,a,a,ab,ab,a,ab,a,a,a,a,a,a,a,a,ab,a,ab,ab,-,a,a,a,ab,ab,a,-,ab,ab,ab,ab,a,ab,a,a,ab,a,ab,a,ab,ab,a,a,a,a,a,a,a,-,a,ab,a,ab,ab,a,ab,a,a,a,a,a,a,a,-,a,a,a,ab,a,-,a,-,a,-,a,a	13.83
I	A	1993	25035	D1.10	-,a,a,ab,a,a,a,ab,-,a,a,ab,a,-,a,a,-,-,-,a,a,ab,ab,-,ab,a,a,a,a,a,a,a,a,ab,a,-,-,-,a,a,a,ab,-,a,ab,-,ab,ab,a,a,-,a,a,-,a,ab,a,ab,ab,a,a,a,a,-,a,a,a,-,-,a,-,-,a,ab,a,a,a,a,a,a,-,-,-,a,a,a,a,-,a,-,a,a,a,-	13.83
I	A	22461	2486	D1.10	-,a,a,ab,a,a,a,-,b,a,a,-,a,a,a,a,a,ab,a,a,a,-,-,a,ab,a,-,a,a,a,a,a,a,-,a,-,-,ab,a,a,a,-,b,a,ab,b,-,-,ab,a,ab,a,a,-,a,ab,a,-,ab,a,a,a,a,a,a,a,b,a,ab,a,ab,b,a,-,a,a,a,a,a,a,-,-,a,a,a,-,a,b,a,-,a,a,a,a	13.83
I	A	2801	51142	D1.10	-,a,a,ab,a,a,a,ab,ab,a,a,ab,-,a,-,-,-,ab,a,-,a,ab,ab,a,ab,a,a,a,a,a,a,a,a,ab,a,ab,ab,ab,a,a,a,ab,ab,a,ab,ab,ab,ab,ab,a,ab,a,a,ab,a,ab,a,ab,ab,a,a,a,a,a,a,a,ab,a,ab,a,ab,ab,a,ab,a,a,a,a,a,a,a,ab,a,a,a,a,a,ab,a,a,a,a,-,a	13.83
I	A	28606	792	D1.10	-,a,a,ab,a,a,a,ab,ab,a,-,ab,-,a,a,a,a,ab,a,-,a,ab,ab,a,ab,a,-,a,a,a,a,a,a,ab,a,-,ab,ab,-,a,a,ab,ab,a,-,ab,ab,ab,ab,a,ab,a,a,ab,a,ab,a,ab,ab,a,a,a,a,a,a,a,ab,a,ab,a,ab,ab,a,ab,a,a,a,a,a,a,a,ab,-,a,a,-,-,ab,a,-,a,a,-,a	13.83
I	A	3956	14208	D1.10	-,a,a,ab,a,a,a,ab,ab,a,a,ab,-,a,-,a,-,ab,a,-,-,ab,ab,a,-,a,-,a,a,a,a,a,a,ab,a,ab,ab,ab,a,a,a,ab,ab,a,ab,ab,ab,ab,ab,a,ab,a,a,ab,a,ab,a,ab,ab,a,a,a,-,a,a,a,ab,a,ab,a,ab,ab,a,ab,a,a,a,a,a,a,-,ab,a,a,a,a,a,-,-,-,-,a,a,a	13.83
I	A	3992	19767	D1.10	-,a,a,ab,a,a,a,ab,ab,a,a,ab,-,a,a,-,-,ab,a,-,a,-,-,a,ab,a,-,a,-,-,a,a,a,-,a,ab,a,ab,a,a,a,ab,a,a,a,ab,ab,-,ab,a,ab,a,a,ab,a,ab,a,a,ab,a,a,a,a,a,a,a,ab,a,ab,-,-,ab,a,ab,a,a,a,a,a,a,a,ab,a,a,-,a,a,-,a,-,a,-,a,a	13.83
I	A	4027	26207	D1.10	-,a,a,ab,a,a,a,ab,ab,-,a,-,a,-,-,-,-,ab,-,-,a,-,ab,a,ab,a,a,-,a,-,a,a,a,ab,a,-,ab,ab,-,a,a,ab,ab,a,ab,-,ab,ab,-,a,ab,a,a,ab,a,ab,a,ab,ab,a,a,-,a,a,a,a,ab,a,ab,a,ab,ab,a,ab,-,-,a,a,a,a,a,ab,a,-,-,ab,a,ab,a,a,-,-,a,a	13.83
I	A	41521	255	D1.10	-,a,a,ab,a,a,a,ab,-,a,a,ab,-,a,a,a,a,ab,a,a,a,-,ab,a,-,a,-,a,a,a,a,a,a,ab,a,ab,ab,ab,a,a,a,ab,ab,a,ab,-,-,ab,ab,a,ab,a,a,ab,a,ab,a,ab,ab,a,a,a,a,a,a,a,ab,a,ab,a,ab,ab,a,ab,a,a,a,a,a,a,a,ab,a,a,a,ab,a,ab,a,a,a,-,-,a	13.83
I	A	43015	1067	D1.10	-,a,a,ab,a,a,a,ab,ab,a,a,ab,-,a,-,-,-,-,a,a,-,-,ab,a,ab,a,a,a,a,a,a,a,a,ab,a,ab,ab,ab,-,a,a,ab,-,ab,ab,ab,ab,ab,ab,a,ab,a,a,ab,a,ab,a,ab,ab,a,a,a,a,a,a,a,ab,a,ab,a,ab,ab,a,ab,a,a,a,a,a,a,-,-,-,a,a,-,-,-,a,a,a,a,a,a	13.83
I	A	534514	2760	D1.10	-,a,a,ab,a,a,a,ab,ab,a,a,ab,a,a,a,a,a,ab,a,a,a,ab,ab,a,ab,a,a,a,a,a,a,a,a,ab,a,ab,ab,ab,a,a,a,ab,ab,a,-,ab,-,ab,ab,a,ab,a,a,ab,a,ab,a,ab,ab,a,a,a,a,a,a,a,ab,a,ab,a,ab,ab,a,ab,a,ab,a,a,a,a,a,ab,a,a,a,-,-,ab,a,-,a,a,a,a	13.83
I	A	536203	2480	D1.10	-,a,a,ab,a,a,a,ab,ab,a,a,ab,-,-,a,a,-,ab,a,-,a,ab,ab,a,a,a,a,a,a,-,a,a,a,ab,a,ab,ab,ab,a,a,a,ab,ab,a,-,-,-,ab,-,a,ab,a,a,ab,a,ab,a,ab,ab,a,a,a,a,a,a,a,ab,a,ab,a,ab,ab,a,ab,a,a,a,a,a,a,a,ab,a,a,a,ab,a,a,a,a,-,-,a,-	13.83
I	A	550744	490	D1.10	-,a,a,ab,a,a,a,ab,ab,a,a,ab,-,a,-,-,-,a,-,-,a,ab,-,a,ab,a,a,a,a,a,a,a,-,ab,a,-,ab,ab,a,a,a,ab,ab,a,ab,ab,ab,ab,ab,a,ab,a,a,ab,a,ab,a,ab,ab,a,a,a,a,a,a,a,ab,a,ab,a,ab,ab,a,ab,a,a,a,a,a,a,a,ab,a,a,a,ab,a,a,-,a,a,-,a,a	13.83
I	A	553495	2295	D1.10	-,a,a,ab,a,a,a,ab,ab,a,a,ab,-,a,a,a,a,ab,a,-,a,ab,ab,a,ab,a,a,a,a,a,a,a,a,ab,a,ab,ab,-,a,a,a,ab,ab,a,ab,ab,ab,ab,ab,a,ab,a,a,ab,a,ab,a,ab,ab,a,a,a,a,a,a,a,ab,a,ab,a,ab,ab,a,ab,a,a,a,a,a,a,a,ab,a,a,a,ab,a,ab,a,a,a,a,a,a	13.83
I	A	557999	2076	D1.10	-,a,a,ab,a,a,a,ab,ab,a,a,a,-,a,a,a,a,ab,a,a,a,a,ab,a,ab,a,a,a,a,a,a,a,a,a,a,a,ab,ab,a,a,a,ab,ab,a,ab,-,ab,ab,ab,a,ab,a,a,ab,a,ab,a,ab,a,a,a,a,a,a,a,a,ab,a,ab,a,ab,ab,a,a,a,a,a,a,a,a,-,-,a,a,a,a,-,-,-,a,a,-,-,a	13.83
I	A	558050	370	D1.10	-,a,a,ab,a,a,a,ab,ab,a,a,ab,-,a,a,-,a,ab,a,-,-,ab,ab,a,ab,a,-,a,a,a,a,a,a,ab,a,ab,ab,ab,a,a,a,ab,ab,a,ab,ab,-,ab,ab,a,ab,a,a,ab,a,-,a,-,-,a,a,a,a,a,a,a,ab,a,ab,a,ab,ab,a,ab,a,a,a,a,a,a,a,ab,a,a,a,ab,a,ab,a,a,a,-,a,a	13.83
I	A	558050	135	B3.7	b,ab,ab,ab,ab,a,ab,ab,b,ab,ab,ab,-,a,a,ab,a,ab,a,-,ab,ab,b,a,b,-,ab,ab,a,ab,ab,ab,a,ab,a,b,b,ab,a,a,ab,ab,ab,ab,b,ab,ab,ab,ab,a,ab,a,a,b,a,ab,a,b,ab,ab,ab,a,a,ab,a,a,ab,a,b,a,b,ab,ab,ab,ab,a,a,ab,ab,ab,a,b,ab,ab,ab,b,a,ab,a,a,a,-,a,a	13.83
I	A	558050	240	B3.7	b,ab,ab,ab,ab,a,ab,ab,b,ab,ab,ab,a,a,a,ab,a,ab,a,a,ab,ab,b,a,b,ab,-,ab,a,ab,ab,ab,a,ab,a,b,b,ab,a,a,ab,ab,ab,ab,b,ab,ab,ab,ab,a,ab,a,a,b,a,ab,a,b,-,ab,ab,a,a,ab,a,a,ab,a,b,a,b,ab,ab,ab,ab,a,a,ab,ab,ab,a,b,-,ab,ab,b,a,ab,a,a,a,a,a,a	13.83
I	A	559963	1713	D1.10	-,a,a,ab,a,a,a,ab,ab,a,a,ab,-,a,a,a,a,ab,a,a,a,ab,ab,a,ab,a,a,a,a,a,a,a,a,ab,a,ab,ab,ab,a,a,a,ab,ab,a,ab,ab,ab,ab,ab,a,ab,a,a,ab,a,ab,a,ab,ab,a,a,a,a,a,a,a,ab,a,ab,a,ab,ab,a,ab,a,a,a,a,a,a,-,-,a,a,-,ab,-,-,-,a,a,a,a,-	13.83
I	A	564559	1871	D1.10	-,a,a,ab,a,a,a,ab,ab,a,a,ab,a,a,-,a,a,-,a,-,-,-,ab,a,ab,a,-,a,a,a,a,-,a,ab,a,ab,-,ab,a,a,a,ab,ab,a,ab,-,ab,ab,ab,a,ab,a,a,ab,a,ab,a,ab,ab,a,a,a,a,a,a,a,ab,-,ab,a,ab,ab,-,ab,a,a,a,a,a,a,a,-,a,a,a,ab,a,-,-,-,-,a,a,a	13.83
I	A	621	186328	D1.10	-,a,a,ab,a,a,a,ab,ab,a,a,ab,a,a,-,a,-,ab,a,a,a,ab,ab,a,ab,a,-,a,a,a,a,a,a,ab,a,ab,-,ab,a,a,a,ab,ab,a,-,ab,ab,ab,ab,a,ab,a,a,ab,a,ab,a,ab,ab,a,a,a,a,a,a,a,ab,a,ab,a,ab,ab,a,ab,a,a,a,a,a,a,a,ab,a,a,a,-,a,ab,a,-,-,a,a,a	13.83
I	A	6302	10245	D1.10	-,a,a,ab,a,a,a,ab,-,a,-,-,-,-,a,-,-,-,a,-,a,ab,ab,a,ab,a,a,a,a,-,a,a,a,ab,a,ab,ab,a,a,a,a,-,-,a,ab,-,ab,-,ab,a,ab,a,a,ab,a,ab,a,ab,ab,a,a,a,a,a,a,-,ab,a,ab,a,ab,ab,a,ab,a,a,a,a,a,a,a,ab,a,a,a,a,a,-,a,a,a,-,a,-	13.83
I	A	6302	5928	D1.10	-,a,a,ab,a,a,a,ab,-,a,-,ab,-,a,-,-,-,-,a,-,-,-,ab,-,ab,a,a,a,a,a,a,a,-,ab,a,a,ab,ab,-,a,a,ab,-,a,ab,ab,ab,ab,ab,a,ab,a,a,ab,a,ab,a,a,a,a,a,a,a,a,a,a,ab,a,-,a,ab,ab,a,ab,a,a,a,a,a,a,a,ab,a,-,-,ab,a,-,-,-,a,a,-,a	13.83
I	A	6461	13106	D1.10	-,a,a,ab,a,a,a,ab,ab,a,a,ab,a,a,a,a,-,ab,a,-,a,-,ab,a,a,a,-,a,a,-,a,a,a,ab,a,ab,ab,ab,a,a,a,ab,ab,a,ab,ab,-,ab,ab,a,ab,a,a,ab,a,ab,a,ab,ab,a,a,a,a,a,a,a,ab,-,ab,a,ab,ab,a,ab,a,a,a,a,a,-,a,ab,a,a,a,ab,a,a,a,-,a,a,-,a	13.83
I	A	6680	16407	D1.10	-,a,a,ab,a,a,a,ab,ab,a,a,ab,a,a,a,a,a,ab,a,a,a,ab,ab,a,ab,a,a,a,a,a,a,a,a,ab,a,-,ab,ab,a,a,a,ab,-,a,ab,-,ab,ab,ab,a,ab,a,a,ab,a,ab,a,ab,ab,a,a,a,a,a,a,a,ab,a,-,a,ab,ab,a,ab,a,a,a,a,a,a,a,ab,a,a,a,ab,a,ab,a,a,a,a,a,a	13.83
I	A	7377	10129	D1.10	-,a,a,ab,a,a,a,ab,ab,a,a,ab,-,a,-,a,-,ab,a,-,-,-,ab,a,ab,a,-,a,a,a,a,a,-,ab,-,ab,ab,ab,a,a,a,ab,-,a,ab,-,-,-,ab,a,-,a,a,ab,a,ab,a,ab,-,a,a,a,a,-,a,a,ab,a,a,a,ab,ab,a,ab,a,a,a,a,a,a,a,a,a,-,a,a,-,-,a,-,-,-,-,a	13.83
I	A	7634	7410	D1.10	-,a,a,ab,a,a,a,-,ab,a,a,ab,a,a,a,a,a,ab,a,a,a,ab,ab,a,ab,a,a,a,a,a,a,a,a,ab,a,ab,ab,ab,a,a,a,ab,ab,a,ab,-,ab,ab,ab,a,ab,a,a,ab,a,ab,a,ab,ab,a,a,a,a,a,a,a,ab,a,ab,a,ab,ab,a,ab,a,a,a,a,a,a,a,-,a,a,a,ab,-,-,a,-,a,a,a,a	13.83
I	A	814	41631	D1.10	-,a,a,ab,a,a,a,ab,ab,a,a,a,a,a,a,a,-,ab,a,-,-,-,a,a,a,a,a,a,a,a,a,a,a,ab,a,ab,-,ab,a,a,a,ab,ab,a,ab,ab,a,a,ab,a,-,a,a,ab,a,a,a,ab,-,a,a,a,a,a,a,a,ab,a,ab,a,ab,ab,a,ab,a,a,a,a,a,a,a,ab,a,a,a,ab,a,-,a,-,a,a,a,a	13.83
I	A	814	41683	D1.10	-,a,a,ab,a,a,a,ab,ab,a,a,a,-,a,-,a,a,ab,a,-,-,-,a,a,a,a,a,a,a,a,a,a,a,-,a,ab,a,ab,a,a,a,-,ab,a,ab,-,a,a,ab,a,ab,a,a,ab,a,a,a,-,ab,a,a,a,a,a,a,a,ab,a,ab,a,ab,ab,a,ab,a,a,a,a,a,a,a,ab,a,a,a,a,a,-,a,a,a,a,a,a	13.83
I	A	2070	52536	D1.10	a,a,a,ab,a,a,a,ab,ab,a,a,ab,-,-,-,-,a,a,a,-,a,-,ab,a,ab,a,a,a,a,-,a,a,a,ab,a,ab,ab,-,a,a,a,ab,-,a,-,ab,a,ab,-,a,ab,a,a,ab,a,a,a,a,ab,a,a,a,a,a,a,a,a,a,a,a,ab,ab,a,a,a,a,a,a,a,a,-,-,-,-,a,a,a,-,-,-,a,a,a,a	13.83
I	A	2070	50784	B3.7	b,ab,ab,ab,ab,a,ab,ab,b,ab,ab,ab,-,a,a,ab,a,-,a,a,ab,ab,b,a,b,ab,ab,ab,a,ab,ab,ab,a,ab,a,b,b,ab,a,a,ab,ab,ab,ab,b,ab,-,ab,ab,a,ab,a,a,b,a,ab,a,b,ab,ab,ab,a,a,ab,a,a,ab,a,b,a,b,ab,ab,-,ab,a,a,ab,ab,ab,a,b,a,b,ab,b,a,-,a,a,a,a,a,a	13.83
I	A	21138	2626	D1.10	a,a,a,ab,a,ab,a,ab,a,a,a,ab,ab,ab,ab,-,ab,ab,-,ab,a,ab,a,ab,a,a,a,a,ab,a,a,a,ab,ab,-,a,a,ab,ab,ab,a,ab,ab,a,a,-,ab,ab,ab,ab,ab,ab,ab,a,ab,ab,ab,a,ab,a,a,ab,ab,a,ab,ab,ab,ab,a,ab,a,ab,a,ab,a,ab,ab,a,a,a,ab,a,a,a,a,a,ab,a,ab,ab,ab,-,ab,a	13.83
I	A	2801	50979	D1.10	a,a,a,ab,a,a,a,ab,ab,a,a,ab,-,a,-,-,-,-,-,-,a,-,a,a,ab,a,a,a,a,a,a,a,a,ab,-,ab,ab,ab,a,-,a,ab,ab,a,ab,ab,ab,ab,ab,a,ab,a,a,ab,a,ab,a,a,ab,a,a,a,a,a,a,-,b,a,-,a,ab,b,a,ab,a,a,a,a,a,a,a,ab,a,a,a,a,a,-,a,a,a,a,a,a	13.83
I	A	284995	105	D1.10	a,a,a,ab,a,a,a,ab,-,a,a,ab,a,a,a,a,a,ab,a,-,a,ab,a,a,a,a,a,a,a,a,a,a,a,ab,a,a,a,ab,a,a,a,ab,ab,a,a,ab,ab,ab,ab,a,ab,a,a,a,a,ab,a,a,ab,a,a,a,a,a,a,a,ab,a,a,a,a,ab,a,ab,a,a,a,a,a,a,a,a,a,a,a,a,a,ab,a,a,a,a,a,a	13.83
I	A	2918	15162	D1.10	a,a,a,ab,a,a,a,ab,ab,a,a,ab,-,a,a,a,-,ab,a,a,a,ab,ab,a,a,a,a,a,a,a,a,a,a,ab,a,a,ab,ab,a,a,a,ab,ab,a,ab,ab,ab,ab,ab,a,ab,a,a,a,a,ab,a,-,ab,a,a,a,a,a,a,a,ab,a,a,a,ab,ab,a,ab,a,a,a,a,a,a,a,ab,a,a,a,a,a,ab,a,a,a,a,a,a	13.83
I	A	29941	147	D1.10	a,a,a,ab,a,ab,a,ab,a,a,a,ab,-,-,ab,a,-,ab,ab,-,a,ab,a,ab,a,a,a,a,ab,a,a,a,ab,ab,-,a,a,-,a,ab,a,ab,ab,a,a,ab,ab,ab,ab,ab,-,-,ab,a,ab,ab,ab,a,ab,a,a,ab,ab,a,ab,a,a,-,a,ab,a,ab,a,ab,a,ab,ab,a,a,a,-,a,a,a,a,a,-,ab,ab,-,a,a,ab,a	13.83
I	A	5574	16519	D1.10	a,a,a,ab,a,a,a,ab,ab,a,a,ab,-,a,a,-,a,ab,a,-,a,-,ab,a,ab,a,-,a,a,-,a,a,a,ab,a,ab,ab,ab,a,a,a,ab,ab,a,ab,-,ab,ab,ab,a,ab,a,a,ab,a,ab,a,ab,ab,a,a,a,a,a,a,a,ab,-,ab,a,ab,ab,a,-,a,a,a,a,a,a,a,ab,a,a,a,a,a,-,-,a,-,a,a,a	13.83
I	A	5574	16559	D1.10	a,a,a,ab,a,a,a,ab,ab,a,-,ab,-,a,a,-,a,ab,a,-,a,a,a,a,ab,a,-,a,a,-,a,a,a,ab,a,-,-,ab,a,a,a,ab,ab,a,ab,-,a,ab,ab,a,ab,a,a,ab,a,ab,a,ab,ab,a,a,a,a,a,a,a,ab,a,-,a,ab,ab,a,ab,a,a,a,a,a,a,a,-,a,a,a,ab,a,a,a,a,-,a,a,a	13.83
I	A	564634	572	D1.10	a,a,a,ab,a,a,a,-,-,a,a,ab,-,a,a,-,a,ab,a,-,a,ab,ab,a,ab,a,-,a,a,a,a,a,a,ab,a,ab,ab,ab,a,a,a,ab,ab,a,-,ab,ab,-,ab,a,ab,a,a,ab,a,ab,a,-,ab,a,a,a,a,a,a,a,ab,a,-,a,a,-,a,ab,a,a,a,a,a,a,a,-,a,a,-,-,-,-,-,-,a,-,a,-	13.83
I	A	10080	11343	D1.10	ab,a,a,ab,a,a,a,ab,ab,a,a,ab,a,a,a,a,a,ab,a,a,a,ab,ab,a,ab,a,a,a,a,a,a,a,a,ab,a,ab,ab,ab,a,a,a,ab,ab,a,ab,ab,ab,ab,ab,a,ab,a,a,ab,a,ab,a,ab,ab,a,a,a,a,a,a,a,ab,a,ab,a,ab,ab,a,ab,a,a,a,a,a,a,a,ab,a,a,a,ab,a,ab,a,-,a,a,a,a	13.83
I	A	10080	11458	B3.7	b,ab,ab,ab,ab,a,ab,ab,b,ab,ab,ab,a,a,a,-,a,ab,a,a,ab,ab,b,a,b,ab,ab,ab,a,ab,ab,ab,a,ab,a,b,b,ab,a,a,ab,-,ab,ab,b,ab,b,ab,-,a,ab,a,a,b,a,ab,a,b,-,ab,-,a,a,ab,a,a,ab,a,b,a,b,ab,ab,ab,-,a,a,ab,ab,-,a,b,ab,ab,ab,b,a,b,a,-,-,a,a,a	13.83
I	A	10080	11474	B3.7	b,ab,ab,ab,ab,a,ab,ab,b,ab,ab,ab,a,a,-,ab,a,ab,a,a,ab,ab,b,a,b,ab,ab,ab,a,ab,ab,ab,a,ab,a,b,b,ab,a,a,ab,ab,ab,ab,b,ab,b,ab,ab,a,ab,a,a,b,a,ab,a,b,ab,ab,ab,a,a,ab,a,a,ab,a,b,a,b,ab,ab,ab,ab,a,a,ab,ab,ab,a,b,ab,ab,ab,b,a,b,a,-,a,a,a,a	13.83
I	A	10081	3711	D1.10	ab,a,a,ab,a,a,a,ab,ab,a,a,ab,a,a,a,a,a,ab,a,a,a,ab,ab,a,ab,a,a,a,a,a,a,a,a,ab,a,ab,ab,ab,a,a,a,ab,ab,a,ab,ab,ab,ab,ab,a,ab,a,a,ab,a,ab,a,ab,ab,a,a,a,a,a,a,a,ab,a,ab,a,ab,ab,a,ab,a,a,a,a,a,a,a,ab,a,a,a,ab,a,ab,a,a,a,a,a,a	13.83
I	A	10081	4032	D1.10	ab,a,a,ab,a,a,a,ab,ab,a,a,ab,a,a,a,a,a,ab,a,a,a,ab,ab,a,ab,a,a,a,a,a,a,a,a,ab,a,ab,ab,ab,a,a,a,ab,ab,a,ab,ab,ab,ab,ab,a,ab,a,a,ab,a,ab,a,ab,ab,a,a,a,a,a,a,a,ab,a,ab,a,ab,ab,a,ab,a,a,a,a,a,a,a,-,a,a,a,ab,a,ab,a,a,a,a,a,a	13.83
I	A	10081	6301	D1.10	ab,a,a,ab,a,a,a,ab,ab,a,a,ab,a,a,a,a,a,ab,a,a,a,ab,ab,a,ab,a,a,a,a,a,a,a,a,ab,a,ab,ab,ab,a,a,a,ab,ab,a,ab,ab,ab,ab,ab,a,ab,a,a,ab,a,ab,a,ab,ab,a,a,a,a,a,a,a,ab,a,ab,a,ab,ab,a,ab,a,a,a,a,a,a,a,ab,a,a,a,ab,a,-,a,a,a,a,a,a	13.83
I	A	10081	4534	B3.7	b,ab,ab,ab,ab,a,ab,ab,b,ab,ab,ab,a,a,a,ab,a,ab,a,a,ab,ab,b,a,b,ab,ab,ab,a,ab,ab,ab,a,ab,a,b,b,ab,a,a,ab,ab,ab,ab,b,ab,ab,ab,ab,a,ab,a,a,b,a,ab,a,b,ab,ab,ab,a,a,ab,a,a,ab,a,b,a,b,ab,ab,ab,ab,a,a,ab,ab,ab,a,b,ab,ab,ab,b,a,ab,-,a,a,a,a,a	13.83
I	A	10081	3983	B3.7	b,ab,ab,ab,ab,a,ab,ab,b,ab,ab,ab,a,a,a,ab,a,ab,a,a,ab,ab,b,a,b,ab,ab,ab,a,ab,ab,ab,a,ab,a,b,b,ab,a,a,ab,ab,ab,ab,b,ab,ab,ab,ab,a,ab,a,a,b,a,ab,a,b,ab,ab,ab,a,a,ab,a,a,ab,a,b,a,b,ab,ab,ab,ab,a,a,ab,ab,ab,a,b,ab,ab,ab,b,a,ab,a,a,a,a,a,a	13.83
I	A	10081	4395	B3.7	b,ab,ab,ab,ab,a,ab,ab,b,ab,ab,ab,a,a,a,ab,-,ab,a,a,ab,ab,b,a,b,ab,ab,ab,a,ab,ab,ab,a,ab,a,b,b,ab,a,a,ab,ab,ab,ab,b,ab,ab,ab,ab,a,ab,a,a,b,a,ab,a,b,ab,ab,ab,a,a,ab,a,a,ab,a,b,a,b,ab,ab,ab,ab,a,a,ab,ab,ab,a,b,ab,ab,ab,b,a,-,a,a,a,a,a,a	13.83
I	A	10081	3848	B3.7	b,ab,ab,ab,ab,a,ab,ab,b,ab,ab,ab,a,a,a,ab,a,ab,a,a,ab,ab,b,a,b,ab,ab,ab,a,ab,ab,ab,a,ab,a,b,b,ab,a,a,ab,ab,ab,ab,b,ab,ab,ab,ab,a,ab,a,a,b,a,ab,a,b,ab,ab,ab,a,a,ab,a,a,ab,a,b,a,b,ab,ab,ab,ab,a,a,ab,ab,ab,a,b,ab,ab,ab,b,a,ab,a,a,a,a,a,a	13.83
I	A	10081	3617	B3.7	b,ab,ab,ab,ab,a,ab,ab,b,ab,ab,ab,a,a,a,ab,a,ab,a,a,ab,ab,b,a,b,ab,ab,ab,a,ab,ab,ab,a,ab,a,b,b,ab,a,a,ab,ab,ab,ab,b,ab,ab,ab,ab,a,ab,a,a,b,a,ab,a,b,ab,ab,ab,a,a,ab,a,a,ab,a,b,a,b,ab,ab,ab,ab,a,a,ab,ab,ab,a,b,ab,ab,ab,b,a,ab,a,a,a,a,a,a	13.83
I	A	10081	3726	B3.7	b,ab,ab,ab,ab,a,ab,ab,b,ab,ab,ab,a,a,a,ab,a,ab,a,a,ab,ab,b,a,b,ab,ab,ab,a,ab,ab,ab,a,ab,a,b,b,ab,a,a,ab,ab,ab,ab,b,ab,ab,ab,ab,a,ab,a,a,b,a,ab,a,b,ab,ab,ab,a,a,ab,a,a,ab,a,b,a,b,ab,ab,ab,ab,a,a,ab,ab,ab,a,b,ab,ab,ab,b,a,ab,a,a,a,a,a,a	13.83
I	A	10191	5968	D1.10	ab,a,a,ab,a,a,a,ab,-,a,a,ab,-,-,a,-,a,ab,a,-,a,ab,ab,a,ab,a,a,a,a,a,a,a,a,ab,a,ab,-,ab,a,a,a,ab,ab,a,ab,ab,-,ab,ab,a,ab,a,a,ab,a,ab,a,ab,ab,a,a,a,a,a,a,a,ab,a,ab,a,ab,ab,a,ab,a,a,a,a,a,a,a,ab,a,a,a,ab,-,-,a,-,a,-,a,a	13.83
I	A	10191	5739	B3.7	b,ab,ab,ab,ab,a,ab,ab,b,ab,ab,ab,-,a,a,-,a,ab,a,a,ab,-,b,a,b,ab,ab,ab,a,ab,ab,ab,a,ab,a,b,b,ab,a,a,ab,ab,ab,ab,b,ab,ab,b,ab,a,ab,a,a,b,a,ab,a,b,ab,ab,ab,a,a,ab,a,a,ab,a,b,a,b,ab,ab,ab,ab,a,a,ab,ab,ab,-,-,ab,ab,ab,b,-,a,a,-,a,a,a,a	13.83
I	A	10191	5686	B3.7	b,ab,ab,ab,ab,a,ab,ab,b,ab,ab,ab,a,a,-,-,-,ab,a,-,-,ab,b,a,b,ab,a,ab,a,ab,ab,ab,a,ab,a,b,b,ab,a,a,ab,ab,ab,ab,b,ab,-,b,ab,a,ab,a,a,b,a,ab,a,b,-,ab,ab,a,a,ab,a,a,ab,a,b,a,b,ab,ab,ab,ab,a,a,ab,ab,ab,-,-,ab,ab,ab,b,-,a,-,-,a,a,a,a	13.83
I	A	10191	5691	B3.7	b,ab,ab,ab,ab,a,ab,ab,b,ab,ab,ab,a,a,-,-,-,ab,a,-,b,-,b,a,b,ab,a,ab,a,ab,ab,ab,a,ab,a,b,b,ab,a,a,ab,ab,-,ab,b,ab,ab,b,ab,a,ab,a,a,b,a,ab,a,b,-,-,ab,a,a,ab,a,a,ab,a,b,a,b,ab,ab,ab,ab,a,a,ab,ab,ab,-,-,ab,ab,ab,b,-,a,-,-,a,a,a,a	13.83
I	A	10224	2145	D1.10	ab,a,a,ab,a,a,a,ab,ab,a,-,ab,-,a,a,a,a,-,a,a,a,ab,ab,a,ab,a,a,a,a,a,a,a,a,ab,a,ab,ab,ab,a,a,a,ab,ab,a,ab,ab,ab,ab,ab,a,ab,a,a,ab,a,ab,a,ab,ab,a,a,a,a,a,a,a,ab,a,ab,a,ab,ab,a,ab,a,a,a,a,a,a,a,ab,a,a,a,ab,a,ab,a,a,a,a,a,a	13.83
I	A	10224	2151	D1.10	ab,a,a,ab,a,a,a,ab,ab,a,-,ab,-,a,a,a,a,-,a,a,a,ab,ab,a,ab,a,a,a,a,a,a,a,a,ab,a,ab,ab,ab,a,a,a,ab,ab,a,ab,ab,ab,ab,ab,a,ab,a,a,ab,a,ab,a,ab,ab,a,a,a,a,a,a,a,ab,a,ab,a,ab,ab,a,ab,a,a,a,a,a,a,a,ab,a,a,a,ab,a,ab,a,a,a,a,a,a	13.83
I	A	10224	2154	D1.10	ab,a,a,ab,a,a,a,ab,ab,a,-,ab,-,a,a,a,a,ab,a,a,a,ab,ab,a,ab,a,a,a,a,a,a,a,a,ab,a,ab,-,ab,a,a,a,-,ab,a,ab,ab,ab,ab,ab,a,ab,a,a,ab,a,ab,a,-,ab,a,a,a,a,a,a,a,-,a,ab,a,ab,ab,a,ab,a,a,a,a,a,a,a,ab,a,a,a,ab,a,ab,-,a,a,a,a,a	13.83
I	A	10224	2213	D1.10	ab,a,a,ab,a,a,a,ab,ab,a,a,ab,a,a,-,a,a,ab,a,a,a,-,ab,a,ab,a,a,a,a,a,a,a,a,ab,a,ab,ab,ab,a,a,a,ab,ab,a,ab,ab,ab,ab,ab,a,ab,a,a,ab,a,ab,a,ab,ab,a,a,a,a,a,a,a,ab,a,ab,a,ab,ab,a,ab,a,a,a,a,a,a,a,ab,a,a,a,ab,a,ab,a,a,a,-,a,a	13.83
I	A	10224	5041	D1.10	ab,a,a,ab,a,a,a,ab,ab,a,a,ab,a,a,a,a,a,ab,a,a,a,ab,ab,a,ab,a,a,a,a,a,a,a,a,ab,a,ab,ab,ab,a,a,a,ab,ab,a,ab,ab,ab,ab,ab,a,ab,a,a,ab,a,ab,a,ab,ab,a,a,a,a,a,a,a,ab,a,ab,a,ab,ab,a,ab,a,a,a,a,a,a,a,ab,a,a,a,ab,a,ab,a,a,a,a,a,a	13.83
I	A	10224	5059	D1.10	ab,a,a,ab,a,a,a,ab,ab,a,a,ab,a,a,a,a,a,-,a,a,a,ab,ab,a,ab,a,a,a,a,a,a,a,a,ab,a,ab,ab,ab,a,a,a,ab,ab,a,ab,ab,ab,ab,ab,a,ab,a,a,ab,a,ab,a,ab,ab,a,a,a,a,a,a,a,ab,a,ab,a,ab,ab,a,ab,a,a,a,a,a,a,a,ab,a,a,a,ab,a,ab,a,a,a,a,a,a	13.83
I	A	10224	2472	B3.7	b,ab,-,-,ab,a,ab,a,-,ab,ab,-,-,a,-,a,-,-,-,-,ab,-,b,a,b,ab,ab,ab,a,-,ab,ab,a,a,a,b,b,a,a,a,ab,-,a,ab,b,-,a,-,a,a,a,a,a,b,a,a,a,-,a,ab,ab,a,a,ab,a,a,a,-,-,a,-,a,ab,a,ab,a,a,-,ab,ab,a,b,b,ab,ab,b,a,-,a,a,-,-,a,a	13.83
I	A	10224	2253	B3.7	b,ab,ab,ab,ab,a,ab,-,b,ab,ab,ab,a,a,a,ab,-,b,-,a,ab,ab,b,a,b,ab,ab,ab,a,ab,ab,ab,a,ab,a,b,b,ab,a,a,ab,ab,-,ab,b,ab,ab,ab,ab,a,ab,a,a,b,a,ab,a,b,ab,ab,ab,a,a,ab,a,a,-,a,b,a,b,-,ab,b,b,a,a,ab,ab,ab,a,b,-,ab,ab,b,a,b,a,a,a,-,a,a	13.83
I	A	10224	4858	B3.7	b,ab,-,ab,ab,a,ab,ab,b,ab,ab,ab,a,-,-,ab,a,ab,a,-,ab,ab,b,a,b,ab,ab,ab,a,ab,ab,ab,a,ab,a,b,b,ab,a,a,ab,ab,ab,ab,b,ab,-,ab,ab,a,ab,a,a,b,a,ab,a,b,ab,ab,ab,a,a,ab,a,a,ab,a,b,a,b,ab,ab,ab,ab,a,a,ab,ab,ab,a,b,ab,ab,ab,b,a,b,a,-,a,-,a,a	13.83
I	A	10224	2524	B3.7	b,-,a,ab,a,a,a,ab,b,a,a,ab,a,a,a,a,-,ab,-,-,a,ab,b,a,b,a,a,a,a,-,a,a,a,ab,a,-,b,ab,a,a,a,ab,ab,a,b,ab,ab,ab,ab,a,ab,a,a,b,a,ab,a,b,ab,a,a,a,a,a,a,a,-,a,b,a,-,ab,a,ab,a,a,a,a,a,a,a,b,a,a,a,b,a,b,a,a,-,a,a,a	13.83
I	A	1046	70874	D1.10	ab,a,a,ab,a,a,a,ab,ab,a,a,ab,a,a,a,-,-,ab,a,-,a,-,ab,a,ab,a,-,a,a,a,a,a,a,ab,a,ab,ab,ab,a,a,a,ab,ab,a,ab,ab,ab,ab,ab,a,ab,a,a,ab,a,ab,a,ab,ab,a,a,a,a,a,a,a,ab,a,ab,a,ab,ab,a,ab,a,a,a,a,a,a,a,ab,a,a,a,ab,a,ab,-,-,a,a,a,a	13.83
I	A	1046	70912	D1.10	ab,a,a,ab,a,a,a,ab,ab,a,a,-,a,a,a,-,-,-,a,-,a,ab,ab,a,ab,a,a,a,a,a,a,a,a,ab,-,ab,ab,ab,a,a,a,ab,ab,a,ab,-,ab,-,ab,a,ab,a,a,ab,a,ab,a,ab,ab,a,a,a,a,a,a,a,ab,a,ab,a,ab,ab,a,ab,a,a,a,a,a,a,-,-,a,a,a,ab,-,ab,-,-,a,a,a,a	13.83
I	A	105	267469	D1.10	ab,a,a,ab,a,a,a,ab,ab,a,a,ab,a,a,a,a,a,ab,a,a,a,ab,ab,a,ab,a,a,a,a,a,a,a,a,ab,a,ab,ab,ab,a,a,a,ab,ab,a,ab,ab,ab,ab,ab,a,ab,a,a,ab,a,ab,a,ab,ab,a,a,a,a,a,a,a,ab,a,ab,a,ab,ab,a,ab,a,a,a,a,a,a,a,ab,a,a,a,ab,a,ab,a,a,a,a,a,a	13.83
I	A	105	267584	D1.10	ab,a,a,ab,a,a,a,ab,ab,a,a,ab,a,a,a,a,a,ab,a,a,a,ab,ab,a,ab,a,a,a,a,a,a,a,a,ab,a,ab,ab,ab,a,a,a,ab,ab,a,ab,ab,ab,ab,ab,a,ab,a,a,ab,a,ab,a,ab,ab,a,a,a,a,a,a,a,ab,a,ab,a,ab,ab,a,ab,a,a,a,a,a,a,a,ab,a,a,a,ab,a,a,a,a,a,a,-,a	13.83
I	A	105	268949	D1.10	ab,a,a,ab,a,a,a,ab,ab,a,a,ab,-,a,a,-,a,ab,a,a,a,-,ab,a,ab,a,-,a,a,a,a,a,a,ab,a,ab,a,ab,a,a,a,ab,ab,a,ab,-,ab,ab,ab,a,ab,a,a,ab,a,ab,a,ab,ab,a,a,a,a,a,a,a,ab,a,ab,a,ab,ab,a,ab,a,a,a,a,a,a,a,ab,a,a,a,ab,a,ab,a,a,a,a,a,-	13.83
I	A	105	358234	D1.10	ab,a,a,ab,a,a,a,ab,-,a,a,ab,-,a,-,-,-,ab,a,a,a,ab,ab,a,ab,a,-,a,a,-,a,a,a,ab,a,ab,ab,-,a,a,a,ab,ab,a,b,ab,ab,ab,ab,a,-,a,a,-,a,ab,a,ab,ab,a,a,a,a,a,a,a,ab,a,-,a,ab,ab,a,ab,a,a,a,a,a,a,a,ab,a,a,a,ab,a,ab,a,-,-,a,a,a	13.83
I	A	105	358243	D1.10	ab,a,a,ab,a,a,a,ab,ab,a,a,ab,-,a,-,-,-,ab,a,a,a,ab,ab,a,ab,a,-,a,a,-,a,a,a,ab,a,ab,ab,ab,a,a,a,ab,ab,a,ab,ab,ab,ab,ab,a,ab,a,a,ab,a,ab,a,ab,ab,a,a,a,a,a,a,a,ab,a,-,a,ab,ab,a,ab,a,a,a,a,a,a,a,ab,a,a,a,ab,a,ab,a,-,a,a,a,a	13.83
I	A	105	358244	D1.10	ab,a,a,ab,a,a,a,ab,ab,a,a,ab,-,a,-,-,-,ab,a,a,a,ab,ab,a,ab,a,a,a,a,-,a,a,a,ab,a,ab,ab,ab,a,a,a,ab,ab,a,ab,ab,ab,ab,ab,a,ab,a,a,ab,a,ab,a,ab,ab,a,a,a,a,a,a,a,ab,a,-,a,ab,ab,a,ab,a,a,a,a,a,a,a,ab,a,a,a,ab,a,ab,-,-,-,a,a,a	13.83
I	A	10525	328	D1.10	ab,a,a,ab,a,a,a,ab,ab,a,a,ab,a,a,a,a,-,ab,a,a,a,ab,ab,a,ab,a,a,a,a,a,a,a,a,ab,a,ab,ab,ab,a,a,a,ab,ab,a,ab,ab,ab,ab,ab,a,ab,a,a,ab,a,ab,a,ab,ab,a,a,a,a,a,a,a,ab,a,ab,a,ab,ab,a,ab,a,a,a,a,a,a,-,ab,a,a,a,ab,-,ab,a,-,a,a,a,a	13.83
I	A	10525	5683	D1.10	ab,a,a,ab,a,a,a,ab,ab,a,a,ab,a,a,a,a,a,ab,a,-,a,ab,ab,a,ab,a,a,a,a,a,a,a,a,ab,a,ab,ab,ab,a,a,a,ab,ab,a,ab,ab,ab,ab,ab,a,ab,a,a,ab,a,ab,a,ab,ab,a,a,a,a,a,a,a,ab,a,ab,a,ab,ab,a,ab,a,a,a,a,a,a,a,ab,a,a,a,ab,a,ab,a,a,a,a,a,a	13.83
I	A	10525	5857	D1.10	ab,a,a,ab,a,a,a,ab,ab,a,a,ab,a,a,a,a,a,ab,a,a,a,ab,ab,a,ab,a,a,a,a,a,a,a,a,ab,a,ab,ab,ab,a,a,a,ab,ab,a,ab,ab,-,ab,ab,a,ab,a,a,ab,a,ab,a,ab,ab,a,a,a,a,a,a,a,ab,a,ab,a,ab,ab,a,ab,a,a,a,a,a,a,a,ab,a,a,a,ab,a,ab,a,a,a,a,a,a	13.83
I	A	10525	6015	D1.10	ab,a,a,ab,a,a,a,ab,ab,a,a,ab,-,a,a,a,a,ab,a,a,a,ab,ab,a,ab,a,a,a,a,a,a,a,a,ab,a,ab,ab,ab,a,a,a,a,ab,a,ab,-,-,ab,ab,a,ab,a,a,ab,a,ab,a,ab,ab,a,a,a,a,a,a,a,ab,a,ab,a,a,ab,a,ab,a,a,a,a,a,a,a,ab,a,a,a,a,a,ab,a,a,a,a,a,a	13.83
I	A	10525	8092	D1.10	ab,a,a,ab,a,a,a,ab,ab,a,a,ab,a,a,a,a,a,ab,a,a,a,ab,ab,a,ab,a,a,a,a,a,a,a,a,ab,a,ab,ab,ab,a,a,a,ab,ab,a,ab,ab,ab,ab,ab,a,ab,a,a,ab,a,ab,a,ab,ab,a,a,a,a,a,a,a,ab,a,ab,a,ab,ab,a,ab,a,a,a,a,a,a,a,ab,a,a,a,ab,a,ab,a,a,a,a,a,a	13.83
I	A	10525	8270	D1.10	ab,a,a,ab,a,a,a,ab,ab,a,a,ab,a,a,a,a,a,ab,a,a,a,ab,ab,a,ab,a,a,a,a,a,a,a,a,ab,a,ab,ab,ab,a,a,a,ab,ab,a,ab,ab,ab,ab,ab,a,ab,a,a,ab,a,ab,a,ab,ab,a,a,a,a,a,a,a,ab,a,ab,a,ab,ab,a,ab,a,a,a,a,a,a,a,ab,a,a,a,ab,a,ab,a,a,a,a,a,a	13.83
I	A	10525	8404	D1.10	ab,a,a,ab,a,a,a,ab,ab,a,a,ab,a,a,a,a,a,ab,a,a,a,ab,ab,a,ab,a,a,a,a,a,a,a,a,ab,a,ab,ab,ab,a,a,a,ab,ab,a,ab,ab,ab,ab,ab,a,ab,a,a,ab,a,ab,a,ab,ab,a,a,a,a,a,a,a,ab,a,ab,a,ab,ab,a,ab,a,a,a,a,a,a,a,ab,a,a,a,ab,a,ab,a,-,a,a,a,a	13.83
I	A	10525	8383	B3.7	b,ab,ab,ab,ab,a,ab,ab,b,ab,ab,ab,a,a,a,ab,a,ab,a,a,ab,ab,b,a,b,ab,ab,ab,a,ab,ab,ab,a,ab,a,b,b,ab,a,a,ab,ab,ab,ab,b,ab,ab,ab,ab,a,ab,a,a,b,a,ab,a,b,ab,ab,ab,a,a,ab,a,a,ab,a,b,a,b,ab,ab,ab,ab,a,a,ab,ab,ab,a,b,ab,ab,ab,b,a,ab,a,a,a,a,a,a	13.83
I	A	10525	5993	B3.7	b,ab,ab,ab,ab,a,ab,ab,b,ab,ab,ab,-,a,a,ab,a,ab,a,a,ab,-,b,a,b,ab,b,ab,a,ab,ab,ab,a,ab,a,b,b,ab,a,a,ab,ab,ab,ab,b,-,-,ab,ab,a,ab,a,a,b,a,ab,a,b,ab,ab,ab,a,a,ab,a,a,ab,a,b,a,b,ab,ab,ab,ab,a,a,ab,ab,ab,a,b,ab,ab,ab,b,a,ab,a,a,a,a,a,a	13.83
I	A	10525	467	B3.7	b,-,ab,-,ab,a,ab,ab,b,ab,-,-,-,a,a,ab,a,-,a,-,ab,ab,-,-,b,ab,ab,ab,a,a,ab,ab,a,-,a,b,b,-,-,a,ab,ab,ab,ab,b,-,-,ab,ab,a,ab,a,a,b,a,ab,a,b,a,ab,ab,a,a,ab,a,a,ab,-,-,a,-,-,ab,ab,ab,-,-,ab,ab,ab,-,b,ab,a,ab,-,-,b,a,a,a,-,a,-	13.83
I	A	10525	339	B3.7	b,ab,ab,ab,ab,a,ab,ab,b,ab,ab,ab,a,a,a,ab,-,ab,a,a,ab,ab,b,a,b,ab,-,ab,a,ab,ab,ab,a,ab,a,b,b,ab,a,a,ab,ab,ab,ab,b,ab,ab,ab,ab,a,-,a,a,b,a,ab,a,b,ab,ab,ab,a,a,ab,a,a,-,a,b,a,b,ab,-,ab,ab,a,a,ab,ab,ab,-,b,ab,b,ab,b,-,ab,a,-,a,a,a,a	13.83
I	A	10525	5878	B3.7	b,ab,ab,ab,ab,a,ab,ab,b,ab,ab,ab,a,a,a,ab,a,ab,a,a,ab,ab,b,a,b,ab,ab,ab,a,ab,ab,ab,a,ab,a,b,b,ab,a,a,ab,ab,ab,ab,b,ab,ab,ab,ab,a,ab,a,a,b,a,ab,a,b,ab,ab,ab,a,a,ab,a,a,ab,a,b,a,b,ab,ab,ab,ab,a,a,ab,ab,ab,a,b,a,ab,a,b,a,ab,a,a,a,a,a,a	13.83
I	A	10525	8375	B3.7	b,ab,ab,ab,ab,a,ab,ab,b,ab,ab,ab,a,a,a,ab,a,ab,a,a,ab,ab,b,a,b,ab,ab,ab,a,ab,ab,ab,a,ab,a,b,b,ab,a,a,ab,ab,ab,ab,b,ab,ab,ab,ab,a,ab,a,a,b,a,ab,a,b,ab,ab,ab,a,a,ab,a,a,ab,a,b,a,b,ab,ab,ab,ab,a,a,ab,ab,ab,a,b,ab,ab,ab,b,a,ab,a,a,a,a,a,a	13.83
I	A	10595	1010	D1.10	ab,a,a,ab,a,a,a,ab,ab,a,a,ab,a,a,a,a,a,ab,a,a,a,ab,ab,a,ab,a,a,a,a,a,a,a,a,ab,a,-,ab,ab,a,a,a,ab,ab,a,ab,ab,ab,ab,ab,a,ab,a,a,ab,a,ab,a,ab,ab,a,a,a,a,a,a,a,ab,a,ab,a,ab,ab,a,ab,a,a,a,a,a,a,a,ab,a,a,a,ab,a,ab,a,a,a,a,a,a	13.83
I	A	10595	1014	D1.10	ab,a,a,ab,a,a,a,ab,ab,a,a,ab,a,a,a,a,a,ab,a,a,a,ab,ab,a,ab,a,a,a,a,a,a,a,a,ab,a,ab,ab,ab,a,a,a,ab,ab,a,ab,ab,ab,ab,ab,a,ab,a,a,ab,a,ab,a,ab,ab,a,a,a,a,a,a,a,ab,a,ab,a,ab,ab,a,ab,a,a,a,a,a,a,a,ab,a,a,a,ab,a,ab,a,a,a,a,a,a	13.83
I	A	10595	1024	D1.10	ab,a,a,ab,a,a,a,ab,ab,a,a,ab,a,a,a,a,a,ab,a,a,a,ab,ab,a,ab,a,a,a,a,a,a,a,a,ab,a,ab,ab,ab,a,a,a,ab,ab,a,ab,ab,ab,ab,ab,a,ab,a,a,ab,a,ab,a,ab,ab,a,a,a,a,a,a,a,ab,a,ab,a,ab,ab,a,ab,a,a,a,a,a,a,a,ab,a,a,a,ab,a,ab,a,a,a,a,a,a	13.83
I	A	10595	1258	D1.10	ab,a,a,ab,a,a,a,ab,ab,a,a,-,-,a,-,a,a,ab,a,a,a,ab,ab,a,ab,a,a,a,a,a,a,a,a,ab,a,ab,ab,ab,a,a,a,ab,ab,a,ab,ab,ab,ab,ab,a,ab,a,a,ab,a,ab,a,ab,ab,a,a,a,a,a,a,-,-,a,ab,a,ab,ab,a,ab,a,a,a,a,a,a,a,ab,a,a,a,ab,a,ab,a,-,-,a,a,a	13.83
I	A	10595	610	D1.10	ab,a,a,ab,a,a,a,ab,ab,a,a,ab,-,a,a,-,-,a,-,a,-,-,ab,a,ab,a,a,a,a,a,a,a,a,-,a,-,-,ab,a,a,a,ab,a,a,ab,ab,ab,-,ab,a,ab,a,a,ab,a,ab,a,ab,ab,a,a,a,a,a,a,a,ab,a,ab,a,-,ab,a,ab,a,a,a,a,a,-,a,ab,a,-,-,a,-,-,-,-,a,a,a,a	13.83
I	A	10595	627	D1.10	ab,a,a,ab,a,a,a,ab,ab,a,a,ab,-,a,a,-,a,-,a,a,-,ab,ab,a,ab,a,a,a,a,a,a,a,a,ab,a,ab,ab,ab,a,a,a,ab,a,a,ab,ab,ab,-,ab,a,ab,a,a,ab,a,ab,a,ab,ab,a,a,a,a,a,a,a,ab,a,ab,a,-,ab,a,-,a,a,a,a,a,-,a,ab,a,-,-,a,-,-,a,-,a,a,a,a	13.83
I	A	10595	745	D1.10	ab,a,a,ab,a,a,a,ab,ab,a,a,ab,a,a,a,a,a,ab,a,a,a,ab,ab,a,ab,a,a,a,a,a,a,a,a,ab,a,ab,ab,ab,a,a,a,ab,ab,a,ab,ab,ab,ab,ab,a,ab,a,a,ab,a,ab,a,ab,ab,a,a,a,a,a,a,a,ab,a,ab,a,ab,ab,a,ab,a,a,a,a,a,a,a,ab,a,a,a,ab,a,ab,a,a,a,a,a,a	13.83
I	A	10595	796	D1.10	ab,a,a,ab,a,a,a,ab,ab,a,a,ab,a,a,a,a,a,ab,a,a,a,ab,ab,a,ab,a,a,a,a,a,a,a,a,ab,a,ab,ab,ab,a,a,a,ab,ab,a,ab,ab,ab,ab,ab,a,ab,a,a,ab,a,ab,a,ab,ab,a,a,a,a,a,a,a,ab,a,ab,a,ab,ab,a,ab,a,a,a,a,a,a,a,ab,a,a,a,ab,a,ab,a,a,a,a,a,a	13.83
I	A	10595	998	B3.7	b,ab,ab,ab,ab,a,ab,ab,b,ab,ab,ab,a,a,a,ab,a,ab,a,a,ab,ab,b,a,b,ab,ab,ab,a,ab,ab,ab,a,ab,a,b,b,ab,a,a,ab,ab,ab,ab,b,ab,ab,ab,ab,a,ab,a,a,b,a,ab,a,b,ab,ab,ab,a,a,ab,a,a,ab,a,b,a,b,ab,ab,ab,ab,a,a,ab,ab,ab,a,b,ab,ab,ab,b,a,ab,a,a,a,a,a,a	13.83
I	A	10595	1044	B3.7	b,ab,ab,ab,ab,a,ab,ab,b,ab,ab,ab,-,a,a,ab,a,ab,a,a,ab,ab,b,a,b,ab,ab,ab,a,ab,ab,ab,a,ab,a,b,b,ab,a,a,ab,ab,ab,ab,b,ab,ab,ab,ab,a,ab,a,a,b,a,ab,a,b,ab,ab,ab,a,a,ab,a,a,ab,a,b,a,b,ab,ab,ab,ab,a,a,ab,ab,ab,a,b,ab,ab,ab,b,a,ab,a,a,a,a,a,a	13.83
I	A	1060	72103	D1.10	ab,a,a,ab,a,a,a,ab,ab,a,a,ab,a,a,a,a,a,ab,a,a,a,-,ab,a,ab,a,a,a,a,a,a,a,a,ab,a,ab,ab,ab,a,a,a,ab,ab,a,ab,-,ab,ab,ab,a,ab,a,a,-,a,ab,a,ab,ab,a,a,a,a,a,a,a,a,a,ab,a,ab,ab,a,ab,a,a,a,a,a,a,a,ab,a,a,a,ab,a,ab,a,-,a,a,a,a	13.83
I	A	106480	328	D1.10	ab,a,a,ab,a,a,a,ab,ab,a,a,ab,a,a,a,a,a,ab,a,a,a,ab,ab,a,ab,a,a,a,a,a,a,a,a,ab,a,ab,ab,-,a,a,a,a,ab,a,ab,-,ab,ab,ab,a,ab,a,a,ab,a,ab,a,ab,ab,a,a,a,a,a,a,a,ab,a,ab,a,ab,a,a,a,a,a,a,a,a,a,a,ab,a,a,a,-,a,a,a,a,a,a,a,a	13.83
I	A	106480	223	B3.7	b,ab,ab,ab,ab,a,ab,ab,b,ab,ab,ab,-,a,a,-,-,ab,a,a,ab,-,b,a,b,ab,b,ab,a,ab,ab,ab,a,ab,a,b,b,-,a,a,ab,ab,ab,ab,b,ab,ab,ab,ab,a,ab,a,a,b,a,ab,a,b,ab,ab,ab,a,a,ab,a,a,ab,a,b,a,b,-,ab,ab,ab,a,a,ab,ab,ab,a,b,ab,a,ab,b,a,-,a,-,a,a,a,a	13.83
I	A	10667	12712	D1.10	ab,a,a,ab,a,a,a,ab,ab,a,a,ab,a,a,a,a,a,ab,a,a,a,ab,ab,a,ab,a,a,a,a,a,a,a,a,ab,a,ab,ab,ab,a,a,a,a,ab,a,-,ab,-,ab,ab,a,ab,a,a,ab,a,ab,a,ab,ab,a,a,a,a,a,a,a,ab,a,ab,a,ab,ab,a,ab,a,a,a,a,a,a,a,ab,a,a,a,-,a,ab,a,a,a,a,a,a	13.83
I	A	10667	12744	B3.7	b,ab,ab,ab,ab,a,ab,ab,b,ab,ab,ab,a,a,a,ab,a,ab,a,a,ab,ab,b,a,b,ab,ab,ab,a,ab,ab,ab,a,ab,a,b,b,ab,a,a,ab,a,ab,ab,b,ab,a,ab,ab,a,ab,a,a,b,a,ab,a,b,ab,ab,ab,a,a,ab,a,a,ab,a,b,a,b,ab,ab,ab,ab,a,a,ab,ab,ab,a,b,ab,ab,ab,b,a,ab,a,a,a,a,a,a	13.83
I	A	10667	12841	B3.7	b,ab,ab,ab,ab,a,ab,ab,b,ab,ab,ab,a,a,a,ab,a,ab,a,a,ab,ab,b,a,b,ab,ab,ab,a,ab,ab,ab,a,-,a,b,b,ab,a,a,ab,ab,ab,ab,b,ab,ab,ab,ab,a,ab,a,a,b,a,ab,a,b,ab,ab,ab,a,a,ab,a,a,ab,a,b,a,b,ab,ab,ab,ab,a,a,ab,ab,ab,a,b,ab,ab,ab,b,a,ab,a,a,a,a,a,a	13.83
I	A	107768	402	D1.10	ab,a,a,ab,a,a,a,ab,ab,a,a,ab,a,-,-,a,a,a,a,a,a,-,ab,a,ab,a,a,a,a,a,a,a,a,ab,a,ab,ab,ab,a,a,a,ab,ab,a,ab,ab,ab,ab,ab,a,ab,a,a,ab,a,ab,a,ab,ab,a,a,a,a,a,a,a,ab,a,ab,a,ab,ab,a,ab,a,a,a,a,a,a,a,ab,a,a,a,ab,a,a,a,-,a,a,a,a	13.83
I	A	107768	476	D1.10	ab,a,a,ab,a,a,a,ab,ab,a,a,ab,-,a,a,a,a,ab,a,a,a,ab,ab,a,ab,a,a,a,a,a,a,a,a,ab,a,ab,ab,ab,a,a,a,ab,ab,a,ab,ab,ab,ab,ab,a,ab,a,a,ab,a,ab,a,ab,ab,a,a,a,a,a,a,a,ab,a,ab,a,ab,ab,a,ab,a,a,a,a,a,a,a,ab,a,a,a,ab,a,ab,a,-,a,a,a,a	13.83
I	A	107768	432	B3.7	b,ab,ab,ab,ab,a,ab,ab,b,ab,ab,ab,-,a,-,ab,a,a,a,a,ab,ab,b,a,b,ab,ab,ab,a,ab,ab,ab,a,ab,a,b,b,ab,a,a,ab,ab,ab,ab,b,ab,ab,ab,ab,a,ab,a,a,b,a,ab,a,b,ab,ab,ab,a,a,ab,a,a,ab,a,b,a,b,ab,ab,ab,ab,a,a,ab,ab,ab,a,b,ab,ab,ab,b,a,ab,a,-,a,a,a,a	13.83
I	A	108640	245	D1.10	ab,a,a,ab,a,a,a,ab,ab,a,a,ab,a,a,a,a,a,-,a,a,a,ab,ab,a,ab,a,a,a,a,a,a,a,a,ab,a,ab,ab,ab,a,a,a,ab,ab,a,ab,ab,ab,ab,ab,a,ab,a,a,ab,a,ab,a,ab,ab,a,a,a,a,a,a,a,ab,a,ab,a,ab,ab,a,ab,a,a,a,a,a,a,a,ab,a,a,a,ab,a,ab,a,a,a,a,a,a	13.83
I	A	108640	378	D1.10	ab,a,a,ab,a,a,a,ab,ab,a,a,ab,a,a,-,a,a,-,a,a,a,ab,ab,a,ab,a,a,a,a,a,a,a,a,ab,a,ab,ab,ab,a,a,a,ab,ab,a,ab,ab,ab,ab,ab,a,ab,a,a,ab,a,ab,a,ab,ab,a,a,a,a,a,a,a,ab,a,ab,a,ab,ab,a,ab,a,a,a,a,a,a,a,ab,a,a,a,ab,a,ab,a,a,a,a,a,a	13.83
I	A	108640	427	B3.7	b,ab,ab,ab,ab,a,ab,ab,b,ab,ab,ab,a,a,-,ab,-,ab,a,a,ab,ab,b,a,b,ab,b,ab,a,ab,ab,ab,a,ab,a,b,b,ab,a,a,ab,-,ab,ab,b,ab,ab,ab,ab,a,ab,a,a,b,a,ab,a,b,ab,ab,ab,a,a,ab,a,a,ab,a,b,a,b,ab,ab,ab,ab,a,a,ab,ab,ab,a,b,ab,ab,ab,b,a,-,a,a,a,a,a,-	13.83
I	A	108640	341	B3.7	b,ab,ab,ab,ab,a,ab,ab,b,ab,ab,ab,a,a,a,ab,a,ab,a,a,ab,ab,b,a,b,ab,-,ab,a,ab,ab,ab,a,ab,a,b,b,ab,a,a,ab,ab,ab,ab,b,ab,ab,ab,ab,a,ab,a,a,b,a,ab,a,b,ab,ab,ab,a,a,ab,a,a,ab,a,b,a,b,ab,ab,ab,ab,a,a,ab,ab,ab,a,b,ab,ab,ab,b,a,-,a,a,a,a,a,a	13.83
I	A	108640	87	B3.7	b,-,-,b,ab,a,ab,-,b,ab,ab,b,-,-,-,-,-,ab,a,-,ab,-,b,-,b,ab,-,ab,a,-,ab,ab,a,b,a,b,b,-,a,a,ab,ab,b,ab,b,-,-,a,ab,a,ab,a,a,b,a,ab,a,b,-,ab,-,a,a,ab,-,a,ab,a,b,a,b,b,ab,b,ab,a,a,ab,ab,ab,-,b,ab,-,ab,b,a,ab,a,-,-,a,-,-	13.83
I	A	108640	329	B3.7	b,ab,ab,ab,ab,a,ab,ab,b,ab,ab,ab,a,a,a,ab,a,ab,a,a,ab,ab,b,a,b,ab,ab,ab,a,ab,ab,ab,a,ab,a,b,b,ab,a,a,ab,ab,ab,ab,b,ab,ab,ab,ab,a,ab,a,a,b,a,ab,a,b,ab,ab,ab,a,a,ab,a,a,ab,a,b,a,b,ab,ab,ab,ab,a,a,ab,ab,ab,a,b,ab,ab,ab,b,a,ab,a,a,a,a,a,a	13.83
I	A	108640	469	B3.7	b,ab,ab,ab,ab,a,ab,ab,b,ab,ab,ab,-,a,-,ab,-,ab,a,-,ab,ab,b,a,b,ab,-,ab,a,ab,ab,ab,a,ab,a,b,b,ab,a,a,ab,ab,ab,ab,b,ab,ab,ab,ab,a,ab,a,a,b,a,ab,a,b,ab,ab,ab,a,a,ab,a,a,ab,a,b,a,b,ab,ab,ab,ab,a,a,ab,ab,-,a,b,ab,ab,ab,b,a,-,a,a,a,a,a,-	13.83
I	A	108640	476	B3.7	b,ab,ab,ab,ab,a,ab,ab,b,ab,ab,ab,-,a,-,ab,-,ab,a,-,ab,ab,b,a,b,ab,-,ab,a,ab,ab,ab,a,ab,a,b,b,ab,a,a,ab,ab,ab,ab,b,ab,ab,ab,ab,a,ab,a,a,b,a,ab,a,b,ab,ab,ab,a,a,ab,a,a,ab,a,b,a,b,ab,ab,ab,ab,a,a,ab,ab,-,a,b,ab,ab,ab,b,a,-,a,a,a,a,a,-	13.83
I	A	10939	4616	D1.10	ab,a,a,ab,a,a,a,ab,ab,a,a,ab,-,-,-,a,a,ab,-,-,a,-,ab,a,ab,a,a,a,a,a,a,a,a,ab,a,ab,ab,-,a,a,a,ab,ab,a,ab,ab,-,ab,ab,a,ab,a,a,-,a,-,a,ab,ab,a,a,a,a,a,a,a,ab,a,ab,a,ab,ab,a,ab,a,a,a,a,a,a,a,ab,a,-,-,ab,a,-,a,a,a,-,a,a	13.83
I	A	109882	205	D1.10	ab,a,a,ab,a,a,a,ab,-,a,a,ab,a,a,a,a,a,ab,a,a,a,ab,ab,a,ab,a,a,a,a,a,a,a,a,ab,a,ab,ab,ab,a,a,a,ab,ab,a,ab,ab,ab,ab,ab,a,ab,a,a,ab,a,ab,a,ab,ab,a,a,a,a,a,a,a,ab,a,-,a,ab,ab,a,-,a,ab,a,a,a,a,a,ab,a,a,a,ab,-,ab,-,-,a,a,a,a	13.83
I	A	11149	2822	D1.10	ab,a,a,ab,a,a,a,ab,ab,a,a,ab,-,a,a,a,a,ab,a,-,a,a,ab,a,ab,a,-,a,a,a,a,a,a,ab,a,ab,ab,ab,a,a,a,ab,ab,a,ab,ab,ab,ab,ab,a,ab,a,a,ab,a,ab,a,ab,ab,a,a,a,a,a,a,a,ab,a,ab,a,b,ab,a,ab,a,a,a,a,a,a,a,ab,a,a,a,ab,-,-,a,a,a,a,a,a	13.83
I	A	11149	2930	B3.7	b,ab,ab,ab,ab,a,ab,ab,b,ab,ab,ab,-,a,a,ab,a,ab,a,a,ab,a,b,a,b,ab,-,ab,a,ab,ab,ab,a,ab,a,b,b,ab,a,a,ab,ab,ab,ab,b,ab,ab,ab,ab,a,ab,a,a,b,a,ab,a,b,ab,ab,ab,a,a,ab,a,a,ab,a,b,a,b,ab,ab,ab,ab,a,a,ab,ab,ab,a,b,ab,ab,ab,b,a,ab,a,a,a,a,a,a	13.83
I	A	11149	2907	B3.7	b,ab,ab,ab,ab,a,ab,ab,b,ab,ab,ab,-,a,a,ab,a,ab,a,a,ab,a,b,a,b,ab,-,ab,a,ab,ab,ab,a,ab,a,b,b,ab,a,a,ab,ab,ab,ab,b,ab,ab,ab,ab,a,ab,a,a,b,a,ab,a,b,ab,ab,ab,a,a,ab,a,a,ab,a,b,a,b,ab,ab,ab,ab,a,a,ab,ab,ab,a,b,-,ab,ab,b,a,ab,a,a,a,a,a,a	13.83
I	A	112394	146	D1.10	ab,a,a,ab,a,a,a,ab,ab,a,a,ab,a,a,a,a,a,ab,a,a,a,ab,ab,a,ab,a,a,a,a,a,a,a,a,ab,a,ab,ab,ab,a,a,a,ab,ab,a,ab,ab,ab,ab,ab,a,ab,a,a,ab,a,ab,a,ab,ab,a,a,a,a,a,a,a,ab,a,ab,a,ab,ab,a,ab,a,a,a,a,a,a,a,-,a,a,a,ab,a,ab,a,a,a,a,a,a	13.83
I	A	112394	196	D1.10	ab,a,a,ab,a,a,a,ab,ab,a,a,ab,a,a,a,a,a,ab,a,a,a,ab,ab,a,ab,a,a,a,a,a,a,a,a,ab,a,ab,ab,ab,a,a,a,ab,ab,a,ab,ab,ab,ab,ab,a,ab,a,a,ab,a,ab,a,ab,ab,a,a,a,a,a,a,a,ab,a,ab,a,ab,ab,a,ab,a,a,a,a,a,a,a,ab,a,a,a,ab,a,ab,a,a,a,a,a,a	13.83
I	A	112394	89	B3.7	b,ab,ab,ab,ab,a,ab,ab,b,ab,ab,ab,-,a,a,ab,a,ab,a,a,ab,ab,b,a,b,ab,ab,ab,a,-,ab,ab,a,ab,a,b,b,ab,a,a,ab,ab,ab,ab,b,ab,ab,-,ab,a,ab,a,a,b,a,ab,a,b,b,ab,ab,a,a,ab,a,a,ab,a,b,a,b,ab,ab,ab,ab,a,a,ab,ab,ab,a,b,ab,ab,ab,b,a,ab,a,a,a,a,-,a	13.83
I	A	112394	97	B3.7	b,ab,ab,ab,ab,a,ab,ab,b,ab,ab,ab,-,a,a,ab,a,ab,a,a,ab,ab,b,a,b,ab,ab,ab,a,ab,ab,ab,a,ab,a,b,b,ab,a,a,ab,ab,ab,ab,b,ab,ab,ab,ab,a,ab,a,a,b,a,ab,a,b,ab,ab,ab,a,a,ab,a,a,ab,a,b,a,b,ab,ab,ab,ab,a,a,ab,ab,ab,a,b,ab,ab,ab,b,a,ab,a,a,-,a,a,a	13.83
I	A	11326	4054	D1.10	ab,a,a,ab,a,a,a,ab,ab,a,-,-,-,-,ab,a,-,-,-,-,a,ab,-,a,ab,a,a,a,a,-,a,a,a,ab,a,ab,ab,ab,a,a,a,ab,a,a,ab,ab,a,ab,ab,a,ab,a,a,ab,-,ab,a,a,a,a,a,a,a,a,a,a,ab,a,ab,a,ab,ab,a,ab,a,-,a,a,a,a,a,ab,a,a,a,ab,-,-,a,a,a,a,a,a	13.83
I	A	11326	4449	B3.7	b,ab,-,ab,ab,a,ab,ab,b,b,ab,ab,a,-,-,-,a,-,a,a,ab,ab,b,-,b,ab,ab,ab,a,b,ab,ab,a,ab,a,b,b,ab,a,a,ab,ab,-,-,b,a,-,ab,ab,a,ab,a,a,b,a,b,a,b,ab,b,ab,a,a,ab,a,a,b,a,b,a,b,ab,ab,ab,ab,a,a,ab,ab,ab,a,b,ab,ab,b,b,a,a,a,a,a,a,a,a	13.83
I	A	11326	4516	B3.7	b,ab,ab,ab,ab,a,ab,ab,b,-,-,-,-,-,-,ab,a,ab,-,-,ab,-,b,-,b,ab,ab,ab,a,-,ab,ab,a,-,a,b,b,ab,a,a,ab,ab,a,-,b,ab,-,ab,ab,a,ab,a,a,ab,a,-,a,b,ab,ab,ab,a,a,ab,a,a,ab,a,b,a,b,ab,ab,ab,ab,a,a,ab,ab,ab,a,b,ab,ab,ab,b,a,-,-,a,a,a,a,a	13.83
I	A	1134	21041	D1.10	ab,a,a,ab,a,a,a,ab,ab,a,a,ab,-,a,a,-,a,-,a,a,a,-,ab,a,ab,a,-,a,a,a,a,a,a,ab,a,ab,ab,ab,a,a,a,ab,ab,a,ab,ab,-,ab,ab,a,ab,a,a,ab,a,ab,a,ab,a,a,a,a,a,a,a,a,-,a,-,a,ab,ab,a,ab,a,a,a,a,a,a,a,-,a,a,a,ab,a,ab,a,a,a,a,a,a	13.83
I	A	1134	11636	B3.7	b,-,-,ab,b,a,ab,ab,-,ab,ab,ab,-,a,-,-,a,-,-,-,ab,-,b,a,b,ab,-,b,a,-,ab,ab,a,-,a,b,b,ab,-,a,ab,ab,ab,ab,b,-,ab,ab,ab,-,ab,a,a,b,a,ab,a,b,ab,ab,ab,a,a,ab,a,a,a,a,-,-,b,a,ab,ab,ab,a,a,ab,ab,ab,a,b,-,-,-,b,a,-,-,a,a,-,-,a	13.83
I	A	1134	54379	B3.7	b,ab,ab,ab,ab,a,ab,ab,b,ab,ab,ab,-,a,a,-,-,ab,a,a,ab,ab,b,a,b,ab,ab,ab,a,ab,ab,ab,a,ab,a,b,b,ab,a,a,ab,ab,ab,ab,b,ab,ab,ab,ab,a,ab,a,a,b,a,ab,a,b,ab,ab,ab,a,a,ab,a,a,ab,a,b,a,b,ab,ab,ab,ab,a,a,ab,ab,ab,-,-,b,b,ab,b,-,-,-,a,a,a,a,a	13.83
I	A	1134	64849	B3.7	b,-,ab,ab,ab,a,ab,ab,b,ab,ab,ab,-,a,a,-,a,ab,a,-,-,-,b,a,b,ab,ab,ab,a,ab,ab,ab,a,ab,a,b,-,ab,a,a,ab,ab,ab,-,b,ab,ab,ab,ab,a,ab,a,a,b,a,-,a,b,ab,ab,ab,a,a,ab,a,a,ab,a,b,a,b,ab,ab,ab,-,a,a,ab,ab,ab,-,-,-,ab,-,b,-,-,-,-,a,a,a,a	13.83
I	A	1134	66371	B3.7	b,ab,ab,a,ab,a,ab,ab,b,ab,ab,ab,-,a,a,ab,a,-,a,a,ab,ab,b,a,b,ab,ab,ab,a,ab,ab,ab,a,ab,a,b,b,ab,a,a,ab,ab,ab,ab,b,-,ab,ab,ab,a,ab,a,a,b,a,ab,a,b,a,ab,ab,a,a,ab,a,a,a,a,b,a,b,ab,ab,ab,ab,a,a,ab,ab,ab,-,b,ab,ab,b,-,-,-,-,-,a,a,a,-	13.83
I	A	1134	66335	B3.7	b,ab,ab,-,ab,a,ab,-,b,ab,ab,ab,-,a,a,ab,a,a,a,-,a,-,b,a,b,ab,ab,ab,a,ab,ab,ab,a,ab,a,b,b,ab,a,a,ab,ab,a,ab,b,a,ab,ab,ab,a,ab,a,a,b,a,ab,a,b,a,ab,ab,a,a,ab,a,a,a,a,b,a,b,ab,ab,ab,ab,a,a,ab,ab,ab,-,-,ab,ab,b,b,-,-,-,-,a,a,a,a	13.83
I	A	1134	66500	B3.7	b,ab,ab,ab,ab,a,ab,ab,b,ab,ab,ab,a,a,a,ab,a,ab,a,a,ab,ab,b,a,b,ab,ab,ab,a,ab,ab,ab,a,ab,a,b,b,ab,a,a,ab,ab,ab,ab,b,ab,ab,ab,ab,a,ab,a,a,b,a,ab,a,b,ab,ab,ab,a,a,ab,a,a,ab,a,b,a,b,ab,ab,ab,ab,a,a,ab,ab,ab,-,b,ab,ab,ab,b,a,ab,a,-,a,a,a,a	13.83
I	A	1134	54276	B3.7	b,ab,ab,ab,ab,a,ab,-,b,ab,ab,ab,-,a,-,ab,-,-,a,a,ab,ab,b,a,b,ab,-,ab,a,ab,ab,ab,a,ab,a,b,b,ab,a,a,ab,ab,ab,-,b,ab,ab,ab,ab,a,ab,a,a,b,a,ab,a,b,-,ab,ab,a,a,ab,-,a,a,-,b,a,b,ab,ab,ab,ab,a,a,ab,ab,ab,-,b,-,ab,b,b,-,-,-,-,a,a,a,-	13.83
I	A	1134	66524	B3.7	b,ab,ab,ab,ab,a,ab,ab,b,ab,ab,ab,a,a,a,ab,a,ab,a,a,ab,ab,b,a,b,ab,ab,ab,a,ab,ab,ab,a,ab,a,b,b,ab,a,a,ab,ab,ab,ab,b,ab,ab,ab,ab,a,ab,a,a,b,a,ab,a,b,ab,ab,ab,a,a,ab,a,a,ab,a,b,a,b,ab,ab,ab,ab,a,a,ab,ab,ab,a,b,ab,ab,ab,b,a,-,a,-,a,a,a,a	13.83
I	A	1134	20917	B3.7	b,ab,ab,ab,ab,a,ab,ab,b,ab,ab,ab,-,a,-,-,-,ab,a,-,ab,-,b,a,b,ab,-,ab,a,ab,ab,ab,a,ab,a,b,b,ab,a,a,ab,ab,ab,ab,b,ab,a,ab,ab,a,ab,a,a,b,a,ab,a,b,ab,ab,ab,a,a,ab,a,a,-,a,b,a,b,ab,ab,ab,ab,a,a,ab,ab,ab,a,b,ab,a,ab,b,a,b,a,a,a,a,a,a	13.83
I	A	1134	66278	B3.7	-,ab,-,-,ab,a,ab,ab,b,ab,ab,ab,-,a,a,-,a,-,-,-,-,-,-,a,b,ab,-,ab,a,ab,ab,ab,a,ab,a,b,b,ab,a,a,ab,-,a,ab,b,-,ab,-,ab,a,-,a,a,b,a,a,a,b,ab,ab,ab,a,a,ab,a,a,-,a,b,a,b,ab,ab,ab,ab,a,a,ab,ab,ab,-,-,a,ab,b,-,-,-,-,-,-,a,a,a	13.83
I	A	1134	11087	B3.7	b,-,ab,-,ab,a,ab,ab,-,ab,a,ab,-,-,a,-,-,ab,a,-,ab,-,b,-,b,ab,ab,ab,a,ab,ab,ab,a,-,a,b,b,ab,-,a,ab,ab,ab,ab,-,ab,-,ab,ab,a,ab,a,a,b,a,ab,a,b,-,ab,ab,a,a,ab,-,a,ab,a,b,a,b,ab,-,ab,ab,a,a,ab,ab,ab,a,b,ab,ab,b,b,a,-,a,a,a,a,a,a	13.83
I	A	1134	45740	B3.7	b,ab,ab,a,ab,a,ab,a,-,ab,ab,-,-,a,-,ab,a,-,a,-,-,-,b,a,b,ab,ab,ab,a,ab,ab,ab,a,-,a,-,b,a,a,a,ab,a,-,-,b,-,a,-,a,a,-,a,a,b,a,a,a,b,a,ab,ab,a,a,ab,a,a,a,a,b,a,-,a,ab,-,b,a,a,ab,ab,ab,a,b,b,b,-,-,a,-,a,-,a,-,a,a	13.83
I	A	1134	11096	B3.7	b,-,ab,b,ab,a,ab,ab,-,ab,a,ab,-,-,a,-,-,-,a,-,ab,-,b,a,b,ab,ab,ab,a,ab,ab,ab,a,-,a,b,b,ab,-,a,ab,ab,ab,ab,-,-,-,ab,ab,a,-,a,a,b,a,-,a,b,-,ab,ab,a,a,ab,-,a,-,a,b,a,b,ab,-,ab,ab,a,a,ab,ab,ab,a,b,ab,ab,b,b,a,-,a,a,a,a,a,a	13.83
I	A	1134	66526	B3.7	b,ab,ab,ab,ab,a,ab,ab,b,ab,ab,ab,a,a,a,ab,a,ab,a,a,ab,ab,b,a,b,ab,ab,ab,a,ab,ab,ab,a,ab,a,b,b,ab,a,a,ab,ab,ab,ab,b,ab,ab,ab,ab,a,ab,a,a,b,a,ab,a,b,ab,ab,ab,a,a,ab,a,a,-,a,b,a,b,ab,ab,ab,ab,a,a,ab,ab,ab,a,b,ab,ab,ab,b,a,-,a,-,a,a,a,a	13.83
I	A	1134	11098	B3.7	b,-,ab,b,ab,a,ab,ab,-,ab,a,ab,-,-,a,-,-,ab,a,-,ab,-,b,a,b,ab,ab,ab,a,ab,b,ab,a,b,a,b,b,ab,-,a,ab,ab,ab,ab,-,-,-,ab,ab,a,ab,a,a,b,a,ab,a,b,ab,ab,ab,a,a,ab,-,a,ab,a,b,a,b,ab,-,ab,ab,a,a,ab,ab,ab,a,b,ab,ab,b,b,a,-,a,a,a,a,a,a	13.83
I	A	1138	52330	D1.10	ab,a,a,ab,a,a,a,ab,ab,a,a,ab,-,a,a,a,-,ab,a,a,a,ab,ab,a,ab,a,a,a,a,a,a,a,a,ab,a,ab,ab,ab,a,a,a,ab,ab,a,ab,ab,ab,ab,ab,a,ab,a,a,ab,a,ab,a,ab,ab,a,a,a,a,a,a,a,ab,a,ab,a,ab,ab,a,ab,a,a,a,a,a,a,-,ab,a,a,-,ab,a,ab,-,-,a,a,a,a	13.83
I	A	1138	52516	D1.10	ab,a,a,ab,a,a,a,ab,ab,a,-,ab,-,a,-,a,-,-,a,-,-,-,ab,a,ab,a,a,a,a,a,a,a,a,ab,-,ab,ab,ab,a,a,a,ab,-,a,ab,-,-,ab,ab,a,ab,a,a,ab,a,ab,a,ab,ab,a,a,a,a,a,a,a,ab,a,-,a,-,ab,a,ab,a,a,a,a,a,a,a,ab,a,a,-,ab,a,-,-,a,a,a,a,a	13.83
I	A	1138	60590	B3.7	b,ab,ab,ab,ab,a,ab,ab,b,ab,ab,ab,a,a,a,ab,a,ab,a,a,ab,ab,b,a,b,ab,ab,ab,a,ab,ab,ab,a,ab,a,b,b,ab,a,a,ab,ab,ab,ab,b,ab,ab,ab,ab,a,ab,a,a,b,a,ab,a,b,ab,ab,ab,a,a,ab,a,a,ab,a,b,a,b,ab,ab,ab,ab,a,a,ab,ab,ab,a,b,ab,ab,ab,b,a,ab,a,-,a,a,a,a	13.83
I	A	1138	52469	B3.7	b,ab,ab,ab,-,a,ab,ab,b,ab,-,ab,-,a,-,ab,-,ab,a,-,-,ab,b,-,b,ab,ab,ab,a,b,ab,ab,a,-,a,b,b,ab,a,a,ab,ab,ab,ab,b,-,ab,ab,-,a,ab,a,a,b,a,ab,a,b,b,ab,ab,a,a,-,a,a,ab,a,b,a,b,ab,ab,-,ab,a,a,ab,ab,ab,a,b,ab,b,-,b,a,ab,-,a,a,a,a,a	13.83
I	A	1138	60746	B3.7	b,ab,ab,ab,ab,a,ab,ab,b,ab,ab,ab,a,a,a,ab,a,ab,a,a,ab,ab,b,a,b,ab,ab,ab,a,ab,ab,-,a,ab,a,b,b,ab,a,a,ab,ab,ab,ab,b,ab,ab,ab,ab,a,ab,a,a,b,a,ab,a,b,ab,ab,ab,a,a,ab,a,a,ab,a,b,a,b,ab,ab,ab,ab,a,a,ab,ab,ab,a,b,-,ab,ab,b,a,ab,a,-,a,a,a,a	13.83
I	A	1138	64021	B3.7	b,ab,ab,ab,ab,a,ab,ab,b,ab,ab,ab,a,a,a,ab,a,ab,a,a,ab,ab,b,a,b,ab,-,ab,a,ab,ab,ab,a,ab,a,b,b,ab,a,a,ab,ab,ab,ab,b,ab,-,ab,-,a,ab,a,a,b,a,ab,a,b,ab,ab,ab,a,a,ab,a,a,ab,a,b,a,b,ab,ab,-,ab,a,a,ab,ab,ab,a,b,ab,ab,ab,b,a,ab,a,a,a,-,a,a	13.83
I	A	1138	39758	B3.7	b,ab,ab,ab,b,a,ab,ab,b,ab,ab,ab,-,a,a,-,-,ab,a,-,ab,ab,b,a,b,-,ab,-,a,ab,-,ab,a,-,a,b,b,ab,a,a,ab,b,ab,ab,b,ab,ab,b,ab,a,-,a,a,b,a,ab,a,b,ab,ab,ab,a,a,b,a,a,ab,a,b,a,b,b,ab,ab,b,a,a,b,ab,-,-,b,b,ab,-,b,a,-,a,-,a,a,a,-	13.83
I	A	1138	39726	B3.7	b,ab,ab,ab,-,a,-,ab,b,ab,ab,ab,a,a,-,-,a,-,a,a,ab,ab,b,a,b,b,ab,-,a,ab,b,ab,-,ab,a,b,b,-,a,a,ab,-,ab,-,b,ab,ab,b,-,a,ab,a,a,b,a,ab,a,b,ab,-,ab,a,a,-,a,a,ab,a,b,a,b,b,ab,ab,-,a,a,b,ab,-,-,b,-,ab,b,b,a,-,a,-,a,a,-,a	13.83
I	A	1138	40060	B3.7	b,ab,ab,ab,ab,a,ab,ab,b,ab,ab,ab,a,a,a,ab,a,ab,a,a,ab,ab,b,a,b,ab,ab,ab,a,ab,ab,ab,a,ab,a,b,b,ab,a,a,ab,ab,b,ab,b,ab,ab,b,ab,a,ab,a,a,b,a,ab,a,b,ab,ab,ab,a,a,ab,a,a,ab,a,b,a,b,ab,ab,ab,-,a,a,ab,ab,ab,-,b,b,ab,b,b,-,-,-,-,a,a,a,-	13.83
I	A	1138	59283	B3.7	b,ab,ab,ab,ab,a,ab,ab,b,ab,ab,ab,a,a,a,ab,a,ab,a,a,-,ab,b,a,b,ab,ab,ab,a,ab,ab,ab,a,ab,a,b,b,ab,a,a,ab,ab,ab,ab,b,ab,ab,ab,ab,a,ab,a,a,b,a,ab,a,b,ab,ab,ab,a,a,ab,a,a,ab,a,b,a,b,ab,ab,ab,ab,a,a,ab,ab,ab,a,b,-,ab,a,b,a,-,-,-,a,a,a,a	13.83
I	A	1138	40032	B3.7	b,ab,ab,ab,ab,a,ab,ab,b,ab,ab,ab,a,a,a,ab,a,ab,a,a,ab,ab,b,a,b,ab,ab,ab,a,ab,ab,ab,a,ab,a,b,b,ab,a,a,ab,ab,-,ab,b,ab,ab,b,ab,a,ab,a,a,b,a,ab,a,b,ab,ab,ab,a,a,ab,a,a,ab,a,b,a,b,ab,ab,ab,b,a,a,ab,ab,ab,-,b,b,ab,b,b,-,-,-,-,a,a,a,a	13.83
I	A	1138	60758	B3.7	b,ab,ab,ab,ab,a,ab,ab,b,ab,ab,ab,a,a,a,ab,a,ab,a,a,ab,ab,b,a,b,ab,ab,ab,a,ab,ab,ab,a,ab,a,b,b,ab,a,a,ab,ab,ab,ab,b,ab,ab,ab,ab,a,ab,a,a,b,a,ab,a,b,ab,ab,ab,a,a,ab,a,a,ab,a,b,a,b,ab,ab,ab,ab,a,a,ab,ab,ab,a,b,ab,ab,ab,b,a,ab,a,-,a,a,a,a	13.83
I	A	1138	60311	B3.7	b,ab,ab,ab,ab,a,ab,ab,b,-,ab,ab,a,a,a,ab,a,ab,a,a,ab,ab,b,a,b,ab,ab,-,a,-,ab,ab,a,ab,a,b,b,ab,a,a,ab,-,ab,ab,b,-,-,ab,ab,a,ab,a,a,b,a,ab,a,b,ab,ab,ab,a,a,ab,a,a,ab,a,b,a,b,ab,ab,ab,ab,a,a,-,ab,ab,a,b,ab,ab,ab,b,a,ab,a,-,a,a,a,a	13.83
I	A	1138	52257	B3.7	b,-,ab,ab,ab,a,ab,ab,b,ab,b,ab,-,-,-,ab,-,ab,a,a,ab,ab,b,a,b,ab,ab,ab,a,-,ab,ab,a,ab,a,b,b,ab,a,a,ab,ab,ab,ab,b,ab,b,ab,ab,a,ab,a,a,b,a,ab,a,b,ab,ab,ab,a,a,ab,a,a,ab,a,b,a,b,ab,ab,ab,ab,a,a,ab,ab,ab,a,b,ab,ab,-,b,-,-,-,a,a,a,a,a	13.83
I	A	1138	40074	B3.7	b,ab,ab,ab,ab,a,ab,ab,b,ab,ab,ab,a,a,a,ab,a,ab,a,a,ab,ab,b,a,b,ab,ab,ab,a,ab,ab,ab,a,ab,a,b,b,ab,a,a,ab,ab,b,ab,b,ab,ab,b,ab,a,ab,a,a,b,a,ab,a,b,ab,ab,ab,a,a,ab,a,a,ab,a,b,a,b,ab,ab,ab,ab,a,a,ab,ab,ab,-,b,-,ab,b,b,-,-,-,-,a,a,a,a	13.83
I	A	1138	39926	B3.7	b,ab,ab,ab,b,a,b,-,b,ab,ab,ab,a,a,a,b,a,ab,a,a,ab,ab,b,a,b,ab,ab,-,a,ab,ab,-,a,b,a,b,b,ab,a,a,ab,ab,b,ab,b,ab,-,b,b,a,ab,a,a,b,a,ab,a,b,ab,ab,ab,a,a,-,a,a,ab,a,b,-,b,b,ab,ab,b,a,a,-,ab,-,-,b,b,ab,b,b,a,-,a,-,a,a,a,a	13.83
I	A	1138	60934	B3.7	b,-,-,ab,ab,a,ab,ab,-,ab,ab,ab,-,a,-,ab,-,-,a,a,-,ab,b,a,b,ab,ab,ab,a,-,ab,ab,-,ab,a,b,b,ab,-,a,ab,a,ab,ab,b,ab,-,ab,ab,a,ab,a,a,b,a,ab,a,b,ab,ab,ab,a,a,b,a,-,ab,-,-,a,b,ab,ab,ab,ab,a,a,ab,ab,ab,-,-,ab,-,ab,b,-,-,-,-,a,a,-,-	13.83
I	A	1138	52367	B3.7	b,ab,ab,-,-,a,ab,ab,b,ab,-,ab,-,-,a,ab,a,-,a,a,ab,ab,b,a,b,-,ab,-,a,ab,ab,ab,a,ab,a,b,b,ab,a,a,ab,ab,ab,ab,b,ab,-,b,b,a,ab,a,a,b,a,ab,a,b,-,ab,-,a,a,-,a,-,ab,a,b,a,b,ab,ab,ab,ab,a,a,ab,b,ab,a,b,ab,b,-,b,a,-,-,-,a,a,a,a	13.83
I	A	1138	58968	B3.7	b,ab,ab,ab,ab,a,ab,ab,b,ab,ab,ab,-,a,a,ab,-,ab,a,-,ab,ab,b,a,b,ab,-,ab,a,ab,ab,ab,a,ab,a,b,b,ab,a,a,ab,ab,-,ab,b,ab,ab,ab,ab,a,ab,a,a,b,a,ab,a,b,ab,ab,ab,a,a,ab,a,a,ab,a,b,a,b,ab,ab,ab,ab,a,a,ab,ab,ab,-,b,ab,ab,ab,b,a,-,-,-,a,a,a,a	13.83
I	A	1138	52263	B3.7	b,ab,ab,ab,ab,a,ab,ab,b,ab,-,-,-,a,-,-,-,ab,a,a,ab,ab,b,a,b,-,ab,ab,a,-,ab,ab,a,ab,a,b,b,ab,a,a,ab,ab,ab,ab,b,ab,ab,-,ab,a,ab,a,a,b,a,-,a,b,ab,ab,ab,a,a,ab,a,a,ab,a,b,a,b,ab,ab,ab,ab,a,a,ab,ab,ab,a,b,ab,ab,-,b,-,-,-,a,a,a,a,a	13.83
I	A	1138	39801	B3.7	b,ab,ab,ab,b,a,b,ab,b,-,-,ab,-,a,a,b,-,-,a,a,ab,ab,b,a,b,-,ab,ab,a,ab,ab,ab,a,-,a,b,b,b,a,a,b,-,ab,ab,b,ab,-,b,b,a,-,a,a,b,a,-,a,b,ab,b,ab,a,a,b,a,a,ab,a,b,a,b,b,ab,-,b,a,a,b,ab,b,-,b,b,ab,ab,b,a,-,-,-,a,a,a,a	13.83
I	A	1138	39907	B3.7	b,ab,ab,ab,b,a,b,-,b,ab,ab,ab,-,a,a,-,a,-,a,a,ab,ab,b,a,b,ab,ab,ab,a,ab,ab,-,a,b,a,b,b,ab,a,a,ab,-,b,-,b,ab,-,b,b,a,ab,a,a,b,a,-,a,b,ab,-,ab,a,a,b,a,a,ab,a,b,a,b,b,ab,-,-,a,a,b,ab,b,-,b,b,ab,b,b,a,a,a,-,a,a,a,a	13.83
I	A	1138	40017	B3.7	b,ab,ab,ab,ab,a,-,b,b,ab,ab,ab,a,a,a,-,a,-,a,a,ab,-,b,a,b,-,-,-,a,ab,-,b,a,ab,a,b,b,-,a,a,-,-,b,ab,b,ab,-,b,b,a,ab,a,a,b,a,b,a,b,ab,-,ab,a,a,ab,a,a,ab,a,b,a,b,b,ab,-,b,a,a,b,-,b,-,b,b,ab,b,b,-,-,-,-,a,a,a,a	13.83
I	A	1138	60815	B3.7	b,ab,ab,ab,ab,a,ab,ab,b,ab,ab,ab,a,a,a,ab,a,ab,a,a,ab,ab,b,a,b,ab,ab,ab,a,ab,ab,ab,a,ab,a,b,b,ab,a,a,ab,-,-,ab,b,ab,ab,ab,ab,a,ab,a,a,b,a,ab,a,b,ab,ab,ab,a,a,-,a,a,ab,a,b,a,b,ab,ab,-,-,a,a,ab,ab,-,a,b,ab,ab,ab,b,a,ab,a,-,a,a,a,a	13.83
I	A	1138	63682	B3.7	b,ab,ab,ab,ab,a,ab,ab,b,ab,ab,ab,a,a,-,ab,a,-,-,a,ab,-,b,a,b,ab,-,ab,a,ab,ab,ab,a,ab,a,b,b,ab,a,a,ab,ab,ab,-,b,ab,ab,-,ab,a,ab,a,a,b,a,ab,a,b,ab,b,-,a,a,ab,a,a,b,a,b,a,b,ab,ab,b,ab,a,a,ab,-,ab,a,b,-,ab,ab,b,a,b,a,-,a,-,a,a	13.83
I	A	1138	58877	B3.7	b,ab,ab,ab,ab,a,ab,ab,b,ab,ab,ab,-,a,a,-,-,-,a,-,-,-,b,-,b,ab,-,ab,a,ab,ab,ab,a,ab,a,b,b,ab,a,a,ab,ab,ab,ab,b,-,ab,ab,ab,a,ab,a,a,b,a,ab,a,b,ab,ab,ab,a,a,ab,a,a,ab,-,b,a,b,ab,ab,ab,ab,a,a,ab,ab,ab,-,b,ab,ab,a,b,a,-,-,-,a,-,a,a	13.83
I	A	1138	59322	B3.7	b,ab,ab,ab,ab,a,ab,ab,b,ab,ab,ab,a,a,a,-,a,ab,-,a,-,ab,b,a,b,ab,a,ab,a,ab,ab,ab,a,ab,a,b,b,ab,a,a,-,ab,ab,ab,b,ab,ab,ab,ab,a,ab,a,a,b,a,ab,a,b,ab,ab,ab,a,a,ab,a,a,ab,a,b,a,b,ab,ab,ab,ab,a,a,ab,ab,ab,a,b,a,b,a,b,a,-,-,-,a,a,a,a	13.83
I	A	1138	60368	B3.7	b,ab,ab,ab,ab,a,ab,ab,b,ab,ab,ab,a,a,a,-,a,ab,a,a,ab,ab,b,a,b,ab,ab,ab,a,ab,ab,ab,a,ab,a,b,b,ab,a,a,ab,ab,ab,ab,b,-,ab,ab,ab,a,ab,a,a,b,a,ab,a,b,ab,ab,ab,a,a,ab,a,a,ab,a,b,a,b,ab,ab,ab,ab,a,a,ab,ab,ab,a,b,-,-,a,b,a,ab,a,-,a,a,a,a	13.83
I	A	1138	40081	B3.7	b,ab,ab,ab,ab,a,ab,ab,b,ab,ab,ab,a,a,a,ab,a,ab,a,a,ab,ab,b,a,b,ab,ab,ab,a,ab,ab,ab,a,ab,a,b,b,ab,a,a,ab,-,b,ab,b,ab,ab,b,-,a,ab,a,a,b,a,ab,a,b,ab,ab,ab,a,a,ab,a,a,ab,a,b,a,b,ab,ab,ab,-,a,a,-,ab,b,-,b,-,ab,b,b,-,-,-,-,a,a,a,a	13.83
I	A	1138	60458	B3.7	b,ab,ab,ab,ab,a,ab,ab,b,ab,ab,ab,a,a,a,ab,a,ab,a,a,ab,ab,b,a,b,ab,ab,ab,a,ab,ab,ab,a,ab,a,b,b,ab,a,a,ab,ab,ab,ab,b,ab,ab,ab,ab,a,ab,a,a,b,a,ab,a,b,ab,ab,ab,a,a,ab,a,a,ab,a,b,a,b,ab,ab,ab,ab,a,a,ab,ab,ab,a,b,ab,ab,ab,b,a,ab,a,-,a,a,a,a	13.83
I	A	1138	58890	B3.7	b,ab,ab,ab,ab,a,ab,ab,b,ab,ab,ab,-,a,a,-,a,-,a,-,ab,ab,b,a,-,ab,-,ab,a,ab,ab,ab,a,ab,a,b,b,ab,a,a,ab,ab,ab,ab,b,ab,ab,ab,ab,a,ab,a,a,b,a,ab,a,b,ab,ab,ab,a,a,ab,a,a,ab,-,b,a,b,ab,ab,ab,ab,a,a,ab,ab,ab,-,b,ab,ab,a,b,a,-,-,-,a,-,a,a	13.83
I	A	1138	60532	B3.7	b,ab,ab,ab,ab,a,ab,ab,b,ab,ab,ab,a,a,a,ab,a,ab,a,a,ab,ab,b,a,b,ab,ab,ab,a,ab,ab,ab,a,ab,a,b,b,ab,a,a,ab,ab,ab,ab,b,ab,ab,ab,ab,a,ab,a,a,b,a,ab,a,b,ab,ab,ab,a,a,ab,a,a,ab,a,b,a,b,ab,ab,ab,ab,a,a,ab,ab,ab,-,b,ab,ab,ab,b,a,ab,a,-,a,a,a,a	13.83
I	A	1138	39741	B3.7	b,-,ab,ab,b,a,-,ab,b,ab,ab,-,a,a,-,-,-,-,a,a,ab,ab,b,a,b,-,ab,-,a,ab,-,ab,-,-,a,b,b,-,a,a,b,b,ab,-,b,ab,ab,-,-,a,-,a,a,b,a,ab,a,b,ab,-,ab,a,a,-,a,a,-,a,b,a,b,b,ab,ab,b,a,a,b,ab,ab,-,b,-,ab,-,b,a,-,a,-,a,a,a,-	13.83
I	A	1142	97541	D1.10	ab,a,a,ab,a,a,a,ab,ab,a,a,ab,a,a,a,a,a,ab,a,a,a,ab,ab,a,ab,a,a,a,a,a,a,a,a,ab,a,ab,ab,ab,a,a,a,ab,ab,a,ab,ab,ab,ab,ab,a,ab,a,a,ab,a,ab,a,ab,ab,a,a,a,a,a,a,a,ab,a,ab,a,ab,ab,a,ab,a,a,a,a,a,a,a,ab,a,a,a,ab,a,ab,a,a,a,a,a,a	13.83
I	A	1142	97568	B3.7	b,ab,ab,ab,ab,a,ab,ab,b,ab,ab,ab,a,a,a,-,a,ab,a,a,ab,ab,b,a,b,ab,ab,ab,a,ab,ab,ab,a,ab,a,b,b,ab,a,a,ab,ab,ab,ab,b,ab,ab,ab,ab,a,ab,a,a,b,a,ab,a,b,ab,ab,ab,a,a,ab,a,a,ab,a,b,a,b,ab,ab,ab,ab,a,a,ab,ab,ab,a,b,ab,ab,ab,b,a,ab,a,a,a,a,a,a	13.83
I	A	1142	97373	B3.7	b,ab,ab,ab,ab,a,ab,ab,b,ab,ab,ab,a,a,a,ab,a,ab,a,a,ab,ab,b,a,b,ab,ab,ab,a,ab,ab,ab,a,ab,a,b,b,ab,a,a,ab,ab,ab,ab,b,ab,ab,ab,ab,a,ab,a,a,b,a,ab,a,b,ab,ab,ab,a,a,ab,a,a,ab,a,b,a,b,ab,ab,ab,ab,a,a,ab,ab,ab,a,b,ab,ab,ab,b,a,ab,a,a,a,a,a,a	13.83
I	A	114229	183	D1.10	ab,a,a,ab,a,a,a,ab,ab,a,a,ab,a,a,a,a,a,ab,a,a,a,ab,ab,a,ab,a,a,a,a,a,a,a,a,ab,a,ab,ab,ab,a,a,a,ab,ab,a,ab,ab,ab,ab,ab,a,ab,a,a,ab,a,ab,a,ab,ab,a,a,a,a,a,a,a,ab,a,ab,a,ab,ab,a,ab,a,a,a,a,a,a,a,ab,a,a,a,ab,a,ab,a,a,a,a,a,a	13.83
I	A	114229	217	D1.10	ab,a,a,ab,a,a,a,-,ab,a,a,ab,a,a,a,a,a,ab,a,a,a,ab,ab,a,ab,a,a,a,a,a,a,a,a,ab,a,ab,ab,ab,a,a,a,ab,ab,a,ab,ab,ab,-,ab,a,ab,a,a,ab,a,ab,a,ab,ab,a,a,a,a,a,a,a,ab,a,ab,a,ab,ab,a,-,a,a,a,a,a,a,a,ab,a,a,a,ab,a,ab,a,a,a,a,a,a	13.83
I	A	114229	244	D1.10	ab,a,a,ab,a,a,a,ab,ab,a,a,ab,a,a,a,a,a,ab,a,a,a,ab,ab,a,ab,a,a,a,a,a,a,a,a,ab,a,ab,ab,ab,a,a,a,ab,ab,a,ab,ab,ab,ab,ab,a,ab,a,a,ab,a,ab,a,ab,ab,a,a,a,a,a,a,a,ab,a,ab,a,ab,ab,a,ab,a,a,a,a,a,a,a,ab,a,a,a,ab,a,ab,a,a,a,a,a,a	13.83
I	A	114229	434	D1.10	ab,a,a,ab,a,a,a,ab,ab,a,a,ab,a,-,a,a,a,ab,a,a,a,ab,ab,a,ab,a,a,a,a,a,a,a,a,ab,a,ab,ab,ab,a,a,a,ab,ab,a,ab,ab,ab,ab,ab,a,ab,a,a,ab,a,ab,a,ab,ab,a,a,a,a,a,a,a,ab,a,ab,a,ab,ab,a,ab,a,a,a,a,a,a,a,ab,a,a,a,ab,a,ab,a,a,a,a,a,a	13.83
I	A	114229	95	B3.7	b,ab,ab,ab,ab,a,ab,-,b,ab,ab,ab,a,a,a,ab,-,ab,a,a,ab,ab,b,-,b,ab,ab,ab,a,ab,ab,ab,a,ab,a,b,b,b,a,a,ab,-,ab,ab,b,ab,ab,ab,ab,a,ab,a,a,b,a,ab,a,b,ab,ab,ab,a,a,ab,a,a,ab,a,b,a,b,ab,ab,ab,ab,a,a,ab,ab,ab,a,b,ab,ab,ab,b,a,ab,a,a,a,a,a,a	13.83
I	A	114229	120	B3.7	b,-,ab,ab,-,a,ab,b,b,ab,ab,-,a,a,a,ab,a,ab,a,a,ab,ab,b,a,b,ab,ab,ab,a,ab,ab,ab,a,ab,a,b,b,ab,a,a,ab,ab,ab,ab,b,ab,ab,ab,ab,a,ab,a,a,b,a,ab,a,b,-,ab,ab,a,a,ab,a,a,ab,a,b,a,b,-,ab,ab,ab,a,a,ab,ab,ab,a,b,ab,ab,ab,b,a,ab,a,a,a,a,a,a	13.83
I	A	11626	9776	D1.10	ab,a,a,ab,a,a,a,ab,ab,a,a,ab,a,a,a,-,a,-,a,-,a,ab,ab,a,ab,a,a,a,a,a,a,a,a,ab,a,ab,ab,ab,a,a,a,ab,ab,a,ab,ab,ab,a,a,a,ab,a,a,ab,a,ab,a,-,-,a,a,a,a,a,a,a,ab,a,ab,a,-,-,a,ab,a,a,a,a,a,a,a,ab,a,a,a,ab,a,a,-,a,a,a,a,a	13.83
I	A	11626	7647	B3.7	b,ab,ab,ab,ab,a,ab,ab,b,ab,ab,ab,-,a,a,-,a,ab,a,a,-,ab,b,a,b,ab,ab,ab,a,ab,-,ab,a,ab,a,b,b,ab,a,a,ab,ab,ab,ab,b,-,ab,ab,ab,a,-,a,a,b,a,ab,a,b,ab,ab,ab,a,a,ab,a,a,ab,a,b,a,b,ab,ab,ab,ab,a,a,ab,ab,ab,a,b,ab,ab,ab,b,a,ab,-,-,a,a,a,a	13.83
I	A	11626	7730	B3.7	b,ab,ab,ab,ab,a,ab,ab,b,ab,ab,ab,-,a,a,ab,-,ab,a,a,-,ab,b,a,b,ab,ab,ab,a,ab,-,ab,a,ab,a,b,b,ab,a,a,-,ab,ab,ab,b,ab,ab,ab,ab,a,ab,a,a,b,a,ab,a,b,ab,ab,ab,a,a,ab,a,a,ab,-,b,a,b,ab,ab,ab,ab,a,a,ab,ab,ab,-,b,-,ab,ab,b,-,-,a,-,a,a,a,a	13.83
I	A	11626	7387	B3.7	b,ab,ab,ab,ab,a,ab,ab,b,ab,ab,ab,-,a,-,ab,a,ab,a,-,-,-,b,a,b,ab,ab,ab,a,-,ab,ab,a,ab,a,b,b,b,a,a,ab,ab,ab,ab,b,ab,ab,ab,ab,a,ab,a,a,b,a,-,a,b,ab,ab,ab,a,a,ab,a,a,ab,a,b,a,b,ab,ab,ab,ab,a,a,ab,ab,ab,a,b,-,a,ab,b,a,ab,a,-,a,a,a,a	13.83
I	A	11626	7431	B3.7	b,ab,ab,ab,ab,a,ab,ab,b,ab,ab,ab,a,a,a,ab,a,ab,a,-,ab,ab,b,a,b,ab,ab,ab,a,ab,ab,ab,a,ab,a,b,b,ab,a,a,ab,ab,ab,ab,b,ab,ab,ab,ab,a,ab,a,a,b,a,ab,a,b,ab,ab,ab,a,a,ab,a,a,ab,a,b,a,b,ab,ab,ab,ab,a,a,ab,ab,ab,a,b,b,a,ab,b,a,ab,a,-,a,a,a,a	13.83
I	A	11626	7701	B3.7	b,ab,ab,ab,ab,a,ab,-,b,-,ab,ab,a,a,a,ab,a,ab,a,a,-,ab,b,a,b,ab,ab,ab,a,-,b,ab,a,ab,a,b,b,-,a,a,-,ab,ab,ab,b,ab,ab,ab,ab,a,ab,a,a,b,a,ab,a,b,ab,ab,ab,a,a,ab,a,a,ab,a,b,a,b,ab,ab,ab,ab,a,a,ab,-,ab,a,b,b,ab,ab,b,a,b,a,-,a,a,a,a	13.83
I	A	11680	2367	D1.10	ab,a,a,ab,a,a,a,ab,ab,a,a,ab,a,a,-,-,a,ab,a,-,-,ab,ab,a,ab,a,-,a,a,a,a,a,a,ab,a,ab,ab,ab,a,a,a,ab,ab,a,ab,ab,ab,ab,ab,a,ab,a,a,ab,a,ab,a,ab,ab,a,a,a,a,a,a,a,ab,a,ab,a,ab,ab,a,ab,-,a,a,a,a,a,a,ab,a,a,a,ab,a,ab,a,a,a,a,a,a	13.83
I	A	11680	2286	B3.7	b,ab,ab,ab,ab,a,ab,ab,b,ab,ab,ab,a,a,a,ab,a,ab,a,-,ab,ab,b,a,b,ab,ab,ab,a,ab,ab,ab,a,ab,a,b,b,ab,a,a,ab,ab,ab,ab,b,ab,ab,ab,ab,a,ab,a,a,b,a,ab,a,b,ab,ab,ab,a,a,ab,a,a,ab,a,b,a,b,ab,ab,ab,ab,a,a,ab,ab,ab,a,b,ab,ab,ab,b,a,ab,a,a,a,a,a,a	13.83
I	A	1191	68762	D1.10	ab,a,a,ab,a,a,a,ab,ab,a,a,ab,a,a,a,a,a,ab,a,a,a,ab,ab,a,ab,a,a,a,a,a,a,a,a,-,a,ab,-,-,a,a,a,-,ab,a,-,ab,ab,a,-,a,ab,a,a,a,a,ab,a,-,ab,a,a,a,a,a,a,a,ab,a,ab,a,ab,ab,a,ab,a,a,a,a,a,a,a,ab,a,a,a,a,a,ab,a,-,a,a,a,a	13.83
I	A	1191	68828	D1.10	ab,a,a,ab,a,a,a,b,-,a,a,a,a,a,a,a,a,ab,a,a,a,-,-,a,a,a,a,a,a,a,a,a,a,-,a,ab,-,-,a,a,a,a,ab,a,a,-,-,-,a,a,b,a,a,-,a,ab,a,b,ab,a,a,a,a,a,a,a,ab,a,ab,a,ab,-,a,ab,a,a,a,a,a,a,a,ab,a,a,a,-,a,ab,a,a,a,a,a,a	13.83
I	A	1191	31207	B3.7	b,ab,ab,a,ab,a,ab,a,b,ab,ab,a,a,a,a,ab,a,a,a,a,ab,a,b,a,b,ab,ab,ab,a,ab,ab,ab,a,a,a,b,b,a,a,a,ab,a,a,ab,b,a,a,a,a,a,a,a,a,b,a,a,a,b,a,ab,ab,a,a,ab,a,a,a,a,b,a,b,a,ab,a,ab,a,a,ab,ab,ab,a,b,b,ab,ab,b,a,a,a,-,a,a,a,a	13.83
I	A	1191	69047	B3.7	b,ab,ab,a,ab,a,ab,a,b,ab,ab,a,a,a,a,ab,a,a,a,a,ab,a,b,a,b,ab,ab,ab,a,ab,ab,ab,a,a,a,b,b,a,a,a,ab,a,a,ab,b,a,a,a,a,a,a,a,a,b,a,a,a,b,a,ab,ab,a,a,ab,a,a,a,a,b,a,b,a,ab,a,ab,a,a,ab,ab,ab,a,b,ab,ab,ab,b,a,a,a,a,a,a,a,a	13.83
I	A	1191	36609	B3.7	b,ab,ab,a,ab,a,ab,a,b,ab,ab,a,a,a,a,ab,a,a,a,a,ab,a,b,a,b,ab,ab,ab,a,ab,ab,ab,a,a,a,b,b,a,a,a,ab,a,a,ab,b,a,a,a,a,a,a,a,a,b,a,a,a,b,a,ab,ab,a,a,ab,a,a,a,a,b,a,b,a,ab,a,ab,a,a,ab,ab,ab,a,b,ab,ab,ab,b,a,-,a,-,a,a,a,a	13.83
I	A	1191	30840	B3.7	b,ab,ab,a,ab,a,ab,a,b,ab,ab,a,a,a,a,ab,a,a,a,a,ab,a,b,a,b,ab,ab,ab,a,ab,ab,ab,a,a,a,b,b,a,a,a,ab,a,a,ab,b,a,a,a,a,a,a,a,a,b,a,a,a,b,-,ab,ab,a,a,ab,a,a,a,a,b,a,b,a,ab,a,ab,a,a,ab,ab,ab,a,b,b,ab,ab,-,a,-,a,-,a,a,a,a	13.83
I	A	1191	30839	B3.7	b,ab,ab,a,ab,a,ab,a,b,ab,ab,a,a,a,a,ab,a,a,a,-,ab,a,b,a,b,ab,ab,ab,a,ab,ab,ab,a,a,a,b,b,a,a,a,ab,a,a,ab,b,a,a,a,a,a,a,a,a,b,a,a,a,b,-,ab,ab,a,a,ab,a,a,a,a,b,a,b,a,ab,a,ab,a,a,ab,ab,ab,a,b,b,ab,ab,-,a,-,a,-,a,a,a,a	13.83
I	A	1191	31245	B3.7	b,ab,ab,a,ab,a,ab,a,b,ab,ab,a,a,a,a,ab,a,a,a,a,ab,a,b,a,b,ab,ab,ab,a,ab,ab,ab,a,a,a,b,b,a,a,a,ab,a,a,ab,b,a,a,a,a,a,a,a,a,b,a,a,a,b,a,ab,ab,a,a,ab,a,a,a,a,b,a,b,a,ab,a,ab,a,a,ab,ab,ab,a,b,ab,ab,ab,b,a,a,a,-,a,a,a,a	13.83
I	A	1191	69263	B3.7	b,ab,ab,a,ab,a,ab,a,b,ab,ab,a,a,a,a,ab,a,a,a,a,ab,a,b,a,b,ab,ab,ab,a,ab,ab,ab,a,a,a,b,b,a,a,a,ab,a,a,ab,b,a,a,a,a,a,a,a,a,b,a,a,a,b,a,ab,ab,a,a,ab,a,a,-,a,b,a,b,a,ab,a,ab,a,a,ab,ab,ab,a,b,ab,ab,ab,b,a,-,a,-,a,a,a,a	13.83
I	A	1191	68976	B3.7	b,ab,ab,ab,ab,a,ab,ab,b,ab,ab,ab,a,a,a,ab,a,ab,a,a,ab,ab,b,a,b,ab,ab,ab,a,ab,ab,ab,a,ab,a,b,b,ab,a,a,ab,ab,ab,ab,b,ab,ab,ab,ab,a,ab,a,a,b,a,ab,a,b,ab,ab,ab,a,a,ab,a,a,ab,a,b,a,b,ab,ab,ab,ab,a,a,ab,ab,ab,a,b,ab,ab,ab,b,a,ab,a,a,a,a,a,a	13.83
I	A	1191	37320	B3.7	b,ab,-,-,ab,a,ab,a,b,ab,-,a,-,a,-,ab,a,a,a,-,ab,-,b,a,b,ab,ab,ab,a,ab,ab,ab,a,a,a,b,b,a,a,a,ab,a,-,-,b,a,a,a,a,a,a,a,a,b,a,a,a,b,-,ab,ab,a,a,ab,a,a,a,a,-,a,b,a,ab,a,ab,a,a,ab,ab,ab,a,-,-,b,-,-,-,-,-,-,a,a,a,a	13.83
I	A	1191	30986	B3.7	b,ab,ab,a,ab,a,ab,a,b,ab,ab,a,a,a,a,ab,a,a,a,a,ab,a,b,a,b,ab,ab,ab,a,ab,ab,ab,a,a,a,b,b,a,a,a,ab,a,a,ab,b,a,a,a,a,a,a,a,a,b,a,a,a,b,a,ab,ab,a,a,ab,a,a,a,a,b,a,b,a,ab,a,ab,a,a,ab,ab,ab,a,b,ab,ab,ab,b,a,-,a,a,a,a,a,a	13.83
I	A	1191	36572	B3.7	b,ab,ab,a,ab,a,ab,a,b,ab,ab,a,a,a,a,ab,a,a,a,a,ab,a,-,a,b,ab,ab,ab,a,ab,ab,ab,a,a,a,b,b,a,a,a,ab,a,a,ab,b,a,a,a,a,a,a,a,a,b,a,a,a,b,a,ab,ab,a,a,ab,a,a,a,a,b,a,b,a,ab,a,ab,a,a,ab,ab,ab,a,-,ab,ab,a,b,a,-,a,-,a,a,a,a	13.83
I	A	1191	31451	B3.7	-,ab,ab,-,ab,a,ab,a,b,ab,ab,a,-,a,-,ab,-,a,a,a,ab,-,b,a,b,ab,ab,ab,a,-,ab,ab,a,a,a,b,b,a,-,a,-,-,a,ab,b,a,a,-,a,a,a,a,a,b,a,a,a,b,-,-,ab,a,a,ab,a,a,a,a,-,a,b,-,ab,a,ab,a,a,ab,ab,ab,-,-,-,-,a,b,-,-,-,-,a,a,a,a	13.83
I	A	1191	31125	B3.7	b,ab,ab,a,ab,a,ab,a,b,ab,ab,a,a,a,a,ab,a,a,a,a,ab,a,b,a,b,ab,ab,ab,a,ab,ab,ab,a,a,a,b,b,a,a,a,ab,a,a,ab,b,a,a,a,a,a,a,a,a,b,a,a,a,b,a,ab,ab,a,a,ab,a,a,a,a,b,a,b,a,ab,a,ab,a,a,ab,ab,ab,a,b,ab,ab,ab,b,a,-,a,a,a,a,a,a	13.83
I	A	1191	30858	B3.7	b,ab,ab,a,ab,a,ab,a,b,ab,ab,a,a,a,a,ab,a,a,a,-,ab,a,b,a,b,ab,ab,ab,a,ab,ab,ab,a,a,a,b,b,a,a,a,ab,a,a,ab,b,a,a,a,a,a,a,a,a,b,a,a,a,b,a,ab,ab,a,a,ab,a,a,a,a,b,a,b,a,ab,a,ab,a,a,ab,ab,ab,a,b,b,ab,ab,-,a,-,a,-,a,a,a,a	13.83
I	A	1191	37287	B3.7	b,ab,ab,-,ab,a,ab,a,b,ab,ab,a,a,a,a,ab,a,a,a,a,ab,-,b,a,b,ab,ab,ab,a,ab,ab,ab,a,a,a,b,b,a,a,a,ab,a,a,ab,b,a,a,a,a,a,a,a,a,b,a,a,a,b,a,ab,ab,a,a,ab,a,a,a,a,b,a,b,a,ab,a,ab,a,a,ab,ab,ab,a,b,-,b,-,-,a,-,-,-,a,a,a,a	13.83
I	A	11944	7949	D1.10	ab,a,a,ab,a,a,a,ab,ab,a,a,ab,a,a,a,a,a,ab,-,a,a,ab,ab,a,ab,a,a,a,a,a,a,a,a,ab,a,ab,ab,ab,a,a,a,ab,ab,a,ab,ab,-,ab,ab,a,ab,a,a,ab,a,ab,a,ab,ab,a,a,a,a,a,a,a,-,a,ab,a,-,ab,a,ab,a,a,a,a,a,a,a,ab,a,a,a,ab,a,ab,a,-,a,a,a,a	13.83
I	A	11944	7955	D1.10	ab,a,a,ab,a,a,a,ab,ab,a,a,ab,a,a,-,a,a,ab,-,a,a,ab,ab,a,ab,a,a,a,a,a,a,a,a,ab,a,ab,ab,ab,a,a,a,ab,ab,a,ab,ab,-,ab,ab,a,ab,a,a,ab,a,ab,a,ab,ab,a,a,a,a,a,a,a,ab,a,ab,a,ab,ab,a,ab,a,a,a,a,a,a,a,ab,a,a,a,ab,a,ab,a,-,a,a,a,a	13.83
I	A	11944	7732	B3.7	b,ab,ab,ab,ab,a,ab,ab,b,ab,ab,ab,-,a,a,-,a,ab,a,a,ab,ab,b,a,b,ab,-,ab,a,ab,ab,ab,a,ab,a,b,b,ab,a,a,ab,ab,ab,ab,b,ab,b,ab,ab,a,ab,a,a,b,a,ab,a,b,ab,ab,ab,a,a,ab,a,a,ab,a,b,a,b,ab,ab,ab,ab,a,a,ab,ab,ab,a,b,ab,ab,ab,b,a,ab,a,-,a,a,a,a	13.83
I	A	11944	7783	B3.7	b,ab,ab,ab,ab,a,ab,ab,b,ab,ab,ab,a,a,a,-,-,ab,a,a,ab,-,b,a,b,ab,ab,ab,a,ab,ab,ab,a,ab,a,b,b,ab,a,a,ab,ab,ab,ab,b,ab,ab,ab,ab,a,ab,a,a,b,a,ab,a,b,ab,ab,ab,a,a,ab,a,a,ab,a,b,a,b,ab,ab,ab,ab,a,a,ab,ab,ab,a,b,ab,ab,ab,b,a,ab,a,a,a,a,a,a	13.83
I	A	121436	105	D1.10	ab,a,a,ab,a,a,a,ab,ab,a,a,-,-,a,-,-,a,ab,a,-,a,-,ab,-,ab,a,a,a,a,a,a,a,a,ab,a,ab,ab,ab,a,a,a,ab,ab,a,ab,-,ab,ab,-,a,ab,a,a,ab,a,ab,a,ab,ab,a,a,a,a,a,a,a,ab,a,ab,a,ab,ab,a,-,a,a,a,a,a,a,a,ab,a,a,a,a,a,ab,-,a,a,-,a,a	13.83
I	A	121436	269	B3.7	b,ab,ab,ab,ab,a,ab,ab,b,ab,ab,ab,-,a,a,b,a,ab,a,a,ab,ab,b,a,b,ab,ab,ab,a,ab,ab,ab,a,ab,a,b,b,ab,a,a,ab,ab,ab,ab,b,ab,ab,ab,ab,a,ab,a,a,b,a,ab,a,b,ab,ab,ab,a,a,ab,a,a,ab,a,b,a,b,ab,ab,ab,ab,a,a,ab,ab,ab,a,b,b,ab,ab,b,a,ab,a,a,a,a,a,a	13.83
I	A	121436	243	B3.7	b,ab,ab,ab,-,a,ab,ab,b,ab,ab,-,-,a,a,-,a,ab,a,a,ab,ab,b,a,b,ab,ab,ab,a,ab,ab,ab,a,ab,a,b,b,ab,a,a,ab,ab,ab,-,b,ab,ab,ab,ab,a,-,a,a,b,a,ab,a,b,b,ab,b,a,a,ab,a,a,ab,a,b,a,b,b,ab,ab,ab,a,a,ab,ab,-,a,b,b,ab,-,b,a,ab,a,a,a,a,a,a	13.83
I	A	123700	301	D1.10	ab,a,a,ab,a,a,a,ab,ab,a,a,ab,a,a,a,a,a,-,a,a,a,ab,ab,a,-,a,a,a,a,a,a,a,a,ab,a,ab,ab,ab,a,a,a,ab,ab,a,ab,ab,ab,ab,ab,a,ab,a,a,ab,a,ab,a,ab,ab,a,a,a,a,a,a,a,ab,a,ab,a,-,ab,a,ab,a,a,a,a,a,a,a,ab,a,a,a,a,a,a,a,a,a,a,a,a	13.83
I	A	123700	280	B3.7	b,ab,ab,ab,ab,a,ab,ab,b,ab,ab,ab,a,a,a,-,a,ab,a,a,ab,b,b,a,-,ab,ab,ab,a,ab,ab,ab,a,ab,a,b,b,ab,a,a,ab,ab,ab,ab,b,ab,ab,ab,ab,a,ab,a,a,b,a,ab,a,b,ab,ab,ab,a,a,ab,a,a,ab,a,b,a,b,ab,ab,ab,ab,a,a,ab,ab,ab,a,b,a,ab,ab,b,a,ab,a,a,a,a,a,a	13.83
I	A	12405	3844	D1.10	ab,a,a,ab,a,a,a,ab,ab,a,a,ab,a,a,a,a,a,ab,a,a,a,-,ab,a,ab,a,a,a,a,a,a,a,a,ab,a,ab,ab,ab,a,a,a,ab,ab,a,ab,-,a,ab,ab,a,ab,a,a,ab,a,ab,a,ab,ab,a,a,a,a,a,a,a,ab,a,ab,a,ab,ab,a,-,a,a,a,a,a,a,a,ab,a,a,a,ab,a,ab,a,-,a,a,-,a	13.83
I	A	12405	3852	D1.10	ab,a,a,ab,a,a,a,ab,ab,a,a,ab,a,a,a,a,a,ab,a,a,a,-,ab,a,ab,a,a,a,a,a,a,a,a,ab,a,ab,ab,ab,a,a,a,ab,ab,a,ab,ab,a,ab,ab,a,ab,a,a,ab,a,ab,a,ab,ab,a,a,a,a,a,a,a,ab,a,ab,a,ab,ab,a,-,a,a,a,a,a,a,a,ab,a,a,a,ab,a,ab,a,-,a,a,a,a	13.83
I	A	12405	4084	D1.10	ab,a,a,ab,a,a,a,ab,ab,a,a,ab,-,a,-,a,a,ab,a,a,a,a,ab,a,ab,a,-,a,a,-,a,a,a,ab,a,ab,ab,ab,a,a,a,ab,ab,a,ab,-,-,ab,ab,a,ab,a,a,ab,a,ab,a,ab,ab,a,a,a,a,a,a,a,-,a,ab,a,ab,ab,a,ab,a,a,a,a,a,a,a,ab,a,a,a,ab,a,ab,a,a,a,-,a,a	13.83
I	A	12405	8261	B3.7	b,ab,ab,ab,ab,a,ab,ab,b,ab,ab,ab,a,a,a,ab,a,a,a,a,ab,ab,b,a,b,ab,ab,ab,a,ab,ab,ab,a,ab,a,b,b,ab,a,a,ab,ab,ab,ab,b,ab,ab,ab,ab,a,ab,a,a,b,a,ab,a,b,ab,ab,ab,a,a,ab,a,a,ab,a,b,a,b,ab,ab,ab,ab,a,a,ab,ab,ab,a,b,-,ab,ab,b,a,a,a,a,a,a,a,a	13.83
I	A	12405	8238	B3.7	b,ab,ab,ab,ab,a,ab,ab,b,-,ab,ab,a,a,a,-,-,a,a,a,ab,ab,b,a,b,b,ab,ab,a,ab,ab,-,a,ab,a,b,b,ab,a,a,ab,ab,ab,b,b,ab,ab,ab,ab,a,ab,a,a,b,a,ab,a,b,ab,ab,ab,a,a,ab,a,a,ab,a,b,a,b,ab,b,ab,ab,a,a,-,ab,-,a,b,b,-,ab,b,a,-,a,a,a,a,a,a	13.83
I	A	12477	2686	D1.10	ab,a,a,ab,a,a,a,ab,ab,a,a,ab,a,a,a,a,a,ab,a,a,a,ab,ab,a,ab,a,a,a,a,a,a,a,a,ab,a,ab,ab,ab,a,a,a,ab,ab,a,ab,ab,ab,ab,ab,a,ab,a,a,ab,a,ab,a,ab,ab,a,a,a,a,a,a,a,ab,a,ab,a,ab,ab,a,ab,a,a,a,a,a,a,a,ab,a,a,a,ab,a,ab,a,a,a,a,a,a	13.83
I	A	12477	2706	B3.7	b,ab,ab,ab,ab,a,ab,ab,b,ab,ab,ab,a,a,a,ab,a,ab,a,a,ab,ab,b,a,b,ab,ab,ab,a,ab,ab,ab,a,ab,a,b,b,ab,a,a,ab,ab,ab,ab,b,ab,ab,-,ab,a,ab,a,a,b,a,ab,a,b,ab,ab,ab,a,a,ab,a,a,ab,a,b,a,b,ab,ab,ab,ab,a,a,ab,ab,ab,a,b,ab,ab,ab,b,a,-,a,a,a,a,a,a	13.83
I	A	12477	364	B3.7	b,ab,ab,ab,ab,a,ab,ab,b,ab,ab,ab,a,a,a,ab,a,ab,a,a,ab,ab,b,a,b,ab,ab,ab,a,ab,ab,ab,a,ab,a,b,b,ab,a,a,ab,ab,ab,ab,b,ab,ab,ab,ab,a,ab,a,a,b,a,ab,a,b,ab,ab,ab,a,a,ab,a,a,ab,a,b,a,b,ab,ab,ab,ab,a,a,ab,ab,ab,a,b,ab,ab,ab,b,a,ab,a,a,a,a,a,a	13.83
I	A	12477	617	B3.7	b,ab,ab,ab,ab,a,ab,ab,b,ab,ab,ab,a,a,a,ab,a,ab,a,a,ab,ab,b,a,b,-,ab,ab,a,ab,ab,-,a,ab,a,b,b,ab,a,a,ab,ab,-,ab,b,ab,ab,ab,ab,a,ab,a,a,b,a,ab,a,b,-,ab,ab,a,a,ab,a,a,ab,a,b,a,b,-,ab,ab,-,a,a,-,ab,ab,a,b,-,ab,ab,b,a,-,-,a,a,a,a,a	13.83
I	A	12477	2698	B3.7	b,ab,ab,ab,ab,a,ab,ab,b,-,ab,ab,a,a,a,ab,a,ab,a,a,-,ab,b,a,b,ab,ab,-,a,ab,-,ab,a,ab,a,b,b,ab,a,a,-,ab,ab,ab,b,ab,ab,ab,ab,a,ab,a,a,b,a,ab,a,b,ab,ab,-,a,a,ab,a,a,ab,a,b,a,b,ab,ab,ab,ab,a,a,ab,ab,ab,a,b,ab,a,ab,b,a,ab,a,a,a,a,a,a	13.83
I	A	12477	2676	B3.7	b,ab,ab,ab,ab,a,ab,ab,b,ab,ab,ab,a,a,a,ab,a,ab,a,a,ab,ab,b,a,b,ab,ab,ab,a,ab,ab,ab,a,ab,a,b,b,ab,a,a,ab,ab,ab,ab,b,ab,ab,ab,ab,a,ab,a,a,b,a,ab,a,b,ab,ab,ab,a,a,ab,a,a,ab,a,b,a,b,ab,ab,ab,ab,a,a,ab,ab,ab,a,b,ab,ab,ab,b,a,ab,a,a,a,a,a,a	13.83
I	A	12477	427	B3.7	b,ab,ab,ab,ab,a,ab,ab,b,ab,ab,ab,a,a,a,ab,a,ab,a,a,ab,ab,b,a,b,ab,ab,ab,a,ab,ab,ab,a,ab,a,b,b,ab,a,a,ab,ab,ab,ab,b,ab,ab,ab,ab,a,ab,a,a,b,a,ab,a,b,ab,ab,ab,a,a,ab,a,a,ab,a,b,a,b,ab,ab,ab,ab,a,a,ab,ab,ab,a,b,ab,ab,ab,b,a,ab,a,a,a,a,a,a	13.83
I	A	12477	2177	B3.7	b,ab,ab,ab,ab,a,ab,ab,b,ab,ab,ab,a,a,a,ab,a,ab,a,a,ab,ab,b,a,b,ab,ab,ab,a,ab,ab,ab,a,ab,a,b,b,ab,a,a,ab,ab,ab,ab,b,ab,ab,-,ab,a,ab,a,a,b,a,ab,a,b,ab,ab,ab,a,a,ab,a,a,ab,a,b,a,b,ab,ab,ab,ab,a,a,ab,ab,ab,-,b,ab,ab,ab,b,a,b,a,-,a,a,a,a	13.83
I	A	12477	2237	B3.7	b,ab,ab,ab,ab,a,ab,ab,b,ab,ab,ab,a,a,a,ab,a,ab,a,a,ab,ab,b,a,b,ab,ab,ab,a,ab,ab,ab,a,ab,a,b,b,ab,a,a,ab,ab,ab,ab,b,ab,ab,ab,ab,a,ab,a,a,b,a,ab,a,b,ab,ab,ab,a,a,ab,a,a,ab,a,b,a,b,ab,ab,ab,ab,a,a,ab,ab,ab,a,b,ab,ab,ab,b,a,-,a,-,a,a,a,a	13.83
I	A	127506	99	D1.10	ab,a,a,ab,a,a,a,ab,ab,a,a,ab,a,a,a,-,a,ab,a,-,a,-,ab,a,ab,a,a,a,a,a,a,a,a,ab,a,ab,ab,ab,a,a,a,ab,-,a,ab,ab,ab,ab,-,a,ab,a,a,ab,a,ab,a,ab,ab,a,a,a,a,a,a,a,ab,a,a,a,-,ab,a,a,a,a,a,a,a,a,-,-,-,-,-,ab,-,-,-,a,-,a,a,-	13.83
I	A	12971	1433	D1.10	ab,a,a,ab,a,a,a,ab,ab,a,a,ab,-,a,a,a,a,ab,a,a,a,ab,ab,a,ab,a,a,a,a,a,a,a,a,ab,a,ab,ab,ab,a,a,a,ab,ab,a,ab,ab,ab,ab,ab,a,ab,a,a,ab,a,ab,a,ab,ab,a,a,a,a,a,a,a,ab,a,ab,a,ab,ab,a,ab,a,a,a,a,a,a,a,ab,a,a,a,ab,a,ab,a,a,a,a,a,a	13.83
I	A	12971	1597	D1.10	ab,a,a,ab,a,a,a,ab,ab,a,a,ab,a,a,a,a,a,ab,a,a,a,ab,ab,a,ab,a,a,a,a,a,a,a,a,ab,a,ab,ab,ab,a,a,a,ab,ab,a,ab,ab,ab,ab,ab,a,ab,a,a,ab,a,ab,a,ab,ab,a,a,a,a,a,a,a,ab,a,ab,a,ab,ab,a,ab,a,a,a,a,a,a,a,ab,a,a,a,ab,a,ab,a,a,a,a,a,a	13.83
I	A	12971	1762	D1.10	ab,a,a,ab,a,a,a,ab,ab,a,a,ab,a,a,a,a,a,ab,a,a,a,ab,ab,a,ab,a,a,a,a,a,a,a,a,ab,a,ab,ab,ab,a,a,a,ab,ab,a,ab,ab,ab,ab,ab,a,ab,a,a,ab,a,ab,a,ab,ab,a,a,a,a,a,a,a,ab,a,ab,a,ab,ab,a,ab,a,a,a,a,a,a,a,ab,a,a,a,ab,a,ab,a,a,a,a,a,a	13.83
I	A	12971	1956	D1.10	ab,a,a,ab,a,a,a,ab,ab,a,a,ab,a,a,a,a,a,ab,a,a,a,ab,ab,a,ab,a,a,a,a,a,a,a,a,ab,a,ab,ab,ab,a,a,a,ab,ab,a,ab,ab,ab,ab,ab,a,ab,a,a,ab,a,ab,a,ab,ab,a,a,a,a,a,a,a,ab,a,ab,a,ab,ab,a,ab,a,a,a,a,a,a,a,ab,a,a,a,ab,a,a,a,a,a,a,a,a	13.83
I	A	12971	1975	D1.10	ab,a,a,ab,a,a,a,ab,ab,a,a,ab,-,a,a,a,a,ab,a,a,a,ab,ab,a,ab,a,a,a,a,a,a,a,a,ab,a,ab,ab,ab,a,a,a,ab,ab,a,ab,ab,ab,ab,ab,a,ab,a,a,ab,a,ab,a,ab,ab,a,a,a,a,a,a,a,-,a,-,a,ab,ab,a,ab,a,a,a,a,a,a,a,ab,a,a,a,ab,a,a,a,a,a,a,a,a	13.83
I	A	1299	54491	D1.10	ab,a,a,ab,a,a,a,ab,ab,a,a,ab,a,a,a,a,a,ab,a,a,a,ab,ab,a,ab,a,a,a,a,a,a,a,a,ab,a,ab,ab,ab,a,a,a,ab,ab,a,ab,ab,ab,ab,ab,a,ab,a,a,ab,a,ab,a,ab,ab,a,a,a,a,a,a,a,ab,a,ab,a,ab,ab,a,ab,a,a,a,a,a,a,a,ab,a,a,a,ab,a,ab,a,a,a,a,a,a	13.83
I	A	1299	78658	B3.7	b,ab,ab,ab,ab,a,ab,ab,b,ab,ab,ab,a,-,a,ab,-,ab,a,-,ab,-,b,a,b,ab,-,ab,a,ab,ab,ab,a,ab,a,b,b,ab,a,a,ab,ab,ab,ab,b,-,ab,-,ab,a,ab,a,a,b,a,ab,a,b,ab,ab,ab,a,a,ab,a,a,ab,a,b,a,b,ab,ab,ab,ab,a,a,ab,-,ab,a,b,ab,ab,b,b,a,ab,a,-,a,a,a,a	13.83
I	A	1299	54167	B3.7	b,-,ab,ab,ab,a,ab,ab,b,ab,ab,-,-,-,a,ab,-,ab,-,-,-,-,b,-,b,ab,-,ab,a,ab,ab,ab,-,ab,a,b,b,ab,-,a,ab,ab,-,ab,b,-,ab,ab,ab,a,a,a,a,b,a,-,a,b,ab,ab,ab,a,a,ab,a,a,ab,a,-,a,b,ab,ab,ab,ab,a,-,ab,ab,ab,a,b,ab,-,-,-,-,-,-,-,a,a,a,a	13.83
I	A	1299	78654	B3.7	b,ab,ab,ab,ab,a,ab,ab,b,ab,ab,ab,a,-,a,-,-,ab,a,-,ab,ab,b,a,b,ab,-,ab,a,ab,ab,ab,a,ab,a,b,b,ab,a,a,ab,ab,ab,ab,b,ab,ab,-,ab,a,ab,a,a,b,a,ab,a,b,ab,ab,ab,a,a,ab,a,a,ab,a,b,a,b,-,ab,ab,ab,a,a,ab,-,ab,a,b,ab,ab,b,b,a,ab,a,-,a,a,a,a	13.83
I	A	1299	78687	B3.7	b,ab,ab,ab,ab,a,ab,ab,b,ab,ab,ab,a,-,a,ab,a,ab,a,-,ab,-,b,a,b,ab,-,ab,a,ab,ab,ab,a,ab,a,b,b,ab,a,a,ab,ab,ab,ab,b,ab,ab,-,ab,a,ab,a,a,b,a,ab,a,b,ab,ab,ab,a,a,ab,a,a,ab,a,b,a,b,ab,ab,ab,ab,a,a,ab,ab,ab,a,b,ab,ab,b,b,a,ab,-,-,a,a,a,a	13.83
I	A	78047	314	B3.7	b,-,ab,ab,ab,a,ab,-,b,ab,ab,ab,a,-,-,-,a,ab,a,-,b,-,b,a,b,ab,ab,ab,a,ab,ab,ab,a,ab,a,b,b,ab,a,a,ab,ab,ab,ab,b,ab,ab,-,ab,ab,-,a,-,b,a,ab,-,b,b,ab,ab,-,a,ab,a,a,ab,a,b,a,b,ab,ab,ab,ab,a,a,ab,ab,ab,a,b,ab,ab,ab,b,-,-,b,a,a,a,-,a	13.83
I	A	78047	334	B3.7	b,ab,ab,ab,ab,a,ab,ab,b,ab,ab,-,a,a,-,-,a,ab,a,-,b,-,b,a,b,ab,-,ab,a,ab,ab,ab,-,ab,a,b,b,ab,a,a,ab,ab,ab,-,b,-,ab,ab,ab,-,ab,a,a,b,a,ab,a,b,b,ab,ab,-,a,ab,a,a,ab,a,b,a,b,ab,ab,ab,ab,a,a,ab,ab,ab,a,b,ab,ab,-,b,-,-,-,a,a,a,-,a	13.83
I	A	13037	7049	D1.10	ab,a,a,ab,a,a,a,ab,ab,a,a,ab,a,a,a,a,a,ab,a,a,a,ab,ab,a,ab,a,a,a,a,a,a,a,a,ab,a,ab,ab,ab,a,a,a,ab,ab,a,ab,ab,ab,ab,ab,a,ab,a,a,ab,a,ab,a,ab,ab,a,a,a,a,a,a,a,ab,a,ab,a,ab,ab,a,ab,a,a,a,a,a,a,a,ab,a,a,a,ab,a,ab,a,a,a,a,a,a	13.83
I	A	13037	7225	B3.7	b,ab,ab,ab,ab,a,ab,ab,b,ab,ab,ab,a,a,a,ab,a,ab,a,a,ab,ab,b,a,b,ab,ab,ab,a,ab,ab,ab,a,ab,a,b,b,ab,a,a,ab,ab,ab,ab,b,ab,ab,ab,ab,a,ab,a,a,b,a,ab,a,b,ab,ab,ab,a,a,ab,a,a,ab,a,b,a,b,ab,ab,-,ab,a,a,ab,ab,ab,a,b,ab,ab,ab,b,a,ab,a,a,a,a,a,a	13.83
I	A	13037	7453	B3.7	b,ab,ab,ab,ab,a,ab,ab,b,ab,ab,ab,a,a,-,ab,a,ab,a,a,ab,ab,b,a,b,ab,ab,ab,a,ab,ab,ab,a,ab,a,b,b,ab,a,a,ab,ab,ab,ab,b,ab,ab,ab,ab,a,ab,a,a,b,a,ab,a,b,ab,ab,ab,a,a,ab,a,a,ab,a,b,a,b,ab,ab,ab,ab,a,a,ab,ab,ab,a,b,ab,ab,ab,b,a,ab,a,a,a,a,a,a	13.83
I	A	13037	6782	B3.7	b,ab,-,ab,ab,a,ab,ab,-,ab,ab,ab,-,-,-,-,-,-,a,-,ab,-,b,-,b,ab,ab,ab,a,ab,ab,ab,a,ab,a,b,b,ab,-,a,ab,ab,ab,ab,b,-,ab,ab,ab,-,b,a,a,b,a,ab,a,b,ab,ab,ab,a,a,ab,a,a,ab,a,b,a,b,ab,a,ab,-,a,a,ab,ab,ab,a,b,ab,b,ab,b,a,b,a,a,a,a,a,a	13.83
I	A	13037	7220	B3.7	b,ab,ab,ab,ab,a,ab,ab,b,ab,ab,ab,a,a,a,ab,a,ab,a,a,ab,ab,b,a,b,ab,ab,ab,a,ab,ab,ab,a,ab,a,b,b,ab,a,a,ab,ab,ab,ab,b,ab,ab,ab,ab,a,ab,a,a,b,a,ab,a,b,ab,ab,ab,a,a,ab,a,a,ab,a,b,a,b,ab,ab,ab,ab,a,a,ab,ab,ab,a,b,ab,ab,ab,b,a,ab,a,a,a,a,a,a	13.83
I	A	13037	7561	B3.7	b,-,ab,ab,ab,a,ab,ab,b,ab,ab,ab,a,a,a,ab,-,-,a,a,ab,ab,b,a,b,ab,-,ab,a,ab,ab,ab,a,ab,a,b,b,ab,a,a,ab,ab,ab,ab,b,ab,ab,ab,ab,a,ab,a,a,b,a,ab,a,b,ab,ab,ab,a,a,ab,a,a,a,a,b,a,b,ab,ab,-,a,a,a,ab,ab,ab,a,b,ab,ab,ab,-,-,-,-,-,a,a,a,a	13.83
I	A	13037	7224	B3.7	b,ab,ab,ab,ab,a,ab,ab,b,ab,ab,ab,a,a,a,ab,a,ab,a,a,ab,ab,b,a,b,ab,ab,ab,a,ab,ab,ab,a,ab,a,b,b,ab,a,a,ab,ab,ab,ab,b,ab,ab,ab,ab,a,ab,a,a,b,a,ab,a,b,ab,ab,ab,a,a,ab,a,a,ab,a,b,a,b,ab,ab,b,ab,a,a,ab,ab,ab,a,b,ab,ab,ab,b,a,ab,a,a,a,a,a,a	13.83
I	A	13037	7613	B3.7	b,ab,ab,ab,ab,a,ab,ab,b,ab,ab,ab,a,a,a,-,-,ab,a,a,ab,ab,b,a,b,ab,-,ab,a,ab,ab,ab,a,ab,a,b,b,ab,a,a,ab,ab,ab,ab,b,ab,ab,ab,ab,a,ab,a,a,b,a,ab,a,b,ab,ab,ab,a,a,ab,a,a,ab,a,b,a,b,ab,ab,ab,ab,a,a,ab,ab,ab,-,b,-,ab,-,b,-,-,-,-,a,a,a,a	13.83
I	A	13037	7478	B3.7	b,ab,ab,ab,ab,a,ab,ab,b,ab,ab,ab,-,a,-,ab,a,ab,a,a,ab,ab,b,a,b,ab,ab,ab,a,ab,ab,ab,a,ab,a,b,b,ab,a,a,ab,ab,ab,ab,b,ab,ab,ab,ab,a,ab,a,a,b,a,ab,a,b,ab,ab,ab,a,a,ab,a,a,ab,a,b,a,b,ab,ab,ab,ab,a,a,ab,ab,ab,a,b,ab,ab,ab,b,a,-,a,a,a,a,a,a	13.83
I	A	13129	1021	D1.10	ab,a,a,ab,a,a,a,ab,ab,a,a,ab,a,a,a,a,a,ab,a,a,a,ab,ab,a,ab,a,a,a,a,a,a,a,a,ab,a,ab,ab,-,a,a,a,ab,ab,a,ab,ab,-,ab,ab,a,ab,a,a,ab,a,a,a,ab,ab,a,a,a,a,a,a,a,ab,a,ab,a,ab,ab,a,ab,a,a,a,a,a,a,a,-,-,a,a,ab,a,ab,-,-,a,a,a,a	13.83
I	A	13129	1191	D1.10	ab,a,a,ab,a,a,a,ab,ab,a,a,ab,a,a,a,a,a,ab,a,a,a,ab,ab,a,ab,a,a,a,a,a,a,a,a,ab,a,ab,ab,ab,a,a,a,ab,ab,a,ab,ab,ab,ab,ab,a,ab,a,a,ab,a,ab,a,ab,ab,a,a,a,a,a,a,a,ab,a,ab,a,ab,ab,a,ab,a,a,a,a,a,a,a,ab,a,a,a,ab,a,ab,a,-,a,a,a,a	13.83
I	A	13129	1198	D1.10	ab,a,a,ab,a,a,a,ab,ab,a,a,ab,a,a,a,a,a,ab,a,a,a,ab,ab,a,ab,a,a,a,a,a,a,a,a,ab,a,ab,ab,ab,a,a,a,ab,ab,a,ab,ab,ab,ab,ab,a,ab,a,a,ab,a,ab,a,ab,ab,a,a,a,a,a,a,a,ab,a,ab,a,ab,ab,a,ab,a,a,a,a,a,a,a,ab,a,a,a,ab,a,ab,a,-,a,a,a,a	13.83
I	A	13129	1239	D1.10	ab,a,a,ab,a,a,a,ab,ab,a,a,ab,a,a,a,a,a,ab,a,a,a,-,ab,a,ab,a,a,a,a,a,a,a,a,ab,a,ab,ab,ab,a,a,a,ab,ab,a,ab,ab,ab,ab,ab,a,ab,a,a,ab,a,ab,a,ab,ab,a,a,a,a,a,a,a,ab,a,ab,a,ab,ab,a,ab,a,a,a,a,a,a,a,ab,a,a,a,ab,a,-,a,-,a,a,a,a	13.83
I	A	13129	1279	D1.10	ab,a,a,ab,a,a,a,ab,ab,a,a,ab,a,a,a,a,a,ab,a,a,a,-,ab,a,ab,a,a,a,a,a,a,a,a,ab,a,ab,ab,ab,a,a,a,ab,ab,a,ab,ab,ab,ab,ab,a,ab,a,a,ab,a,ab,a,ab,ab,a,a,a,a,a,a,a,ab,a,ab,a,ab,ab,a,ab,a,a,a,a,a,a,a,-,a,a,a,ab,a,-,a,-,a,a,a,a	13.83
I	A	13129	1283	D1.10	ab,a,a,ab,a,a,a,ab,ab,a,a,ab,a,a,a,a,a,ab,a,a,a,ab,ab,a,ab,a,a,a,a,a,a,a,a,ab,a,ab,ab,ab,a,a,a,-,ab,a,ab,ab,ab,ab,ab,a,ab,a,a,ab,a,ab,a,ab,ab,a,a,a,a,a,a,a,ab,a,ab,a,ab,ab,a,ab,a,a,a,a,a,a,a,-,a,a,a,ab,a,-,a,-,a,a,a,a	13.83
I	A	13129	877	D1.10	ab,a,a,ab,a,a,a,ab,ab,a,a,ab,-,a,a,-,a,ab,a,a,a,a,ab,a,ab,a,a,a,a,a,a,a,a,ab,a,ab,ab,ab,a,a,a,ab,ab,a,ab,ab,ab,ab,ab,a,ab,a,a,ab,a,ab,a,ab,ab,a,a,a,a,a,a,a,ab,a,ab,a,ab,ab,a,ab,a,a,a,a,a,a,-,ab,a,a,a,ab,-,a,-,-,a,a,a,a	13.83
I	A	131496	244	D1.10	ab,a,a,ab,a,a,a,ab,ab,a,a,ab,-,a,a,-,a,ab,a,a,a,ab,ab,a,ab,a,a,a,a,a,a,a,a,ab,a,ab,ab,ab,a,a,a,ab,ab,a,ab,ab,ab,ab,ab,a,ab,a,a,ab,a,ab,a,ab,ab,a,a,a,a,a,-,a,ab,a,ab,a,ab,ab,a,ab,a,a,a,a,a,a,-,ab,a,a,a,a,a,-,-,-,a,a,a,a	13.83
I	A	131496	228	B3.7	b,ab,ab,ab,ab,a,ab,ab,b,ab,ab,ab,-,a,a,ab,a,ab,a,a,ab,ab,b,a,b,ab,ab,ab,a,ab,ab,ab,a,ab,a,b,b,ab,a,a,ab,ab,ab,ab,b,ab,ab,ab,ab,a,ab,a,a,b,a,ab,a,b,ab,ab,ab,a,a,ab,-,a,ab,a,b,a,b,ab,ab,ab,ab,a,a,ab,ab,ab,-,b,b,ab,ab,b,a,-,-,-,a,a,a,a	13.83
I	A	131496	311	B3.7	b,ab,ab,ab,ab,a,ab,ab,b,ab,ab,ab,-,a,a,ab,a,ab,a,a,ab,ab,b,a,b,ab,ab,ab,a,-,ab,ab,a,ab,a,b,b,ab,a,a,ab,ab,ab,ab,b,ab,ab,ab,ab,a,ab,a,a,b,a,ab,a,b,ab,ab,ab,a,a,ab,a,a,ab,a,b,a,b,ab,ab,ab,ab,a,a,ab,ab,ab,a,b,b,-,ab,b,a,ab,a,-,a,a,a,a	13.83
I	A	131496	187	B3.7	b,ab,ab,ab,ab,a,ab,ab,b,-,ab,ab,-,a,-,ab,a,ab,a,a,ab,-,b,a,b,ab,ab,ab,a,-,ab,-,a,ab,a,b,b,ab,a,a,ab,ab,ab,ab,b,b,-,ab,-,a,ab,a,a,b,a,ab,a,b,ab,ab,ab,a,a,ab,-,a,ab,a,b,a,b,ab,ab,ab,ab,a,a,ab,ab,ab,-,b,b,ab,ab,b,a,-,-,-,a,a,a,a	13.83
I	A	131496	183	B3.7	b,ab,ab,ab,ab,a,ab,ab,b,ab,ab,ab,-,a,-,ab,-,ab,a,a,ab,ab,b,a,b,ab,ab,ab,a,-,ab,ab,a,ab,a,b,b,ab,a,a,ab,ab,ab,ab,b,-,ab,ab,ab,a,ab,a,a,b,a,ab,a,b,ab,ab,ab,a,a,ab,-,a,ab,a,b,a,b,ab,ab,ab,ab,a,a,ab,ab,ab,-,b,b,ab,ab,b,a,-,-,-,a,a,a,a	13.83
I	A	131570	309	D1.10	ab,a,a,ab,a,a,a,ab,ab,a,a,ab,a,a,a,a,a,ab,a,a,a,ab,ab,a,ab,a,a,a,a,a,a,a,a,ab,a,ab,ab,ab,a,a,a,ab,ab,a,ab,ab,ab,ab,ab,a,ab,a,a,ab,a,ab,a,ab,ab,a,a,a,a,a,a,a,ab,a,ab,a,ab,ab,a,ab,a,a,a,a,a,a,a,ab,a,a,a,ab,a,a,a,a,a,a,a,a	13.83
I	A	131570	71	D1.10	ab,a,a,ab,a,a,a,ab,-,a,a,ab,a,a,a,-,a,ab,a,-,a,-,ab,a,ab,a,a,a,a,a,a,a,a,ab,a,ab,ab,ab,a,a,a,ab,ab,a,ab,a,ab,ab,ab,a,ab,a,a,ab,a,ab,a,ab,ab,a,a,a,a,a,a,a,ab,a,ab,a,ab,ab,a,-,a,a,a,a,a,a,a,ab,a,a,a,ab,a,a,a,a,a,a,a,a	13.83
I	A	131570	279	B3.7	b,ab,ab,ab,ab,a,ab,ab,b,ab,ab,ab,a,a,a,ab,a,ab,a,a,ab,ab,b,a,b,ab,ab,ab,a,ab,ab,ab,a,ab,a,b,b,ab,a,a,ab,ab,ab,ab,b,ab,ab,ab,ab,a,ab,a,a,b,a,ab,a,b,ab,ab,ab,a,a,ab,a,a,ab,a,b,a,b,ab,ab,ab,ab,a,a,ab,ab,ab,a,b,ab,ab,ab,b,a,a,a,a,a,a,a,a	13.83
I	A	1320	67197	D1.10	ab,a,a,ab,a,a,a,ab,ab,a,a,ab,a,a,a,a,a,ab,a,a,a,ab,ab,a,ab,a,a,a,a,a,a,a,a,ab,a,ab,ab,ab,a,a,a,ab,ab,a,ab,ab,-,ab,ab,a,ab,a,a,ab,a,ab,a,ab,ab,a,a,a,a,a,a,a,ab,a,ab,a,ab,ab,a,ab,a,a,a,a,a,a,a,ab,a,a,a,ab,a,ab,a,a,a,a,a,a	13.83
I	A	1320	67405	B3.7	b,-,-,ab,-,a,ab,-,-,ab,ab,ab,a,a,a,ab,a,-,a,-,ab,-,b,a,b,ab,a,ab,a,ab,ab,ab,a,ab,a,b,b,ab,a,a,ab,ab,ab,ab,b,ab,ab,a,ab,a,ab,a,a,b,a,ab,a,b,ab,ab,ab,a,a,ab,a,a,ab,a,b,a,b,ab,-,ab,ab,a,a,ab,ab,ab,a,b,a,ab,ab,b,a,-,a,a,a,a,a,a	13.83
I	A	1320	67323	B3.7	b,ab,ab,-,ab,a,ab,ab,b,ab,ab,ab,a,a,a,ab,a,ab,a,-,ab,ab,b,a,b,ab,a,ab,a,-,ab,ab,a,ab,a,b,b,ab,a,a,ab,ab,ab,ab,b,ab,ab,ab,ab,a,ab,a,a,b,a,ab,a,b,ab,ab,ab,a,a,ab,a,a,ab,a,b,a,b,ab,-,ab,ab,a,a,ab,ab,ab,a,b,ab,ab,ab,b,a,b,a,a,a,a,a,a	13.83
I	A	1320	67254	B3.7	b,ab,ab,ab,ab,a,ab,ab,b,ab,ab,ab,a,a,a,-,a,ab,a,-,ab,ab,b,a,b,ab,ab,ab,a,ab,ab,ab,a,ab,a,b,b,ab,a,a,ab,ab,-,ab,b,ab,ab,ab,ab,a,ab,a,a,b,a,ab,a,b,ab,ab,ab,a,a,ab,a,a,ab,a,b,a,b,ab,ab,ab,ab,a,a,ab,ab,ab,a,b,ab,ab,ab,b,a,-,a,a,a,a,a,a	13.83
I	A	1320	72207	B3.7	b,ab,-,ab,ab,a,ab,-,b,ab,-,-,-,-,a,ab,a,ab,a,-,ab,-,-,a,b,ab,-,ab,a,-,ab,ab,-,ab,-,b,b,ab,a,a,ab,ab,ab,ab,-,ab,ab,ab,ab,a,ab,a,a,b,a,ab,a,b,-,ab,-,a,a,ab,a,a,ab,a,b,a,b,-,ab,ab,ab,a,a,ab,ab,ab,a,b,-,ab,ab,b,-,ab,-,-,a,a,a,-	13.83
I	A	137103	347	D1.10	ab,a,a,ab,a,a,a,ab,ab,a,a,ab,a,a,a,a,a,ab,a,-,a,ab,ab,a,ab,a,a,a,a,a,a,a,a,ab,a,ab,ab,ab,a,a,a,ab,ab,a,ab,ab,a,ab,ab,a,ab,a,a,ab,a,ab,a,ab,ab,a,a,a,a,a,a,a,-,a,ab,a,ab,ab,a,ab,a,a,a,a,a,a,-,ab,a,a,a,ab,-,-,a,-,a,a,a,a	13.83
I	A	137103	73	B3.7	b,-,ab,ab,ab,a,ab,ab,b,ab,-,ab,-,a,ab,b,-,-,-,-,-,-,b,a,b,ab,ab,ab,a,ab,ab,ab,a,-,a,b,b,ab,a,a,-,ab,b,-,b,a,-,-,ab,a,ab,a,a,b,a,ab,a,b,b,ab,ab,a,a,ab,a,a,-,-,b,a,b,ab,ab,ab,ab,a,a,ab,ab,ab,-,-,-,ab,-,b,-,-,-,-,a,-,a,-	13.83
I	A	137103	154	B3.7	b,-,ab,ab,ab,a,ab,ab,b,ab,ab,ab,a,a,ab,ab,a,-,a,-,ab,-,b,a,b,ab,ab,ab,a,-,ab,ab,a,ab,a,b,b,ab,a,a,ab,ab,ab,ab,b,ab,a,ab,ab,a,ab,a,a,b,a,ab,a,b,-,ab,ab,a,a,ab,a,a,ab,a,b,a,b,ab,b,ab,ab,a,a,ab,ab,ab,-,-,b,ab,ab,b,-,-,a,-,a,a,a,a	13.83
I	A	137103	317	B3.7	b,ab,ab,ab,ab,a,ab,ab,b,ab,ab,ab,a,a,-,ab,a,ab,a,-,ab,ab,b,a,b,ab,ab,ab,a,ab,ab,ab,a,ab,a,b,b,ab,a,a,ab,ab,ab,ab,b,ab,-,ab,ab,a,ab,a,a,b,a,ab,a,b,ab,ab,ab,a,a,ab,a,a,ab,a,b,a,b,ab,ab,ab,ab,a,a,ab,ab,ab,-,-,-,ab,ab,b,-,-,a,-,a,a,a,a	13.83
I	A	137103	131	B3.7	b,-,ab,ab,ab,a,ab,ab,b,ab,ab,ab,a,-,ab,b,a,b,a,-,-,-,b,a,b,ab,-,ab,a,b,ab,ab,a,ab,a,b,b,ab,a,a,-,ab,ab,ab,b,ab,-,ab,ab,a,ab,a,a,b,a,ab,a,b,-,-,ab,a,a,ab,a,a,ab,a,b,a,b,a,b,ab,-,a,a,ab,ab,ab,-,b,b,ab,ab,b,-,-,a,-,a,a,a,a	13.83
I	A	137103	122	B3.7	b,-,ab,ab,ab,a,ab,ab,b,ab,ab,ab,a,-,ab,b,a,-,a,-,ab,-,b,a,b,ab,ab,ab,a,b,ab,ab,a,ab,a,b,b,ab,a,a,-,ab,ab,ab,b,ab,-,ab,ab,a,ab,a,a,b,a,ab,a,b,ab,-,ab,a,a,ab,a,a,ab,a,b,a,b,a,b,ab,ab,a,a,ab,ab,ab,-,b,-,ab,ab,b,-,-,a,-,a,a,a,a	13.83
I	A	1373	36363	D1.10	ab,a,a,ab,a,a,a,ab,ab,a,a,ab,a,a,a,a,a,ab,a,a,a,ab,ab,a,ab,a,a,a,a,a,a,a,a,ab,a,ab,ab,ab,a,a,a,a,ab,a,ab,ab,ab,ab,ab,a,ab,a,a,ab,a,ab,a,ab,ab,a,a,a,a,a,a,a,ab,a,ab,a,ab,ab,a,ab,a,a,a,a,a,a,a,ab,a,a,a,ab,a,ab,a,a,a,a,a,a	13.83
I	A	1373	36390	D1.10	ab,a,a,ab,a,a,a,ab,ab,a,a,ab,a,a,a,a,a,ab,a,a,a,ab,ab,a,ab,a,a,a,a,a,a,a,a,ab,a,ab,ab,ab,a,a,a,-,ab,a,ab,ab,ab,ab,ab,a,ab,a,a,ab,a,ab,a,ab,ab,a,a,a,a,a,a,a,ab,a,ab,a,ab,ab,a,ab,a,a,a,a,a,a,a,ab,a,a,a,ab,a,ab,a,-,a,a,a,a	13.83
I	A	1373	36402	D1.10	ab,a,a,ab,a,a,a,ab,ab,a,a,ab,a,a,a,a,a,ab,a,a,a,ab,ab,a,ab,a,a,a,a,a,a,a,a,ab,a,ab,ab,ab,a,a,a,ab,ab,a,ab,ab,ab,ab,ab,a,ab,a,a,ab,a,ab,a,ab,ab,a,a,a,a,a,a,a,ab,a,ab,a,ab,ab,a,ab,a,a,a,a,a,a,a,ab,a,a,a,ab,a,ab,a,-,a,a,a,a	13.83
I	A	1373	36433	D1.10	ab,a,a,ab,a,a,a,ab,ab,a,a,ab,a,a,a,a,a,ab,a,a,a,ab,ab,a,ab,a,a,a,a,a,a,a,a,ab,a,ab,ab,ab,a,a,a,ab,ab,a,ab,ab,ab,ab,ab,a,ab,a,a,ab,a,ab,a,ab,ab,a,a,a,a,a,a,a,ab,a,ab,a,ab,ab,a,ab,a,a,a,a,a,a,a,ab,a,a,a,ab,a,ab,a,-,a,a,a,a	13.83
I	A	1394	100218	D1.10	ab,a,a,ab,a,a,a,ab,ab,a,a,ab,a,a,-,a,a,ab,-,-,a,-,ab,a,ab,a,a,a,a,a,a,a,a,ab,a,ab,ab,ab,a,a,a,ab,ab,-,ab,ab,ab,ab,ab,a,ab,a,a,ab,a,ab,a,ab,ab,a,a,a,a,a,a,a,ab,a,ab,a,ab,ab,a,ab,a,a,a,a,a,a,a,ab,a,a,a,-,a,ab,a,a,a,-,a,a	13.83
I	A	1394	100247	D1.10	ab,a,a,ab,a,a,a,ab,ab,a,a,ab,a,a,-,a,a,-,a,-,a,-,ab,a,ab,a,-,a,a,a,a,a,a,ab,a,ab,ab,ab,a,a,a,ab,ab,a,a,ab,ab,ab,ab,a,ab,a,a,ab,a,ab,a,ab,ab,a,a,a,a,a,a,a,ab,a,ab,a,ab,ab,a,ab,a,a,a,a,a,a,a,ab,a,a,a,-,a,ab,a,a,a,-,a,a	13.83
I	A	1394	100333	D1.10	ab,a,a,ab,a,a,a,ab,ab,a,a,ab,a,a,a,a,a,ab,a,-,a,ab,ab,a,ab,a,-,a,a,a,a,a,a,ab,a,ab,ab,ab,a,a,a,ab,ab,a,ab,ab,ab,ab,ab,a,ab,a,a,ab,a,ab,a,ab,ab,a,a,a,a,a,a,a,-,a,ab,a,ab,ab,a,ab,a,a,a,a,a,a,a,ab,a,a,a,ab,a,ab,a,a,a,-,a,a	13.83
I	A	1394	100567	D1.10	ab,a,a,ab,a,a,a,ab,ab,a,a,ab,a,a,a,a,a,ab,a,a,a,-,ab,a,ab,a,a,a,a,a,a,a,a,ab,a,ab,ab,ab,a,a,a,ab,ab,a,ab,ab,ab,ab,ab,a,ab,a,a,ab,a,ab,a,ab,ab,a,a,a,a,a,a,a,ab,a,ab,a,ab,ab,a,ab,a,a,a,a,a,a,a,ab,a,a,a,ab,a,ab,a,a,a,-,a,a	13.83
I	A	1394	23681	D1.10	ab,a,a,ab,a,a,a,ab,ab,a,a,ab,a,a,-,a,a,ab,a,a,a,ab,ab,a,ab,a,a,a,a,a,a,a,a,ab,a,ab,ab,ab,a,a,a,ab,ab,a,ab,ab,ab,ab,ab,a,ab,a,a,ab,a,ab,a,ab,ab,a,a,a,a,a,a,a,ab,a,ab,a,ab,ab,a,ab,a,a,a,a,a,a,-,-,a,a,a,ab,a,ab,a,-,a,-,a,a	13.83
I	A	1394	40050	D1.10	ab,a,a,ab,a,a,a,ab,ab,a,a,ab,-,a,-,-,-,ab,a,a,-,-,ab,-,ab,a,a,-,a,-,a,a,a,ab,a,ab,ab,ab,a,a,a,ab,ab,a,ab,ab,ab,ab,ab,a,-,a,a,ab,a,ab,a,ab,ab,a,-,a,-,a,a,a,-,a,a,a,ab,ab,a,ab,a,a,a,a,a,a,-,-,a,-,-,ab,-,ab,a,-,a,a,a,a	13.83
I	A	1394	41391	D1.10	ab,a,a,ab,a,a,a,ab,ab,a,a,ab,-,-,-,-,-,ab,a,-,-,ab,ab,a,ab,a,-,a,a,a,a,a,a,ab,a,ab,ab,ab,a,a,a,ab,ab,a,ab,ab,-,ab,ab,a,ab,a,a,ab,a,ab,a,ab,ab,a,a,a,a,a,a,a,ab,a,ab,a,ab,ab,a,ab,a,a,a,a,a,a,a,ab,a,-,a,ab,a,ab,-,-,-,a,a,a	13.83
I	A	1394	23855	B3.7	b,ab,-,ab,ab,a,ab,ab,b,ab,ab,ab,-,-,a,ab,a,ab,a,-,-,-,b,a,b,ab,ab,ab,a,-,ab,ab,a,ab,a,b,b,ab,a,a,ab,ab,b,ab,b,ab,ab,ab,ab,a,ab,a,a,b,a,-,a,b,ab,ab,ab,a,a,ab,a,a,ab,a,b,-,b,ab,ab,ab,ab,a,a,ab,ab,ab,-,b,b,ab,-,b,a,a,-,a,a,a,a,-	13.83
I	A	1394	100241	B3.7	b,ab,ab,ab,ab,a,ab,ab,b,ab,ab,ab,a,a,-,ab,a,ab,a,-,ab,-,b,a,b,ab,ab,ab,a,ab,ab,ab,a,ab,a,b,b,ab,a,a,ab,ab,ab,-,b,ab,ab,ab,ab,a,ab,a,a,b,a,ab,a,b,ab,ab,ab,a,a,ab,a,a,ab,a,b,a,b,ab,ab,ab,ab,a,a,ab,ab,ab,a,b,-,ab,ab,-,a,ab,a,a,a,-,a,a	13.83
I	A	1394	100207	B3.7	b,ab,ab,ab,ab,a,ab,ab,b,ab,b,-,-,a,-,ab,-,ab,-,-,ab,-,b,a,b,ab,ab,ab,a,ab,ab,ab,a,ab,a,b,b,-,-,a,ab,b,ab,-,b,ab,ab,ab,ab,a,ab,a,a,b,a,ab,a,b,ab,ab,ab,a,a,a,a,a,-,a,b,a,b,ab,ab,ab,ab,a,a,-,-,ab,a,b,b,-,-,-,a,-,a,a,a,-,a,a	13.83
I	A	1394	16446	B3.7	b,ab,ab,ab,b,a,ab,b,b,ab,ab,ab,-,a,-,ab,a,ab,a,a,ab,-,b,a,b,ab,-,ab,a,-,b,ab,a,ab,a,b,b,b,a,a,ab,-,-,ab,b,-,ab,ab,ab,a,-,a,a,b,a,-,a,b,-,ab,-,a,a,ab,a,a,-,a,b,a,b,-,ab,-,ab,a,a,b,ab,ab,-,b,b,ab,ab,b,a,ab,a,-,a,a,a,a	13.83
I	A	140	347920	D1.10	ab,a,a,ab,a,a,a,ab,ab,a,a,ab,a,a,a,-,a,-,a,a,a,-,ab,a,ab,a,a,a,a,a,a,a,a,ab,a,ab,ab,ab,a,a,a,ab,ab,a,ab,ab,ab,ab,ab,a,ab,a,a,ab,a,ab,a,ab,ab,a,a,a,a,a,a,a,ab,a,ab,a,ab,ab,a,ab,a,a,a,a,a,a,a,ab,-,a,a,ab,a,-,a,a,a,a,a,a	13.83
I	A	140	347953	D1.10	ab,a,a,ab,a,a,a,ab,ab,a,a,ab,a,a,a,-,a,ab,a,-,a,ab,ab,a,ab,a,a,a,a,a,a,a,a,ab,a,ab,ab,ab,a,a,a,ab,-,a,ab,ab,ab,ab,ab,a,ab,a,a,ab,a,ab,a,ab,ab,a,a,a,a,a,a,a,-,a,ab,a,ab,ab,a,ab,a,a,a,a,a,a,a,ab,-,a,a,ab,a,-,a,a,a,a,a,a	13.83
I	A	140	367128	B3.7	b,ab,-,ab,ab,a,ab,ab,b,ab,ab,ab,-,-,-,ab,-,ab,-,a,ab,b,b,a,b,ab,ab,ab,a,ab,ab,ab,a,ab,a,b,b,ab,a,a,ab,ab,ab,ab,b,ab,ab,ab,ab,a,ab,a,a,b,a,ab,a,b,ab,ab,ab,a,a,ab,a,a,ab,a,b,a,b,ab,ab,ab,ab,a,a,ab,ab,ab,a,b,b,ab,ab,b,a,b,a,a,a,-,ab,a	13.83
I	A	140	347765	B3.7	b,ab,ab,-,ab,a,ab,ab,-,ab,ab,-,a,-,a,-,a,-,a,-,ab,-,b,a,b,-,-,ab,a,ab,-,ab,a,-,a,b,b,-,a,a,ab,ab,ab,ab,b,ab,ab,-,ab,a,ab,a,a,b,a,ab,a,b,a,ab,ab,a,a,ab,a,a,a,a,b,a,b,-,ab,ab,ab,a,a,ab,ab,ab,-,b,-,-,ab,b,-,-,a,-,a,-,-,a	13.83
I	A	1402	28701	D1.10	ab,a,a,ab,a,a,a,ab,ab,a,a,ab,-,-,-,-,-,ab,-,-,a,ab,ab,a,ab,a,-,a,a,a,a,a,a,ab,a,ab,ab,-,a,a,a,ab,ab,a,ab,ab,-,ab,ab,a,ab,a,a,ab,a,ab,a,ab,ab,a,a,a,a,a,a,a,ab,a,ab,a,ab,ab,a,ab,a,a,a,a,a,a,a,ab,a,a,a,a,a,ab,a,-,-,a,a,-	13.83
I	A	1402	28748	B3.7	b,-,-,ab,ab,a,ab,-,b,ab,ab,b,-,-,-,ab,-,ab,-,-,ab,ab,b,a,b,ab,-,ab,a,b,ab,ab,a,-,-,b,b,ab,a,a,ab,b,-,-,b,ab,b,-,ab,a,ab,-,a,b,a,ab,a,b,-,ab,ab,a,a,ab,a,a,ab,a,b,a,b,-,ab,ab,b,a,a,-,ab,ab,-,-,a,ab,ab,b,a,b,-,-,-,a,a,-	13.83
I	A	1402	25289	B3.7	b,ab,b,ab,ab,a,ab,ab,b,ab,ab,ab,-,a,-,ab,-,-,a,a,ab,ab,b,a,b,ab,-,ab,a,ab,ab,ab,a,ab,a,b,b,-,a,a,ab,ab,ab,ab,b,ab,-,ab,ab,a,ab,a,a,b,a,ab,a,b,ab,ab,ab,a,a,ab,a,a,ab,a,b,a,b,-,ab,ab,ab,a,a,ab,ab,ab,-,b,-,-,ab,b,a,-,a,-,a,a,a,a	13.83
I	A	1402	34171	B3.7	b,ab,ab,ab,ab,a,ab,ab,b,ab,ab,ab,a,a,a,-,a,ab,a,a,ab,ab,b,a,b,ab,ab,ab,a,ab,ab,ab,a,ab,a,b,b,ab,a,a,ab,ab,ab,ab,b,ab,ab,ab,ab,a,ab,a,a,b,a,ab,a,b,ab,ab,ab,a,a,ab,a,a,ab,a,b,a,b,b,ab,ab,ab,a,a,ab,ab,ab,a,b,ab,ab,ab,b,a,ab,a,a,a,a,a,a	13.83
I	A	1402	25437	B3.7	b,-,-,ab,ab,a,ab,ab,b,ab,ab,ab,-,-,-,-,-,-,a,-,ab,ab,b,a,-,ab,-,ab,a,ab,ab,-,a,ab,a,b,b,ab,a,a,ab,-,ab,ab,b,ab,ab,a,a,a,ab,a,a,b,a,ab,a,b,ab,ab,-,a,a,ab,a,-,-,a,b,a,b,-,ab,ab,ab,a,-,ab,a,ab,-,b,-,b,ab,-,a,-,a,-,a,a,a,a	13.83
I	A	1405	32303	D1.10	ab,a,a,ab,a,a,a,ab,ab,a,a,ab,a,-,a,-,-,ab,a,-,a,-,ab,a,ab,-,-,a,a,a,a,a,a,ab,a,ab,ab,ab,a,a,a,ab,a,a,ab,ab,ab,ab,ab,a,ab,a,a,ab,a,ab,a,ab,-,a,a,a,a,a,a,a,ab,a,ab,a,-,ab,a,ab,a,a,a,a,a,-,a,ab,a,a,a,ab,a,ab,a,a,-,-,-,-	13.83
I	A	1405	74596	B3.7	b,ab,ab,ab,ab,a,ab,ab,b,ab,-,ab,a,a,a,ab,a,-,a,-,ab,-,b,a,b,ab,a,ab,a,ab,ab,ab,a,ab,a,b,b,-,a,a,ab,ab,ab,ab,b,ab,ab,ab,ab,a,ab,a,a,b,a,ab,a,b,ab,ab,ab,a,a,ab,a,a,ab,a,b,a,b,ab,ab,ab,ab,a,a,ab,ab,ab,-,b,ab,ab,a,b,-,-,a,-,a,a,a,a	13.83
I	A	14106	1695	D1.10	ab,a,a,ab,a,a,a,ab,ab,a,a,ab,a,a,a,a,a,ab,a,-,a,ab,ab,a,ab,a,a,a,a,a,a,a,a,ab,a,ab,ab,ab,a,a,a,ab,ab,a,ab,ab,ab,ab,ab,a,ab,a,a,ab,a,ab,a,ab,ab,a,a,a,a,a,a,a,ab,a,ab,a,ab,ab,a,ab,a,a,a,a,a,a,a,ab,a,a,a,ab,a,ab,a,a,a,a,a,a	13.83
I	A	14106	1719	D1.10	ab,a,a,ab,a,a,a,ab,ab,a,a,ab,a,a,a,a,a,ab,a,a,a,ab,ab,a,ab,a,a,a,a,a,a,a,a,ab,a,ab,ab,ab,a,a,a,ab,ab,a,ab,ab,ab,ab,ab,a,ab,a,a,ab,a,ab,a,ab,ab,a,a,a,a,a,a,a,ab,a,ab,a,ab,ab,a,-,a,a,a,a,a,a,a,ab,a,a,a,ab,a,ab,a,-,a,a,a,a	13.83
I	A	14106	1769	B3.7	b,ab,ab,ab,ab,a,ab,ab,b,ab,ab,ab,a,a,-,ab,a,ab,a,a,ab,ab,b,a,b,ab,ab,ab,a,ab,ab,ab,a,ab,a,b,b,ab,a,a,ab,ab,ab,ab,b,ab,ab,ab,ab,a,ab,a,a,b,a,ab,a,b,ab,ab,ab,a,a,ab,a,a,ab,a,b,a,b,ab,ab,ab,ab,a,a,ab,ab,ab,a,b,ab,ab,ab,b,a,ab,a,a,a,a,a,a	13.83
I	A	14106	1645	B3.7	b,ab,ab,ab,ab,a,ab,ab,b,ab,ab,ab,a,a,a,ab,a,ab,a,-,ab,b,b,a,b,ab,ab,ab,a,ab,ab,ab,a,ab,a,b,b,ab,a,a,ab,ab,ab,ab,b,ab,ab,ab,ab,a,ab,a,a,b,a,ab,a,b,ab,ab,ab,a,a,ab,a,a,ab,a,b,a,b,ab,ab,ab,ab,a,a,ab,ab,ab,a,b,ab,ab,ab,b,a,ab,a,a,a,a,a,a	13.83
I	A	14106	1811	B3.7	b,ab,ab,ab,ab,a,ab,ab,b,ab,ab,ab,a,a,-,ab,a,ab,a,a,ab,ab,b,a,b,ab,ab,ab,a,ab,ab,ab,a,ab,a,b,b,ab,a,a,ab,ab,ab,ab,b,ab,ab,ab,ab,a,ab,a,a,b,a,ab,a,b,ab,ab,ab,a,a,ab,a,a,ab,a,b,a,b,ab,ab,ab,ab,a,a,ab,ab,ab,a,b,ab,ab,ab,b,a,ab,a,a,a,a,a,a	13.83
I	A	14106	1783	B3.7	b,ab,ab,ab,ab,a,ab,ab,b,ab,ab,ab,a,a,-,ab,a,ab,a,a,ab,ab,b,a,b,ab,ab,ab,a,ab,ab,ab,a,ab,a,b,b,ab,a,a,ab,ab,ab,ab,b,ab,ab,ab,ab,a,ab,a,a,b,a,ab,a,b,ab,ab,ab,a,a,ab,a,a,ab,a,b,a,b,ab,ab,ab,ab,a,a,ab,ab,ab,a,b,ab,ab,ab,b,a,-,a,a,a,a,a,a	13.83
I	A	14106	1675	B3.7	b,ab,-,ab,ab,a,ab,ab,b,ab,-,ab,a,a,-,ab,a,ab,a,-,ab,b,b,a,b,ab,ab,ab,a,ab,ab,ab,a,ab,a,b,b,ab,a,a,ab,ab,ab,ab,b,ab,b,ab,ab,a,-,a,a,b,a,ab,a,b,ab,ab,ab,a,a,ab,a,a,ab,a,b,a,b,ab,ab,ab,ab,a,a,ab,ab,ab,a,b,ab,ab,ab,b,a,ab,a,a,a,a,a,a	13.83
I	A	14106	1651	B3.7	b,ab,-,ab,ab,a,ab,ab,b,ab,-,ab,a,a,a,ab,a,ab,a,-,ab,b,b,a,b,ab,ab,ab,a,ab,ab,ab,a,ab,a,b,b,ab,a,a,ab,ab,ab,ab,b,ab,-,ab,ab,a,ab,a,a,b,a,ab,a,b,ab,ab,ab,a,a,ab,a,a,ab,a,b,a,b,ab,ab,ab,ab,a,a,ab,ab,ab,a,b,ab,ab,ab,b,a,ab,a,a,a,a,a,a	13.83
[truncated: 59,017 more rows]
