# Supplementary material for: A Targeted Capture Linkage Map Anchors the Genome of the Schistosomiasis Vector Snail, Biomphalaria glabrata
Source: G3 (Bethesda). 2017 May 19;7(7):2353–61. doi: 10.1534/g3.117.041319 (PMC5499142; doi:10.1534/g3.117.041319)
Supplement: Supplementary file 3 [file 2353TableS3.txt]

Table S3. Scaffold pairs showing meaningful linkage disequilibrium (delta_AB >= 0.15 and r2 >= 0.85).
Scaffold	Scaffold	Highest_r2
1	41	0.94
	42	0.89
	196	0.90
	358	0.87
	792	0.88
	853	0.86
	918	0.86
	1044	0.88
	1080	0.89
	3391	0.86
	3551	0.89
	3703	0.89
	3762	0.97
	5436	0.89
	5575	0.89
	6152	1.00
	6238	0.92
	6907	0.89
	6928	0.89
	7002	1.00
	7114	0.90
	7477	0.93
	8081	0.87
	8502	0.85
	9791	0.88
	10576	1.00
	15742	0.87
	16710	0.89
	35356	0.87
	38194	0.96
	39455	0.90
	101778	0.94
	116399	0.92
	279154	0.87
	533717	0.85
	548743	0.88
	550379	0.94
2	8	1.00
	16	0.86
	25	0.86
	36	0.86
	56	0.86
	70	0.86
	252	0.87
	311	0.86
	383	0.86
	430	0.87
	543	0.85
	587	0.87
	653	0.86
	761	0.86
	809	0.87
	1008	0.88
	1327	0.86
	1581	0.86
	1708	0.86
	2085	0.85
	2322	0.85
	2685	0.86
	3001	0.87
	3057	0.85
	3095	0.89
	3302	0.89
	3688	0.85
	3756	0.87
	4495	0.86
	4496	0.86
	4651	0.86
	6259	0.86
	6883	0.86
	6920	0.86
	6946	0.86
	8736	0.89
	9928	0.87
	11561	0.86
	11769	0.93
	11808	0.86
	13363	0.87
	15686	0.87
	16464	0.97
	19263	0.86
	27133	0.87
	27225	0.86
	32982	0.92
	33211	1.00
	40610	0.89
	44271	0.97
	50303	0.89
	55638	1.00
	65170	0.87
	66551	0.85
	67505	0.86
	69342	0.87
	69603	0.87
	117873	0.89
	124036	0.89
	149976	0.86
	178216	0.87
	198314	0.86
	271543	0.89
	532423	0.87
	534005	0.89
	540675	0.87
	542556	0.87
	549081	0.86
	549531	0.89
	557285	0.87
	557487	0.87
	559108	0.89
	559806	1.00
	561134	0.86
3	52	0.85
	77	0.87
	97	0.89
	101	0.85
	112	0.90
	132	0.90
	196	0.89
	250	0.89
	262	0.91
	358	0.89
	378	0.85
	544	0.86
	572	0.88
	623	0.86
	628	0.87
	708	0.88
	723	0.91
	767	0.87
	792	0.91
	836	0.89
	846	0.87
	861	0.87
	936	0.85
	1013	0.90
	1037	0.87
	1044	0.90
	1074	0.87
	1080	0.91
	1136	0.87
	1217	0.89
	1232	0.91
	1297	0.94
	1298	0.90
	1303	0.87
	1325	0.94
	1351	0.92
	1413	0.86
	1425	0.94
	1470	0.94
	1535	0.85
	1596	0.87
	1622	0.87
	1676	0.90
	1714	0.94
	1743	0.88
	1786	0.88
	1878	0.88
	1891	0.89
	1915	0.89
	1917	0.87
	1990	0.89
	2019	0.91
	2054	0.88
	2071	0.92
	2095	0.89
	2139	0.89
	2141	0.87
	2234	0.94
	2266	0.85
	2363	0.91
	2393	0.94
	2431	0.86
	2557	1.00
	2561	0.91
	2588	0.89
	2627	0.89
	2677	0.89
	2714	0.90
	2716	0.89
	2731	0.89
	2753	0.91
	2798	0.89
	2803	0.88
	2805	0.85
	2812	0.85
	2815	0.88
	2891	0.86
	2904	0.89
	2924	0.88
	2925	0.89
	3093	0.91
	3168	0.89
	3172	0.92
	3186	0.94
	3243	0.89
	3331	0.87
	3375	0.89
	3391	0.87
	3421	0.94
	3424	0.88
	3459	0.89
	3469	0.88
	3484	0.89
	3488	0.87
	3542	0.90
	3594	0.88
	3597	0.85
	3671	0.88
	3701	0.91
	3719	0.89
	3809	0.87
	3825	0.88
	3863	0.85
	3870	0.87
	3945	0.85
	4097	0.91
	4103	0.85
	4180	0.88
	4233	0.85
	4243	0.87
	4247	0.89
	4284	0.85
	4313	0.85
	4330	0.89
	4442	0.89
	4616	0.90
	4639	0.89
	4711	0.87
	4872	0.87
	4895	0.85
	4920	0.87
	4926	0.89
	4956	0.88
	4964	0.87
	4989	0.90
	5118	0.91
	5121	0.87
	5195	0.86
	5199	0.94
	5242	0.87
	5294	0.91
	5296	0.86
	5344	0.87
	5376	0.87
	5396	0.89
	5397	0.90
	5418	0.91
	5497	0.91
	5512	0.87
	5534	0.91
	5543	0.90
	5552	0.86
	5576	0.91
	5726	0.91
	5742	0.91
	5758	0.90
	5764	0.85
	5820	0.87
	5862	0.87
	5923	0.89
	5941	0.90
	5951	0.90
	6006	0.86
	6097	0.89
	6103	0.85
	6157	0.92
	6182	0.87
	6237	0.94
	6279	0.94
	6281	0.94
	6373	0.91
	6452	0.85
	6455	0.91
	6489	0.87
	6547	0.86
	6579	0.94
	6583	0.85
	6726	0.88
	6778	0.89
	6806	0.85
	6820	0.85
	6901	0.87
	6955	0.90
	7089	0.90
	7090	0.87
	7100	0.85
	7195	0.88
	7301	0.89
	7328	0.87
	7465	0.87
	7523	0.85
	7575	0.85
	7580	0.88
	7654	0.87
	7799	0.85
	7841	0.89
	7852	0.88
	7895	0.86
	7974	0.86
	7982	0.90
	8204	0.85
	8289	0.86
	8382	0.89
	8544	0.87
	8545	0.85
	8590	0.86
	8824	0.90
	9103	0.87
	9132	0.94
	9180	0.89
	9233	0.94
	9309	0.91
	9374	0.85
	9421	0.94
	9463	0.88
	9476	0.88
	9631	0.85
	9711	0.86
	9811	0.86
	9830	0.86
	9874	0.86
	10157	0.94
	10212	0.85
	10232	0.89
	10329	0.86
	10359	0.94
	10508	0.87
	10625	0.87
	10648	0.89
	10722	0.90
	10920	0.88
	10974	0.86
	11036	0.92
	11068	0.89
	11073	0.91
	11095	0.87
	11250	0.89
	11304	0.87
	11365	0.88
	11392	0.86
	11670	0.89
	11754	0.85
	11897	0.89
	11925	0.91
	12078	0.94
	12082	0.86
	12258	0.86
	12316	0.89
	12597	0.94
	13426	0.90
	13625	0.89
	13658	0.88
	13762	0.86
	13870	0.94
	13938	0.87
	14167	0.91
	14626	0.85
	15647	0.87
	15764	0.88
	15867	0.87
	15955	0.88
	16041	0.87
	16042	0.91
	16382	0.94
	16522	0.94
	16774	0.86
	17141	0.85
	17174	0.93
	17524	0.89
	17595	0.90
	17618	0.91
	18203	0.85
	18898	0.89
	19323	0.92
	19916	0.87
	20139	0.85
	20341	0.86
	20476	0.85
	20486	0.89
	20870	0.90
	21634	0.89
	22516	0.89
	23069	1.00
	23551	0.89
	23611	0.88
	23793	0.88
	24201	0.86
	24672	0.85
	24900	0.87
	26615	0.88
	27381	0.88
	28276	0.89
	28908	0.94
	29245	0.93
	29434	0.87
	29857	0.88
	30315	0.85
	31535	0.89
	31795	0.86
	32066	0.87
	32387	0.89
	32996	0.93
	38194	0.91
	39101	0.89
	40030	0.86
	41235	0.85
	43766	0.86
	43863	0.91
	44165	0.87
	54446	0.88
	56806	0.89
	64578	0.87
	69141	0.88
	70108	0.86
	100700	0.91
	531936	0.85
	532632	0.90
	533903	0.89
	534612	0.86
	534984	0.97
	536707	0.85
	538911	0.90
	539866	0.86
	540372	0.89
	540614	0.87
	541588	0.90
	542140	0.89
	542201	0.87
	542202	0.88
	542528	0.97
	543510	0.90
	544017	0.89
	544624	0.95
	544948	0.90
	545225	0.89
	549455	0.87
	551224	0.87
	554880	0.88
	556577	0.90
	559185	0.89
	560254	0.87
	560287	0.87
	561076	0.87
	564201	0.89
4	605	0.90
	629	0.86
	7144	0.95
	8523	0.90
	9788	0.92
	16868	0.98
	27409	0.86
	35735	0.86
	38563	0.93
	48966	0.85
	59194	0.90
	66607	0.98
	536714	0.96
5	37	0.85
	638	0.85
	1299	0.85
	1901	0.85
	1991	0.85
	2765	0.93
	2780	0.85
	3124	0.85
	3957	0.85
	4487	0.85
	5246	0.85
	5434	0.85
	13741	0.85
	26624	0.85
	32188	0.85
	36054	0.92
	38737	0.85
	47737	0.85
	53179	0.85
	54411	0.85
	54810	0.85
	65989	0.85
	67669	0.85
	115920	1.00
	127795	0.85
	132426	0.98
	154747	1.00
	179200	0.85
	242618	0.98
	539478	0.85
	550157	0.87
6	103	0.91
	105	0.93
	175	0.91
	178	0.96
	209	0.90
	232	0.95
	249	0.93
	275	0.91
	291	0.88
	294	0.98
	362	0.93
	388	0.91
	456	0.93
	465	0.89
	512	0.93
	528	0.88
	582	0.93
	588	0.95
	593	0.98
	682	0.97
	691	0.85
	704	0.89
	725	0.98
	736	0.93
	744	0.90
	854	0.91
	988	0.89
	1046	0.87
	1060	0.91
	1091	0.88
	1094	0.98
	1100	0.86
	1183	0.87
	1265	0.95
	1299	0.98
	1371	0.89
	1373	0.93
	1384	0.88
	1407	0.89
	1436	0.89
	1583	0.98
	1703	0.86
	1762	0.89
	1932	0.98
	1979	0.87
	2064	0.91
	2135	0.93
	2443	0.87
	2453	0.91
	2564	0.87
	2634	0.88
	2659	0.91
	2742	0.86
	2852	0.89
	2862	0.86
	2918	0.98
	3062	0.95
	3114	0.91
	3190	0.89
	3382	0.89
	3595	0.93
	3637	0.87
	3688	0.89
	3722	0.88
	3805	0.89
	3838	0.85
	3856	0.89
	3857	0.89
	3990	0.93
	4062	0.89
	4142	0.98
	4200	0.93
	4244	0.93
	4245	0.93
	4253	0.89
	4507	0.91
	4558	0.98
	4589	0.88
	4752	0.88
	4765	0.89
	5070	0.93
	5283	0.89
	5574	0.98
	5587	0.94
	5671	0.89
	5706	0.95
	5917	0.89
	5973	0.91
	6082	0.87
	6137	0.86
	6210	0.91
	6302	0.93
	6358	0.86
	6467	0.85
	6494	0.88
	6565	0.88
	6577	0.91
	6586	0.90
	6621	0.86
	6654	0.89
	6680	0.85
	6765	0.91
	6773	0.95
	6797	0.88
	7078	0.87
	7226	0.88
	7263	0.95
	7341	0.93
	7473	0.93
	8340	0.93
	8515	0.98
	8665	0.93
	8690	0.89
	8854	0.89
	8936	0.93
	8977	0.86
	9050	0.91
	9052	0.88
	9296	0.94
	10869	0.91
	10927	0.91
	12365	0.87
	12971	0.98
	13594	0.95
	15792	0.93
	15835	0.91
	15996	0.96
	16323	0.91
	17362	0.93
	17548	0.91
	17563	0.93
	17572	0.95
	17642	0.98
	18366	0.93
	18463	0.93
	18781	0.90
	19091	0.86
	19155	0.92
	19964	0.89
	20550	0.90
	20653	0.89
	21192	0.91
	22103	0.89
	22151	0.86
	22593	0.89
	23009	0.85
	24285	0.96
	25111	0.87
	25434	0.90
	25812	0.91
	26469	0.93
	27821	0.89
	28473	0.98
	28849	0.93
	28900	0.85
	29621	0.95
	30555	0.92
	31258	0.88
	31391	0.85
	32034	0.93
	32105	0.93
	38031	0.93
	38605	0.87
	38853	0.88
	40403	0.87
	40745	0.86
	43293	0.91
	44406	0.86
	45172	0.90
	46806	0.96
	47450	0.91
	48462	0.93
	49174	0.90
	49808	0.90
	50306	0.95
	50336	0.98
	51895	0.87
	52804	0.86
	54088	0.89
	54282	0.89
	54473	0.87
	56045	0.87
	56813	0.98
	57536	0.98
	57996	0.86
	62143	0.88
	62805	0.91
	64106	0.92
	66362	0.88
	67045	0.95
	67888	0.85
	68400	0.88
	78465	0.89
	102788	0.93
	109849	0.93
	114078	0.93
	117641	0.95
	118489	0.91
	128807	0.88
	128992	0.98
	145530	0.91
	155802	0.93
	203843	0.90
	277615	0.87
	532859	0.89
	533358	0.93
	534097	0.92
	535042	0.91
	535607	0.89
	537135	0.89
	538125	0.89
	539484	0.89
	539489	0.85
	541018	0.89
	542547	0.88
	542976	0.93
	543672	0.86
	545754	0.98
	546291	0.89
	546685	0.88
	546946	0.93
	549400	0.90
	550289	0.93
	550897	0.89
	553055	0.93
	553260	0.88
	553957	0.91
	556408	0.89
	558043	0.93
	558911	0.89
	559491	0.87
	559963	0.98
	561197	0.93
	562225	0.98
	564559	0.93
7	961	0.89
	1918	0.98
	3397	0.89
	3972	0.96
	4348	0.89
	5007	0.93
	6058	0.89
	9396	0.90
	10707	0.97
	15687	0.89
	21930	0.98
	23025	0.88
	24678	0.89
	26856	0.87
	26918	0.96
	27591	0.89
	28223	0.89
	37889	0.98
	38301	0.89
	45029	1.00
	46612	0.85
	47681	0.89
	48800	0.91
	59545	0.96
	72264	1.00
	533059	0.89
	533620	0.89
	534133	0.94
	535692	0.88
	535791	0.85
	551859	0.85
	560703	1.00
	564300	0.88
8	16	0.90
	36	0.90
	56	0.86
	70	0.90
	311	0.90
	347	0.88
	383	0.86
	430	0.87
	441	0.86
	548	0.88
	610	0.90
	641	0.90
	761	0.86
	1581	0.86
	1708	0.86
	2001	0.88
	2151	0.90
	2685	0.90
	3057	0.85
	4495	0.86
	4496	0.90
	4651	0.86
	5278	0.90
	5591	0.90
	6259	0.90
	6883	0.86
	6920	0.86
	6946	0.86
	11561	0.86
	11769	0.90
	11808	0.88
	16464	0.97
	19263	0.86
	28496	0.90
	29499	0.86
	32982	0.92
	33211	1.00
	33757	0.90
	43463	0.88
	44271	0.97
	55638	1.00
	66551	0.92
	67505	0.90
	117873	0.88
	149976	0.86
	155911	0.88
	549081	0.90
	553475	0.90
	559108	0.88
	559806	1.00
	561134	0.86
	565315	0.86
9	334	0.87
	365	0.95
	424	0.88
	751	0.86
	898	0.87
	1230	0.95
	1527	0.97
	3871	0.97
	4113	0.92
	4321	0.97
	5620	0.97
	7115	0.97
	7499	0.97
	8953	0.95
	10351	0.96
	10477	0.95
	10513	0.92
	11292	0.97
	16310	0.92
	18455	0.87
	23313	0.97
	23702	0.93
	29474	0.97
	30603	0.87
	30700	0.92
	54341	0.89
	59391	0.87
	68058	0.97
	92801	0.94
	115932	0.97
	531251	0.95
	531959	0.90
	532111	0.97
	532478	0.88
	534962	0.92
	539360	0.97
	540962	0.97
	544793	0.95
	547559	0.95
	561442	0.97
10	31	1.00
	34	0.98
	73	0.93
	75	0.88
	83	0.92
	87	1.00
	111	1.00
	119	0.88
	128	1.00
	137	0.98
	192	0.96
	226	0.91
	238	0.92
	269	0.96
	290	0.98
	310	0.87
	342	1.00
	467	1.00
	572	1.00
	606	0.98
	622	0.98
	634	0.91
	673	1.00
	703	0.93
	743	0.98
	865	1.00
	1068	0.98
	1082	0.90
	1118	0.91
	1120	0.98
	1211	0.94
	1289	0.89
	1354	0.94
	1416	1.00
	1451	0.96
	1477	0.87
	1690	0.94
	1713	0.92
	1740	0.98
	1890	0.94
	2296	0.90
	2333	0.96
	2368	1.00
	2387	0.98
	2428	1.00
	2484	1.00
	2675	0.98
	2740	0.92
	2842	0.98
	2909	1.00
	3073	0.98
	3218	0.98
	3280	0.98
	3437	0.98
	3645	0.98
	3669	0.98
	3764	0.87
	3851	0.98
	3853	0.98
	3902	0.94
	4250	1.00
	4267	0.85
	4274	1.00
	5137	0.87
	5156	1.00
	5319	0.96
	5901	0.98
	6297	0.98
	6656	0.91
	6712	0.98
	7170	1.00
	7299	0.92
	7550	0.94
	7557	0.98
	7996	1.00
	8490	1.00
	9303	0.89
	9518	1.00
	9720	0.94
	9891	0.89
	10221	1.00
	10839	0.96
	11048	0.86
	11559	0.90
	13093	0.98
	13382	0.90
	13522	0.98
	13672	0.92
	14684	0.93
	15668	0.96
	15806	0.98
	16356	1.00
	16546	1.00
	16599	0.98
	17793	0.98
	17900	1.00
	18251	1.00
	19994	0.92
	21937	0.98
	22107	0.87
	22485	0.86
	22487	0.96
	23058	0.86
	23731	0.91
	23742	0.98
	24872	0.91
	24985	0.98
	25121	0.92
	25214	0.90
	25719	0.94
	29391	0.93
	32455	0.97
	40166	0.86
	42152	0.88
	42873	0.96
	45595	0.89
	47983	1.00
	50244	0.90
	55670	1.00
	57034	0.89
	61109	0.87
	65779	1.00
	66453	1.00
	66937	1.00
	69231	0.95
	84893	0.85
	104227	0.86
	127325	0.89
	139526	0.89
	140911	0.89
	145638	0.86
	149440	1.00
	157219	0.94
	161260	0.98
	163932	0.94
	165045	0.98
	170518	0.92
	172616	0.96
	178800	0.89
	180116	0.98
	182543	0.94
	191047	0.98
	196301	0.89
	205409	0.89
	250006	0.96
	259290	0.90
	531978	0.87
	532471	1.00
	534227	1.00
	537436	1.00
	544112	0.88
	545223	0.94
	546814	0.98
	551249	1.00
	551669	0.98
	556857	0.94
	557204	0.98
	558690	1.00
	562890	1.00
	565587	0.94
11	41	0.89
	63	1.00
	68	0.96
	86	0.86
	93	0.96
	110	0.86
	116	0.86
	144	0.86
	194	0.92
	215	1.00
	227	0.86
	242	0.86
	248	0.86
	295	0.86
	296	0.98
	307	0.86
	340	0.87
	344	0.88
	363	0.88
	371	1.00
	396	0.92
	445	0.86
	471	0.90
	487	0.91
	489	0.96
	524	1.00
	583	0.86
	612	0.87
	709	0.94
	798	0.91
	805	0.91
	854	0.98
	859	0.92
	890	0.96
	923	0.86
	967	0.86
	1028	0.90
	1060	0.96
	1081	0.86
	1089	0.90
	1152	0.94
	1159	0.94
	1187	1.00
	1197	0.94
	1248	0.86
	1269	0.86
	1279	0.96
	1307	0.86
	1309	0.88
	1356	0.86
	1408	0.86
	1472	0.94
	1634	0.91
	1648	0.96
	1650	0.88
	1684	0.88
	1779	1.00
	1884	0.91
	1892	1.00
	1902	0.94
	1911	0.86
	1922	0.92
	1972	0.86
	2027	0.96
	2028	0.89
	2042	0.86
	2087	0.94
	2104	0.88
	2112	0.86
	2156	0.86
	2247	0.90
	2303	0.91
	2326	0.94
	2342	0.91
	2426	0.93
	2500	0.88
	2526	1.00
	2532	0.91
	2574	0.89
	2575	0.91
	2694	0.86
	2708	0.93
	2716	0.90
	2724	0.89
	2768	0.94
	2811	0.86
	2813	0.86
	2837	0.86
	2861	0.86
	2875	0.92
	2899	0.87
	2931	0.87
	2986	0.86
	3083	0.96
	3087	0.91
	3105	0.89
	3125	0.94
	3127	0.86
	3158	0.86
	3185	1.00
	3215	0.92
	3226	1.00
	3256	0.85
	3297	0.98
	3316	0.98
	3324	0.98
	3357	0.86
	3394	0.94
	3396	0.87
	3473	0.86
	3515	1.00
	3608	0.94
	3620	0.92
	3631	0.92
	3659	0.86
	3697	0.86
	3712	0.94
	3734	0.96
	3736	0.86
	3808	0.89
	3866	0.92
	3909	0.94
	3974	0.87
	3988	0.86
	4009	0.86
	4041	0.94
	4069	0.86
	4147	0.89
	4227	0.89
	4260	0.91
	4307	0.89
	4356	0.95
	4362	0.86
	4418	0.86
	4423	0.89
	4446	0.92
	4484	0.89
	4509	0.86
	4513	1.00
	4537	0.94
	4569	0.91
	4579	0.86
	4716	0.96
	4771	1.00
	4779	0.86
	4809	0.92
	4958	0.87
	4984	0.90
	5105	0.91
	5226	0.86
	5255	0.94
	5355	0.94
	5394	0.89
	5427	0.86
	5506	0.87
	5524	0.86
	5527	0.86
	5716	0.94
	5728	1.00
	5763	0.91
	5951	0.86
	5964	0.96
	6074	0.85
	6085	0.86
	6161	0.90
	6177	0.88
	6213	0.86
	6233	0.86
	6303	0.86
	6371	0.86
	6385	0.94
	6416	0.85
	6419	0.90
	6470	0.86
	6495	0.86
	6576	0.86
	6597	0.87
	6652	1.00
	6762	0.89
	6768	0.86
	6810	0.96
	6814	0.86
	6887	0.88
	6950	0.86
	6986	0.92
	7005	0.86
	7033	0.91
	7068	0.91
	7119	0.87
	7211	0.86
	7284	0.86
	7442	0.92
	7514	0.98
	7546	0.93
	7563	0.87
	7627	0.91
	7847	0.86
	7878	1.00
	8074	0.94
	8114	0.87
	8276	0.88
	8404	0.86
	8438	0.91
	8496	0.86
	8538	0.86
	8598	0.86
	8785	0.93
	8834	0.87
	8958	0.85
	9040	0.88
	9112	0.94
	9147	0.87
	9162	0.86
	9174	0.96
	9227	0.86
	9254	0.85
	9592	0.88
	9668	0.96
	9696	0.92
	9737	0.88
	9879	0.92
	9984	0.94
	10072	0.89
	10106	0.85
	10184	0.86
	10186	0.86
	10203	0.86
	10288	0.89
	10312	0.98
	10365	0.85
	10452	0.94
	10791	0.87
	10867	0.90
	10975	0.89
	10980	0.86
	11104	0.86
	11107	0.86
	11202	0.88
	11314	0.92
	12385	0.90
	12448	0.90
	12527	0.91
	12595	0.89
	12702	0.93
	12755	0.86
	12757	0.92
	13239	0.86
	13479	0.86
	13627	0.86
	13685	0.92
	13960	0.86
	14103	0.88
	14159	0.86
	14432	0.86
	15569	0.89
	15725	0.91
	15803	0.91
	15813	0.86
	15872	0.88
	15910	0.87
	16015	0.87
	16096	0.86
	16146	0.94
	16160	0.86
	16246	0.86
	16305	0.86
	16387	0.86
	16404	0.94
	16594	0.88
	16765	0.90
	16893	0.86
	16898	0.94
	17056	0.96
	17233	0.89
	17425	0.88
	17591	0.87
	17592	0.90
	17730	0.87
	18020	0.86
	18053	0.86
	18505	0.91
	18531	0.86
	18617	0.89
	18737	0.86
	18854	0.87
	18997	0.86
	19293	0.87
	19530	0.87
	19729	0.88
	19844	0.87
	19946	1.00
	20579	0.90
	21132	0.86
	21553	0.92
	22001	0.87
	22049	0.86
	22053	0.87
	22096	0.98
	22246	0.88
	22436	0.87
	22833	1.00
	22842	0.86
	23064	0.91
	23088	0.96
	23092	0.86
	23109	0.94
	23162	0.87
	23336	0.86
	23338	0.94
	23443	0.86
	23569	0.88
	23846	0.94
	24992	0.94
	25146	0.96
	25175	0.92
	25850	0.87
	26236	0.96
	26414	0.86
	26607	0.98
	26976	0.97
	27621	0.94
	27798	0.86
	27999	0.86
	28009	0.89
	28524	1.00
	28652	0.88
	29155	0.91
	29318	0.88
	29478	0.96
	29750	0.87
	30626	0.96
	30670	0.90
	30888	0.87
	31108	0.89
	32231	0.87
	32350	0.88
	32392	0.89
	32603	0.94
	33186	0.86
	33379	0.86
	33858	0.96
	33993	1.00
	34014	0.86
	34040	0.90
	34200	0.96
	34369	1.00
	34532	0.94
	35253	0.86
	35409	0.94
	36126	0.96
	36283	0.91
	36651	0.89
	36768	0.94
	36873	0.90
	38042	0.94
	38617	1.00
	38879	0.92
	38950	0.90
	39912	0.86
	39922	0.89
	40355	0.87
	42962	0.89
	43225	0.86
	43537	0.86
	43893	0.90
	44451	0.87
	45018	0.87
	45104	0.93
	45441	0.91
	46026	0.93
	47213	0.86
	47532	0.86
	48346	0.96
	48578	0.91
	49018	0.98
	49260	0.91
	49951	0.98
	51599	0.96
	51610	0.88
	52766	0.86
	52920	0.89
	52953	0.91
	53498	0.94
	54256	0.86
	54606	0.89
	55551	0.92
	55561	0.86
	55855	0.94
	56230	0.85
	57228	0.86
	57738	0.94
	58741	0.91
	58749	0.90
	59149	0.86
	59283	0.87
	59461	1.00
	60637	0.88
	63358	0.90
	64675	0.86
	65657	0.94
	69752	0.96
	69825	0.86
	72281	1.00
	86188	0.86
	90415	0.89
	108858	0.86
	113217	0.86
	114454	0.88
	115672	0.91
	117708	0.92
	119043	0.96
	122050	1.00
	128573	0.86
	131681	0.94
	132311	0.86
	145541	0.91
	147066	0.87
	151283	0.91
	152010	0.87
	164010	0.86
	180186	0.86
	199348	0.86
	199716	0.96
	216124	0.96
	222473	0.90
	230102	0.96
	532161	0.88
	532671	0.89
	533547	0.91
	533981	1.00
	534803	0.94
	534858	0.90
	535462	0.98
	535928	0.91
	536400	0.90
	536685	0.96
	536826	0.98
	537335	0.96
	537452	0.90
	537860	0.87
	538013	0.92
	538097	1.00
	538167	0.86
	539068	0.91
	539114	0.96
	539714	0.90
	539746	0.94
	540136	0.90
	540357	0.94
	541122	0.88
	541381	0.89
	541916	0.86
	542354	0.93
	543128	0.91
	543836	0.85
	544344	0.91
	545085	0.88
	545089	0.96
	545320	0.88
	546774	1.00
	547360	0.86
	549592	0.91
	549840	0.86
	550043	0.94
	550190	0.91
	550361	0.93
	550409	0.86
	550461	0.98
	550790	0.86
	550997	0.86
	551218	0.86
	551428	0.89
	551462	0.86
	551777	0.87
	552121	0.92
	552249	0.94
	552524	0.97
	553531	0.86
	554157	0.98
	554455	0.86
	554961	0.89
	555316	0.91
	556102	0.96
	556669	0.86
	556687	0.86
	556874	0.94
	557289	0.86
	558044	0.86
	558743	0.87
	559092	0.87
	559232	0.87
	559886	0.94
	560592	0.86
	561350	0.91
	562470	0.91
	562914	0.94
	562915	0.86
	563090	0.92
	563243	0.92
	563471	0.86
	563479	1.00
	565307	0.86
	565629	0.88
12	98	0.85
	181	0.88
	186	0.85
	241	0.85
	243	0.93
	264	0.86
	327	0.91
	390	0.87
	416	0.91
	444	0.88
	507	0.95
	722	0.98
	736	0.96
	941	0.86
	956	0.88
	977	0.89
	1122	0.93
	1284	0.88
	1400	0.88
	1468	0.89
	1481	0.87
	1568	0.86
	1662	0.86
	1820	0.89
	2081	0.89
	2265	0.91
	2486	0.93
	2699	0.86
	2756	0.92
	3249	0.96
	3301	0.89
	3513	0.88
	3545	0.91
	3602	0.92
	3814	0.86
	3906	0.93
	4030	0.93
	4179	0.93
	4230	0.89
	4346	0.93
	4349	0.89
	4518	0.91
	4873	0.85
	4963	0.90
	5022	0.96
	5028	0.95
	5041	0.86
	5272	0.87
	5286	0.89
	5290	0.88
	5303	0.91
	5419	0.90
	5470	0.90
	5596	0.86
	5708	0.89
	5913	0.86
	6310	0.93
	6353	0.85
	6536	0.86
	6566	0.89
	6815	0.93
	6921	0.93
	7070	0.87
	7617	0.96
	7744	0.87
	7759	0.87
	7796	0.87
	7882	0.89
	7985	0.95
	8847	0.89
	8910	0.96
	9313	0.91
	9471	0.87
	9907	0.85
	10068	0.93
	10146	0.86
	10243	0.91
	10498	0.89
	10664	0.93
	10677	0.89
	10965	0.88
	11072	0.88
	11434	0.90
	11565	0.88
	12783	0.85
	15679	0.93
	15763	0.87
	15816	0.87
	16082	0.91
	16187	0.93
	16823	0.87
	17888	0.91
	17928	0.88
	18084	0.86
	19237	0.90
	19299	0.87
	19430	0.93
	19737	0.91
	19927	0.93
	23063	0.85
	23248	0.96
	25060	0.93
	25994	0.93
	26417	0.87
	27979	0.89
	28579	0.86
	29021	0.94
	31383	0.88
	31529	0.91
	31569	0.88
	32910	0.91
	35236	0.87
	36672	0.96
	40067	0.87
	41985	0.91
	42158	0.93
	47438	0.93
	51036	0.86
	57057	0.93
	58764	0.93
	60596	0.89
	64792	0.93
	65834	0.87
	69873	0.93
	76863	0.85
	86336	0.86
	121147	0.86
	531685	0.89
	532816	0.91
	533082	0.85
	533352	0.87
	534058	0.96
	538566	0.94
	539803	0.87
	540216	0.90
	541051	0.85
	541525	0.86
	542716	0.87
	545768	0.85
	550001	0.87
	554784	0.89
	555846	0.88
	557302	0.87
	558545	0.91
	559880	0.86
	560243	0.88
	561019	0.89
	562486	0.87
	563312	0.86
13	169	0.87
	182	0.87
	631	0.88
	2943	0.94
	3289	0.98
	3966	0.98
	4954	0.98
	5438	0.97
	5617	0.87
	6417	0.90
	7408	1.00
	9667	0.96
	11389	1.00
	11744	1.00
	17245	1.00
	20877	0.96
	22265	1.00
	25137	1.00
	32245	1.00
	34931	1.00
	35046	0.85
	37205	0.91
	42371	0.87
	67862	0.92
	131114	0.88
	141913	0.87
	242094	0.89
	255397	0.87
	533631	0.87
	540238	0.95
	554586	0.87
	563001	0.88
14	106	0.90
	928	0.94
	2572	0.95
	4888	0.92
	4940	1.00
	6750	0.86
	8669	0.90
	9843	0.85
	10008	0.88
	11297	1.00
	14037	0.97
	28750	0.93
	33544	0.92
	37401	1.00
	44248	0.97
	54559	1.00
	68785	0.89
	69546	0.94
	72053	1.00
	106247	0.87
	536105	0.94
	545965	0.85
	546437	1.00
	554970	1.00
	556832	1.00
15	77	0.97
	87	0.92
	111	0.90
	142	0.90
	198	0.86
	224	0.87
	226	0.90
	242	0.86
	267	0.93
	282	0.93
	336	0.93
	396	0.93
	412	0.88
	439	0.92
	467	0.92
	473	0.95
	484	0.93
	505	0.93
	572	0.86
	673	0.92
	787	0.93
	789	0.90
	821	0.92
	827	0.95
	1107	0.85
	1113	0.93
	1208	0.95
	1261	0.88
	1276	0.90
	1289	0.88
	1416	0.85
	1443	0.93
	1744	0.89
	1861	0.96
	1890	0.85
	1994	0.95
	2065	0.93
	2122	0.86
	2223	0.91
	2428	0.92
	2542	0.93
	2690	0.93
	2807	1.00
	2838	0.95
	2887	0.87
	2909	0.87
	3047	0.93
	3257	0.93
	3416	0.93
	3431	0.88
	3494	0.88
	3561	0.90
	3823	0.88
	3980	0.98
	4068	0.91
	4074	1.00
	4155	0.87
	4178	0.93
	4250	0.87
	4325	0.93
	4331	0.88
	4368	0.89
	4371	0.90
	4514	0.93
	4581	0.88
	4632	1.00
	4647	0.88
	4649	0.93
	4898	1.00
	4921	0.90
	4927	0.93
	4948	0.95
	4951	0.88
	5005	0.91
	5100	0.86
	5151	1.00
	5184	0.93
	5203	0.93
	5235	0.95
	5293	0.95
	5538	1.00
	5545	0.95
	5570	0.93
	5646	0.93
	5686	0.88
	5702	0.88
	5827	1.00
	6089	0.95
	6189	0.93
	6278	0.95
	6481	0.85
	6515	0.87
	6584	0.88
	6666	0.93
	6966	0.86
	7060	0.93
	7170	0.87
	7189	0.93
	7190	0.93
	7245	0.95
	7347	0.92
	7380	0.93
	7528	0.86
	7565	0.93
	7919	0.86
	8058	0.87
	8174	0.88
	8186	0.86
	8203	0.85
	8215	0.90
	8361	0.93
	8490	0.87
	8536	0.88
	8549	0.89
	8646	0.88
	8703	0.86
	8716	0.88
	8758	0.93
	8863	0.87
	8915	0.88
	8933	0.93
	8990	0.85
	9237	0.86
	9376	0.90
	9423	0.86
	9428	0.85
	9470	0.87
	9518	0.87
	9758	0.86
	9773	0.95
	9810	0.85
	10038	0.86
	10290	0.92
	10355	0.85
	10488	0.88
	10669	0.85
	10793	0.95
	10845	0.90
	10889	0.86
	11065	0.91
	11115	0.88
	11244	0.93
	11733	0.95
	12657	0.89
	12775	0.93
	13279	1.00
	13884	0.88
	15916	0.93
	15975	0.88
	16217	0.87
	16243	1.00
	16278	0.87
	16343	0.95
	16356	0.87
	16537	0.86
	16546	0.87
	16577	0.93
	16585	0.86
	16802	0.91
	16833	0.93
	17117	1.00
	17298	0.93
	17485	0.95
	17630	0.85
	17631	0.93
	17747	0.96
	17815	0.93
	17900	0.87
	17911	0.92
	17941	0.90
	18251	0.87
	18279	0.88
	18442	0.88
	18470	0.93
	18512	1.00
	18518	0.88
	18765	0.93
	18784	0.91
	18843	0.90
	19510	0.88
	19742	0.86
	19762	0.87
	19931	0.88
	20062	0.95
	20349	0.89
	20583	0.95
	20648	0.87
	21375	1.00
	21586	0.93
	22008	0.85
	22162	0.91
	22738	0.93
	23003	0.89
	23209	0.93
	23491	0.95
	23922	0.95
	23975	0.85
	25312	0.90
	25455	0.95
	26116	1.00
	26464	0.90
	26665	0.93
	26695	0.95
	27428	0.92
	27454	0.90
	28317	0.93
	28890	0.88
	28986	0.88
	29163	0.90
	29171	0.95
	29620	0.88
	29867	0.90
	30507	0.95
	30795	0.88
	31017	0.93
	31098	0.97
	31164	0.92
	31197	0.95
	33148	0.91
	33477	0.95
	34108	0.92
	34416	0.88
	34870	0.85
	36104	0.92
	37296	0.85
	37819	0.93
	38260	0.91
	38266	0.93
	39734	0.93
	40409	0.93
	40468	0.96
	41074	0.93
	41480	0.95
	42515	0.95
	43019	0.95
	43727	0.93
	44038	0.91
	45737	0.88
	46113	0.91
	47983	0.87
	49110	0.95
	49414	0.95
	50410	0.88
	51571	0.90
	52150	0.95
	53299	0.93
	54962	0.86
	55670	0.87
	58768	0.91
	59213	0.93
	64511	0.91
	66453	0.87
	66525	0.90
	66937	0.87
	67446	0.85
	67703	0.95
	71703	0.93
	84558	0.85
	89460	0.92
	108989	0.93
	120567	0.90
	127267	0.93
	144225	0.92
	209016	0.91
	221980	0.95
	273284	0.92
	531978	0.90
	532465	0.85
	532471	0.87
	533212	0.89
	533508	0.93
	534227	0.87
	534756	0.93
	535171	0.85
	535328	0.93
	537436	0.87
	537828	0.85
	538251	0.86
	539357	0.89
	540432	0.90
[truncated: 998,000+ more rows]
