# Supplementary material for: A Targeted Capture Linkage Map Anchors the Genome of the Schistosomiasis Vector Snail, Biomphalaria glabrata
Source: G3 (Bethesda). 2017 May 19;7(7):2353–61. doi: 10.1534/g3.117.041319 (PMC5499142; doi:10.1534/g3.117.041319)
Supplement: Supplementary file 4 [file 2353TableS4.txt]

Table S4. Scaffolds from BglaB1 with their assigned linkage map positions and lengths.
Scaffold	LGs	Positions	Length
1	LGi	LGi:17.0a	2183814
2	LGe,LGh	LGe:0.0a;LGh:24.5b	1436334
3	LGn	LGn:23.4a	1494438
4	LGi	LGi:18.1a,23.4b	1523891
5	LGq	LGq:2.1b	1435262
6	LGa	LGa:1.1b,13.8a	1449064
7	LGh	LGh:33.0b	1339905
8	LGe	LGe:0.0a,13.8a	1405014
10	LGi,LGr	LGi:17.0a,20.2b;LGr:14.9b,19.1a	1379389
11	LGc	LGc:39.4b,42.6b	1139427
12	LGd,LGr	LGr:12.8b,18.1a,19.1a,7.4b;LGd:14.9a,18.1a,36.2b,37.2b,38.3b,39.4b	1187089
13	LGl	LGl:24.5a,5.3b	1150411
14	LGq	LGq:16.0b	1073343
15	LGp	LGp:0.0b	1062666
16	LGe	LGe:0.0a,13.8a	1160273
17	LGg	LGg:0.0a	1060966
18	LGc	LGc:42.6b,43.6b	1102560
19	LGe,LGf	LGe:0.0a;LGf:33.0b	1122739
20	LGa	LGa:1.1b	1273422
21	LGb	LGb:2.1a,21.3a,4.3a	889155
22	LGc,LGo	LGc:29.8a,42.6b;LGo:6.4a	859464
23	LGo	LGo:0.0b	935363
24	LGm	LGm:62.8b	1099226
25	LGh	LGh:24.5b	943283
26	LGe	LGe:0.0a	862114
27	LGo	LGo:6.4a	995397
28	LGa	LGa:1.1b,14.9a	897253
29	LGe	LGe:0.0a	916424
30	LGh	LGh:24.5b	875325
31	LGi	LGi:17.0a	946618
32	LGn	LGn:29.8b	893017
33	LGm	LGm:62.8b	1118025
34	LGi	LGi:17.0a	829872
35	LGo	LGo:2.1b	958605
36	LGe	LGe:0.0a,7.4a	837842
37	LGd	LGd:18.1a,38.3b	810431
38	LGo	LGo:6.4a	1016491
39	LGr	LGr:2.1a,6.4b	812783
40	LGk	LGk:45.7a	814997
42	LGb	LGb:18.1a	838966
43	LGn	LGn:31.9b	900617
44	LGb	LGb:18.1a	846700
46	LGe	LGe:0.0a	692236
47	LGc	LGc:29.8a,47.9b	754681
48	LGb	LGb:2.1a	804228
49	LGo	LGo:2.1b,8.5a	854814
50	LGk,LGo	LGk:45.7a;LGo:27.7a	680228
51	LGb	LGb:23.4a	747019
52	LGe	LGe:0.0a	736840
53	LGm	LGm:39.4a,46.8b,62.8b	692308
54	LGc	LGc:39.4b,43.6b	802606
55	LGi	LGi:17.0a,20.2b	792865
56	LGe	LGe:0.0a	697100
57	LGq	LGq:27.7a	653202
58	LGc	LGc:29.8a	823346
59	LGl	LGl:29.8a,5.3b	647718
60	LGa	LGa:1.1b	687348
61	LGn	LGn:23.4a	805963
62	LGb	LGb:22.3a	823581
63	LGc	LGc:39.4b,42.6b	664098
64	LGc	LGc:31.9a	728853
65	LGe	LGe:0.0a	776369
66	LGb	LGb:18.1a,35.1b	658315
67	LGa	LGa:1.1b	585432
68	LGc	LGc:41.5b,42.6b	586494
69	LGc	LGc:42.6b,44.7b	723052
70	LGe	LGe:0.0a,1.1a,13.8a	722863
71	LGl	LGl:5.3b	784475
72	LGe,LGr	LGe:19.1a;LGr:0.0b	574209
73	LGi	LGi:17.0a	604337
74	LGo	LGo:0.0a	660160
75	LGf,LGi	LGf:33.0b;LGi:17.0a	628048
76	LGg	LGg:18.1b,6.4a	626611
77	LGh,LGk	LGh:0.0a,18.1b;LGk:45.7a	634434
78	LGo	LGo:4.3a	697035
79	LGm	LGm:47.9a	607812
80	LGb,LGm	LGb:18.1a;LGm:62.8b	577512
81	LGg	LGg:18.1b,6.4a	569460
82	LGc	LGc:31.9a,43.6b,44.7b	618778
83	LGi	LGi:17.0a,20.2b	689281
84	LGa	LGa:1.1b,13.8a	644678
85	LGn	LGn:23.4a	578616
86	LGc	LGc:42.6b	536310
87	LGi	LGi:17.0a,20.2b	567089
88	LGb	LGb:23.4a	601196
89	LGf	LGf:33.0b	606328
90	LGm	LGm:47.9a,62.8b	552477
91	LGk	LGk:45.7a	581157
92	LGb	LGb:1.1a,2.1a	584990
93	LGb,LGn	LGb:35.1b;LGn:35.1b,55.3a	669593
94	LGb	LGb:37.2b	603095
95	LGj	LGj:0.0a,0.0b	749700
96	LGa	LGa:14.9a	539859
97	LGe	LGe:0.0a	556850
99	LGj	LGj:7.4a	573966
100	LGc	LGc:8.5a	591613
101	LGc	LGc:31.9a,47.9b	578789
102	LGi	LGi:19.1b	589963
103	LGc	LGc:42.6b	526492
104	LGb,LGh	LGb:18.1a,35.1b;LGh:24.5b	543556
105	LGa	LGa:12.8a,13.8a	521097
106	LGo	LGo:0.0b	575153
107	LGl	LGl:29.8a	444857
108	LGb,LGh	LGb:72.3a;LGh:0.0a,2.1b	535397
110	LGc	LGc:39.4b,40.4b,41.5b,42.6b	504405
111	LGi	LGi:17.0a	530753
112	LGb	LGb:18.1a	520737
113	LGh	LGh:0.0a,18.1b	560586
114	LGg	LGg:18.1b,6.4a	449243
115	LGg	LGg:18.1b,6.4a	531714
116	LGc	LGc:42.6b	573549
117	LGb	LGb:18.1a	452152
118	LGc,LGj	LGc:33.0b;LGj:0.0a	567666
119	LGg,LGr	LGg:18.1b,6.4a;LGr:14.9b,19.1a	511004
120	LGh	LGh:0.0a,24.5b,40.4a	556644
121	LGi	LGi:17.0a	610743
122	LGa,LGe	LGa:1.1b;LGe:0.0a	577107
123	LGa	LGa:14.9a,2.1b	588533
124	LGe,LGf	LGe:0.0a;LGf:33.0b	507168
125	LGa	LGa:2.1b	541165
126	LGf	LGf:12.8a	479241
127	LGh	LGh:24.5b	505097
128	LGi	LGi:17.0a	437349
129	LGa,LGb	LGa:1.1b;LGb:18.1a	497537
130	LGh	LGh:0.0a,24.5b	562546
131	LGe	LGe:0.0a	441505
132	LGa	LGa:1.1b	413504
133	LGo	LGo:0.0b	450949
134	LGn	LGn:26.6b	543805
135	LGa	LGa:1.1b	459399
137	LGi	LGi:17.0a	483066
138	LGl	LGl:29.8a,5.3b	496311
139	LGb	LGb:35.1b	570298
140	LGa,LGf	LGa:1.1b,13.8a;LGf:33.0b	449361
141	LGh	LGh:24.5b	475155
142	LGk	LGk:40.4a	433191
144	LGc,LGj	LGc:42.6b;LGj:0.0a,0.0b	537149
145	LGc	LGc:43.6b,44.7b,47.9b	461660
146	LGl,LGp	LGl:29.8a,5.3b,9.6b;LGp:0.0b	475889
147	LGa	LGa:1.1b	454957
149	LGo	LGo:2.1b	458326
150	LGj	LGj:7.4a	461549
151	LGf	LGf:12.8a	439195
152	LGg	LGg:18.1b	448979
153	LGk	LGk:45.7a	476375
154	LGd	LGd:14.9a	492939
155	LGc	LGc:0.0b	461865
156	LGb	LGb:4.3a	447459
157	LGb	LGb:0.0a	454585
158	LGt	LGt:0.0b	527706
159	LGg	LGg:1.1b,5.3a	557760
160	LGh	LGh:0.0a,18.1b	445069
161	LGc	LGc:56.4b	425126
162	LGe	LGe:0.0b,19.1a	531698
163	LGg	LGg:18.1b,8.5a	404921
164	LGc	LGc:59.6b	494313
165	LGa	LGa:1.1b	454899
166	LGm	LGm:39.4a,62.8b	549044
167	LGc	LGc:56.4b	417953
168	LGe	LGe:0.0a	414241
169	LGg	LGg:18.1b,6.4a	451899
170	LGi	LGi:26.6b,50.0a	422503
171	LGc,LGd	LGc:42.6b;LGd:18.1a,38.3b	453111
172	LGh	LGh:18.1b	366664
173	LGg	LGg:18.1b,6.4a	498217
174	LGa	LGa:14.9a	490227
175	LGa,LGk	LGa:13.8a;LGk:38.3b	449351
176	LGn	LGn:23.4a	439163
177	LGo	LGo:6.4a	395614
178	LGe	LGe:0.0a	476955
180	LGd	LGd:19.1a	427130
182	LGb,LGg	LGb:34.0b;LGg:18.1b,6.4a	516458
183	LGm	LGm:39.4a,62.8b	449802
184	LGe	LGe:0.0a,0.0b	422202
185	LGd	LGd:18.1a	374234
186	LGd	LGd:18.1a,37.2b	451081
188	LGb	LGb:18.1a	396969
189	LGb	LGb:18.1a	423206
190	LGh	LGh:24.5b	393349
192	LGi	LGi:17.0a	364304
193	LGe	LGe:0.0a	396053
195	LGa	LGa:1.1b,13.8a	329662
196	LGb	LGb:18.1a,35.1b	386656
197	LGl	LGl:29.8a	407150
198	LGk	LGk:45.7a	379256
200	LGc	LGc:33.0b,42.6b	338528
201	LGa,LGg	LGa:13.8a;LGg:18.1b,6.4a	369535
203	LGa	LGa:1.1b,13.8a,14.9a	475635
204	LGk	LGk:45.7a	399817
205	LGp	LGp:0.0b	385957
206	LGa	LGa:0.0b,10.6a	326014
207	LGe	LGe:0.0a,13.8a	437198
209	LGa,LGh	LGa:13.8a;LGh:24.5b	397506
210	LGp	LGp:0.0b	332403
211	LGg	LGg:18.1b	363866
212	LGk	LGk:0.0a	339408
213	LGt	LGt:0.0b	367254
214	LGb	LGb:18.1a	374121
215	LGc	LGc:42.6b	435740
216	LGd,LGv	LGd:0.0a,0.0b;LGv:0.0a	386469
217	LGe	LGe:0.0a	402770
218	LGb	LGb:37.2b,47.9a	401515
219	LGb	LGb:18.1a	461315
220	LGe	LGe:0.0a	412234
221	LGj	LGj:0.0b	329716
222	LGd	LGd:39.4b	452745
223	LGc	LGc:43.6b	459711
224	LGg	LGg:18.1b	441040
225	LGi	LGi:11.7a	325058
227	LGc	LGc:42.6b	346356
228	LGi,LGm	LGi:17.0a;LGm:62.8b	411526
229	LGh	LGh:24.5b	532382
230	LGc	LGc:6.4a	408433
231	LGk	LGk:45.7a	340051
232	LGa	LGa:13.8a	305247
233	LGn	LGn:31.9b,38.3a	414582
234	LGo	LGo:0.0a,11.7a	398734
237	LGn	LGn:23.4a	346340
238	LGi	LGi:17.0a,20.2b	306316
239	LGa	LGa:10.6a	290270
240	LGa	LGa:10.6a	337891
241	LGd	LGd:18.1a,39.4b	325133
242	LGc	LGc:42.6b	361529
243	LGd	LGd:18.1a,38.3b	303537
244	LGb	LGb:18.1a,35.1b	400256
245	LGq	LGq:27.7a,29.8a,34.0a,5.3b,6.4b	299498
246	LGf	LGf:0.0a	483927
247	LGe	LGe:0.0a,0.0b	396464
248	LGc	LGc:42.6b	331042
249	LGa,LGl	LGa:13.8a;LGl:5.3b	321083
250	LGb	LGb:18.1a	474041
252	LGh	LGh:24.5b	357665
253	LGg	LGg:18.1b	329661
254	LGg	LGg:0.0a,0.0b	314455
255	LGa	LGa:1.1b	339663
256	LGj	LGj:0.0b	360964
257	LGd,LGk	LGd:14.9a,18.1a,34.0b,36.2b,37.2b,38.3b,39.4b,7.4a;LGk:0.0b,27.7a	364013
258	LGd	LGd:18.1a,38.3b	386247
259	LGd	LGd:18.1a,38.3b	315565
261	LGd,LGg	LGd:18.1a,38.3b;LGg:18.1b,7.4a	331442
263	LGa	LGa:1.1b,13.8a	317758
264	LGd	LGd:18.1a,38.3b	373210
265	LGc	LGc:31.9a,43.6b,47.9b	339972
266	LGu	LGu:5.3a	391904
267	LGp	LGp:0.0b	380285
269	LGi	LGi:17.0a	349891
270	LGp	LGp:0.0b	270256
272	LGd	LGd:19.1a	286933
273	LGn	LGn:35.1b	341580
274	LGq	LGq:34.0a	279883
275	LGf	LGf:12.8a,33.0b	323117
277	LGm	LGm:39.4a,62.8b	422573
278	LGr	LGr:9.6b	309457
279	LGl	LGl:0.0b	307220
280	LGq	LGq:27.7a,28.7a,5.3b	284203
281	LGg	LGg:18.1b,8.5a	401549
282	LGp	LGp:0.0b	313649
283	LGa	LGa:1.1b,14.9a	287723
284	LGa	LGa:14.9a,2.1b	348870
285	LGe	LGe:0.0a	354413
286	LGa	LGa:0.0b,1.1b,10.6a,14.9a	360255
287	LGb	LGb:18.1a	338060
288	LGg	LGg:18.1b,6.4a	303037
289	LGa	LGa:14.9a	274041
290	LGi	LGi:17.0a	300216
291	LGn	LGn:23.4a	274637
292	LGp	LGp:0.0b	308667
294	LGb	LGb:35.1b	478378
295	LGc	LGc:42.6b	321529
296	LGc	LGc:42.6b	331740
297	LGc	LGc:59.6b	326823
298	LGc	LGc:0.0b	406188
299	LGn	LGn:23.4a	380613
300	LGk	LGk:45.7a	315657
301	LGa	LGa:13.8a	317130
302	LGi	LGi:17.0a,20.2b	353611
303	LGa,LGe	LGa:1.1b;LGe:0.0a	292562
304	LGa	LGa:13.8a,14.9a	254452
305	LGc	LGc:44.7b	301660
306	LGo	LGo:6.4a	337437
307	LGc	LGc:42.6b	313523
308	LGc	LGc:42.6b	264224
309	LGe	LGe:0.0a	299494
310	LGi	LGi:17.0a	320727
311	LGe	LGe:0.0a	375540
312	LGb	LGb:18.1a	251791
313	LGe	LGe:0.0a	340260
314	LGf	LGf:13.8a,33.0b	368314
315	LGq	LGq:27.7a	289169
316	LGn	LGn:31.9b,38.3a	380022
317	LGk	LGk:45.7a	297116
318	LGb	LGb:18.1a	321034
319	LGc	LGc:6.4b,7.4a	503814
320	LGk	LGk:38.3b,75.5a	334329
321	LGm	LGm:59.6a	295020
322	LGa	LGa:1.1b,13.8a	404681
323	LGo	LGo:0.0b	281789
324	LGe,LGh	LGe:0.0a;LGh:24.5b	317709
325	LGf,LGj	LGj:0.0a,0.0b;LGf:12.8a,33.0b,38.3a	388361
326	LGa	LGa:1.1b	338053
327	LGd	LGd:18.1a,39.4b	238340
328	LGa,LGk	LGa:1.1b;LGk:45.7a	332770
329	LGq	LGq:27.7a,5.3b	291570
330	LGf	LGf:12.8a,33.0b	296554
331	LGb,LGj	LGb:18.1a;LGj:0.0b	291078
332	LGg	LGg:18.1b,6.4a	328256
333	LGa	LGa:13.8a,2.1b	295247
335	LGa	LGa:1.1b	325731
336	LGp	LGp:0.0b	346705
337	LGa,LGe	LGa:14.9a,2.1b;LGe:11.7a	345598
338	LGk	LGk:58.5a	292538
339	LGb	LGb:18.1a,20.2a,35.1b	311846
341	LGe	LGe:0.0a	253707
342	LGi	LGi:17.0a	254360
343	LGb	LGb:18.1a	300520
344	LGd,LGj	LGd:34.0b,36.2b,37.2b;LGj:0.0a,0.0b	272835
345	LGk	LGk:45.7a	343596
346	LGc	LGc:59.6b	301733
347	LGe	LGe:0.0a	326751
348	LGb	LGb:35.1b,4.3a	344243
349	LGb,LGd	LGb:18.1a;LGd:18.1a,38.3b	255135
350	LGe	LGe:0.0a,0.0b	238253
352	LGa,LGf	LGf:11.7a,12.8a,13.8a,33.0b,38.3a;LGa:1.1b,13.8a,14.9a	248508
353	LGa	LGa:0.0a	215982
354	LGf	LGf:11.7a,33.0b	290575
355	LGc	LGc:5.3b	333931
356	LGb	LGb:18.1a	273478
358	LGb	LGb:18.1a,21.3a,35.1b	294930
360	LGp	LGp:0.0b	225753
362	LGa	LGa:1.1b,13.8a	311554
364	LGk	LGk:45.7a	340102
365	LGc	LGc:42.6b	209006
366	LGa	LGa:1.1b	248389
367	LGf	LGf:1.1b	283623
368	LGe,LGm	LGe:0.0a;LGm:62.8b	325960
369	LGd,LGk	LGd:23.4a;LGk:45.7a	337117
370	LGa	LGa:1.1b,13.8a	290524
371	LGc	LGc:42.6b	293091
372	LGi	LGi:17.0a,20.2b	290064
373	LGp	LGp:0.0b	276118
374	LGa	LGa:1.1b,13.8a	302999
375	LGa	LGa:1.1b,13.8a	218998
376	LGj	LGj:0.0b	270628
378	LGn	LGn:23.4a	317835
379	LGi	LGi:17.0a,20.2b	261706
380	LGl	LGl:28.7a	301320
381	LGa	LGa:1.1b	313344
382	LGk	LGk:13.8b,45.7a	250565
383	LGe	LGe:0.0a	246962
384	LGj	LGj:7.4a	203853
386	LGb,LGd	LGb:18.1a;LGd:18.1a,39.4b	282273
388	LGa	LGa:12.8a,13.8a	266093
390	LGd,LGh	LGd:18.1a,39.4b;LGh:24.5b	274973
391	LGm	LGm:47.9a	278311
392	LGb	LGb:36.2b	276677
393	LGj	LGj:0.0a,0.0b	255645
394	LGf	LGf:33.0b	258527
395	LGc	LGc:47.9b	311651
396	LGp	LGp:0.0b	315745
398	LGk	LGk:45.7a	211079
399	LGa	LGa:1.1b	224919
400	LGb	LGb:35.1b	300589
401	LGp	LGp:0.0b	258486
402	LGn	LGn:0.0b	334739
403	LGe	LGe:0.0a	273513
404	LGf	LGf:12.8a,33.0b	242993
405	LGa	LGa:1.1b,13.8a	217373
406	LGb,LGg	LGb:36.2b;LGg:18.1b,6.4a	245610
407	LGh	LGh:24.5b	320414
408	LGh,LGn	LGh:24.5b;LGn:23.4a	237012
409	LGg	LGg:18.1b	247719
410	LGb	LGb:18.1a	348547
411	LGk	LGk:45.7a	243686
412	LGg,LGp	LGg:18.1b,6.4a;LGp:0.0b	251893
413	LGa	LGa:10.6a,13.8a	242979
414	LGa	LGa:1.1b,14.9a	373498
415	LGm	LGm:39.4a	216234
416	LGd	LGd:14.9a,18.1a,36.2b,37.2b	208025
417	LGk	LGk:45.7a	228308
418	LGo	LGo:0.0b	251516
419	LGm	LGm:62.8b	216428
420	LGh	LGh:24.5b	299288
423	LGg	LGg:18.1b,6.4a	211643
425	LGe	LGe:0.0a	245624
426	LGj	LGj:0.0a,0.0b	305657
428	LGg	LGg:0.0a,0.0b,18.1b,6.4a	266550
430	LGe	LGe:58.5a	243220
431	LGq	LGq:29.8a	305576
432	LGb	LGb:18.1a	245772
433	LGj	LGj:0.0a,0.0b	265610
434	LGc	LGc:33.0b	284413
435	LGd,LGo	LGo:6.4a;LGd:66.0b,69.1b	277461
436	LGm	LGm:47.9a	224839
438	LGd	LGd:18.1a,39.4b	206154
439	LGa,LGp	LGa:1.1b,13.8a;LGp:0.0b	211724
440	LGc	LGc:44.7b	252042
441	LGe	LGe:0.0a	239061
442	LGc	LGc:47.9b,56.4b	230285
443	LGm	LGm:62.8b	212267
444	LGr	LGr:18.1a	308770
445	LGc	LGc:42.6b	201768
448	LGe	LGe:0.0a	220430
449	LGh	LGh:24.5b	208886
450	LGj	LGj:0.0a,0.0b	298394
451	LGd	LGd:18.1a,39.4b	241297
453	LGf	LGf:12.8a,33.0b,38.3a	211723
454	LGh	LGh:24.5b	220613
455	LGr	LGr:18.1a	236825
456	LGa	LGa:13.8a	264489
457	LGa	LGa:1.1b	236839
458	LGh	LGh:18.1b	272834
460	LGd	LGd:18.1a,38.3b	250109
461	LGa	LGa:1.1b	179440
462	LGa	LGa:1.1b	216489
463	LGb	LGb:18.1a	287341
465	LGc,LGf	LGc:42.6b;LGf:12.8a,33.0b	218090
466	LGd	LGd:18.1a,36.2b,38.3b,39.4b	202625
468	LGa	LGa:0.0b,10.6a	177475
469	LGd	LGd:18.1a,38.3b	263667
470	LGc	LGc:31.9a,47.9b	203779
471	LGn	LGn:23.4a	220610
473	LGc,LGp	LGc:31.9a;LGp:0.0b	204715
474	LGn	LGn:23.4a	226605
475	LGq	LGq:34.0a,7.4b	252374
476	LGg	LGg:18.1b,7.4a	229688
477	LGj	LGj:0.0a,0.0b	254116
478	LGm	LGm:62.8b	268046
479	LGa	LGa:1.1b	217897
480	LGe	LGe:0.0a	239405
481	LGk	LGk:75.5a	230382
482	LGe	LGe:0.0b	221364
483	LGc,LGr	LGr:6.4b,8.5b;LGc:42.6b	204235
484	LGa,LGp	LGa:14.9a;LGp:0.0b	190325
485	LGa	LGa:1.1b	245234
487	LGg	LGg:18.1b,6.4a	227691
488	LGa	LGa:1.1b,13.8a	239167
489	LGc	LGc:42.6b	192098
492	LGh	LGh:24.5b	234594
493	LGh	LGh:24.5b	239881
494	LGj	LGj:0.0a,0.0b	257319
499	LGd	LGd:19.1a	242058
500	LGa	LGa:1.1b,12.8a,13.8a	260692
501	LGa	LGa:0.0b	217016
502	LGg	LGg:18.1b,6.4a	206213
503	LGd	LGd:18.1a,38.3b	215797
505	LGp	LGp:0.0b	177117
506	LGa	LGa:0.0b	196186
507	LGd	LGd:18.1a,37.2b,38.3b,39.4b	194757
508	LGd	LGd:13.8a,18.1a,37.2b	209475
509	LGi	LGi:17.0a	211627
510	LGi	LGi:17.0a,20.2b	319336
511	LGe	LGe:0.0a	213357
512	LGk	LGk:45.7a	177403
513	LGa	LGa:1.1b,13.8a	280668
514	LGe,LGh	LGe:0.0a;LGh:24.5b,25.5b,33.0b	221129
516	LGl	LGl:29.8a,5.3b	182654
517	LGe	LGe:0.0a	187673
518	LGk	LGk:45.7a	194418
519	LGq	LGq:29.8a	177757
520	LGa	LGa:0.0b,13.8a	207773
521	LGi	LGi:20.2b	190542
522	LGk	LGk:45.7a	247292
524	LGc	LGc:42.6b	165546
525	LGi	LGi:26.6b	297938
526	LGb	LGb:18.1a	222392
527	LGh	LGh:24.5b,25.5b	174499
528	LGa	LGa:1.1b,13.8a	207976
529	LGg,LGj	LGg:17.0b;LGj:28.7b,7.4a	198679
530	LGr	LGr:14.9b	195869
531	LGj	LGj:0.0a,0.0b	212777
532	LGb	LGb:22.3a	169007
533	LGh	LGh:24.5b	200618
534	LGh	LGh:33.0b	210534
536	LGa	LGa:1.1b	196088
537	LGa	LGa:1.1b	184716
538	LGa	LGa:1.1b	214177
539	LGd	LGd:18.1a,38.3b	234030
540	LGa	LGa:14.9a	217597
541	LGg	LGg:18.1b,6.4a	176783
542	LGk	LGk:37.2b,38.3b	168432
543	LGa,LGh	LGa:1.1b,13.8a;LGh:24.5b	228670
544	LGj,LGl	LGl:29.8a,5.3b,9.6b;LGj:0.0a,0.0b	198187
545	LGq	LGq:27.7a,29.8a,34.0a	173995
546	LGm	LGm:47.9a	232709
547	LGd	LGd:14.9a,18.1a,36.2b,37.2b	186338
548	LGe	LGe:0.0a	198136
550	LGu	LGu:0.0a	205725
551	LGg	LGg:18.1b,6.4a	305181
552	LGa	LGa:1.1b,10.6a	159927
553	LGf	LGf:1.1b	209868
554	LGl	LGl:29.8a	179927
555	LGj	LGj:0.0b	262804
556	LGb	LGb:18.1a,35.1b	278785
557	LGo	LGo:26.6a	181065
559	LGd	LGd:14.9a,36.2b	166222
560	LGf	LGf:12.8a,33.0b	195359
561	LGl	LGl:3.2a	220657
562	LGe	LGe:0.0a	218700
563	LGh	LGh:0.0a,2.1b	213640
564	LGp	LGp:0.0b	204578
566	LGd	LGd:18.1a,38.3b	226501
568	LGk	LGk:0.0b	230468
571	LGb	LGb:22.3a	204277
572	LGi	LGi:17.0a	204632
573	LGh	LGh:0.0a	168195
574	LGd	LGd:18.1a,38.3b	169578
576	LGa	LGa:1.1b,13.8a,14.9a	241109
577	LGl	LGl:73.4a	204483
578	LGd	LGd:18.1a,38.3b	202774
579	LGl	LGl:28.7a,29.8a,5.3b,9.6b	220218
580	LGl	LGl:29.8a	165993
581	LGi	LGi:50.0a	159832
582	LGf	LGf:12.8a,33.0b	177671
583	LGc	LGc:41.5b,42.6b	249548
584	LGj	LGj:0.0a,0.0b	168848
585	LGf	LGf:12.8a	161431
587	LGh	LGh:24.5b	170039
588	LGf	LGf:33.0b,38.3a	196929
589	LGn	LGn:23.4a	174777
590	LGj	LGj:0.0a	193503
591	LGa	LGa:13.8a	194292
592	LGg	LGg:18.1b,6.4a	208243
593	LGa	LGa:1.1b,13.8a	165193
594	LGn	LGn:23.4a	192942
596	LGb	LGb:18.1a	218860
597	LGm	LGm:62.8b	224425
598	LGa	LGa:1.1b	231666
599	LGh	LGh:24.5b	187729
600	LGn	LGn:31.9b	181915
601	LGj	LGj:0.0b	169786
602	LGf	LGf:33.0b	201670
604	LGi	LGi:17.0a	184581
605	LGi	LGi:20.2a	285578
606	LGi	LGi:17.0a	257319
607	LGm	LGm:46.8b	318682
608	LGp	LGp:0.0b	210340
609	LGd	LGd:18.1a,38.3b	163808
610	LGe	LGe:0.0a,1.1a	215137
611	LGj	LGj:0.0b	204390
612	LGd	LGd:18.1a,39.4b	169510
613	LGh	LGh:24.5b	208304
614	LGh	LGh:24.5b	190546
615	LGh	LGh:24.5b	195441
616	LGj	LGj:0.0b	172345
617	LGb	LGb:18.1a	162850
618	LGf	LGf:33.0b	145096
619	LGb	LGb:37.2b,47.9a	182918
620	LGb	LGb:35.1b	168806
621	LGa	LGa:1.1b,13.8a,14.9a	201354
622	LGi	LGi:17.0a	165603
623	LGa	LGa:0.0a	184720
624	LGo	LGo:0.0b	164287
626	LGc,LGl	LGl:73.4a;LGc:33.0b,42.6b,43.6b	210334
627	LGj	LGj:0.0a,0.0b	213187
628	LGe	LGe:0.0a,0.0b	177818
629	LGq	LGq:7.4b	204442
630	LGd	LGd:38.3b	226454
631	LGg	LGg:5.3a	154364
632	LGc,LGq	LGc:31.9a,33.0b;LGq:5.3b	191956
633	LGf	LGf:33.0b	208121
636	LGk	LGk:58.5a	183790
637	LGp	LGp:0.0b	222933
638	LGd	LGd:18.1a,39.4b	154294
639	LGa	LGa:1.1b,13.8a	176252
640	LGd	LGd:18.1a,39.4b	166655
641	LGe	LGe:0.0a	176025
643	LGf	LGf:12.8a,33.0b	193333
644	LGd	LGd:36.2b	172940
645	LGf	LGf:12.8a	166000
647	LGi	LGi:25.5b	178505
648	LGl	LGl:28.7a,5.3b	170411
649	LGf	LGf:38.3a	211236
653	LGh	LGh:24.5b	192552
657	LGm	LGm:39.4a,46.8b,62.8b	168638
659	LGq	LGq:45.7b	196490
660	LGm	LGm:47.9a	168477
661	LGa	LGa:1.1b,13.8a	183771
662	LGl	LGl:1.1b	177894
663	LGf	LGf:11.7a,33.0b	151290
665	LGc	LGc:42.6b	161189
667	LGk	LGk:45.7a	157510
668	LGd	LGd:18.1a,38.3b	185398
669	LGa	LGa:1.1b,13.8a	198959
670	LGd	LGd:19.1a	168711
671	LGa	LGa:1.1b,13.8a	186006
672	LGq	LGq:27.7a,5.3b	213858
674	LGo	LGo:0.0b	162672
675	LGk	LGk:75.5a	153461
676	LGk	LGk:45.7a	224486
677	LGb	LGb:18.1a,35.1b	156625
678	LGa	LGa:14.9a	156059
679	LGr	LGr:7.4b	151174
680	LGa	LGa:1.1b,12.8a,13.8a	185599
681	LGd	LGd:14.9a,18.1a,36.2b,37.2b,38.3b,39.4b	214201
682	LGa	LGa:13.8a	146604
683	LGd,LGn	LGd:36.2b;LGn:35.1b,42.6a	156403
684	LGd,LGp	LGd:13.8a,18.1a,37.2b,39.4b;LGp:0.0b	193641
686	LGo	LGo:2.1b	191560
687	LGb	LGb:36.2b,37.2b,47.9a	222479
688	LGj	LGj:0.0a,0.0b	254589
689	LGb	LGb:23.4a,36.2b	186273
690	LGf	LGf:12.8a,33.0b,38.3a	200907
691	LGa	LGa:13.8a	136822
692	LGc	LGc:47.9b	170150
693	LGd	LGd:14.9a,37.2b	166557
695	LGg,LGh	LGg:5.3a;LGh:24.5b	167438
696	LGd	LGd:18.1a,38.3b	166670
697	LGc	LGc:43.6b	207096
698	LGm	LGm:47.9a	153886
699	LGn	LGn:31.9b,38.3a	170997
701	LGf	LGf:33.0b	225771
702	LGc	LGc:39.4b	142239
703	LGf,LGi	LGf:11.7a,33.0b;LGi:17.0a,20.2b	163147
704	LGa	LGa:12.8a,13.8a	160815
705	LGl	LGl:14.9b	163419
706	LGa	LGa:1.1b,13.8a	165635
707	LGn	LGn:31.9b	201194
708	LGb	LGb:18.1a	139440
709	LGg	LGg:0.0a,0.0b	164816
710	LGm	LGm:39.4a,46.8b,62.8b	197467
711	LGb	LGb:37.2b	183095
713	LGc	LGc:31.9a,42.6b	145515
715	LGh	LGh:24.5b	138161
716	LGg	LGg:18.1b,6.4a	195280
717	LGa	LGa:1.1b,12.8a	201667
718	LGf	LGf:12.8a	153109
719	LGg	LGg:18.1b,6.4a	157954
721	LGe	LGe:0.0a	222931
722	LGd	LGd:14.9a,18.1a,36.2b,37.2b,38.3b,39.4b	139471
723	LGb	LGb:18.1a	226613
724	LGg	LGg:18.1b,6.4a	232529
725	LGa	LGa:1.1b,13.8a	131096
726	LGo	LGo:6.4a	244778
727	LGm	LGm:62.8b	191683
728	LGl	LGl:29.8a	150068
729	LGp	LGp:0.0b	120384
730	LGn	LGn:23.4a	200909
731	LGa	LGa:1.1b	164460
732	LGi	LGi:20.2b	165709
733	LGf	LGf:33.0b	186273
734	LGa	LGa:1.1b	173339
735	LGo	LGo:29.8a,31.9b	150366
736	LGr	LGr:12.8b	203706
737	LGl	LGl:1.1b	127596
738	LGj	LGj:0.0a,0.0b,7.4a	182010
739	LGa	LGa:1.1b,13.8a	181970
740	LGk	LGk:0.0b,27.7a,41.5a	155810
741	LGj	LGj:0.0a,0.0b	166344
743	LGi	LGi:17.0a	139657
744	LGa	LGa:13.8a	164903
745	LGp	LGp:0.0b	131952
747	LGc	LGc:5.3b,6.4a	165657
748	LGa	LGa:13.8a	172706
749	LGo	LGo:12.8a	156794
750	LGd,LGp	LGd:13.8a,18.1a,37.2b,39.4b;LGp:0.0b	141108
752	LGm	LGm:62.8b	151821
753	LGl	LGl:13.8b	155451
756	LGb	LGb:35.1b	126900
757	LGa	LGa:1.1b,13.8a	199150
758	LGg	LGg:27.7a	149247
759	LGf	LGf:12.8a	146665
760	LGg	LGg:31.9b	156372
761	LGe	LGe:0.0a	191076
762	LGg	LGg:18.1b,6.4a	162141
763	LGg	LGg:18.1b,6.4a	157135
765	LGl	LGl:29.8a	184266
767	LGb	LGb:18.1a	169502
768	LGh	LGh:24.5b,53.2b	120797
770	LGd,LGp	LGp:0.0b;LGd:13.8a,18.1a,37.2b,39.4b	151169
772	LGn	LGn:20.2a	119090
773	LGi	LGi:5.3a	136867
774	LGb	LGb:0.0a	150994
776	LGf	LGf:1.1b	128731
777	LGd,LGp	LGp:0.0b;LGd:13.8a,18.1a,37.2b,39.4b	124777
778	LGl	LGl:29.8a	194787
779	LGh	LGh:2.1b,24.5b	152567
780	LGk	LGk:45.7a	174560
781	LGg	LGg:0.0a,18.1b,5.3a,6.4a	116552
782	LGa	LGa:0.0a	134507
783	LGk	LGk:59.6a	158916
785	LGe	LGe:0.0a,0.0b,1.1a,13.8a,58.5a,7.4a	175275
787	LGp	LGp:0.0b	143265
788	LGf	LGf:33.0b	149193
789	LGp	LGp:0.0b	199837
791	LGa	LGa:1.1b,13.8a	182968
792	LGb	LGb:18.1a	190910
793	LGk	LGk:0.0b,44.7a,45.7a	151451
794	LGk	LGk:45.7a	145887
795	LGg	LGg:27.7a	127343
796	LGl	LGl:29.8a	198258
797	LGa,LGf	LGa:1.1b,13.8a;LGf:33.0b	186118
798	LGc	LGc:42.6b	142871
801	LGk	LGk:45.7a	160240
803	LGk	LGk:45.7a	127100
804	LGi	LGi:20.2b	171034
805	LGc,LGd	LGc:42.6b;LGd:18.1a	190295
807	LGa	LGa:1.1b,12.8a	142903
808	LGb	LGb:22.3a	159003
809	LGh	LGh:24.5b	149216
810	LGd	LGd:36.2b	155812
811	LGa	LGa:0.0b,10.6a	120962
812	LGg	LGg:18.1b,6.4a,7.4a	172866
814	LGa	LGa:1.1b,13.8a	113738
816	LGd	LGd:66.0b,69.1b	118054
817	LGb	LGb:35.1b	138972
818	LGe	LGe:0.0a	172651
819	LGf	LGf:33.0b	132032
820	LGg	LGg:18.1b	111355
821	LGf	LGf:11.7a,33.0b	144570
822	LGo,LGr	LGo:0.0b;LGr:19.1a	146854
823	LGf	LGf:13.8a,33.0b	124774
824	LGk	LGk:45.7a	144508
825	LGe	LGe:0.0b	156474
826	LGa	LGa:1.1b,13.8a	163724
827	LGp	LGp:0.0b	110184
828	LGk	LGk:45.7a	183606
829	LGd	LGd:37.2b,38.3b	157282
830	LGf	LGf:12.8a,33.0b	133928
831	LGa	LGa:1.1b	156296
832	LGc	LGc:29.8a	197709
833	LGa	LGa:1.1b,13.8a	116277
834	LGh	LGh:24.5b	129196
836	LGb	LGb:18.1a	115652
837	LGd,LGh	LGd:18.1a,36.2b,38.3b,39.4b;LGh:18.1b,24.5b,25.5b,33.0b	149700
838	LGe	LGe:0.0a,1.1a,11.7a	147343
839	LGd	LGd:19.1a	127496
841	LGa,LGn	LGa:1.1b;LGn:35.1b,42.6a	161213
842	LGa	LGa:1.1b,13.8a	122607
843	LGa	LGa:1.1b,14.9a	132018
844	LGe	LGe:0.0b	125477
845	LGn	LGn:20.2a	108837
846	LGb	LGb:18.1a	108196
847	LGg	LGg:18.1b	129087
848	LGb	LGb:18.1a	145814
849	LGn	LGn:23.4a	140675
850	LGf	LGf:33.0b	129021
851	LGd	LGd:18.1a,38.3b	106331
852	LGl	LGl:24.5a,28.7a,29.8a,5.3b	157374
854	LGf	LGf:12.8a,33.0b	145232
855	LGh	LGh:24.5b	133180
859	LGa,LGd	LGd:19.1a;LGa:1.1b,14.9a	169152
860	LGr	LGr:9.6b	127668
862	LGc	LGc:44.7b	135997
863	LGd	LGd:18.1a,38.3b	136113
864	LGp	LGp:0.0b	175433
865	LGi	LGi:17.0a	137213
867	LGo	LGo:2.1b	116231
868	LGc	LGc:33.0b,42.6b,43.6b,44.7b,56.4b	102120
870	LGk	LGk:38.3b,75.5a	117105
871	LGj	LGj:0.0a,0.0b	146914
872	LGa	LGa:1.1b,13.8a	128165
875	LGa	LGa:1.1b,13.8a,14.9a	118759
876	LGg	LGg:18.1b	159160
878	LGa	LGa:0.0b	118860
879	LGn	LGn:31.9b	174480
880	LGg	LGg:0.0b	107729
881	LGd	LGd:36.2b,37.2b	169076
882	LGf	LGf:11.7a,23.4a	132726
883	LGb	LGb:18.1a,35.1b	101664
884	LGk	LGk:45.7a	115829
885	LGf	LGf:12.8a,33.0b	149651
886	LGa	LGa:1.1b,13.8a	115933
888	LGf	LGf:11.7a,33.0b	167031
889	LGn	LGn:0.0a	141393
890	LGc	LGc:42.6b	160385
891	LGg	LGg:14.9b	118135
893	LGh	LGh:24.5b	131374
895	LGo	LGo:0.0b,4.3a	240896
896	LGj,LGq	LGj:0.0b;LGq:27.7a	108725
900	LGn	LGn:1.1b,2.1b,6.4a	147269
901	LGk	LGk:31.9b,75.5a	104826
902	LGd	LGd:18.1a,37.2b	129573
903	LGj	LGj:0.0a,0.0b	143980
905	LGo	LGo:2.1b	155879
906	LGg	LGg:17.0b	192727
907	LGm	LGm:0.0a,0.0b	132476
908	LGf	LGf:33.0b,38.3a	131423
910	LGl	LGl:3.2a	129863
911	LGd	LGd:66.0b	106606
912	LGa	LGa:1.1b	163632
913	LGg	LGg:7.4a	125691
916	LGb,LGd	LGb:18.1a;LGd:14.9a,18.1a,36.2b,37.2b,38.3b,39.4b	110058
918	LGb	LGb:18.1a	110479
919	LGl	LGl:29.8a	132628
920	LGb	LGb:18.1a	119176
922	LGw	LGw:0.0a,0.0b	116942
923	LGc	LGc:42.6b	121154
924	LGb	LGb:18.1a,21.3a	133262
925	LGn	LGn:23.4a	156557
926	LGi	LGi:5.3a	107068
927	LGg	LGg:14.9b	134468
928	LGq	LGq:16.0b	130542
929	LGd,LGf	LGd:18.1a,39.4b;LGf:11.7a,12.8a,33.0b	198761
930	LGj	LGj:0.0a,0.0b,7.4a	145195
931	LGr	LGr:14.9b,19.1a	150720
932	LGa	LGa:1.1b,13.8a	146264
933	LGb	LGb:18.1a	99109
934	LGg	LGg:18.1b,6.4a,8.5a	120406
935	LGd	LGd:39.4b	139727
936	LGe	LGe:0.0a	139840
937	LGd,LGe	LGd:18.1a,39.4b;LGe:19.1a	139609
938	LGg	LGg:18.1b,6.4a,8.5a	119936
939	LGl	LGl:1.1b,24.5a,5.3b	114021
940	LGd	LGd:18.1a,23.4a,39.4b,74.5b,81.9b	119721
941	LGn	LGn:1.1b	150064
942	LGa	LGa:1.1b,13.8a	111524
943	LGe	LGe:0.0a	119952
944	LGg	LGg:18.1b,6.4a	107401
945	LGr	LGr:0.0a	146752
946	LGo	LGo:0.0b	204730
947	LGo	LGo:0.0b,4.3a	134438
948	LGa	LGa:1.1b	112635
949	LGb	LGb:18.1a	119795
950	LGb	LGb:4.3a	140288
953	LGm	LGm:62.8b	121420
954	LGa	LGa:1.1b	130863
956	LGr	LGr:12.8b	105302
958	LGm	LGm:0.0a,0.0b	132939
959	LGh	LGh:24.5b	164199
960	LGh	LGh:24.5b	150766
961	LGh	LGh:33.0b	107535
962	LGk	LGk:45.7a	98013
963	LGs	LGs:2.1a	127737
965	LGk	LGk:38.3b,75.5a	129237
966	LGa	LGa:1.1b,13.8a,14.9a	108141
967	LGc	LGc:42.6b	118341
969	LGq	LGq:5.3b	119573
970	LGc	LGc:42.6b	164835
971	LGf	LGf:12.8a	145309
972	LGa	LGa:1.1b,13.8a	170887
973	LGc	LGc:42.6b	106169
974	LGb	LGb:35.1b	126634
975	LGg	LGg:14.9b,18.1b	128505
976	LGp	LGp:0.0b	128850
977	LGd	LGd:18.1a,39.4b	112926
978	LGa	LGa:1.1b,13.8a	105448
979	LGj	LGj:0.0a,0.0b	123910
980	LGn	LGn:31.9b,38.3a	194289
981	LGa	LGa:13.8a	126613
982	LGf	LGf:33.0b	150382
983	LGm	LGm:62.8b	156841
984	LGe	LGe:0.0a	117219
985	LGc	LGc:31.9a,43.6b,44.7b	116266
986	LGe	LGe:0.0a	109531
987	LGm	LGm:62.8b	111448
988	LGa	LGa:13.8a	96844
989	LGf	LGf:12.8a	104993
990	LGj	LGj:0.0b	131087
991	LGg	LGg:0.0a,0.0b	89224
992	LGl	LGl:73.4a	100279
993	LGd	LGd:18.1a,39.4b	133308
994	LGp	LGp:0.0b	99498
995	LGa	LGa:14.9a	108660
996	LGe	LGe:0.0a,0.0b	97026
997	LGj	LGj:0.0a,0.0b	126858
999	LGd	LGd:14.9a,18.1a,36.2b,37.2b,38.3b,39.4b	102673
1000	LGl	LGl:1.1b	125370
1001	LGj	LGj:0.0a,0.0b	94037
1002	LGs	LGs:0.0b,3.2a	94049
1003	LGd	LGd:66.0b,69.1b	152169
1004	LGo	LGo:2.1b	121950
1005	LGh	LGh:24.5b	208031
1006	LGg	LGg:18.1b,6.4a,8.5a	121841
1007	LGo	LGo:0.0b	118534
1008	LGh,LGr	LGh:24.5b;LGr:18.1a	108694
1009	LGa	LGa:14.9a	120134
1010	LGa	LGa:1.1b,13.8a	89149
1012	LGk	LGk:45.7a	104974
1013	LGj	LGj:0.0a,0.0b	92631
1014	LGe	LGe:0.0a	116500
1015	LGd	LGd:18.1a,38.3b	115239
1016	LGd	LGd:14.9a	140006
1017	LGq	LGq:29.8a	95581
1019	LGn	LGn:23.4a	122956
1021	LGd	LGd:18.1a,38.3b	95711
1022	LGp	LGp:0.0b	91367
1023	LGf	LGf:12.8a	131750
1024	LGi	LGi:17.0a,20.2b	95567
1025	LGr	LGr:18.1a	84731
1026	LGc,LGf	LGc:33.0b,56.4b;LGf:12.8a,13.8a,33.0b,38.3a	123617
1028	LGg	LGg:18.1b,6.4a	108291
1030	LGk	LGk:45.7a	112078
1031	LGb,LGr	LGb:35.1b;LGr:19.1a	102658
1032	LGm	LGm:62.8b	119647
1033	LGq	LGq:26.6a	109164
1036	LGk	LGk:45.7a	82777
1037	LGb	LGb:18.1a	124363
1038	LGg	LGg:14.9b	96252
1040	LGl	LGl:29.8a,5.3b,70.2a	124067
1041	LGd	LGd:18.1a,19.1a,23.4a,38.3b,66.0b	95861
1043	LGj	LGj:28.7b	110149
1044	LGb	LGb:18.1a	127147
1045	LGi	LGi:19.1a,25.5b	182725
1046	LGa	LGa:13.8a	95800
1049	LGc	LGc:33.0b	106146
1052	LGk	LGk:45.7a	133818
1053	LGq	LGq:34.0a	98026
1054	LGg	LGg:14.9b	176445
1055	LGl	LGl:22.3b,73.4a	94840
1057	LGj	LGj:0.0a,0.0b	126803
1058	LGj	LGj:0.0a,0.0b	102447
1059	LGb,LGd	LGd:14.9a,18.1a,36.2b,37.2b,38.3b,39.4b;LGb:18.1a	104217
1060	LGa,LGc	LGa:13.8a;LGc:39.4b,42.6b	99157
1063	LGk	LGk:45.7a	103145
1064	LGq	LGq:34.0a	117569
1065	LGc,LGf	LGc:5.3b,6.4a;LGf:12.8a	113178
1066	LGa	LGa:1.1b	90773
1067	LGm	LGm:62.8b	102033
1068	LGr	LGr:14.9b,19.1a	114502
1069	LGj	LGj:0.0b	94248
1070	LGd	LGd:17.0a,18.1a,37.2b	120844
1071	LGb,LGd	LGd:14.9a,17.0a,18.1a,36.2b,37.2b,38.3b,39.4b;LGb:18.1a	96322
1072	LGr	LGr:19.1a	111489
1073	LGr	LGr:0.0a,6.4b	103444
1074	LGb	LGb:18.1a	120912
1075	LGr	LGr:7.4b,9.6b	129848
1076	LGj	LGj:0.0a,0.0b	118474
1077	LGh	LGh:24.5b	96368
1078	LGs	LGs:0.0a	116313
1079	LGd	LGd:24.5b	117598
1080	LGb	LGb:21.3a	109225
1081	LGc	LGc:41.5b,42.6b	114502
1082	LGn	LGn:31.9b	99064
1083	LGn	LGn:23.4a	105923
1084	LGb	LGb:18.1a,35.1b	96303
1086	LGc	LGc:31.9a	122264
1088	LGt	LGt:0.0b	106052
1089	LGg	LGg:18.1b,6.4a	96353
1090	LGl	LGl:29.8a,5.3b	88469
1091	LGf	LGf:12.8a,33.0b	87773
1092	LGa	LGa:1.1b,13.8a	124693
1093	LGk	LGk:45.7a	99958
1099	LGi	LGi:17.0b	99248
1100	LGa	LGa:1.1b	170296
1101	LGb	LGb:18.1a	92367
1103	LGq	LGq:0.0b,16.0b,2.1b,26.6a,37.2a	92588
1104	LGj	LGj:0.0b	118960
1105	LGa	LGa:1.1b	145401
1108	LGh	LGh:24.5b,25.5b	106202
1109	LGm	LGm:25.5a,64.9b	83060
1110	LGg	LGg:18.1b	101824
1111	LGf	LGf:33.0b	105176
1112	LGg	LGg:18.1b,6.4a	107449
1113	LGp	LGp:0.0b	112778
1114	LGi	LGi:25.5b	130030
1115	LGb	LGb:18.1a	114808
1116	LGe	LGe:0.0a,0.0b,1.1a,13.8a,7.4a	136444
1118	LGr	LGr:14.9b,19.1a	160079
1119	LGf	LGf:12.8a	102619
1121	LGd,LGq	LGd:18.1a,38.3b;LGq:0.0b	95178
1122	LGd	LGd:18.1a,38.3b	123458
1123	LGd	LGd:18.1a,38.3b	133487
1125	LGg	LGg:18.1b	84691
1127	LGb	LGb:18.1a	113376
1128	LGo	LGo:2.1b	99896
1129	LGa	LGa:0.0b,1.1b,14.9a	105149
1130	LGk	LGk:30.9b,75.5a	107700
1133	LGp	LGp:0.0b	78585
1134	LGa	LGa:1.1b,13.8a	92395
1135	LGh	LGh:24.5b	102051
1136	LGb	LGb:18.1a	108720
1137	LGh	LGh:0.0a,24.5b	76476
1138	LGa	LGa:1.1b,13.8a	93623
1139	LGd	LGd:18.1a,38.3b	84116
1140	LGb	LGb:18.1a,35.1b	112314
1142	LGa,LGo	LGa:1.1b,13.8a;LGo:0.0b,4.3a	127821
1143	LGa	LGa:1.1b,13.8a,14.9a	99970
1145	LGc	LGc:31.9a	113328
1151	LGk	LGk:45.7a	106222
1152	LGg,LGs	LGg:18.1b,6.4a;LGs:0.0b	84129
1155	LGh	LGh:24.5b	79213
1156	LGf	LGf:33.0b	113916
1158	LGe	LGe:0.0a	89119
1159	LGg	LGg:18.1b,6.4a	115875
1161	LGr	LGr:14.9b	86392
1162	LGm	LGm:59.6a	104696
1163	LGa	LGa:1.1b,13.8a,14.9a	94411
1164	LGl	LGl:29.8a,5.3b,70.2a	91771
1167	LGp	LGp:0.0b	141808
1169	LGm	LGm:62.8b	131285
1171	LGd	LGd:23.4a,66.0b	84417
1172	LGf	LGf:12.8a,33.0b	104479
1173	LGm	LGm:47.9a	156324
1174	LGb	LGb:18.1a,19.1a	97343
1175	LGb	LGb:23.4a	103013
1176	LGf	LGf:33.0b	85915
1177	LGe	LGe:0.0a	115096
1181	LGf	LGf:11.7a,33.0b	144677
1182	LGg	LGg:18.1b,6.4a	88616
1183	LGm	LGm:62.8b	85947
1184	LGb	LGb:18.1a	83642
1186	LGa,LGd	LGa:12.8a;LGd:37.2b	135517
1187	LGc	LGc:42.6b	137697
1188	LGf	LGf:33.0b	78064
1191	LGa	LGa:1.1b,13.8a	92828
1192	LGk	LGk:45.7a	102105
1195	LGb	LGb:17.0a,18.1a	113262
1196	LGe	LGe:0.0a,1.1a,13.8a,7.4a	119392
1197	LGg	LGg:18.1b,6.4a	78082
1199	LGh	LGh:24.5b	90503
1201	LGd	LGd:18.1a,39.4b	112741
1202	LGb	LGb:35.1b	102609
1203	LGl	LGl:0.0b	80743
1205	LGj	LGj:0.0a,0.0b	77548
1206	LGb,LGd	LGb:18.1a,35.1b;LGd:13.8a,14.9a,17.0a,18.1a,36.2b,37.2b	73361
1207	LGd	LGd:19.1a	82141
1208	LGp	LGp:0.0b	112168
1211	LGi	LGi:17.0a	87009
1216	LGl	LGl:28.7a	82505
1217	LGb	LGb:18.1a	131081
1218	LGa,LGb	LGa:1.1b;LGb:18.1a	138326
1219	LGj	LGj:0.0a,0.0b	131146
1220	LGg	LGg:18.1b	81719
1221	LGa,LGo	LGo:0.0b,4.3a;LGa:1.1b,12.8a,13.8a,14.9a,2.1b	87180
1222	LGb	LGb:22.3a	75306
1223	LGa	LGa:10.6a	88810
1224	LGm	LGm:62.8b	103482
1227	LGf	LGf:12.8a,33.0b	92761
1228	LGj	LGj:0.0a,0.0b	112233
1229	LGe	LGe:0.0a	84018
1231	LGa	LGa:0.0b,10.6a	102459
1232	LGb	LGb:18.1a,35.1b	77371
1233	LGc,LGf	LGc:33.0b,56.4b;LGf:12.8a,13.8a,33.0b,38.3a	80947
1235	LGl	LGl:29.8a	90891
1236	LGc	LGc:56.4b,59.6b	88387
1237	LGn	LGn:31.9b,38.3a	125277
1238	LGe	LGe:0.0a	72277
1239	LGe	LGe:0.0a	95306
1240	LGc	LGc:43.6b	73713
1241	LGq	LGq:16.0b,37.2a	85662
1242	LGl	LGl:29.8a	75037
1243	LGf	LGf:33.0b	77307
1244	LGf	LGf:12.8a	88530
1246	LGm	LGm:62.8b	89711
1247	LGg	LGg:18.1b,6.4a	92709
1248	LGc	LGc:42.6b	91880
1252	LGc	LGc:8.5a	220689
1254	LGk	LGk:40.4a,45.7a	98847
1256	LGd,LGf	LGf:11.7a,12.8a,33.0b,38.3a;LGd:14.9a,18.1a,36.2b,37.2b,38.3b,39.4b	77970
1257	LGb,LGk	LGk:0.0b,45.7a;LGb:16.0a,17.0a,18.1a,19.1a,21.3a,22.3a,35.1b,36.2b	77493
1258	LGr	LGr:14.9b,18.1a,19.1a	128381
1261	LGd	LGd:18.1a,39.4b	143366
1262	LGm	LGm:62.8b	118806
1263	LGd	LGd:18.1a,36.2b,37.2b,38.3b,39.4b	183609
1264	LGh	LGh:24.5b	78975
1265	LGb	LGb:35.1b	97756
1266	LGe	LGe:0.0a	99992
1267	LGc	LGc:42.6b	96281
1268	LGg	LGg:18.1b,6.4a	107274
1269	LGc	LGc:42.6b	83548
1270	LGm	LGm:62.8b	98899
1272	LGe	LGe:0.0a,1.1a,13.8a,7.4a	155437
1274	LGk	LGk:40.4a,45.7a	100077
1275	LGg	LGg:0.0a,0.0b	80219
1276	LGp	LGp:0.0b	75044
1277	LGl	LGl:39.4a	88556
1278	LGf	LGf:12.8a	75361
1279	LGc	LGc:42.6b	85173
1280	LGr	LGr:19.1a	90013
1281	LGa	LGa:1.1b,14.9a	85362
1283	LGb	LGb:18.1a	70296
1284	LGd	LGd:18.1a,39.4b	79286
1286	LGf	LGf:57.4b	85329
1287	LGb	LGb:18.1a	76232
1288	LGg,LGr	LGg:18.1b,6.4a;LGr:5.3a	100085
1290	LGk	LGk:45.7a	122583
1291	LGh	LGh:2.1b	72349
1292	LGf	LGf:11.7a,33.0b	78696
1293	LGj	LGj:0.0a,0.0b	81487
1297	LGb	LGb:18.1a	99246
1298	LGb	LGb:21.3a	76166
1299	LGa	LGa:1.1b,13.8a	83144
1300	LGh	LGh:24.5b	166893
1301	LGb	LGb:18.1a	82307
1304	LGe	LGe:0.0a,11.7a	77096
1305	LGm	LGm:62.8b	113509
1306	LGc	LGc:5.3b,7.4a	81949
1307	LGc	LGc:42.6b	69553
1308	LGe	LGe:0.0a	106820
1309	LGc	LGc:42.6b	97501
1310	LGn	LGn:0.0a,0.0b,23.4a	83846
1311	LGa	LGa:1.1b	82303
1312	LGm	LGm:62.8b	98682
1313	LGf	LGf:12.8a,33.0b	138532
1314	LGl	LGl:29.8a	75964
1315	LGm	LGm:62.8b	107014
1316	LGr	LGr:19.1a	77445
1317	LGc	LGc:42.6b	85788
1318	LGc	LGc:33.0b	73196
1319	LGa	LGa:1.1b,13.8a,14.9a	90173
1320	LGa	LGa:1.1b,13.8a	86611
1321	LGc	LGc:31.9a,47.9b	74245
1322	LGb	LGb:22.3a	70722
1323	LGc,LGh	LGc:58.5b;LGh:24.5b	112919
1324	LGq	LGq:27.7a,29.8a,34.0a	100516
1325	LGb	LGb:16.0a,18.1a	103343
1327	LGe,LGh	LGh:24.5b;LGe:0.0a,1.1a,13.8a,58.5a,7.4a	119573
1328	LGo	LGo:0.0b,4.3a	107305
1330	LGg	LGg:27.7a	106144
1331	LGf	LGf:11.7a,33.0b,38.3a	70169
1333	LGr	LGr:18.1a	115270
1335	LGl	LGl:29.8a	105854
1337	LGk	LGk:45.7a	117829
1338	LGr	LGr:14.9b,18.1a,19.1a	70890
1339	LGq	LGq:16.0b,37.2a	88666
1341	LGm	LGm:62.8b	83199
1344	LGo	LGo:0.0b	83318
1345	LGg	LGg:7.4a	114979
1346	LGf	LGf:11.7a,33.0b	77828
1347	LGh	LGh:24.5b	82781
1348	LGa	LGa:1.1b,13.8a	106318
1349	LGc	LGc:31.9a,43.6b,44.7b,47.9b	77062
1350	LGa,LGq	LGa:1.1b;LGq:34.0a	76521
1352	LGc,LGd	LGc:29.8a,31.9a,39.4b,40.4b,41.5b,42.6b,43.6b,44.7b;LGd:18.1a,38.3b	105138
1353	LGa	LGa:1.1b,13.8a	76183
1354	LGf,LGi	LGf:33.0b;LGi:17.0a,20.2b	151734
1355	LGl	LGl:29.8a	108644
1357	LGc	LGc:0.0a	79180
1358	LGa,LGj	LGa:12.8a,13.8a,14.9a,2.1b;LGj:0.0a,0.0b	85552
1360	LGd	LGd:18.1a,38.3b,39.4b	79859
1361	LGk	LGk:45.7a	96718
1362	LGf	LGf:11.7a,23.4a	77304
1365	LGd	LGd:18.1a,38.3b	72420
1366	LGg	LGg:18.1b,6.4a	121722
1367	LGj	LGj:0.0a,0.0b	81889
1368	LGb	LGb:20.2a	105349
1369	LGf	LGf:12.8a,13.8a	78494
1370	LGa	LGa:1.1b,13.8a	85695
1371	LGf	LGf:12.8a,33.0b	91018
1372	LGa	LGa:1.1b	78291
1373	LGa,LGe	LGa:13.8a;LGe:0.0b	79181
1374	LGl	LGl:29.8a	73575
1376	LGa	LGa:13.8a,14.9a	98230
1378	LGb	LGb:18.1a	72087
1379	LGa	LGa:1.1b,13.8a	96829
1381	LGh,LGi	LGh:24.5b;LGi:50.0a	80294
1382	LGc	LGc:43.6b,47.9b	69051
1383	LGb	LGb:22.3a	76708
1385	LGv	LGv:0.0a	82267
1387	LGl	LGl:73.4a	79308
1388	LGa	LGa:1.1b,13.8a	109203
1390	LGj	LGj:0.0a,0.0b	90897
1391	LGf	LGf:12.8a,33.0b	74116
1392	LGl	LGl:29.8a	83343
1393	LGa	LGa:1.1b	126848
1394	LGa	LGa:1.1b,13.8a	117800
1395	LGd	LGd:18.1a,38.3b	82157
1396	LGb	LGb:35.1b	100819
1397	LGa	LGa:1.1b,13.8a	82574
1398	LGj	LGj:0.0a,0.0b	64264
1399	LGi,LGm	LGi:17.0a,20.2b;LGm:39.4a,46.8b,62.8b	102118
1401	LGk	LGk:29.8b	116947
1402	LGa	LGa:1.1b,13.8a	79019
1404	LGd	LGd:14.9a,18.1a,37.2b	96919
1405	LGa	LGa:1.1b,13.8a	96491
1406	LGj	LGj:0.0a,0.0b	84740
1407	LGf	LGf:12.8a,33.0b	106201
1408	LGc	LGc:39.4b,42.6b	86647
1409	LGj	LGj:0.0a,0.0b	103275
1410	LGa,LGe	LGa:1.1b;LGe:0.0a	103811
1413	LGb	LGb:18.1a,35.1b	70184
1414	LGo	LGo:26.6a	68919
1416	LGi	LGi:17.0a	83343
1417	LGm	LGm:62.8b	67448
1418	LGa	LGa:14.9a,2.1b	95536
1421	LGf	LGf:12.8a	91484
1422	LGa	LGa:1.1b	91862
1424	LGi,LGl	LGl:14.9b,29.8a;LGi:17.0a	81037
1425	LGb	LGb:18.1a	80578
1427	LGk	LGk:45.7a	72608
1429	LGe	LGe:0.0a	70330
1432	LGu	LGu:0.0a	87682
1433	LGq	LGq:27.7a,5.3b	82482
1434	LGr	LGr:6.4b	94298
1435	LGh	LGh:24.5b	75953
1436	LGa	LGa:13.8a	84973
1437	LGr	LGr:8.5b	169288
1438	LGb	LGb:18.1a,35.1b	73876
1439	LGd	LGd:14.9a,18.1a,36.2b,37.2b	81684
1441	LGj	LGj:0.0b,7.4a	71220
1443	LGp	LGp:0.0b	125192
1444	LGa	LGa:1.1b,13.8a	100306
1445	LGg	LGg:18.1b	80820
1449	LGa	LGa:1.1b,13.8a	79672
1451	LGi	LGi:17.0a	85503
1452	LGb	LGb:18.1a	81846
1453	LGa	LGa:1.1b,13.8a	112190
1454	LGh	LGh:24.5b	138046
1455	LGg	LGg:27.7a,33.0a,34.0a	103742
1456	LGa	LGa:13.8a	93795
1457	LGl	LGl:29.8a,5.3b	63250
1459	LGj	LGj:0.0b	112434
1460	LGf	LGf:12.8a	89208
1461	LGa	LGa:1.1b,13.8a	110424
1462	LGa	LGa:13.8a	91112
1463	LGd	LGd:19.1a	83065
1464	LGr	LGr:18.1a	65312
1465	LGa	LGa:0.0b	69390
1466	LGe	LGe:11.7a,13.8a	64488
1468	LGd	LGd:18.1a,38.3b	103337
1469	LGd	LGd:18.1a,38.3b	80015
1470	LGb	LGb:18.1a	85064
1472	LGg,LGq	LGg:18.1b,6.4a;LGq:5.3b	153496
1475	LGr	LGr:19.1a	72288
1476	LGd	LGd:18.1a,38.3b	96680
1479	LGa	LGa:1.1b,13.8a	82696
1480	LGg	LGg:1.1b	80005
1481	LGn	LGn:23.4a	87796
1482	LGf	LGf:12.8a,13.8a	78982
1486	LGg	LGg:18.1b	153251
1487	LGd	LGd:18.1a,38.3b	87169
1489	LGq	LGq:34.0a	74726
1490	LGl	LGl:1.1b	98179
1491	LGi	LGi:5.3a	73976
1492	LGh	LGh:24.5b	101542
1493	LGn	LGn:31.9b	65842
1494	LGa	LGa:1.1b	92517
1495	LGa	LGa:1.1b,13.8a	65605
1497	LGb	LGb:0.0b	128924
1498	LGr	LGr:8.5b	83273
1500	LGm	LGm:62.8b	78282
1501	LGc	LGc:40.4b	100039
1502	LGr	LGr:7.4b,9.6a	82408
1503	LGa	LGa:1.1b,12.8a,13.8a,14.9a	65493
1504	LGg	LGg:18.1b	101260
1505	LGk	LGk:45.7a	73117
1506	LGc	LGc:42.6b	80823
1507	LGc	LGc:42.6b	75219
1508	LGf	LGf:33.0b,38.3a	112113
1510	LGo	LGo:6.4a	90697
1511	LGc	LGc:6.4a	127908
1512	LGa	LGa:1.1b	81074
1513	LGf	LGf:12.8a	76032
1514	LGl	LGl:39.4a	68562
1516	LGd	LGd:37.2b	71012
1517	LGm	LGm:62.8b	78096
1519	LGe	LGe:0.0a	66276
1520	LGa	LGa:1.1b	93147
1521	LGd	LGd:23.4a,74.5b	85937
1525	LGd	LGd:66.0b	73476
1526	LGa	LGa:0.0b	87894
1528	LGr	LGr:7.4b	78409
1529	LGa	LGa:1.1b	72501
1531	LGl	LGl:0.0b	105410
1532	LGq	LGq:34.0a	90769
1533	LGb	LGb:18.1a	91339
1534	LGa,LGj	LGa:1.1b,13.8a,14.9a;LGj:0.0a,0.0b,7.4a	79570
1535	LGg	LGg:18.1b,7.4a	93118
1536	LGh	LGh:24.5b	63220
1537	LGd	LGd:18.1a,39.4b	71754
1538	LGd	LGd:18.1a,68.1b,69.1b	88518
1539	LGd	LGd:69.1b	153742
1541	LGc	LGc:33.0b	69717
1544	LGg	LGg:18.1b,6.4a	59838
1545	LGk	LGk:75.5a	82709
1549	LGj	LGj:0.0b	62604
1550	LGb	LGb:18.1a	66163
1552	LGb,LGl	LGl:14.9b,29.8a;LGb:18.1a,23.4a,36.2b	90558
1553	LGm	LGm:0.0a,0.0b	71348
1554	LGe	LGe:20.2b	75018
1555	LGr	LGr:7.4b	69858
1557	LGf	LGf:12.8a	94469
1558	LGf,LGm	LGm:39.4a,62.8b;LGf:33.0b	79870
1559	LGa	LGa:13.8a	102304
1560	LGc	LGc:6.4b,8.5a	93619
1562	LGf	LGf:0.0a,1.1b	92877
1564	LGf	LGf:12.8a,13.8a	79826
1568	LGd	LGd:17.0a,18.1a,37.2b,38.3b,39.4b	87170
1569	LGk	LGk:75.5a	61529
1570	LGg	LGg:18.1b,6.4a	71205
1572	LGg	LGg:14.9b,18.1b,6.4a	76193
1575	LGf	LGf:33.0b	61187
1577	LGa	LGa:1.1b	57876
1578	LGc	LGc:41.5b,44.7b	91953
1579	LGk	LGk:45.7a	98306
1580	LGa	LGa:1.1b,13.8a	109188
1581	LGe	LGe:0.0a	70245
1582	LGj	LGj:0.0a,0.0b	77885
1583	LGa	LGa:1.1b,13.8a	64428
1589	LGf	LGf:33.0b	72022
1590	LGq	LGq:34.0a	83923
1593	LGf	LGf:11.7a,33.0b	103497
1594	LGm	LGm:64.9b	60681
1596	LGb	LGb:18.1a	67877
1598	LGc	LGc:47.9b,58.5b,59.6b	62464
1600	LGk	LGk:45.7a	65332
1601	LGm	LGm:62.8b	76987
1603	LGb	LGb:35.1b	69826
1604	LGe	LGe:0.0a	82993
1605	LGa	LGa:1.1b	62770
1610	LGo	LGo:2.1b	69430
1611	LGe	LGe:0.0b	88915
1612	LGf	LGf:12.8a,33.0b	85621
1613	LGg	LGg:18.1b	62120
1614	LGm	LGm:62.8b	62944
1616	LGg	LGg:18.1b,6.4a	63023
1620	LGj	LGj:0.0b	93066
1621	LGl	LGl:29.8a	95665
1623	LGd	LGd:18.1a,37.2b	67540
1624	LGn	LGn:23.4a	77458
1626	LGd,LGl	LGl:29.8a,39.4a;LGd:66.0b,69.1b	67437
1627	LGr	LGr:7.4b,9.6b	110945
1629	LGb	LGb:35.1b,4.3a	67123
1630	LGl	LGl:29.8a	67844
1631	LGo	LGo:6.4a	65826
1635	LGg	LGg:18.1b,7.4a	59855
1636	LGg,LGq	LGq:34.0a,5.3b;LGg:0.0a,0.0b,14.9b,18.1b,6.4a	65059
1637	LGe	LGe:0.0b	55832
1638	LGj	LGj:0.0a,0.0b	75248
1639	LGb	LGb:35.1b	65666
1640	LGk	LGk:0.0b,40.4a,44.7a,45.7a	86582
1642	LGf	LGf:11.7a,33.0b	92820
1643	LGj	LGj:0.0a,0.0b	58515
1646	LGl	LGl:22.3b,70.2a	90019
1647	LGb,LGl	LGl:28.7a,29.8a,5.3b,9.6b;LGb:0.0a,36.2b	69506
1648	LGc	LGc:41.5b,42.6b	67709
1650	LGc	LGc:42.6b	126549
1651	LGf	LGf:33.0b	98564
1653	LGh	LGh:24.5b,25.5b	71260
1656	LGm	LGm:0.0b	118656
1657	LGj	LGj:0.0a,0.0b	78441
1658	LGf	LGf:38.3a	96023
1659	LGt	LGt:0.0b	62831
1660	LGk	LGk:45.7a	83989
1661	LGa,LGk	LGa:1.1b,13.8a,14.9a,2.1b;LGk:45.7a	62709
1662	LGd,LGi	LGd:14.9a,18.1a,36.2b,37.2b,38.3b,39.4b;LGi:11.7a,19.1b	85162
1663	LGj	LGj:0.0b	73682
1664	LGh	LGh:24.5b	77927
1666	LGg	LGg:30.9b	106313
1667	LGd,LGm	LGm:62.8b;LGd:14.9a,18.1a,36.2b,37.2b	64656
1668	LGr	LGr:19.1a	59248
1669	LGd	LGd:18.1a,37.2b,38.3b	88676
1670	LGg	LGg:18.1b	63411
1671	LGk	LGk:45.7a	63327
1672	LGh	LGh:24.5b	62263
1673	LGa	LGa:13.8a	79759
1674	LGh	LGh:24.5b	98642
1675	LGa	LGa:1.1b	81010
1676	LGj	LGj:0.0a,0.0b	60209
1678	LGc	LGc:31.9a,43.6b	72408
1679	LGj	LGj:0.0a,0.0b	90441
1680	LGa	LGa:2.1b	61628
1681	LGt	LGt:0.0b	55278
1683	LGb	LGb:18.1a	63474
1684	LGc	LGc:36.2b,39.4b,40.4b,41.5b,42.6b,43.6b,44.7b	63550
1685	LGb	LGb:37.2b	87803
1686	LGm	LGm:62.8b	82526
1687	LGj	LGj:0.0b	68953
1688	LGq	LGq:34.0a	64978
1689	LGd	LGd:18.1a,38.3b	81830
1690	LGf,LGi	LGf:33.0b;LGi:17.0a,20.2b	78110
1691	LGb	LGb:36.2b	77703
1692	LGa	LGa:0.0b,1.1b	65458
1693	LGa	LGa:14.9a,2.1b	78861
1694	LGl,LGr	LGr:14.9b;LGl:28.7a,5.3b	57767
1696	LGf,LGl	LGl:29.8a,39.4a;LGf:12.8a,33.0b	60371
1698	LGf	LGf:33.0b	69497
1699	LGa	LGa:0.0b,1.1b	82390
1700	LGc,LGj	LGc:0.0a;LGj:0.0a,0.0b	59234
1701	LGf	LGf:33.0b	72821
1702	LGc	LGc:31.9a,47.9b	86504
1703	LGa,LGb	LGa:13.8a;LGb:35.1b	73706
1704	LGf	LGf:1.1b	88278
1705	LGk	LGk:45.7a	76421
1708	LGe	LGe:0.0a	58309
1710	LGe	LGe:0.0a	96564
1711	LGg	LGg:18.1b,6.4a	90862
1712	LGd	LGd:18.1a,38.3b	106831
1714	LGb	LGb:18.1a	62885
1715	LGh	LGh:24.5b	63136
1716	LGu	LGu:5.3a	73497
1717	LGa	LGa:1.1b,13.8a	76303
1718	LGa	LGa:14.9a,2.1b	58628
1719	LGj	LGj:0.0b	76230
1720	LGc	LGc:33.0b,42.6b	67686
1721	LGd	LGd:23.4a,74.5b	68079
1722	LGc	LGc:43.6b	75563
1723	LGa	LGa:1.1b,13.8a	68545
1724	LGb	LGb:18.1a	65109
1725	LGp	LGp:0.0b	95622
1727	LGb	LGb:35.1b	87938
1728	LGo	LGo:2.1b	69683
1729	LGb	LGb:20.2a	87594
1730	LGe	LGe:0.0a,1.1a,13.8a	65997
1732	LGd	LGd:18.1a,37.2b	86260
1733	LGh	LGh:24.5b	81874
1740	LGi	LGi:17.0a	58445
1741	LGg	LGg:18.1b,8.5a	133847
1742	LGl	LGl:28.7a	81828
1743	LGb	LGb:18.1a,21.3a,35.1b	71156
1744	LGp	LGp:0.0b	97174
1745	LGj	LGj:28.7b,7.4a	66432
1748	LGf	LGf:12.8a	68315
1749	LGf	LGf:33.0b	56634
1750	LGe	LGe:0.0b	75435
1752	LGm	LGm:46.8b	100527
1753	LGl	LGl:29.8a	66584
1754	LGc	LGc:42.6b	61099
1755	LGa	LGa:1.1b,13.8a	67860
1757	LGj	LGj:0.0b,5.3a	67831
1758	LGf	LGf:12.8a,33.0b	114194
1759	LGn	LGn:31.9b,38.3a	113004
1762	LGf	LGf:12.8a,33.0b	65448
1763	LGb	LGb:18.1a,35.1b	84815
1764	LGo	LGo:6.4a	136223
1766	LGe	LGe:0.0a	90592
1767	LGb,LGe	LGb:17.0a,18.1a,19.1a,20.2a,21.3a,22.3a,35.1b,36.2b;LGe:0.0a,20.2b,7.4b,9.6a	58826
1768	LGd	LGd:17.0a,37.2b	127865
1769	LGh	LGh:24.5b	120488
1771	LGd,LGp	LGp:0.0b;LGd:13.8a,18.1a,37.2b,39.4b	61047
1772	LGg	LGg:18.1b	102660
1773	LGd	LGd:18.1a,23.4a,39.4b	56487
1774	LGl	LGl:29.8a	53223
1775	LGf	LGf:13.8a	67076
1777	LGa	LGa:13.8a	65987
1778	LGa	LGa:1.1b	57725
1779	LGh	LGh:24.5b	61396
1781	LGm	LGm:62.8b	90086
1782	LGi	LGi:45.7b,61.7a	54639
1784	LGm	LGm:64.9b	54876
1786	LGb	LGb:18.1a	52956
1787	LGm	LGm:39.4a,46.8b,62.8b	76632
1788	LGr	LGr:19.1a	78015
1790	LGq	LGq:34.0a	69421
1791	LGo	LGo:0.0b	64005
1793	LGj	LGj:0.0a,0.0b,7.4a	78515
1794	LGa	LGa:1.1b,13.8a	75396
1796	LGn	LGn:23.4a	65044
1797	LGk	LGk:45.7a	79248
1799	LGk	LGk:45.7a	68235
1802	LGp	LGp:0.0b	58576
1803	LGa	LGa:1.1b	83905
1805	LGg	LGg:6.4a	74876
1806	LGg	LGg:18.1b	68068
1807	LGb	LGb:18.1a	116082
1809	LGk	LGk:45.7a	55039
1813	LGe	LGe:20.2b	72829
1816	LGl	LGl:28.7a,29.8a	75194
1817	LGk	LGk:45.7a	71551
1818	LGa	LGa:1.1b,13.8a	67787
1820	LGd	LGd:18.1a,37.2b	53791
1821	LGl	LGl:28.7a,5.3b	57561
1822	LGm	LGm:62.8b	70666
1823	LGl	LGl:29.8a	68848
1824	LGi	LGi:26.6b	81606
1825	LGl	LGl:29.8a	86689
1827	LGo,LGq	LGq:34.0a;LGo:0.0b,2.1b	53178
1828	LGc	LGc:42.6b	78456
1829	LGp	LGp:0.0b	57824
1831	LGi,LGm	LGm:39.4a,62.8b;LGi:17.0a,20.2b	81578
1832	LGk	LGk:45.7a	76666
1833	LGe	LGe:0.0a	78943
1836	LGa	LGa:10.6a	55983
1837	LGk	LGk:40.4a,45.7a	64760
1838	LGd	LGd:14.9a,18.1a,36.2b,37.2b,38.3b,39.4b	61766
1839	LGi	LGi:0.0b	68583
1840	LGc,LGo	LGo:6.4a;LGc:29.8a,42.6b	51038
1843	LGf	LGf:12.8a	71159
1844	LGk	LGk:45.7a	68858
1845	LGf	LGf:33.0b	67085
1847	LGm	LGm:64.9b	59561
1848	LGx	LGx:0.0b	84817
1849	LGn	LGn:31.9b,38.3a	52243
1851	LGl	LGl:29.8a	76310
1852	LGf	LGf:13.8a,33.0b,38.3a	75008
1854	LGj	LGj:0.0b	52705
1855	LGc	LGc:33.0b,42.6b	66750
1856	LGu	LGu:5.3a	64453
1858	LGd,LGp	LGd:18.1a,37.2b;LGp:0.0b	59986
1859	LGi	LGi:20.2b	105973
1860	LGe	LGe:0.0a	57837
1861	LGp	LGp:0.0b	58026
1862	LGh	LGh:24.5b	200650
1863	LGf	LGf:12.8a	62185
1864	LGj	LGj:0.0a,0.0b	56932
1868	LGa	LGa:1.1b,13.8a	73746
1869	LGm	LGm:39.4a,47.9a,62.8b	76344
1870	LGd	LGd:14.9a,36.2b,37.2b	62009
1871	LGb,LGo	LGb:16.0a,18.1a,19.1a,20.2a,21.3a;LGo:0.0b,27.7a	75512
1873	LGd	LGd:18.1a,38.3b	58123
1874	LGa	LGa:1.1b,13.8a	53080
1875	LGq	LGq:27.7a,29.8a,34.0a	72604
1876	LGb	LGb:36.2b,37.2b,47.9a	78988
1877	LGm	LGm:62.8b	128213
1878	LGb	LGb:16.0a	80383
1881	LGd	LGd:18.1a,38.3b	67367
1882	LGc	LGc:42.6b,44.7b	52737
1884	LGc	LGc:36.2b,42.6b	57045
1886	LGa	LGa:1.1b,13.8a	61738
1889	LGb,LGd	LGd:14.9a,18.1a,36.2b,37.2b,38.3b,39.4b;LGb:18.1a	59433
1890	LGe	LGe:20.2b	51268
1891	LGb	LGb:18.1a	65216
1892	LGc	LGc:42.6b	79143
1893	LGa	LGa:1.1b,13.8a	54175
1894	LGe,LGf	LGe:0.0a;LGf:11.7a,12.8a,13.8a,33.0b,38.3a	59822
1895	LGd	LGd:37.2b,38.3b	53502
1899	LGl	LGl:22.3b,70.2a	66537
1900	LGb	LGb:18.1a,35.1b	75875
1901	LGd	LGd:18.1a,38.3b	61695
1902	LGm	LGm:62.8b	77428
1904	LGa	LGa:1.1b,13.8a	114106
1905	LGq	LGq:2.1b	81541
1907	LGi	LGi:17.0a	77675
1911	LGc	LGc:42.6b	58123
1913	LGk	LGk:0.0b	88787
1914	LGq	LGq:34.0a	49853
1915	LGb	LGb:18.1a	60312
1916	LGh	LGh:0.0a	67861
1918	LGh	LGh:0.0a,33.0b	66816
1919	LGa	LGa:13.8a	53620
1920	LGj	LGj:28.7b,7.4a	61943
1921	LGl	LGl:29.8a,5.3b	90038
1923	LGh	LGh:0.0a,18.1b,2.1b	66578
1924	LGd	LGd:18.1a,38.3b	57694
1928	LGa	LGa:0.0b,10.6a	81251
1929	LGg	LGg:18.1b	80890
1930	LGb	LGb:18.1a	62624
1932	LGa	LGa:1.1b,13.8a	50724
1933	LGa	LGa:13.8a,2.1b	63388
1934	LGf	LGf:12.8a	65320
1935	LGa	LGa:1.1b,13.8a	89517
1937	LGl	LGl:29.8a,5.3b,70.2a	84917
1938	LGa	LGa:1.1b,10.6a,13.8a,14.9a,2.1b	75001
1940	LGe	LGe:20.2b	50059
1941	LGb	LGb:18.1a	71355
1942	LGk	LGk:45.7a	58813
1943	LGf	LGf:13.8a,33.0b,38.3a	64465
1944	LGl	LGl:29.8a	67534
1946	LGb	LGb:18.1a	50506
1947	LGg	LGg:18.1b	54197
1948	LGj	LGj:0.0a,0.0b	58589
1950	LGa	LGa:0.0b,1.1b,13.8a,14.9a,2.1b	60470
1952	LGg	LGg:18.1b	56152
1953	LGg	LGg:5.3a	62477
1954	LGn	LGn:0.0a,26.6b,29.8b	59951
1955	LGa	LGa:1.1b,13.8a,14.9a	51573
1957	LGf	LGf:33.0b	62158
1958	LGd	LGd:38.3b	68378
1959	LGe	LGe:0.0a	58223
1960	LGq	LGq:16.0b,37.2a	57545
1961	LGh	LGh:0.0a,2.1b	53788
1962	LGd	LGd:18.1a,37.2b	93109
1963	LGi	LGi:11.7a,19.1b	54890
1964	LGa	LGa:1.1b,13.8a	53972
1966	LGk	LGk:45.7a	53784
1967	LGj	LGj:0.0a	80601
1970	LGd	LGd:14.9a,18.1a,36.2b,37.2b	74798
1971	LGd	LGd:18.1a,37.2b	49843
1972	LGc	LGc:42.6b	111388
1973	LGc	LGc:29.8a,31.9a,39.4b,40.4b,41.5b,42.6b,43.6b,44.7b,47.9b	53651
1974	LGg	LGg:27.7a,28.7b	61611
1975	LGa	LGa:14.9a,2.1b	64846
1976	LGi	LGi:45.7b,61.7a	66446
1977	LGf	LGf:33.0b	50536
1979	LGf	LGf:12.8a,33.0b	88868
1983	LGa	LGa:0.0b,1.1b,13.8a,14.9a,2.1b	62298
1987	LGb	LGb:35.1b	60279
1989	LGd	LGd:14.9a,36.2b	68989
1990	LGh,LGj	LGj:0.0a,0.0b;LGh:24.5b	71534
1992	LGb,LGg	LGb:18.1a,37.2b;LGg:0.0a,0.0b,18.1b,6.4a	57090
1993	LGa	LGa:1.1b,13.8a	73228
1994	LGp,LGq	LGp:0.0b;LGq:5.3b	51270
1995	LGj	LGj:0.0a,0.0b	50067
1996	LGa	LGa:1.1b	64774
1997	LGe	LGe:0.0a	63450
1998	LGf	LGf:33.0b	57565
1999	LGr	LGr:18.1a	76280
2000	LGa	LGa:1.1b	51248
2001	LGe	LGe:0.0a	100030
2002	LGc,LGm	LGc:42.6b;LGm:39.4a,46.8b,62.8b	50637
2003	LGc	LGc:31.9a,43.6b	119167
2005	LGr	LGr:7.4b	76381
2007	LGf	LGf:12.8a,33.0b	51189
2009	LGa	LGa:1.1b,13.8a	66900
2011	LGl	LGl:28.7a	75589
2012	LGg	LGg:31.9b,33.0a,34.0a	59194
2013	LGh	LGh:24.5b	83197
2015	LGh	LGh:40.4a,53.2b	56463
2016	LGi	LGi:17.0a	53571
2017	LGq	LGq:0.0a	60179
2019	LGb	LGb:18.1a	54140
2020	LGk	LGk:0.0a	49193
2022	LGa	LGa:13.8a	49168
2024	LGg	LGg:18.1b,6.4a	60978
2026	LGb	LGb:72.3a	65154
2028	LGb	LGb:18.1a	78160
2030	LGd	LGd:18.1a,38.3b,39.4b	59996
2031	LGj	LGj:0.0a,0.0b	72152
2033	LGa	LGa:1.1b,13.8a	49038
2035	LGm	LGm:39.4a,46.8b,62.8b	56381
2037	LGj	LGj:0.0a,0.0b	56328
2038	LGl	LGl:29.8a	61350
2039	LGf	LGf:33.0b	81354
2043	LGm	LGm:47.9a	71716
2044	LGr	LGr:7.4b,9.6b	67891
2045	LGa	LGa:1.1b,13.8a	63550
2046	LGc	LGc:42.6b	76969
2050	LGg	LGg:18.1b	48738
2051	LGj	LGj:0.0a,0.0b	78470
2052	LGo	LGo:0.0b	68964
2054	LGb	LGb:18.1a	81562
2055	LGa	LGa:1.1b,13.8a	53571
2056	LGi	LGi:17.0a,20.2b	59268
2057	LGr	LGr:18.1a	74089
2058	LGn	LGn:23.4a	47733
2059	LGg	LGg:18.1b,7.4a,8.5a	56579
2061	LGd	LGd:13.8a,14.9a,17.0a,18.1a,36.2b,37.2b	48974
2064	LGb	LGb:35.1b	55596
2065	LGf,LGp	LGf:11.7a,33.0b;LGp:0.0b	81457
2067	LGr	LGr:21.3a	64798
2069	LGk	LGk:45.7a	75406
2070	LGa	LGa:1.1b,13.8a	74000
2072	LGm	LGm:39.4a,62.8b	69555
2073	LGf	LGf:12.8a	50846
2074	LGc	LGc:29.8a,31.9a,42.6b,43.6b	61467
2076	LGq	LGq:34.0a	129892
2077	LGj	LGj:0.0a,0.0b	85894
2079	LGd	LGd:14.9a,18.1a,37.2b	53498
2080	LGm	LGm:39.4a,46.8b,62.8b	74899
2081	LGd	LGd:18.1a,37.2b	47462
2082	LGe	LGe:13.8a	64030
2084	LGr	LGr:10.6b	53983
2085	LGe	LGe:0.0a	70219
2086	LGq	LGq:26.6a	51410
2087	LGg	LGg:18.1b,6.4a	52817
2089	LGb	LGb:0.0b	51887
2090	LGd	LGd:18.1a	67639
2092	LGa	LGa:1.1b,13.8a	48157
2093	LGa	LGa:1.1b,13.8a	66443
2095	LGb	LGb:18.1a	70251
2096	LGm	LGm:62.8b	50147
2099	LGm	LGm:47.9a	84211
2100	LGj	LGj:0.0b	62050
2101	LGa	LGa:1.1b	54537
2102	LGj	LGj:0.0b	57881
2103	LGc	LGc:33.0b,42.6b	48604
2104	LGc,LGd	LGc:36.2b,39.4b,40.4b,41.5b,42.6b,43.6b,44.7b;LGd:18.1a,39.4b	69461
2105	LGa	LGa:1.1b	68292
2106	LGj	LGj:0.0a,0.0b	71286
2108	LGd	LGd:17.0a,18.1a,37.2b,38.3b,39.4b,66.0b	72741
2109	LGl	LGl:1.1b	49766
2111	LGa	LGa:1.1b,13.8a	50909
2112	LGb,LGg	LGb:18.1a,37.2b;LGg:0.0a,0.0b,18.1b,6.4a	84344
2113	LGc	LGc:42.6b,43.6b	92020
2114	LGa	LGa:0.0b,10.6a	72358
2115	LGe	LGe:0.0a	57055
2116	LGi	LGi:5.3a,7.4b	51321
2118	LGl	LGl:29.8a,5.3b	104464
2119	LGk	LGk:57.4a	69298
2123	LGa	LGa:0.0b,1.1b,13.8a,14.9a,2.1b	48089
2124	LGb	LGb:18.1a,21.3a,35.1b	83043
2125	LGc	LGc:5.3b,6.4a	74848
2127	LGa	LGa:1.1b,13.8a	100461
2128	LGj	LGj:7.4a	66988
2130	LGn	LGn:31.9b	100758
2131	LGr	LGr:7.4b	50296
2132	LGl	LGl:5.3b	47173
2133	LGi	LGi:17.0a	64886
2137	LGe	LGe:0.0a	75167
2139	LGb	LGb:18.1a	59978
2143	LGg	LGg:35.1a	91320
2145	LGa	LGa:1.1b,13.8a	60250
2147	LGe	LGe:0.0a,1.1a	54867
2148	LGa	LGa:1.1b,13.8a,14.9a,2.1b	52697
2149	LGc	LGc:7.4a	88224
2150	LGi	LGi:5.3a	85103
2151	LGe	LGe:0.0a	58378
2153	LGn,LGo	LGn:23.4a;LGo:0.0b	67893
2154	LGl	LGl:70.2a	99391
2156	LGc	LGc:42.6b	57021
2157	LGq	LGq:34.0a	94723
2159	LGi	LGi:5.3a	56674
2160	LGi	LGi:17.0b,18.1b,23.4b	76153
2162	LGg	LGg:14.9b	67679
2163	LGa	LGa:1.1b,13.8a	66756
2165	LGk	LGk:58.5a	58624
2166	LGa	LGa:1.1b	68007
2167	LGj	LGj:0.0a,0.0b	45329
2168	LGk	LGk:45.7a	56838
2170	LGd	LGd:14.9a,37.2b	47526
2171	LGe	LGe:0.0a	49102
2172	LGq	LGq:34.0a	68552
2174	LGm	LGm:62.8b	56202
2176	LGh	LGh:24.5b	53709
2180	LGc	LGc:42.6b	51974
2181	LGp	LGp:0.0b	93055
2184	LGa,LGs	LGa:1.1b;LGs:3.2a	95038
2185	LGa	LGa:0.0b,1.1b,13.8a,2.1b	88178
2186	LGl	LGl:14.9b,29.8a	68900
2188	LGb	LGb:18.1a,35.1b	99896
2190	LGk	LGk:40.4a	86284
2191	LGr	LGr:7.4b	90358
2192	LGe	LGe:0.0a,0.0b,1.1a,13.8a,7.4a	51306
2193	LGf	LGf:12.8a	53673
2194	LGl	LGl:29.8a	77616
2195	LGl	LGl:29.8a	64624
2197	LGc	LGc:43.6b	109347
2199	LGc	LGc:58.5b	62429
2200	LGj	LGj:0.0b,7.4a	52322
2201	LGg,LGh	LGg:27.7a;LGh:0.0a,18.1b	88641
2202	LGd	LGd:19.1a	85573
2204	LGd	LGd:23.4a,74.5b	89143
2208	LGm	LGm:39.4a,62.8b	65344
2209	LGf	LGf:11.7a,33.0b	59849
2211	LGl	LGl:9.6b	58917
2212	LGc	LGc:42.6b	61834
2213	LGd	LGd:18.1a,37.2b	46922
2214	LGc	LGc:42.6b	54510
2216	LGa	LGa:1.1b,13.8a	54029
2219	LGr	LGr:18.1a	84277
2220	LGk	LGk:75.5a	48135
2221	LGd	LGd:18.1a,38.3b,39.4b	76327
2222	LGs	LGs:0.0b,2.1a	55138
2223	LGf,LGp	LGp:0.0b;LGf:11.7a,33.0b,38.3a	58285
2225	LGg	LGg:27.7a	62292
2230	LGq	LGq:27.7a,34.0a	54106
2232	LGl	LGl:29.8a	60883
2233	LGf,LGg	LGg:0.0a,0.0b,18.1b,6.4a;LGf:0.0a,12.8a	54185
2234	LGb	LGb:18.1a	59315
2235	LGj	LGj:0.0a,0.0b	56358
2236	LGk	LGk:0.0b	58633
2238	LGa	LGa:1.1b,13.8a	56541
2240	LGl	LGl:29.8a	57933
2242	LGh	LGh:24.5b	68434
2243	LGo	LGo:0.0b	55021
2246	LGd	LGd:18.1a,39.4b	73061
2247	LGg	LGg:18.1b,6.4a	74199
2249	LGa	LGa:0.0b,10.6a,13.8a	51633
2250	LGh	LGh:24.5b	56541
2251	LGg	LGg:6.4a	55960
2253	LGf	LGf:11.7a,12.8a,33.0b	63733
2255	LGa,LGb	LGb:16.0a,17.0a,18.1a,19.1a,20.2a,21.3a,24.5a;LGa:1.1b,13.8a	79278
2257	LGr	LGr:8.5b	65052
2259	LGk	LGk:45.7a	51255
2261	LGf,LGr	LGf:33.0b;LGr:18.1a	85747
2263	LGh	LGh:24.5b	50330
2264	LGg	LGg:18.1b	46582
2265	LGd	LGd:18.1a	65309
2267	LGl	LGl:29.8a,5.3b	44230
2268	LGd	LGd:18.1a,37.2b	58873
2269	LGd	LGd:14.9a,36.2b	44480
2271	LGd	LGd:18.1a,39.4b	75870
2272	LGk	LGk:45.7a	47662
2273	LGg	LGg:18.1b	68051
2275	LGe	LGe:7.4b,9.6a	69929
2278	LGa	LGa:1.1b,13.8a	76386
2279	LGa	LGa:1.1b,12.8a,13.8a,14.9a	45564
2280	LGj	LGj:0.0a,0.0b	50366
2281	LGj	LGj:0.0b	54886
2284	LGj	LGj:0.0a,0.0b	60984
2286	LGq	LGq:34.0a	63006
2287	LGd	LGd:18.1a,39.4b	42952
2289	LGg	LGg:18.1b,6.4a	75218
2290	LGn	LGn:4.3b	43765
2291	LGc	LGc:33.0b,42.6b	55382
2293	LGf,LGg	LGf:0.0a,12.8a,33.0b;LGg:0.0a,0.0b,18.1b,6.4a	69381
2296	LGf,LGi	LGi:17.0a,19.1b,20.2b;LGf:11.7a,33.0b	50484
2298	LGm	LGm:47.9a	75524
2299	LGc	LGc:33.0b,42.6b,43.6b,44.7b,56.4b	51027
2300	LGf	LGf:12.8a,33.0b	43895
2301	LGa	LGa:1.1b	79115
2302	LGh	LGh:24.5b	52813
2306	LGk	LGk:45.7a	49242
2307	LGj	LGj:0.0a,0.0b	62664
2310	LGa	LGa:1.1b,13.8a	62180
2311	LGc	LGc:31.9a	52275
2315	LGl	LGl:28.7a,29.8a,5.3b	60862
2316	LGb,LGd	LGd:14.9a,18.1a,36.2b,37.2b,38.3b,39.4b;LGb:18.1a,37.2b	70164
2317	LGj	LGj:0.0a,0.0b	58101
2318	LGb	LGb:35.1b	67312
2319	LGg	LGg:18.1b	90052
2320	LGg	LGg:18.1b,6.4a	106279
2322	LGh	LGh:24.5b	57612
2326	LGa,LGg	LGa:1.1b,13.8a;LGg:18.1b,6.4a	64640
2327	LGe	LGe:0.0a	45418
2328	LGa	LGa:14.9a	46660
2329	LGk	LGk:45.7a	64172
2332	LGm	LGm:62.8b	54661
2333	LGi	LGi:17.0a	54461
2335	LGk	LGk:45.7a	46552
2337	LGf,LGg	LGg:0.0a,0.0b,18.1b,6.4a;LGf:0.0a,12.8a	41874
2338	LGa,LGl	LGa:1.1b,14.9a,2.1b;LGl:28.7a,29.8a	44076
2342	LGb,LGg	LGg:0.0a,0.0b,18.1b,6.4a;LGb:18.1a,36.2b,37.2b	49627
2344	LGm	LGm:39.4a,62.8b	48712
2346	LGa	LGa:1.1b,13.8a,14.9a	70648
2348	LGg	LGg:18.1b	97128
2349	LGk	LGk:37.2b,38.3b	44755
2350	LGp	LGp:0.0b	55380
2351	LGd	LGd:39.4b	43472
2352	LGd	LGd:18.1a,39.4b	77517
2353	LGr	LGr:12.8b,14.9b,19.1a	80554
2354	LGj	LGj:0.0b	53218
2355	LGp	LGp:0.0b	62245
2357	LGf	LGf:13.8a,33.0b,38.3a	66071
2358	LGp	LGp:0.0b	54855
2361	LGk	LGk:45.7a	43134
2362	LGj	LGj:7.4a	46551
2363	LGb	LGb:18.1a	58258
2366	LGj	LGj:0.0a,0.0b	50178
2368	LGi	LGi:17.0a	68550
2369	LGa	LGa:14.9a,2.1b	42216
2370	LGn	LGn:23.4a	55291
2372	LGa	LGa:1.1b	100556
2373	LGo	LGo:6.4a	48589
2376	LGk	LGk:37.2b,38.3b	50018
2377	LGf,LGh	LGf:11.7a,33.0b;LGh:24.5b	42742
2378	LGf	LGf:33.0b	44168
2379	LGc	LGc:5.3b,6.4a	44470
2380	LGh	LGh:24.5b	50211
2382	LGj	LGj:0.0a,0.0b	44959
2383	LGb,LGd	LGd:14.9a,17.0a,18.1a,36.2b,37.2b,38.3b,39.4b;LGb:18.1a	44909
2385	LGg	LGg:18.1b	63485
2386	LGc	LGc:42.6b	57127
2387	LGi	LGi:17.0a	89538
2389	LGn	LGn:1.1b,6.4a	52959
2390	LGl	LGl:29.8a,5.3b	70324
2392	LGf	LGf:11.7a,33.0b	46332
2393	LGb	LGb:18.1a	50597
2394	LGb,LGe	LGe:0.0a,20.2b;LGb:18.1a,19.1a,20.2a,21.3a,22.3a,35.1b,36.2b	62682
2396	LGr	LGr:10.6b,14.9b,18.1a,19.1a	49955
2397	LGa,LGl	LGa:1.1b,13.8a,14.9a;LGl:28.7a,29.8a,5.3b,9.6b	70349
2399	LGa	LGa:1.1b,13.8a	41573
2400	LGg	LGg:0.0a	85735
2401	LGc,LGf	LGc:33.0b,56.4b;LGf:12.8a,33.0b,38.3a	45810
2403	LGp	LGp:0.0b	44796
2404	LGm	LGm:62.8b	112836
2406	LGf	LGf:13.8a,33.0b,38.3a	60140
2408	LGq	LGq:34.0a	50543
2410	LGk	LGk:45.7a	61531
2411	LGc	LGc:43.6b,44.7b	47888
2412	LGp	LGp:0.0b	43102
2415	LGr	LGr:18.1a	70207
2417	LGo	LGo:0.0b	42170
2420	LGd,LGf	LGd:18.1a,38.3b,39.4b;LGf:11.7a,12.8a,13.8a,33.0b,38.3a	41028
2421	LGf	LGf:12.8a	40820
2422	LGj	LGj:0.0a,0.0b	49791
2424	LGl	LGl:3.2a	43196
2425	LGg	LGg:27.7a,28.7b	51180
2427	LGh	LGh:53.2b	67479
2430	LGa	LGa:1.1b	48878
2431	LGb	LGb:18.1a	50563
2432	LGr	LGr:10.6b,18.1a	44658
2433	LGg	LGg:18.1b,6.4a	71768
2434	LGj	LGj:0.0a,0.0b	89020
2435	LGd,LGp	LGp:0.0b;LGd:13.8a,18.1a,37.2b,39.4b	51425
2438	LGd	LGd:18.1a,39.4b	58491
2439	LGp	LGp:0.0b	43172
2441	LGl	LGl:29.8a	58581
2442	LGo	LGo:6.4a	68661
2443	LGf	LGf:12.8a,33.0b	55100
2444	LGd	LGd:17.0a,18.1a,37.2b,38.3b,39.4b	90471
2446	LGe	LGe:13.8a,7.4b	46242
2447	LGr	LGr:9.6b	54257
2448	LGf	LGf:33.0b	48268
2452	LGg	LGg:0.0a,0.0b,18.1b,5.3a,6.4a	40361
2453	LGf	LGf:12.8a,33.0b	93213
2454	LGh	LGh:0.0b	54554
2455	LGe	LGe:0.0a	45419
2456	LGa,LGb	LGa:1.1b,2.1b;LGb:16.0a,18.1a,20.2a,21.3a	47068
2457	LGd	LGd:18.1a,39.4b	45428
2458	LGe	LGe:7.4b,9.6a	72116
2459	LGe	LGe:0.0a	48037
2461	LGj	LGj:28.7b	58690
2462	LGm	LGm:62.8b	50045
2464	LGa	LGa:1.1b,13.8a	55273
2465	LGg	LGg:18.1b	58393
2466	LGb,LGd	LGd:14.9a,17.0a,18.1a,36.2b,37.2b,38.3b,39.4b;LGb:18.1a	50493
2467	LGb	LGb:23.4a	41681
2468	LGd	LGd:24.5b	52004
2469	LGl	LGl:29.8a	50804
2472	LGi	LGi:62.8a	43852
2474	LGc	LGc:31.9a	41937
2479	LGh	LGh:24.5b	41233
2480	LGf	LGf:33.0b	48949
2481	LGf	LGf:33.0b,38.3a	64133
2486	LGd	LGd:18.1a,39.4b	62222
2487	LGl	LGl:29.8a	99159
2488	LGk	LGk:58.5a	42954
2489	LGd	LGd:18.1a,39.4b	51250
2490	LGq	LGq:7.4b	58024
2491	LGc	LGc:58.5b	44951
2494	LGo	LGo:0.0b,2.1b	54288
2495	LGf	LGf:12.8a,13.8a	88887
2496	LGf	LGf:33.0b	64203
2497	LGl	LGl:73.4a	75243
2498	LGk	LGk:45.7a	46264
2501	LGf	LGf:12.8a	51554
2502	LGa	LGa:1.1b,13.8a	54812
2504	LGa	LGa:0.0b,10.6a	59548
2505	LGi	LGi:17.0a,20.2b	44410
2506	LGf,LGp	LGp:0.0b;LGf:11.7a,12.8a,33.0b	46305
2509	LGi	LGi:26.6b,50.0a	41619
2510	LGf	LGf:11.7a,12.8a	48135
2511	LGb	LGb:18.1a	82814
2512	LGl	LGl:29.8a,5.3b	81752
2514	LGl	LGl:29.8a	64535
2515	LGb	LGb:35.1b	50915
2517	LGg	LGg:4.3a	41451
2518	LGf	LGf:11.7a,33.0b	50217
2519	LGd,LGh	LGd:19.1a;LGh:24.5b	60624
2520	LGj	LGj:0.0b	86343
2522	LGf	LGf:11.7a,12.8a,13.8a,33.0b,38.3a	39825
2523	LGr	LGr:18.1a,19.1a,21.3a	75684
2524	LGa,LGb	LGa:1.1b,13.8a;LGb:16.0a,17.0a,18.1a,19.1a,20.2a,21.3a,35.1b,36.2b	45685
2525	LGl	LGl:24.5a,28.7a,29.8a,5.3b	44235
2526	LGc	LGc:42.6b	63399
2528	LGh	LGh:24.5b	71744
2529	LGa	LGa:13.8a	46718
2530	LGe	LGe:0.0a	76004
2532	LGc	LGc:42.6b	42917
2533	LGd	LGd:18.1a,39.4b	41614
2534	LGc	LGc:33.0b,42.6b,43.6b,44.7b,56.4b	60133
2535	LGa	LGa:1.1b,13.8a	78019
2536	LGa	LGa:0.0b	39527
2537	LGc	LGc:29.8a	39964
2539	LGa,LGh	LGa:1.1b,12.8a,13.8a;LGh:24.5b,25.5b,33.0b	43304
2540	LGq	LGq:27.7a,5.3b	58951
2541	LGa	LGa:1.1b,13.8a	73588
2542	LGp	LGp:0.0b	54144
2543	LGi	LGi:17.0a,20.2b	48453
2544	LGm	LGm:62.8b	54212
2545	LGg	LGg:18.1b,6.4a	50412
2547	LGb	LGb:35.1b	51917
2548	LGf	LGf:11.7a	47455
2551	LGg	LGg:18.1b,6.4a	60712
2552	LGe	LGe:7.4b,9.6a	46936
2553	LGk	LGk:45.7a	56968
2555	LGd	LGd:19.1a	56181
2559	LGm	LGm:47.9a	55149
2560	LGb	LGb:18.1a	38911
2561	LGb	LGb:18.1a	64466
2562	LGb,LGc	LGb:18.1a,22.3a,34.0b,35.1b,36.2b,4.3a,47.9a;LGc:43.6b,8.5a	45876
2563	LGu	LGu:0.0a	89470
2565	LGj	LGj:0.0a,0.0b,7.4a	42427
2566	LGe,LGh	LGe:0.0a;LGh:24.5b,25.5b,33.0b,53.2b	43181
2569	LGk	LGk:45.7a,75.5a	44101
2570	LGj	LGj:0.0a,0.0b	39304
2571	LGm	LGm:47.9a	46853
2573	LGj	LGj:0.0a,0.0b	57864
2574	LGj	LGj:0.0a,0.0b,7.4a	40995
2575	LGc	LGc:39.4b,42.6b	40479
2577	LGi	LGi:62.8a	47718
2578	LGe	LGe:0.0a	38585
2582	LGl	LGl:29.8a	39254
2583	LGi	LGi:25.5b	68782
2584	LGf	LGf:33.0b	45414
2586	LGd	LGd:23.4a	47548
2587	LGl	LGl:29.8a,5.3b	42653
2588	LGj	LGj:0.0a,0.0b	58498
2589	LGq	LGq:5.3b	48700
2590	LGn	LGn:55.3a,56.4a	41158
2592	LGa,LGf	LGf:11.7a,12.8a,23.4a;LGa:1.1b,12.8a,13.8a	43837
2593	LGb	LGb:18.1a	69372
2595	LGd	LGd:69.1b,74.5b	45976
2597	LGb	LGb:18.1a	46139
2598	LGq	LGq:16.0b,34.0a,7.4b	46444
2600	LGd,LGf	LGd:18.1a,38.3b,39.4b;LGf:11.7a,12.8a,13.8a,33.0b,38.3a	37768
2601	LGm	LGm:62.8b	42311
2602	LGm	LGm:46.8b	47699
2603	LGb	LGb:23.4a,36.2b	66789
2604	LGc	LGc:33.0b	55190
2605	LGa	LGa:0.0b,1.1b,10.6a,13.8a,14.9a	41419
2606	LGf	LGf:12.8a,13.8a,33.0b	51719
2607	LGn	LGn:0.0a,0.0b,1.1b,6.4a	54386
2610	LGd,LGp	LGd:13.8a,18.1a,37.2b,39.4b;LGp:0.0b	41875
2611	LGd	LGd:18.1a,37.2b	48986
2612	LGb	LGb:35.1b	50130
2616	LGg	LGg:18.1b,5.3a,6.4a	55808
2617	LGm	LGm:47.9a	50393
2618	LGk	LGk:45.7a	40313
2619	LGe	LGe:0.0a,0.0b	54036
2620	LGa,LGf	LGa:1.1b,13.8a,14.9a;LGf:11.7a,12.8a,13.8a,33.0b,38.3a	71873
2623	LGa	LGa:1.1b	49736
2625	LGf	LGf:23.4a	51140
2626	LGj	LGj:0.0a,0.0b	44887
2627	LGb	LGb:18.1a,21.3a	51768
2628	LGc	LGc:31.9a,42.6b,56.4b	45303
2629	LGd	LGd:19.1a	46362
2630	LGc	LGc:0.0a	62789
2633	LGf,LGo	LGf:12.8a,33.0b,38.3a;LGo:0.0b	39949
2634	LGa,LGb	LGb:36.2b,37.2b,47.9a;LGa:1.1b,13.8a	47951
2635	LGc	LGc:0.0b	46916
2637	LGj	LGj:0.0b	42045
2640	LGk	LGk:45.7a	44791
2641	LGl	LGl:39.4a	50486
2643	LGb,LGe	LGb:17.0a,18.1a,19.1a,20.2a,21.3a,22.3a,35.1b,36.2b;LGe:0.0a,20.2b	55527
2644	LGh	LGh:40.4a,53.2b	65956
2647	LGh	LGh:40.4a,53.2b	41780
2648	LGu	LGu:0.0a	48310
2649	LGg	LGg:18.1b	38698
2651	LGb	LGb:18.1a	40232
2652	LGf,LGg	LGg:0.0a,0.0b,18.1b,6.4a;LGf:0.0a,12.8a	75745
2653	LGa	LGa:2.1b	51065
2655	LGf	LGf:33.0b	43461
2656	LGj	LGj:0.0a,0.0b	47043
2657	LGa	LGa:0.0b	63267
2658	LGk	LGk:45.7a	44469
2659	LGa	LGa:1.1b,12.8a,13.8a	37903
[truncated: 16,615 more rows]
