# Supplementary material for: A Targeted Capture Linkage Map Anchors the Genome of the Schistosomiasis Vector Snail, Biomphalaria glabrata
Source: G3 (Bethesda). 2017 May 19;7(7):2353–61. doi: 10.1534/g3.117.041319 (PMC5499142; doi:10.1534/g3.117.041319)
Supplement: Supplementary file 5 [file 2353TableS5.txt]

Table S5. All markers assigned to linkage groups, including their map position and mode of mapping.
Scaffold	Site	LG	Parent A cM Position	Parent B cM Position	Type
623	37651	LGa	0.0	NA	Linkage Cross
60010	526	LGa	0.0	NA	Targeted Capture LD
60010	426	LGa	0.0	NA	Targeted Capture LD
782	44588	LGa	0.0	NA	Whole Genome Sequencing LD
560287	986	LGa	0.0	NA	Whole Genome Sequencing LD
5995	15651	LGa	0.0	NA	Linkage Cross
551339	2199	LGa	0.0	NA	Targeted Capture LD
5995	11983	LGa	0.0	NA	Linkage Cross
5783	7954	LGa	0.0	NA	Linkage Cross
48822	477	LGa	0.0	NA	Targeted Capture LD
555574	993	LGa	0.0	NA	Targeted Capture LD
7267	8156	LGa	0.0	NA	Whole Genome Sequencing LD
3137	38450	LGa	0.0	NA	Whole Genome Sequencing LD
3137	36695	LGa	0.0	NA	Whole Genome Sequencing LD
5552	8025	LGa	0.0	NA	Linkage Cross
4209	8115	LGa	0.0	NA	Linkage Cross
353	184901	LGa	0.0	NA	Linkage Cross
30696	624	LGa	0.0	NA	Linkage Cross
21208	2696	LGa	0.0	NA	Linkage Cross
200704	179	LGa	0.0	NA	Linkage Cross
145796	184	LGa	0.0	NA	Linkage Cross
142619	19	LGa	9.6	NA	Linkage Cross
109203	199	LGa	10.6	NA	Linkage Cross
54809	203	LGa	10.6	NA	Targeted Capture LD
57999	664	LGa	10.6	NA	Targeted Capture LD
4554	8646	LGa	10.6	NA	Targeted Capture LD
4430	23345	LGa	10.6	NA	Targeted Capture LD
6193	5091	LGa	10.6	NA	Targeted Capture LD
109203	404	LGa	10.6	NA	Linkage Cross
109203	99	LGa	10.6	NA	Linkage Cross
109203	174	LGa	10.6	NA	Linkage Cross
110519	172	LGa	10.6	NA	Linkage Cross
1223	37544	LGa	10.6	NA	Linkage Cross
8224	7433	LGa	10.6	NA	Whole Genome Sequencing LD
37669	1390	LGa	10.6	NA	Whole Genome Sequencing LD
18354	1016	LGa	10.6	NA	Whole Genome Sequencing LD
559781	785	LGa	10.6	NA	Whole Genome Sequencing LD
8224	1088	LGa	10.6	NA	Whole Genome Sequencing LD
37669	1463	LGa	10.6	NA	Whole Genome Sequencing LD
132176	292	LGa	10.6	NA	Linkage Cross
132176	302	LGa	10.6	NA	Linkage Cross
153374	223	LGa	10.6	NA	Linkage Cross
15980	4793	LGa	10.6	NA	Linkage Cross
562322	212	LGa	10.6	NA	Targeted Capture LD
535052	107	LGa	10.6	NA	Targeted Capture LD
48356	494	LGa	10.6	NA	Whole Genome Sequencing LD
6377	19099	LGa	10.6	NA	Whole Genome Sequencing LD
6377	32103	LGa	10.6	NA	Whole Genome Sequencing LD
6377	6589	LGa	10.6	NA	Whole Genome Sequencing LD
15637	21084	LGa	10.6	NA	Whole Genome Sequencing LD
6377	2940	LGa	10.6	NA	Whole Genome Sequencing LD
6377	30146	LGa	10.6	NA	Whole Genome Sequencing LD
6377	21166	LGa	10.6	NA	Whole Genome Sequencing LD
15637	3547	LGa	10.6	NA	Whole Genome Sequencing LD
48356	558	LGa	10.6	NA	Whole Genome Sequencing LD
52559	787	LGa	10.6	NA	Whole Genome Sequencing LD
15980	4988	LGa	10.6	NA	Linkage Cross
15980	6927	LGa	10.6	NA	Linkage Cross
15980	7693	LGa	10.6	NA	Linkage Cross
15980	5072	LGa	10.6	NA	Linkage Cross
15980	4857	LGa	10.6	NA	Linkage Cross
16011	4582	LGa	10.6	NA	Linkage Cross
5996	11327	LGa	10.6	NA	Whole Genome Sequencing LD
5996	15165	LGa	10.6	NA	Whole Genome Sequencing LD
5996	15282	LGa	10.6	NA	Whole Genome Sequencing LD
5996	11472	LGa	10.6	NA	Whole Genome Sequencing LD
16761	2253	LGa	10.6	NA	Linkage Cross
533124	135	LGa	10.6	NA	Targeted Capture LD
59615	669	LGa	10.6	NA	Targeted Capture LD
25425	173	LGa	10.6	NA	Targeted Capture LD
31749	413	LGa	10.6	NA	Targeted Capture LD
3189	8860	LGa	10.6	NA	Whole Genome Sequencing LD
5059	16399	LGa	10.6	NA	Whole Genome Sequencing LD
3940	21929	LGa	10.6	NA	Whole Genome Sequencing LD
23737	2363	LGa	10.6	NA	Whole Genome Sequencing LD
28782	1651	LGa	10.6	NA	Whole Genome Sequencing LD
3189	9676	LGa	10.6	NA	Whole Genome Sequencing LD
2504	16573	LGa	10.6	NA	Whole Genome Sequencing LD
28782	318	LGa	10.6	NA	Whole Genome Sequencing LD
5059	1989	LGa	10.6	NA	Whole Genome Sequencing LD
3189	27484	LGa	10.6	NA	Whole Genome Sequencing LD
5059	2080	LGa	10.6	NA	Whole Genome Sequencing LD
3940	18089	LGa	10.6	NA	Whole Genome Sequencing LD
3940	22887	LGa	10.6	NA	Whole Genome Sequencing LD
2504	25264	LGa	10.6	NA	Whole Genome Sequencing LD
3940	6476	LGa	10.6	NA	Whole Genome Sequencing LD
3189	9269	LGa	10.6	NA	Whole Genome Sequencing LD
23737	2066	LGa	10.6	NA	Whole Genome Sequencing LD
3189	32013	LGa	10.6	NA	Whole Genome Sequencing LD
3189	9944	LGa	10.6	NA	Whole Genome Sequencing LD
3189	10770	LGa	10.6	NA	Whole Genome Sequencing LD
5059	16480	LGa	10.6	NA	Whole Genome Sequencing LD
3189	32227	LGa	10.6	NA	Whole Genome Sequencing LD
2504	25441	LGa	10.6	NA	Whole Genome Sequencing LD
552892	1304	LGa	10.6	NA	Whole Genome Sequencing LD
2504	37207	LGa	10.6	NA	Whole Genome Sequencing LD
5059	18436	LGa	10.6	NA	Whole Genome Sequencing LD
2504	43009	LGa	10.6	NA	Whole Genome Sequencing LD
22184	2434	LGa	10.6	NA	Whole Genome Sequencing LD
22184	2693	LGa	10.6	NA	Whole Genome Sequencing LD
2504	52138	LGa	10.6	NA	Whole Genome Sequencing LD
3189	31944	LGa	10.6	NA	Whole Genome Sequencing LD
3189	9011	LGa	10.6	NA	Whole Genome Sequencing LD
2504	37035	LGa	10.6	NA	Whole Genome Sequencing LD
558602	1072	LGa	10.6	NA	Whole Genome Sequencing LD
2504	52285	LGa	10.6	NA	Whole Genome Sequencing LD
2504	43152	LGa	10.6	NA	Whole Genome Sequencing LD
2504	27846	LGa	10.6	NA	Whole Genome Sequencing LD
3189	19769	LGa	10.6	NA	Whole Genome Sequencing LD
3189	26181	LGa	10.6	NA	Whole Genome Sequencing LD
3189	6931	LGa	10.6	NA	Whole Genome Sequencing LD
2504	52141	LGa	10.6	NA	Whole Genome Sequencing LD
558602	1173	LGa	10.6	NA	Whole Genome Sequencing LD
3189	16334	LGa	10.6	NA	Whole Genome Sequencing LD
3189	27318	LGa	10.6	NA	Whole Genome Sequencing LD
28782	502	LGa	10.6	NA	Whole Genome Sequencing LD
16761	6176	LGa	10.6	NA	Linkage Cross
16761	1373	LGa	10.6	NA	Linkage Cross
16761	6167	LGa	10.6	NA	Linkage Cross
18667	1838	LGa	10.6	NA	Linkage Cross
18667	1952	LGa	10.6	NA	Linkage Cross
19404	3772	LGa	10.6	NA	Linkage Cross
8224	10968	LGa	10.6	NA	Whole Genome Sequencing LD
8224	11030	LGa	10.6	NA	Whole Genome Sequencing LD
19404	3882	LGa	10.6	NA	Linkage Cross
204823	270	LGa	10.6	NA	Linkage Cross
204823	72	LGa	10.6	NA	Linkage Cross
206	268133	LGa	10.6	NA	Linkage Cross
59615	702	LGa	10.6	NA	Targeted Capture LD
3940	22896	LGa	10.6	NA	Whole Genome Sequencing LD
206	295610	LGa	10.6	NA	Linkage Cross
206	295611	LGa	10.6	NA	Linkage Cross
206	295616	LGa	10.6	NA	Linkage Cross
206	200614	LGa	10.6	NA	Linkage Cross
206	200615	LGa	10.6	NA	Linkage Cross
206	200622	LGa	10.6	NA	Linkage Cross
20898	2116	LGa	10.6	NA	Linkage Cross
210067	175	LGa	10.6	NA	Linkage Cross
210067	93	LGa	10.6	NA	Linkage Cross
2114	19202	LGa	10.6	NA	Linkage Cross
12481	778	LGa	10.6	NA	Whole Genome Sequencing LD
5996	10636	LGa	10.6	NA	Whole Genome Sequencing LD
19591	3384	LGa	10.6	NA	Whole Genome Sequencing LD
2114	23859	LGa	10.6	NA	Linkage Cross
2114	23863	LGa	10.6	NA	Linkage Cross
2114	24230	LGa	10.6	NA	Linkage Cross
2114	31287	LGa	10.6	NA	Linkage Cross
2114	23902	LGa	10.6	NA	Linkage Cross
21976	1005	LGa	10.6	NA	Linkage Cross
2504	51930	LGa	10.6	NA	Whole Genome Sequencing LD
2504	18302	LGa	10.6	NA	Whole Genome Sequencing LD
2504	13315	LGa	10.6	NA	Whole Genome Sequencing LD
3189	28051	LGa	10.6	NA	Whole Genome Sequencing LD
2504	18375	LGa	10.6	NA	Whole Genome Sequencing LD
552892	2180	LGa	10.6	NA	Whole Genome Sequencing LD
3940	22713	LGa	10.6	NA	Whole Genome Sequencing LD
3940	5638	LGa	10.6	NA	Whole Genome Sequencing LD
2504	18764	LGa	10.6	NA	Whole Genome Sequencing LD
3940	18142	LGa	10.6	NA	Whole Genome Sequencing LD
21976	1088	LGa	10.6	NA	Linkage Cross
21976	638	LGa	10.6	NA	Linkage Cross
21976	753	LGa	10.6	NA	Linkage Cross
21976	762	LGa	10.6	NA	Linkage Cross
21976	958	LGa	10.6	NA	Linkage Cross
21976	961	LGa	10.6	NA	Linkage Cross
21976	994	LGa	10.6	NA	Linkage Cross
21976	886	LGa	10.6	NA	Linkage Cross
2249	19904	LGa	10.6	NA	Linkage Cross
23185	1180	LGa	10.6	NA	Linkage Cross
23185	1050	LGa	10.6	NA	Linkage Cross
23185	1219	LGa	10.6	NA	Linkage Cross
239	107274	LGa	10.6	NA	Linkage Cross
239	107298	LGa	10.6	NA	Linkage Cross
239	107344	LGa	10.6	NA	Linkage Cross
24938	1126	LGa	10.6	NA	Linkage Cross
24938	1206	LGa	10.6	NA	Linkage Cross
24938	1253	LGa	10.6	NA	Linkage Cross
24938	1356	LGa	10.6	NA	Linkage Cross
24938	1362	LGa	10.6	NA	Linkage Cross
24938	1412	LGa	10.6	NA	Linkage Cross
24938	1813	LGa	10.6	NA	Linkage Cross
25851	2391	LGa	10.6	NA	Linkage Cross
25851	2441	LGa	10.6	NA	Linkage Cross
31859	1426	LGa	10.6	NA	Linkage Cross
31859	1448	LGa	10.6	NA	Linkage Cross
31859	1479	LGa	10.6	NA	Linkage Cross
31859	1509	LGa	10.6	NA	Linkage Cross
31859	1595	LGa	10.6	NA	Linkage Cross
31859	1614	LGa	10.6	NA	Linkage Cross
31859	1616	LGa	10.6	NA	Linkage Cross
31859	1680	LGa	10.6	NA	Linkage Cross
31859	1759	LGa	10.6	NA	Linkage Cross
31859	1800	LGa	10.6	NA	Linkage Cross
33293	557	LGa	10.6	NA	Linkage Cross
33293	638	LGa	10.6	NA	Linkage Cross
33293	655	LGa	10.6	NA	Linkage Cross
3607	42274	LGa	10.6	NA	Linkage Cross
36483	1150	LGa	10.6	NA	Linkage Cross
36483	900	LGa	10.6	NA	Linkage Cross
36483	1032	LGa	10.6	NA	Linkage Cross
37156	979	LGa	10.6	NA	Linkage Cross
413	136611	LGa	10.6	NA	Linkage Cross
413	136612	LGa	10.6	NA	Linkage Cross
413	136790	LGa	10.6	NA	Linkage Cross
413	168715	LGa	10.6	NA	Linkage Cross
413	168722	LGa	10.6	NA	Linkage Cross
413	30429	LGa	10.6	NA	Linkage Cross
413	30817	LGa	10.6	NA	Linkage Cross
16335	7624	LGa	10.6	NA	Linkage Cross
20037	759	LGa	10.6	NA	Linkage Cross
3296	10842	LGa	10.6	NA	Targeted Capture LD
1836	28498	LGa	10.6	NA	Targeted Capture LD
240	273092	LGa	10.6	NA	Linkage Cross
46117	427	LGa	10.6	NA	Linkage Cross
46117	690	LGa	10.6	NA	Linkage Cross
468	116108	LGa	10.6	NA	Linkage Cross
3189	9776	LGa	10.6	NA	Whole Genome Sequencing LD
3189	9709	LGa	10.6	NA	Whole Genome Sequencing LD
28782	1836	LGa	10.6	NA	Whole Genome Sequencing LD
2504	42419	LGa	10.6	NA	Whole Genome Sequencing LD
2504	42442	LGa	10.6	NA	Whole Genome Sequencing LD
2504	42566	LGa	10.6	NA	Whole Genome Sequencing LD
2504	37283	LGa	10.6	NA	Whole Genome Sequencing LD
2504	18100	LGa	10.6	NA	Whole Genome Sequencing LD
2504	18023	LGa	10.6	NA	Whole Genome Sequencing LD
468	116493	LGa	10.6	NA	Linkage Cross
468	135495	LGa	10.6	NA	Linkage Cross
468	140901	LGa	10.6	NA	Linkage Cross
468	140905	LGa	10.6	NA	Linkage Cross
468	140906	LGa	10.6	NA	Linkage Cross
468	140939	LGa	10.6	NA	Linkage Cross
468	140967	LGa	10.6	NA	Linkage Cross
468	152847	LGa	10.6	NA	Linkage Cross
468	135356	LGa	10.6	NA	Linkage Cross
468	135359	LGa	10.6	NA	Linkage Cross
535758	1237	LGa	10.6	NA	Linkage Cross
535758	1275	LGa	10.6	NA	Linkage Cross
535758	1281	LGa	10.6	NA	Linkage Cross
535758	1287	LGa	10.6	NA	Linkage Cross
535758	1371	LGa	10.6	NA	Linkage Cross
535758	945	LGa	10.6	NA	Linkage Cross
535758	951	LGa	10.6	NA	Linkage Cross
535876	390	LGa	10.6	NA	Linkage Cross
535876	424	LGa	10.6	NA	Linkage Cross
535876	468	LGa	10.6	NA	Linkage Cross
535876	683	LGa	10.6	NA	Linkage Cross
535876	703	LGa	10.6	NA	Linkage Cross
544374	959	LGa	10.6	NA	Linkage Cross
544374	1259	LGa	10.6	NA	Linkage Cross
544374	1141	LGa	10.6	NA	Linkage Cross
544374	1107	LGa	10.6	NA	Linkage Cross
544374	1043	LGa	10.6	NA	Linkage Cross
546038	510	LGa	10.6	NA	Linkage Cross
546038	523	LGa	10.6	NA	Linkage Cross
546038	603	LGa	10.6	NA	Linkage Cross
546038	826	LGa	10.6	NA	Linkage Cross
546038	848	LGa	10.6	NA	Linkage Cross
549239	192	LGa	10.6	NA	Linkage Cross
549239	246	LGa	10.6	NA	Linkage Cross
549239	214	LGa	10.6	NA	Linkage Cross
549239	195	LGa	10.6	NA	Linkage Cross
549239	282	LGa	10.6	NA	Linkage Cross
549239	230	LGa	10.6	NA	Linkage Cross
550242	1009	LGa	10.6	NA	Linkage Cross
550242	2114	LGa	10.6	NA	Linkage Cross
550242	788	LGa	10.6	NA	Linkage Cross
550242	947	LGa	10.6	NA	Linkage Cross
550242	966	LGa	10.6	NA	Linkage Cross
550242	973	LGa	10.6	NA	Linkage Cross
551743	644	LGa	10.6	NA	Linkage Cross
37460	416	LGa	10.6	NA	Targeted Capture LD
556049	6315	LGa	10.6	NA	Whole Genome Sequencing LD
286	357006	LGa	10.6	NA	Whole Genome Sequencing LD
553095	3733	LGa	10.6	NA	Whole Genome Sequencing LD
7475	7851	LGa	10.6	NA	Whole Genome Sequencing LD
7475	7469	LGa	10.6	NA	Whole Genome Sequencing LD
7475	6537	LGa	10.6	NA	Whole Genome Sequencing LD
7475	6377	LGa	10.6	NA	Whole Genome Sequencing LD
286	357088	LGa	10.6	NA	Whole Genome Sequencing LD
286	357112	LGa	10.6	NA	Whole Genome Sequencing LD
90844	298	LGa	10.6	NA	Whole Genome Sequencing LD
7475	7067	LGa	10.6	NA	Whole Genome Sequencing LD
556049	7763	LGa	10.6	NA	Whole Genome Sequencing LD
286	357070	LGa	10.6	NA	Whole Genome Sequencing LD
553095	3486	LGa	10.6	NA	Whole Genome Sequencing LD
7475	7175	LGa	10.6	NA	Whole Genome Sequencing LD
286	348814	LGa	10.6	NA	Whole Genome Sequencing LD
7475	7582	LGa	10.6	NA	Whole Genome Sequencing LD
286	350549	LGa	10.6	NA	Whole Genome Sequencing LD
286	357189	LGa	10.6	NA	Whole Genome Sequencing LD
551743	449	LGa	10.6	NA	Linkage Cross
551743	403	LGa	10.6	NA	Linkage Cross
551743	272	LGa	10.6	NA	Linkage Cross
551743	1058	LGa	10.6	NA	Linkage Cross
551743	275	LGa	10.6	NA	Linkage Cross
551743	1097	LGa	10.6	NA	Linkage Cross
551743	748	LGa	10.6	NA	Linkage Cross
551743	605	LGa	10.6	NA	Linkage Cross
551743	388	LGa	10.6	NA	Linkage Cross
551743	470	LGa	10.6	NA	Linkage Cross
551743	372	LGa	10.6	NA	Linkage Cross
551743	729	LGa	10.6	NA	Linkage Cross
551743	974	LGa	10.6	NA	Linkage Cross
551743	312	LGa	10.6	NA	Linkage Cross
551743	233	LGa	10.6	NA	Linkage Cross
551743	795	LGa	10.6	NA	Linkage Cross
551743	672	LGa	10.6	NA	Linkage Cross
551743	594	LGa	10.6	NA	Linkage Cross
551743	340	LGa	10.6	NA	Linkage Cross
554303	1050	LGa	10.6	NA	Linkage Cross
55945	385	LGa	10.6	NA	Linkage Cross
55945	502	LGa	10.6	NA	Linkage Cross
55945	468	LGa	10.6	NA	Linkage Cross
564889	599	LGa	10.6	NA	Linkage Cross
6045	11565	LGa	10.6	NA	Linkage Cross
6045	11728	LGa	10.6	NA	Linkage Cross
6045	11773	LGa	10.6	NA	Linkage Cross
6045	11782	LGa	10.6	NA	Linkage Cross
6045	11805	LGa	10.6	NA	Linkage Cross
6045	11809	LGa	10.6	NA	Linkage Cross
61828	578	LGa	10.6	NA	Linkage Cross
61828	642	LGa	10.6	NA	Linkage Cross
66945	579	LGa	10.6	NA	Linkage Cross
6377	21653	LGa	10.6	NA	Whole Genome Sequencing LD
6377	2518	LGa	10.6	NA	Whole Genome Sequencing LD
66945	311	LGa	10.6	NA	Linkage Cross
168467	272	LGa	10.6	NA	Linkage Cross
115729	246	LGa	10.6	NA	Targeted Capture LD
116571	134	LGa	10.6	NA	Targeted Capture LD
105481	381	LGa	10.6	NA	Targeted Capture LD
7126	5264	LGa	10.6	NA	Linkage Cross
7126	5289	LGa	10.6	NA	Linkage Cross
7126	5304	LGa	10.6	NA	Linkage Cross
7126	5355	LGa	10.6	NA	Linkage Cross
7126	5366	LGa	10.6	NA	Linkage Cross
7126	5398	LGa	10.6	NA	Linkage Cross
7126	5472	LGa	10.6	NA	Linkage Cross
7126	5485	LGa	10.6	NA	Linkage Cross
557585	1167	LGa	10.6	NA	Linkage Cross
537758	347	LGa	10.6	NA	Targeted Capture LD
187998	82	LGa	10.6	NA	Targeted Capture LD
36114	1136	LGa	10.6	NA	Targeted Capture LD
12464	1265	LGa	10.6	NA	Targeted Capture LD
69118	366	LGa	10.6	NA	Targeted Capture LD
558492	1070	LGa	10.6	NA	Targeted Capture LD
563214	4721	LGa	10.6	NA	Targeted Capture LD
36114	1082	LGa	10.6	NA	Targeted Capture LD
557585	975	LGa	10.6	NA	Linkage Cross
557585	980	LGa	10.6	NA	Linkage Cross
557585	1022	LGa	10.6	NA	Linkage Cross
24066	256	LGa	10.6	NA	Linkage Cross
24066	222	LGa	10.6	NA	Linkage Cross
24066	231	LGa	10.6	NA	Linkage Cross
557585	1102	LGa	10.6	NA	Linkage Cross
25568	1153	LGa	10.6	NA	Linkage Cross
556438	540	LGa	10.6	NA	Targeted Capture LD
7118	10714	LGa	10.6	NA	Targeted Capture LD
5551	10555	LGa	10.6	NA	Whole Genome Sequencing LD
5551	24981	LGa	10.6	NA	Whole Genome Sequencing LD
5551	24878	LGa	10.6	NA	Whole Genome Sequencing LD
5551	20632	LGa	10.6	NA	Whole Genome Sequencing LD
5551	21901	LGa	10.6	NA	Whole Genome Sequencing LD
47585	620	LGa	10.6	NA	Linkage Cross
47585	394	LGa	10.6	NA	Linkage Cross
1231	59270	LGa	10.6	NA	Linkage Cross
166275	132	LGa	10.6	NA	Targeted Capture LD
25993	1235	LGa	10.6	NA	Targeted Capture LD
561961	328	LGa	10.6	NA	Targeted Capture LD
70987	489	LGa	10.6	NA	Targeted Capture LD
544439	1197	LGa	10.6	NA	Targeted Capture LD
2822	63627	LGa	10.6	NA	Targeted Capture LD
30508	1287	LGa	10.6	NA	Targeted Capture LD
548958	873	LGa	10.6	NA	Targeted Capture LD
49545	174	LGa	10.6	NA	Targeted Capture LD
549600	2712	LGa	10.6	NA	Targeted Capture LD
532442	814	LGa	10.6	NA	Linkage Cross
1231	59240	LGa	10.6	NA	Linkage Cross
557585	989	LGa	10.6	NA	Linkage Cross
114937	332	LGa	10.6	NA	Linkage Cross
12576	1769	LGa	10.6	NA	Linkage Cross
8846	3115	LGa	10.6	NA	Whole Genome Sequencing LD
2605	38686	LGa	10.6	NA	Whole Genome Sequencing LD
558045	16572	LGa	10.6	NA	Whole Genome Sequencing LD
2605	38749	LGa	10.6	NA	Whole Genome Sequencing LD
28605	1942	LGa	10.6	NA	Whole Genome Sequencing LD
2605	39501	LGa	10.6	NA	Whole Genome Sequencing LD
18593	1033	LGa	10.6	NA	Whole Genome Sequencing LD
558045	4776	LGa	10.6	NA	Whole Genome Sequencing LD
28605	1694	LGa	10.6	NA	Whole Genome Sequencing LD
565571	2917	LGa	10.6	NA	Whole Genome Sequencing LD
5551	1739	LGa	10.6	NA	Whole Genome Sequencing LD
565571	535	LGa	10.6	NA	Whole Genome Sequencing LD
565571	2989	LGa	10.6	NA	Whole Genome Sequencing LD
565571	2654	LGa	10.6	NA	Whole Genome Sequencing LD
565571	981	LGa	10.6	NA	Whole Genome Sequencing LD
12576	1824	LGa	10.6	NA	Linkage Cross
15925	2188	LGa	10.6	NA	Linkage Cross
50111	607	LGa	10.6	NA	Whole Genome Sequencing LD
50111	313	LGa	10.6	NA	Whole Genome Sequencing LD
50111	593	LGa	10.6	NA	Whole Genome Sequencing LD
15925	2134	LGa	10.6	NA	Linkage Cross
1231	59325	LGa	10.6	NA	Linkage Cross
557585	994	LGa	10.6	NA	Linkage Cross
557585	997	LGa	10.6	NA	Linkage Cross
561498	160	LGa	10.6	NA	Linkage Cross
553095	3665	LGa	10.6	NA	Whole Genome Sequencing LD
556049	5790	LGa	10.6	NA	Whole Genome Sequencing LD
6258	30008	LGa	10.6	NA	Whole Genome Sequencing LD
286	352344	LGa	10.6	NA	Whole Genome Sequencing LD
553095	1632	LGa	10.6	NA	Whole Genome Sequencing LD
811	43166	LGa	10.6	NA	Linkage Cross
547418	108	LGa	10.6	NA	Linkage Cross
5979	24005	LGa	10.6	NA	Linkage Cross
5979	23361	LGa	10.6	NA	Linkage Cross
5979	24052	LGa	10.6	NA	Linkage Cross
5979	24245	LGa	10.6	NA	Linkage Cross
5979	24012	LGa	10.6	NA	Linkage Cross
5979	23432	LGa	10.6	NA	Linkage Cross
12576	772	LGa	10.6	NA	Linkage Cross
135685	379	LGa	10.6	NA	Linkage Cross
532442	463	LGa	10.6	NA	Linkage Cross
561498	171	LGa	10.6	NA	Linkage Cross
11398	1509	LGa	10.6	NA	Linkage Cross
541319	483	LGa	10.6	NA	Targeted Capture LD
532442	828	LGa	10.6	NA	Linkage Cross
67526	338	LGa	10.6	NA	Linkage Cross
67526	342	LGa	10.6	NA	Linkage Cross
557585	1038	LGa	10.6	NA	Linkage Cross
26862	1507	LGa	10.6	NA	Linkage Cross
26862	1517	LGa	10.6	NA	Linkage Cross
26862	1520	LGa	10.6	NA	Linkage Cross
1231	59396	LGa	10.6	NA	Linkage Cross
1231	59398	LGa	10.6	NA	Linkage Cross
144155	127	LGa	10.6	NA	Linkage Cross
144155	135	LGa	10.6	NA	Linkage Cross
532442	446	LGa	10.6	NA	Linkage Cross
544061	17	LGa	10.6	NA	Linkage Cross
544061	237	LGa	10.6	NA	Linkage Cross
547418	173	LGa	10.6	NA	Linkage Cross
552	32804	LGa	10.6	NA	Linkage Cross
8846	3085	LGa	10.6	NA	Whole Genome Sequencing LD
67526	214	LGa	10.6	NA	Linkage Cross
67526	230	LGa	10.6	NA	Linkage Cross
67526	234	LGa	10.6	NA	Linkage Cross
26862	1583	LGa	10.6	NA	Linkage Cross
135685	362	LGa	10.6	NA	Linkage Cross
552	32783	LGa	10.6	NA	Linkage Cross
547418	123	LGa	10.6	NA	Linkage Cross
532442	474	LGa	10.6	NA	Linkage Cross
114937	357	LGa	10.6	NA	Linkage Cross
114937	360	LGa	10.6	NA	Linkage Cross
11398	1498	LGa	10.6	NA	Linkage Cross
114937	342	LGa	10.6	NA	Linkage Cross
1231	59444	LGa	10.6	NA	Linkage Cross
1231	59500	LGa	10.6	NA	Linkage Cross
1231	59556	LGa	10.6	NA	Linkage Cross
12576	1326	LGa	10.6	NA	Linkage Cross
12576	1516	LGa	10.6	NA	Linkage Cross
12576	1596	LGa	10.6	NA	Linkage Cross
12576	1716	LGa	10.6	NA	Linkage Cross
12576	1725	LGa	10.6	NA	Linkage Cross
12576	963	LGa	10.6	NA	Linkage Cross
12576	976	LGa	10.6	NA	Linkage Cross
135685	340	LGa	10.6	NA	Linkage Cross
26862	1813	LGa	10.6	NA	Linkage Cross
27657	158	LGa	10.6	NA	Linkage Cross
532442	542	LGa	10.6	NA	Linkage Cross
532442	561	LGa	10.6	NA	Linkage Cross
532442	672	LGa	10.6	NA	Linkage Cross
532442	709	LGa	10.6	NA	Linkage Cross
547418	138	LGa	10.6	NA	Linkage Cross
547418	155	LGa	10.6	NA	Linkage Cross
547418	217	LGa	10.6	NA	Linkage Cross
547418	227	LGa	10.6	NA	Linkage Cross
557585	2891	LGa	10.6	NA	Linkage Cross
557585	2954	LGa	10.6	NA	Linkage Cross
561498	517	LGa	10.6	NA	Linkage Cross
561498	693	LGa	10.6	NA	Linkage Cross
67526	237	LGa	10.6	NA	Linkage Cross
67526	364	LGa	10.6	NA	Linkage Cross
67526	379	LGa	10.6	NA	Linkage Cross
811	43220	LGa	10.6	NA	Linkage Cross
811	43227	LGa	10.6	NA	Linkage Cross
557585	1072	LGa	10.6	NA	Linkage Cross
17759	2703	LGa	10.6	NA	Linkage Cross
561498	277	LGa	10.6	NA	Linkage Cross
199628	230	LGa	10.6	NA	Linkage Cross
199628	270	LGa	10.6	NA	Linkage Cross
4072	21815	LGa	10.6	NA	Linkage Cross
544061	230	LGa	10.6	NA	Linkage Cross
115086	188	LGa	10.6	NA	Linkage Cross
555505	699	LGa	10.6	NA	Linkage Cross
115086	220	LGa	10.6	NA	Linkage Cross
115086	386	LGa	10.6	NA	Linkage Cross
115086	467	LGa	10.6	NA	Linkage Cross
15886	4747	LGa	10.6	NA	Linkage Cross
25699	2226	LGa	10.6	NA	Targeted Capture LD
550161	2381	LGa	10.6	NA	Targeted Capture LD
5201	17432	LGa	10.6	NA	Targeted Capture LD
22876	2798	LGa	10.6	NA	Targeted Capture LD
64720	495	LGa	10.6	NA	Targeted Capture LD
70987	575	LGa	10.6	NA	Targeted Capture LD
35469	1108	LGa	10.6	NA	Targeted Capture LD
45642	448	LGa	10.6	NA	Targeted Capture LD
558667	428	LGa	10.6	NA	Targeted Capture LD
78662	288	LGa	10.6	NA	Targeted Capture LD
81816	359	LGa	10.6	NA	Targeted Capture LD
547069	1178	LGa	10.6	NA	Targeted Capture LD
544200	638	LGa	10.6	NA	Targeted Capture LD
531783	975	LGa	10.6	NA	Targeted Capture LD
4822	14040	LGa	10.6	NA	Targeted Capture LD
4471	9121	LGa	10.6	NA	Targeted Capture LD
45450	783	LGa	10.6	NA	Targeted Capture LD
8040	10960	LGa	10.6	NA	Whole Genome Sequencing LD
98362	451	LGa	10.6	NA	Whole Genome Sequencing LD
4347	4138	LGa	10.6	NA	Whole Genome Sequencing LD
11340	4208	LGa	10.6	NA	Whole Genome Sequencing LD
27765	538	LGa	10.6	NA	Whole Genome Sequencing LD
30411	1515	LGa	10.6	NA	Whole Genome Sequencing LD
559565	403	LGa	10.6	NA	Whole Genome Sequencing LD
11481	3635	LGa	10.6	NA	Whole Genome Sequencing LD
11340	4817	LGa	10.6	NA	Whole Genome Sequencing LD
12187	3255	LGa	10.6	NA	Whole Genome Sequencing LD
51606	785	LGa	10.6	NA	Whole Genome Sequencing LD
31591	1030	LGa	10.6	NA	Whole Genome Sequencing LD
38346	1236	LGa	10.6	NA	Whole Genome Sequencing LD
562350	957	LGa	10.6	NA	Whole Genome Sequencing LD
25774	1856	LGa	10.6	NA	Whole Genome Sequencing LD
556900	345	LGa	10.6	NA	Whole Genome Sequencing LD
25724	841	LGa	10.6	NA	Whole Genome Sequencing LD
18148	1508	LGa	10.6	NA	Whole Genome Sequencing LD
558618	1585	LGa	10.6	NA	Whole Genome Sequencing LD
13900	672	LGa	10.6	NA	Whole Genome Sequencing LD
86091	459	LGa	10.6	NA	Whole Genome Sequencing LD
95039	221	LGa	10.6	NA	Whole Genome Sequencing LD
84524	288	LGa	10.6	NA	Whole Genome Sequencing LD
18649	2715	LGa	10.6	NA	Whole Genome Sequencing LD
30844	1255	LGa	10.6	NA	Whole Genome Sequencing LD
1938	46485	LGa	10.6	NA	Whole Genome Sequencing LD
562020	11399	LGa	10.6	NA	Whole Genome Sequencing LD
15886	5085	LGa	10.6	NA	Linkage Cross
15886	5032	LGa	10.6	NA	Linkage Cross
15886	4904	LGa	10.6	NA	Linkage Cross
28176	685	LGa	10.6	NA	Linkage Cross
15637	24831	LGa	10.6	NA	Whole Genome Sequencing LD
15637	24238	LGa	10.6	NA	Whole Genome Sequencing LD
28176	847	LGa	10.6	NA	Linkage Cross
29869	1815	LGa	10.6	NA	Linkage Cross
29869	416	LGa	10.6	NA	Linkage Cross
29869	1698	LGa	10.6	NA	Linkage Cross
4182	14646	LGa	10.6	NA	Linkage Cross
4182	15828	LGa	10.6	NA	Linkage Cross
4182	15843	LGa	10.6	NA	Linkage Cross
4182	14660	LGa	10.6	NA	Linkage Cross
4182	14832	LGa	10.6	NA	Linkage Cross
215643	64	LGa	12.8	NA	Linkage Cross
16943	1907	LGa	12.8	NA	Linkage Cross
27184	844	LGa	12.8	NA	Targeted Capture LD
28557	990	LGa	12.8	NA	Whole Genome Sequencing LD
5373	5415	LGa	12.8	NA	Whole Genome Sequencing LD
1358	75125	LGa	12.8	NA	Whole Genome Sequencing LD
5373	5256	LGa	12.8	NA	Whole Genome Sequencing LD
28557	1318	LGa	12.8	NA	Whole Genome Sequencing LD
1358	79040	LGa	12.8	NA	Whole Genome Sequencing LD
1358	68709	LGa	12.8	NA	Whole Genome Sequencing LD
5373	1339	LGa	12.8	NA	Whole Genome Sequencing LD
1358	68533	LGa	12.8	NA	Whole Genome Sequencing LD
551593	2338	LGa	12.8	NA	Whole Genome Sequencing LD
551593	1925	LGa	12.8	NA	Whole Genome Sequencing LD
180147	227	LGa	12.8	NA	Linkage Cross
49808	964	LGa	12.8	NA	Targeted Capture LD
180147	165	LGa	12.8	NA	Linkage Cross
180147	197	LGa	12.8	NA	Linkage Cross
12971	1471	LGa	12.8	NA	Linkage Cross
54420	651	LGa	12.8	NA	Targeted Capture LD
2659	12455	LGa	12.8	NA	Targeted Capture LD
538944	5286	LGa	12.8	NA	Targeted Capture LD
539489	984	LGa	12.8	NA	Targeted Capture LD
15961	1923	LGa	12.8	NA	Targeted Capture LD
7473	8079	LGa	12.8	NA	Targeted Capture LD
128807	116	LGa	12.8	NA	Targeted Capture LD
11121	6922	LGa	12.8	NA	Targeted Capture LD
22151	409	LGa	12.8	NA	Targeted Capture LD
539484	2412	LGa	12.8	NA	Targeted Capture LD
542547	545	LGa	12.8	NA	Targeted Capture LD
5706	23655	LGa	12.8	NA	Targeted Capture LD
500	230629	LGa	12.8	NA	Targeted Capture LD
531937	1808	LGa	12.8	NA	Targeted Capture LD
535042	312	LGa	12.8	NA	Whole Genome Sequencing LD
29621	1369	LGa	12.8	NA	Whole Genome Sequencing LD
17572	2844	LGa	12.8	NA	Whole Genome Sequencing LD
3062	1523	LGa	12.8	NA	Whole Genome Sequencing LD
21418	1360	LGa	12.8	NA	Whole Genome Sequencing LD
13532	387	LGa	12.8	NA	Whole Genome Sequencing LD
22103	2867	LGa	12.8	NA	Whole Genome Sequencing LD
3062	25122	LGa	12.8	NA	Whole Genome Sequencing LD
17572	3483	LGa	12.8	NA	Whole Genome Sequencing LD
3062	32421	LGa	12.8	NA	Whole Genome Sequencing LD
3062	5200	LGa	12.8	NA	Whole Genome Sequencing LD
86271	389	LGa	12.8	NA	Whole Genome Sequencing LD
6797	7555	LGa	12.8	NA	Whole Genome Sequencing LD
8665	8184	LGa	12.8	NA	Whole Genome Sequencing LD
8665	6178	LGa	12.8	NA	Whole Genome Sequencing LD
2742	48412	LGa	12.8	NA	Whole Genome Sequencing LD
50494	812	LGa	12.8	NA	Whole Genome Sequencing LD
3062	6949	LGa	12.8	NA	Whole Genome Sequencing LD
3062	16789	LGa	12.8	NA	Whole Genome Sequencing LD
3062	11076	LGa	12.8	NA	Whole Genome Sequencing LD
4245	19462	LGa	12.8	NA	Whole Genome Sequencing LD
2742	34307	LGa	12.8	NA	Whole Genome Sequencing LD
17572	5422	LGa	12.8	NA	Whole Genome Sequencing LD
3062	1238	LGa	12.8	NA	Whole Genome Sequencing LD
22593	673	LGa	12.8	NA	Whole Genome Sequencing LD
535042	1100	LGa	12.8	NA	Whole Genome Sequencing LD
4245	4923	LGa	12.8	NA	Whole Genome Sequencing LD
3062	17636	LGa	12.8	NA	Whole Genome Sequencing LD
540782	953	LGa	12.8	NA	Whole Genome Sequencing LD
22593	786	LGa	12.8	NA	Whole Genome Sequencing LD
3062	16845	LGa	12.8	NA	Whole Genome Sequencing LD
17572	1511	LGa	12.8	NA	Whole Genome Sequencing LD
4245	24301	LGa	12.8	NA	Whole Genome Sequencing LD
48295	329	LGa	12.8	NA	Whole Genome Sequencing LD
12365	3169	LGa	12.8	NA	Whole Genome Sequencing LD
4245	15178	LGa	12.8	NA	Whole Genome Sequencing LD
23009	317	LGa	12.8	NA	Whole Genome Sequencing LD
3062	7702	LGa	12.8	NA	Whole Genome Sequencing LD
3062	14594	LGa	12.8	NA	Whole Genome Sequencing LD
3062	17051	LGa	12.8	NA	Whole Genome Sequencing LD
34976	1094	LGa	12.8	NA	Whole Genome Sequencing LD
45172	958	LGa	12.8	NA	Whole Genome Sequencing LD
8665	7522	LGa	12.8	NA	Whole Genome Sequencing LD
45172	895	LGa	12.8	NA	Whole Genome Sequencing LD
3062	14296	LGa	12.8	NA	Whole Genome Sequencing LD
3062	12544	LGa	12.8	NA	Whole Genome Sequencing LD
3062	17447	LGa	12.8	NA	Whole Genome Sequencing LD
3062	17942	LGa	12.8	NA	Whole Genome Sequencing LD
25434	816	LGa	12.8	NA	Whole Genome Sequencing LD
22641	1643	LGa	12.8	NA	Whole Genome Sequencing LD
4245	24463	LGa	12.8	NA	Whole Genome Sequencing LD
38853	969	LGa	12.8	NA	Whole Genome Sequencing LD
3062	5333	LGa	12.8	NA	Whole Genome Sequencing LD
4245	1643	LGa	12.8	NA	Whole Genome Sequencing LD
13532	544	LGa	12.8	NA	Whole Genome Sequencing LD
3062	7081	LGa	12.8	NA	Whole Genome Sequencing LD
54473	556	LGa	12.8	NA	Whole Genome Sequencing LD
8665	10986	LGa	12.8	NA	Whole Genome Sequencing LD
27604	831	LGa	12.8	NA	Whole Genome Sequencing LD
535042	2288	LGa	12.8	NA	Whole Genome Sequencing LD
3062	13711	LGa	12.8	NA	Whole Genome Sequencing LD
17572	4879	LGa	12.8	NA	Whole Genome Sequencing LD
3062	34625	LGa	12.8	NA	Whole Genome Sequencing LD
535042	1368	LGa	12.8	NA	Whole Genome Sequencing LD
52910	208	LGa	12.8	NA	Whole Genome Sequencing LD
3062	33211	LGa	12.8	NA	Whole Genome Sequencing LD
38853	1225	LGa	12.8	NA	Whole Genome Sequencing LD
3062	1389	LGa	12.8	NA	Whole Genome Sequencing LD
6797	11822	LGa	12.8	NA	Whole Genome Sequencing LD
22103	2034	LGa	12.8	NA	Whole Genome Sequencing LD
40745	801	LGa	12.8	NA	Whole Genome Sequencing LD
1186	35600	LGa	12.8	NA	Linkage Cross
41027	1127	LGa	12.8	NA	Whole Genome Sequencing LD
563500	1263	LGa	12.8	NA	Whole Genome Sequencing LD
41027	761	LGa	12.8	NA	Whole Genome Sequencing LD
41027	598	LGa	12.8	NA	Whole Genome Sequencing LD
10248	3086	LGa	12.8	NA	Linkage Cross
543659	394	LGa	12.8	NA	Targeted Capture LD
156704	201	LGa	12.8	NA	Targeted Capture LD
5536	8278	LGa	12.8	NA	Targeted Capture LD
48402	538	LGa	12.8	NA	Targeted Capture LD
4066	7556	LGa	12.8	NA	Targeted Capture LD
5536	8292	LGa	12.8	NA	Targeted Capture LD
58152	263	LGa	12.8	NA	Targeted Capture LD
547680	330	LGa	12.8	NA	Targeted Capture LD
4066	5002	LGa	12.8	NA	Targeted Capture LD
72494	377	LGa	12.8	NA	Targeted Capture LD
552098	1722	LGa	12.8	NA	Targeted Capture LD
34821	305	LGa	12.8	NA	Targeted Capture LD
536630	1159	LGa	12.8	NA	Targeted Capture LD
32494	390	LGa	12.8	NA	Targeted Capture LD
164250	272	LGa	12.8	NA	Targeted Capture LD
541787	322	LGa	12.8	NA	Targeted Capture LD
45357	215	LGa	12.8	NA	Targeted Capture LD
236516	175	LGa	12.8	NA	Targeted Capture LD
5236	7726	LGa	12.8	NA	Whole Genome Sequencing LD
30844	460	LGa	12.8	NA	Whole Genome Sequencing LD
5236	7752	LGa	12.8	NA	Whole Genome Sequencing LD
24377	1666	LGa	12.8	NA	Whole Genome Sequencing LD
29151	1104	LGa	12.8	NA	Whole Genome Sequencing LD
545648	565	LGa	12.8	NA	Whole Genome Sequencing LD
562350	586	LGa	12.8	NA	Whole Genome Sequencing LD
563228	670	LGa	12.8	NA	Whole Genome Sequencing LD
25226	403	LGa	12.8	NA	Whole Genome Sequencing LD
30844	1158	LGa	12.8	NA	Whole Genome Sequencing LD
9159	12002	LGa	12.8	NA	Whole Genome Sequencing LD
24377	1832	LGa	12.8	NA	Whole Genome Sequencing LD
34103	710	LGa	12.8	NA	Whole Genome Sequencing LD
79593	364	LGa	12.8	NA	Whole Genome Sequencing LD
10984	1274	LGa	12.8	NA	Whole Genome Sequencing LD
24377	1520	LGa	12.8	NA	Whole Genome Sequencing LD
563228	827	LGa	12.8	NA	Whole Genome Sequencing LD
30844	457	LGa	12.8	NA	Whole Genome Sequencing LD
25226	1973	LGa	12.8	NA	Whole Genome Sequencing LD
9006	6672	LGa	12.8	NA	Whole Genome Sequencing LD
79593	258	LGa	12.8	NA	Whole Genome Sequencing LD
25226	1874	LGa	12.8	NA	Whole Genome Sequencing LD
17906	3849	LGa	12.8	NA	Whole Genome Sequencing LD
31717	364	LGa	12.8	NA	Whole Genome Sequencing LD
24726	2088	LGa	12.8	NA	Whole Genome Sequencing LD
536825	4022	LGa	12.8	NA	Whole Genome Sequencing LD
97843	424	LGa	12.8	NA	Whole Genome Sequencing LD
34103	548	LGa	12.8	NA	Whole Genome Sequencing LD
24377	1680	LGa	12.8	NA	Whole Genome Sequencing LD
545416	266	LGa	12.8	NA	Whole Genome Sequencing LD
25226	1982	LGa	12.8	NA	Whole Genome Sequencing LD
10248	3374	LGa	12.8	NA	Linkage Cross
105	243444	LGa	12.8	NA	Linkage Cross
541686	1922	LGa	12.8	NA	Targeted Capture LD
1503	25651	LGa	12.8	NA	Targeted Capture LD
9052	7631	LGa	12.8	NA	Targeted Capture LD
25884	1341	LGa	12.8	NA	Targeted Capture LD
6565	4338	LGa	12.8	NA	Targeted Capture LD
54420	555	LGa	12.8	NA	Targeted Capture LD
8977	12125	LGa	12.8	NA	Targeted Capture LD
54420	611	LGa	12.8	NA	Targeted Capture LD
1503	25392	LGa	12.8	NA	Targeted Capture LD
538925	3299	LGa	12.8	NA	Targeted Capture LD
2852	15417	LGa	12.8	NA	Targeted Capture LD
8977	4604	LGa	12.8	NA	Targeted Capture LD
560080	1050	LGa	12.8	NA	Targeted Capture LD
9052	7643	LGa	12.8	NA	Targeted Capture LD
2659	12256	LGa	12.8	NA	Targeted Capture LD
15961	2031	LGa	12.8	NA	Targeted Capture LD
27686	1949	LGa	12.8	NA	Whole Genome Sequencing LD
3944	38466	LGa	12.8	NA	Whole Genome Sequencing LD
57996	612	LGa	12.8	NA	Whole Genome Sequencing LD
17548	3423	LGa	12.8	NA	Whole Genome Sequencing LD
8169	11663	LGa	12.8	NA	Whole Genome Sequencing LD
19091	3296	LGa	12.8	NA	Whole Genome Sequencing LD
17548	5105	LGa	12.8	NA	Whole Genome Sequencing LD
44553	559	LGa	12.8	NA	Whole Genome Sequencing LD
19026	2660	LGa	12.8	NA	Whole Genome Sequencing LD
31391	197	LGa	12.8	NA	Whole Genome Sequencing LD
6797	14404	LGa	12.8	NA	Whole Genome Sequencing LD
31391	825	LGa	12.8	NA	Whole Genome Sequencing LD
89898	243	LGa	12.8	NA	Whole Genome Sequencing LD
19091	3457	LGa	12.8	NA	Whole Genome Sequencing LD
556408	657	LGa	12.8	NA	Whole Genome Sequencing LD
13924	5390	LGa	12.8	NA	Whole Genome Sequencing LD
25434	700	LGa	12.8	NA	Whole Genome Sequencing LD
12365	3348	LGa	12.8	NA	Whole Genome Sequencing LD
537441	578	LGa	12.8	NA	Whole Genome Sequencing LD
42126	424	LGa	12.8	NA	Whole Genome Sequencing LD
550709	9270	LGa	12.8	NA	Whole Genome Sequencing LD
8665	10711	LGa	12.8	NA	Whole Genome Sequencing LD
2742	35576	LGa	12.8	NA	Whole Genome Sequencing LD
3944	45675	LGa	12.8	NA	Whole Genome Sequencing LD
12680	1932	LGa	12.8	NA	Whole Genome Sequencing LD
3944	45483	LGa	12.8	NA	Whole Genome Sequencing LD
6137	16778	LGa	12.8	NA	Whole Genome Sequencing LD
12365	3189	LGa	12.8	NA	Whole Genome Sequencing LD
550709	6650	LGa	12.8	NA	Whole Genome Sequencing LD
4245	19566	LGa	12.8	NA	Whole Genome Sequencing LD
17548	5385	LGa	12.8	NA	Whole Genome Sequencing LD
6137	16856	LGa	12.8	NA	Whole Genome Sequencing LD
36690	1137	LGa	12.8	NA	Whole Genome Sequencing LD
2742	33951	LGa	12.8	NA	Whole Genome Sequencing LD
6137	3021	LGa	12.8	NA	Whole Genome Sequencing LD
8169	1678	LGa	12.8	NA	Whole Genome Sequencing LD
534097	1183	LGa	12.8	NA	Whole Genome Sequencing LD
6797	8458	LGa	12.8	NA	Whole Genome Sequencing LD
8169	1915	LGa	12.8	NA	Whole Genome Sequencing LD
6797	13892	LGa	12.8	NA	Whole Genome Sequencing LD
40403	483	LGa	12.8	NA	Whole Genome Sequencing LD
6797	12209	LGa	12.8	NA	Whole Genome Sequencing LD
21418	956	LGa	12.8	NA	Whole Genome Sequencing LD
3062	22379	LGa	12.8	NA	Whole Genome Sequencing LD
78465	380	LGa	12.8	NA	Whole Genome Sequencing LD
17572	4666	LGa	12.8	NA	Whole Genome Sequencing LD
29621	1268	LGa	12.8	NA	Whole Genome Sequencing LD
3062	17119	LGa	12.8	NA	Whole Genome Sequencing LD
6137	10047	LGa	12.8	NA	Whole Genome Sequencing LD
6137	1823	LGa	12.8	NA	Whole Genome Sequencing LD
2742	1992	LGa	12.8	NA	Whole Genome Sequencing LD
34952	1131	LGa	12.8	NA	Whole Genome Sequencing LD
2742	764	LGa	12.8	NA	Whole Genome Sequencing LD
23009	344	LGa	12.8	NA	Whole Genome Sequencing LD
6137	1973	LGa	12.8	NA	Whole Genome Sequencing LD
31744	1613	LGa	12.8	NA	Whole Genome Sequencing LD
6765	11994	LGa	12.8	NA	Whole Genome Sequencing LD
23009	997	LGa	12.8	NA	Whole Genome Sequencing LD
6797	12887	LGa	12.8	NA	Whole Genome Sequencing LD
553260	1608	LGa	12.8	NA	Whole Genome Sequencing LD
57996	534	LGa	12.8	NA	Whole Genome Sequencing LD
3944	26409	LGa	12.8	NA	Whole Genome Sequencing LD
46064	729	LGa	12.8	NA	Whole Genome Sequencing LD
546685	1577	LGa	12.8	NA	Whole Genome Sequencing LD
34952	486	LGa	12.8	NA	Whole Genome Sequencing LD
543672	1534	LGa	12.8	NA	Whole Genome Sequencing LD
25434	214	LGa	12.8	NA	Whole Genome Sequencing LD
17572	4912	LGa	12.8	NA	Whole Genome Sequencing LD
32406	499	LGa	12.8	NA	Whole Genome Sequencing LD
8169	11664	LGa	12.8	NA	Whole Genome Sequencing LD
28480	1879	LGa	12.8	NA	Whole Genome Sequencing LD
6797	2887	LGa	12.8	NA	Whole Genome Sequencing LD
54473	483	LGa	12.8	NA	Whole Genome Sequencing LD
40745	607	LGa	12.8	NA	Whole Genome Sequencing LD
6797	12438	LGa	12.8	NA	Whole Genome Sequencing LD
16796	4414	LGa	12.8	NA	Whole Genome Sequencing LD
16796	4021	LGa	12.8	NA	Whole Genome Sequencing LD
543672	916	LGa	12.8	NA	Whole Genome Sequencing LD
21418	1124	LGa	12.8	NA	Whole Genome Sequencing LD
27422	1987	LGa	12.8	NA	Linkage Cross
547680	388	LGa	12.8	NA	Targeted Capture LD
548263	670	LGa	12.8	NA	Targeted Capture LD
27422	1928	LGa	12.8	NA	Linkage Cross
2801	38951	LGa	12.8	NA	Linkage Cross
90339	186	LGa	12.8	NA	Targeted Capture LD
29051	1395	LGa	12.8	NA	Targeted Capture LD
2279	31036	LGa	12.8	NA	Targeted Capture LD
156704	284	LGa	12.8	NA	Targeted Capture LD
259132	214	LGa	12.8	NA	Targeted Capture LD
544039	363	LGa	12.8	NA	Targeted Capture LD
544200	612	LGa	12.8	NA	Targeted Capture LD
535784	558	LGa	12.8	NA	Targeted Capture LD
3231	28538	LGa	12.8	NA	Targeted Capture LD
46472	673	LGa	12.8	NA	Targeted Capture LD
11047	4133	LGa	12.8	NA	Targeted Capture LD
51199	630	LGa	12.8	NA	Whole Genome Sequencing LD
22831	349	LGa	12.8	NA	Whole Genome Sequencing LD
22831	767	LGa	12.8	NA	Whole Genome Sequencing LD
83044	220	LGa	12.8	NA	Whole Genome Sequencing LD
51199	501	LGa	12.8	NA	Whole Genome Sequencing LD
545648	442	LGa	12.8	NA	Whole Genome Sequencing LD
13646	3350	LGa	12.8	NA	Whole Genome Sequencing LD
548564	602	LGa	12.8	NA	Whole Genome Sequencing LD
17906	4119	LGa	12.8	NA	Whole Genome Sequencing LD
27393	813	LGa	12.8	NA	Whole Genome Sequencing LD
13646	3056	LGa	12.8	NA	Whole Genome Sequencing LD
13646	3195	LGa	12.8	NA	Whole Genome Sequencing LD
30144	574	LGa	12.8	NA	Whole Genome Sequencing LD
21722	2716	LGa	12.8	NA	Whole Genome Sequencing LD
31717	1088	LGa	12.8	NA	Whole Genome Sequencing LD
548564	574	LGa	12.8	NA	Whole Genome Sequencing LD
3480	25566	LGa	12.8	NA	Linkage Cross
45642	409	LGa	12.8	NA	Targeted Capture LD
144070	287	LGa	12.8	NA	Targeted Capture LD
10626	13764	LGa	12.8	NA	Targeted Capture LD
542490	493	LGa	12.8	NA	Whole Genome Sequencing LD
540403	1245	LGa	12.8	NA	Whole Genome Sequencing LD
3480	25584	LGa	12.8	NA	Linkage Cross
388	32251	LGa	12.8	NA	Linkage Cross
564285	546	LGa	12.8	NA	Targeted Capture LD
552467	226	LGa	12.8	NA	Targeted Capture LD
148116	137	LGa	12.8	NA	Targeted Capture LD
531937	1901	LGa	12.8	NA	Targeted Capture LD
539784	1893	LGa	12.8	NA	Targeted Capture LD
54473	171	LGa	12.8	NA	Whole Genome Sequencing LD
13312	2031	LGa	12.8	NA	Whole Genome Sequencing LD
86188	366	LGa	12.8	NA	Whole Genome Sequencing LD
36690	158	LGa	12.8	NA	Whole Genome Sequencing LD
6137	11252	LGa	12.8	NA	Whole Genome Sequencing LD
543672	1521	LGa	12.8	NA	Whole Genome Sequencing LD
57996	455	LGa	12.8	NA	Whole Genome Sequencing LD
21418	462	LGa	12.8	NA	Whole Genome Sequencing LD
6797	1794	LGa	12.8	NA	Whole Genome Sequencing LD
57996	183	LGa	12.8	NA	Whole Genome Sequencing LD
17548	5600	LGa	12.8	NA	Whole Genome Sequencing LD
8169	13138	LGa	12.8	NA	Whole Genome Sequencing LD
21418	1682	LGa	12.8	NA	Whole Genome Sequencing LD
3944	3986	LGa	12.8	NA	Whole Genome Sequencing LD
6797	1612	LGa	12.8	NA	Whole Genome Sequencing LD
6797	11407	LGa	12.8	NA	Whole Genome Sequencing LD
16796	3479	LGa	12.8	NA	Whole Genome Sequencing LD
562128	3523	LGa	12.8	NA	Whole Genome Sequencing LD
13924	5727	LGa	12.8	NA	Whole Genome Sequencing LD
78465	378	LGa	12.8	NA	Whole Genome Sequencing LD
8169	11263	LGa	12.8	NA	Whole Genome Sequencing LD
17548	4876	LGa	12.8	NA	Whole Genome Sequencing LD
30555	301	LGa	12.8	NA	Whole Genome Sequencing LD
36690	313	LGa	12.8	NA	Whole Genome Sequencing LD
6137	10067	LGa	12.8	NA	Whole Genome Sequencing LD
550709	9291	LGa	12.8	NA	Whole Genome Sequencing LD
54473	655	LGa	12.8	NA	Whole Genome Sequencing LD
19026	1093	LGa	12.8	NA	Whole Genome Sequencing LD
36690	1212	LGa	12.8	NA	Whole Genome Sequencing LD
21418	1517	LGa	12.8	NA	Whole Genome Sequencing LD
21716	2461	LGa	12.8	NA	Whole Genome Sequencing LD
57996	584	LGa	12.8	NA	Whole Genome Sequencing LD
31391	663	LGa	12.8	NA	Whole Genome Sequencing LD
17548	5713	LGa	12.8	NA	Whole Genome Sequencing LD
537441	623	LGa	12.8	NA	Whole Genome Sequencing LD
19026	2755	LGa	12.8	NA	Whole Genome Sequencing LD
543672	1735	LGa	12.8	NA	Whole Genome Sequencing LD
6137	13137	LGa	12.8	NA	Whole Genome Sequencing LD
3944	33562	LGa	12.8	NA	Whole Genome Sequencing LD
32406	651	LGa	12.8	NA	Whole Genome Sequencing LD
19091	504	LGa	12.8	NA	Whole Genome Sequencing LD
17548	2776	LGa	12.8	NA	Whole Genome Sequencing LD
2742	18342	LGa	12.8	NA	Whole Genome Sequencing LD
19026	2314	LGa	12.8	NA	Whole Genome Sequencing LD
550709	6665	LGa	12.8	NA	Whole Genome Sequencing LD
40745	705	LGa	12.8	NA	Whole Genome Sequencing LD
19091	898	LGa	12.8	NA	Whole Genome Sequencing LD
50494	339	LGa	12.8	NA	Whole Genome Sequencing LD
13924	2997	LGa	12.8	NA	Whole Genome Sequencing LD
550709	7103	LGa	12.8	NA	Whole Genome Sequencing LD
12680	1882	LGa	12.8	NA	Whole Genome Sequencing LD
21087	1369	LGa	12.8	NA	Whole Genome Sequencing LD
8169	6040	LGa	12.8	NA	Whole Genome Sequencing LD
6137	9841	LGa	12.8	NA	Whole Genome Sequencing LD
23009	778	LGa	12.8	NA	Whole Genome Sequencing LD
16796	3412	LGa	12.8	NA	Whole Genome Sequencing LD
13924	3846	LGa	12.8	NA	Whole Genome Sequencing LD
42126	414	LGa	12.8	NA	Whole Genome Sequencing LD
550709	5619	LGa	12.8	NA	Whole Genome Sequencing LD
6137	9930	LGa	12.8	NA	Whole Genome Sequencing LD
4387	8798	LGa	12.8	NA	Whole Genome Sequencing LD
89898	147	LGa	12.8	NA	Whole Genome Sequencing LD
2742	2031	LGa	12.8	NA	Whole Genome Sequencing LD
3944	33685	LGa	12.8	NA	Whole Genome Sequencing LD
6797	14481	LGa	12.8	NA	Whole Genome Sequencing LD
6137	2728	LGa	12.8	NA	Whole Genome Sequencing LD
31391	576	LGa	12.8	NA	Whole Genome Sequencing LD
16796	4081	LGa	12.8	NA	Whole Genome Sequencing LD
6137	9945	LGa	12.8	NA	Whole Genome Sequencing LD
8169	6075	LGa	12.8	NA	Whole Genome Sequencing LD
31391	963	LGa	12.8	NA	Whole Genome Sequencing LD
550709	9110	LGa	12.8	NA	Whole Genome Sequencing LD
533064	276	LGa	12.8	NA	Whole Genome Sequencing LD
6797	3801	LGa	12.8	NA	Whole Genome Sequencing LD
6797	1711	LGa	12.8	NA	Whole Genome Sequencing LD
46064	275	LGa	12.8	NA	Whole Genome Sequencing LD
46794	564	LGa	12.8	NA	Whole Genome Sequencing LD
563873	177	LGa	12.8	NA	Whole Genome Sequencing LD
6137	1549	LGa	12.8	NA	Whole Genome Sequencing LD
31391	296	LGa	12.8	NA	Whole Genome Sequencing LD
19026	3056	LGa	12.8	NA	Whole Genome Sequencing LD
543672	641	LGa	12.8	NA	Whole Genome Sequencing LD
34952	399	LGa	12.8	NA	Whole Genome Sequencing LD
3944	38493	LGa	12.8	NA	Whole Genome Sequencing LD
16465	5815	LGa	12.8	NA	Whole Genome Sequencing LD
3606	29276	LGa	12.8	NA	Linkage Cross
7571	7613	LGa	12.8	NA	Targeted Capture LD
15557	5764	LGa	12.8	NA	Targeted Capture LD
127281	178	LGa	12.8	NA	Targeted Capture LD
43868	187	LGa	12.8	NA	Targeted Capture LD
535720	575	LGa	12.8	NA	Targeted Capture LD
10142	2474	LGa	12.8	NA	Targeted Capture LD
105470	291	LGa	12.8	NA	Targeted Capture LD
69603	500	LGa	12.8	NA	Targeted Capture LD
67707	566	LGa	12.8	NA	Targeted Capture LD
143928	307	LGa	12.8	NA	Targeted Capture LD
4804	18598	LGa	12.8	NA	Targeted Capture LD
2539	35688	LGa	12.8	NA	Targeted Capture LD
2773	19484	LGa	12.8	NA	Targeted Capture LD
36337	579	LGa	12.8	NA	Targeted Capture LD
43868	202	LGa	12.8	NA	Targeted Capture LD
171089	253	LGa	12.8	NA	Targeted Capture LD
555857	752	LGa	12.8	NA	Targeted Capture LD
26221	2323	LGa	12.8	NA	Targeted Capture LD
171089	220	LGa	12.8	NA	Targeted Capture LD
557096	195	LGa	12.8	NA	Targeted Capture LD
71039	334	LGa	12.8	NA	Targeted Capture LD
4462	44682	LGa	12.8	NA	Targeted Capture LD
21084	2984	LGa	12.8	NA	Whole Genome Sequencing LD
8350	20281	LGa	12.8	NA	Whole Genome Sequencing LD
7439	25997	LGa	12.8	NA	Whole Genome Sequencing LD
3376	31107	LGa	12.8	NA	Whole Genome Sequencing LD
13950	4987	LGa	12.8	NA	Whole Genome Sequencing LD
16139	10218	LGa	12.8	NA	Whole Genome Sequencing LD
8117	6540	LGa	12.8	NA	Whole Genome Sequencing LD
21084	1678	LGa	12.8	NA	Whole Genome Sequencing LD
9647	6413	LGa	12.8	NA	Whole Genome Sequencing LD
9647	7534	LGa	12.8	NA	Whole Genome Sequencing LD
3376	24770	LGa	12.8	NA	Whole Genome Sequencing LD
9931	4812	LGa	12.8	NA	Whole Genome Sequencing LD
9931	769	LGa	12.8	NA	Whole Genome Sequencing LD
13950	15102	LGa	12.8	NA	Whole Genome Sequencing LD
27504	1421	LGa	12.8	NA	Whole Genome Sequencing LD
7439	35766	LGa	12.8	NA	Whole Genome Sequencing LD
9583	1579	LGa	12.8	NA	Whole Genome Sequencing LD
21084	946	LGa	12.8	NA	Whole Genome Sequencing LD
8350	10858	LGa	12.8	NA	Whole Genome Sequencing LD
13183	1935	LGa	12.8	NA	Whole Genome Sequencing LD
10726	668	LGa	12.8	NA	Whole Genome Sequencing LD
549334	1753	LGa	12.8	NA	Whole Genome Sequencing LD
7439	386	LGa	12.8	NA	Whole Genome Sequencing LD
22946	1775	LGa	12.8	NA	Whole Genome Sequencing LD
7439	35322	LGa	12.8	NA	Whole Genome Sequencing LD
542133	707	LGa	12.8	NA	Linkage Cross
34821	90	LGa	12.8	NA	Targeted Capture LD
542133	716	LGa	12.8	NA	Linkage Cross
542133	609	LGa	12.8	NA	Linkage Cross
542133	640	LGa	12.8	NA	Linkage Cross
5523	4116	LGa	12.8	NA	Linkage Cross
6291	29607	LGa	12.8	NA	Targeted Capture LD
20722	1554	LGa	12.8	NA	Whole Genome Sequencing LD
5841	11388	LGa	12.8	NA	Linkage Cross
544039	380	LGa	12.8	NA	Targeted Capture LD
20081	2421	LGa	12.8	NA	Targeted Capture LD
48223	295	LGa	12.8	NA	Targeted Capture LD
16922	2954	LGa	12.8	NA	Targeted Capture LD
5885	23316	LGa	12.8	NA	Targeted Capture LD
70229	360	LGa	12.8	NA	Targeted Capture LD
544039	496	LGa	12.8	NA	Targeted Capture LD
27830	1615	LGa	12.8	NA	Targeted Capture LD
26866	832	LGa	12.8	NA	Whole Genome Sequencing LD
20868	2544	LGa	12.8	NA	Whole Genome Sequencing LD
1221	20093	LGa	12.8	NA	Whole Genome Sequencing LD
52303	681	LGa	12.8	NA	Whole Genome Sequencing LD
26340	279	LGa	12.8	NA	Whole Genome Sequencing LD
547214	1354	LGa	12.8	NA	Whole Genome Sequencing LD
548762	483	LGa	12.8	NA	Whole Genome Sequencing LD
67334	112	LGa	12.8	NA	Linkage Cross
118669	223	LGa	12.8	NA	Targeted Capture LD
26804	704	LGa	12.8	NA	Targeted Capture LD
118669	293	LGa	12.8	NA	Targeted Capture LD
680	33596	LGa	12.8	NA	Linkage Cross
536630	1098	LGa	12.8	NA	Targeted Capture LD
545648	552	LGa	12.8	NA	Whole Genome Sequencing LD
545416	410	LGa	12.8	NA	Whole Genome Sequencing LD
680	33619	LGa	12.8	NA	Linkage Cross
704	1605	LGa	12.8	NA	Linkage Cross
4387	2163	LGa	12.8	NA	Whole Genome Sequencing LD
2742	42128	LGa	12.8	NA	Whole Genome Sequencing LD
13924	5642	LGa	12.8	NA	Whole Genome Sequencing LD
2742	1407	LGa	12.8	NA	Whole Genome Sequencing LD
13924	8078	LGa	12.8	NA	Whole Genome Sequencing LD
550709	484	LGa	12.8	NA	Whole Genome Sequencing LD
34976	1249	LGa	12.8	NA	Whole Genome Sequencing LD
2742	5469	LGa	12.8	NA	Whole Genome Sequencing LD
16465	3315	LGa	12.8	NA	Whole Genome Sequencing LD
550709	7482	LGa	12.8	NA	Whole Genome Sequencing LD
8169	2281	LGa	12.8	NA	Whole Genome Sequencing LD
2742	42097	LGa	12.8	NA	Whole Genome Sequencing LD
2742	38553	LGa	12.8	NA	Whole Genome Sequencing LD
4387	17239	LGa	12.8	NA	Whole Genome Sequencing LD
2742	3149	LGa	12.8	NA	Whole Genome Sequencing LD
550709	1079	LGa	12.8	NA	Whole Genome Sequencing LD
550709	7174	LGa	12.8	NA	Whole Genome Sequencing LD
550709	1178	LGa	12.8	NA	Whole Genome Sequencing LD
8169	12668	LGa	12.8	NA	Whole Genome Sequencing LD
8169	6549	LGa	12.8	NA	Whole Genome Sequencing LD
3944	45790	LGa	12.8	NA	Whole Genome Sequencing LD
89898	149	LGa	12.8	NA	Whole Genome Sequencing LD
4387	9049	LGa	12.8	NA	Whole Genome Sequencing LD
8169	11471	LGa	12.8	NA	Whole Genome Sequencing LD
4387	1820	LGa	12.8	NA	Whole Genome Sequencing LD
565161	1869	LGa	12.8	NA	Whole Genome Sequencing LD
556589	592	LGa	12.8	NA	Whole Genome Sequencing LD
37493	361	LGa	12.8	NA	Whole Genome Sequencing LD
3944	52398	LGa	12.8	NA	Whole Genome Sequencing LD
2742	6156	LGa	12.8	NA	Whole Genome Sequencing LD
3944	33620	LGa	12.8	NA	Whole Genome Sequencing LD
550709	1067	LGa	12.8	NA	Whole Genome Sequencing LD
550709	7858	LGa	12.8	NA	Whole Genome Sequencing LD
4387	2087	LGa	12.8	NA	Whole Genome Sequencing LD
8169	9481	LGa	12.8	NA	Whole Genome Sequencing LD
550709	8427	LGa	12.8	NA	Whole Genome Sequencing LD
16465	4779	LGa	12.8	NA	Whole Genome Sequencing LD
32406	417	LGa	12.8	NA	Whole Genome Sequencing LD
3944	8346	LGa	12.8	NA	Whole Genome Sequencing LD
550709	4708	LGa	12.8	NA	Whole Genome Sequencing LD
16465	4784	LGa	12.8	NA	Whole Genome Sequencing LD
550709	2077	LGa	12.8	NA	Whole Genome Sequencing LD
13312	1977	LGa	12.8	NA	Whole Genome Sequencing LD
2742	20480	LGa	12.8	NA	Whole Genome Sequencing LD
550709	3655	LGa	12.8	NA	Whole Genome Sequencing LD
536043	1504	LGa	12.8	NA	Whole Genome Sequencing LD
8169	5789	LGa	12.8	NA	Whole Genome Sequencing LD
3944	52004	LGa	12.8	NA	Whole Genome Sequencing LD
3944	41477	LGa	12.8	NA	Whole Genome Sequencing LD
717	119633	LGa	12.8	NA	Linkage Cross
717	33628	LGa	12.8	NA	Linkage Cross
717	53266	LGa	12.8	NA	Linkage Cross
717	33895	LGa	12.8	NA	Linkage Cross
717	112592	LGa	12.8	NA	Linkage Cross
7246	2061	LGa	12.8	NA	Linkage Cross
807	59121	LGa	12.8	NA	Linkage Cross
29151	956	LGa	12.8	NA	Whole Genome Sequencing LD
29151	877	LGa	12.8	NA	Whole Genome Sequencing LD
14161	5523	LGa	12.8	NA	Whole Genome Sequencing LD
10927	6623	LGa	12.8	NA	Whole Genome Sequencing LD
10984	3791	LGa	12.8	NA	Whole Genome Sequencing LD
37761	363	LGa	12.8	NA	Whole Genome Sequencing LD
23369	2116	LGa	12.8	NA	Whole Genome Sequencing LD
30144	1235	LGa	12.8	NA	Whole Genome Sequencing LD
30844	1262	LGa	12.8	NA	Whole Genome Sequencing LD
10984	1124	LGa	12.8	NA	Whole Genome Sequencing LD
10984	1174	LGa	12.8	NA	Whole Genome Sequencing LD
807	59060	LGa	12.8	NA	Linkage Cross
807	10321	LGa	12.8	NA	Linkage Cross
807	10325	LGa	12.8	NA	Linkage Cross
3524	21679	LGa	12.8	NA	Linkage Cross
1673	1900	LGa	13.8	NA	Linkage Cross
533462	490	LGa	13.8	NA	Whole Genome Sequencing LD
18630	1371	LGa	13.8	NA	Whole Genome Sequencing LD
3944	51966	LGa	13.8	NA	Whole Genome Sequencing LD
3944	33304	LGa	13.8	NA	Whole Genome Sequencing LD
3944	5202	LGa	13.8	NA	Whole Genome Sequencing LD
16465	1630	LGa	13.8	NA	Whole Genome Sequencing LD
16465	3321	LGa	13.8	NA	Whole Genome Sequencing LD
8169	5310	LGa	13.8	NA	Whole Genome Sequencing LD
1955	4897	LGa	13.8	NA	Whole Genome Sequencing LD
8169	4509	LGa	13.8	NA	Whole Genome Sequencing LD
8169	6683	LGa	13.8	NA	Whole Genome Sequencing LD
3944	5579	LGa	13.8	NA	Whole Genome Sequencing LD
13312	2853	LGa	13.8	NA	Whole Genome Sequencing LD
3944	14002	LGa	13.8	NA	Whole Genome Sequencing LD
16465	5598	LGa	13.8	NA	Whole Genome Sequencing LD
13312	2335	LGa	13.8	NA	Whole Genome Sequencing LD
13312	2127	LGa	13.8	NA	Whole Genome Sequencing LD
1673	1911	LGa	13.8	NA	Linkage Cross
1673	26212	LGa	13.8	NA	Linkage Cross
549543	785	LGa	13.8	NA	Linkage Cross
61883	244	LGa	13.8	NA	Targeted Capture LD
2346	51423	LGa	13.8	NA	Linkage Cross
31591	1452	LGa	13.8	NA	Whole Genome Sequencing LD
44241	449	LGa	13.8	NA	Linkage Cross
52055	499	LGa	13.8	NA	Linkage Cross
539001	281	LGa	13.8	NA	Linkage Cross
160682	154	LGa	13.8	NA	Linkage Cross
23580	1262	LGa	13.8	NA	Targeted Capture LD
3913	10325	LGa	13.8	NA	Linkage Cross
86445	172	LGa	13.8	NA	Whole Genome Sequencing LD
565418	581	LGa	13.8	NA	Whole Genome Sequencing LD
549543	735	LGa	13.8	NA	Linkage Cross
119990	71	LGa	13.8	NA	Linkage Cross
551642	1239	LGa	13.8	NA	Linkage Cross
7629	7643	LGa	13.8	NA	Linkage Cross
222905	218	LGa	13.8	NA	Targeted Capture LD
3536	13701	LGa	13.8	NA	Linkage Cross
38451	736	LGa	13.8	NA	Targeted Capture LD
59522	397	LGa	13.8	NA	Linkage Cross
24555	1036	LGa	13.8	NA	Linkage Cross
537131	347	LGa	13.8	NA	Linkage Cross
2914	41633	LGa	13.8	NA	Linkage Cross
22820	1080	LGa	13.8	NA	Targeted Capture LD
545737	1377	LGa	13.8	NA	Targeted Capture LD
53302	121	LGa	13.8	NA	Linkage Cross
10524	5147	LGa	13.8	NA	Linkage Cross
42579	390	LGa	13.8	NA	Linkage Cross
68955	361	LGa	13.8	NA	Linkage Cross
5885	23120	LGa	13.8	NA	Targeted Capture LD
52804	311	LGa	13.8	NA	Linkage Cross
11501	5650	LGa	13.8	NA	Linkage Cross
549543	775	LGa	13.8	NA	Linkage Cross
17199	1078	LGa	13.8	NA	Linkage Cross
1379	40967	LGa	13.8	NA	Linkage Cross
552098	1852	LGa	13.8	NA	Targeted Capture LD
43197	908	LGa	13.8	NA	Targeted Capture LD
30844	787	LGa	13.8	NA	Whole Genome Sequencing LD
549543	918	LGa	13.8	NA	Linkage Cross
2033	23422	LGa	13.8	NA	Linkage Cross
10213	5638	LGa	13.8	NA	Whole Genome Sequencing LD
872	92453	LGa	13.8	NA	Linkage Cross
2938	17309	LGa	13.8	NA	Whole Genome Sequencing LD
534860	2051	LGa	13.8	NA	Whole Genome Sequencing LD
12296	2249	LGa	13.8	NA	Whole Genome Sequencing LD
21817	1729	LGa	13.8	NA	Whole Genome Sequencing LD
13605	2314	LGa	13.8	NA	Whole Genome Sequencing LD
5888	18256	LGa	13.8	NA	Whole Genome Sequencing LD
42209	900	LGa	13.8	NA	Whole Genome Sequencing LD
7290	5593	LGa	13.8	NA	Whole Genome Sequencing LD
541587	1558	LGa	13.8	NA	Whole Genome Sequencing LD
26866	813	LGa	13.8	NA	Whole Genome Sequencing LD
31591	575	LGa	13.8	NA	Whole Genome Sequencing LD
5630	12308	LGa	13.8	NA	Whole Genome Sequencing LD
5888	17490	LGa	13.8	NA	Whole Genome Sequencing LD
35784	655	LGa	13.8	NA	Whole Genome Sequencing LD
532617	881	LGa	13.8	NA	Linkage Cross
5238	9909	LGa	13.8	NA	Linkage Cross
552870	391	LGa	13.8	NA	Whole Genome Sequencing LD
13900	1008	LGa	13.8	NA	Whole Genome Sequencing LD
31976	915	LGa	13.8	NA	Whole Genome Sequencing LD
1143	50911	LGa	13.8	NA	Linkage Cross
8104	13221	LGa	13.8	NA	Targeted Capture LD
19598	1361	LGa	13.8	NA	Whole Genome Sequencing LD
12130	736	LGa	13.8	NA	Linkage Cross
10992	952	LGa	13.8	NA	Linkage Cross
171366	230	LGa	13.8	NA	Linkage Cross
12130	869	LGa	13.8	NA	Linkage Cross
549543	768	LGa	13.8	NA	Linkage Cross
171366	165	LGa	13.8	NA	Linkage Cross
171366	95	LGa	13.8	NA	Linkage Cross
17199	740	LGa	13.8	NA	Linkage Cross
109799	181	LGa	13.8	NA	Linkage Cross
109598	180	LGa	13.8	NA	Linkage Cross
42579	258	LGa	13.8	NA	Linkage Cross
4741	19998	LGa	13.8	NA	Linkage Cross
167632	295	LGa	13.8	NA	Targeted Capture LD
53302	655	LGa	13.8	NA	Linkage Cross
119990	155	LGa	13.8	NA	Linkage Cross
22943	2551	LGa	13.8	NA	Linkage Cross
562350	862	LGa	13.8	NA	Whole Genome Sequencing LD
24957	1840	LGa	13.8	NA	Linkage Cross
50269	472	LGa	13.8	NA	Linkage Cross
50269	478	LGa	13.8	NA	Linkage Cross
11501	5574	LGa	13.8	NA	Linkage Cross
28361	1433	LGa	13.8	NA	Linkage Cross
565182	769	LGa	13.8	NA	Targeted Capture LD
562790	513	LGa	13.8	NA	Targeted Capture LD
556751	288	LGa	13.8	NA	Linkage Cross
532617	922	LGa	13.8	NA	Linkage Cross
3677	9027	LGa	13.8	NA	Linkage Cross
15631	12157	LGa	13.8	NA	Whole Genome Sequencing LD
542176	379	LGa	13.8	NA	Linkage Cross
68955	460	LGa	13.8	NA	Linkage Cross
5915	15177	LGa	13.8	NA	Linkage Cross
6916	13830	LGa	13.8	NA	Linkage Cross
5323	11559	LGa	13.8	NA	Targeted Capture LD
564518	699	LGa	13.8	NA	Targeted Capture LD
12296	2146	LGa	13.8	NA	Whole Genome Sequencing LD
203	159649	LGa	13.8	NA	Whole Genome Sequencing LD
37423	592	LGa	13.8	NA	Linkage Cross
534517	203	LGa	13.8	NA	Targeted Capture LD
4181	13026	LGa	13.8	NA	Targeted Capture LD
37423	679	LGa	13.8	NA	Linkage Cross
536525	730	LGa	13.8	NA	Linkage Cross
560106	881	LGa	13.8	NA	Targeted Capture LD
116917	49	LGa	13.8	NA	Linkage Cross
3536	14131	LGa	13.8	NA	Linkage Cross
7629	7725	LGa	13.8	NA	Linkage Cross
7629	7729	LGa	13.8	NA	Linkage Cross
34137	1183	LGa	13.8	NA	Linkage Cross
25212	731	LGa	13.8	NA	Linkage Cross
25432	1206	LGa	13.8	NA	Linkage Cross
33978	1132	LGa	13.8	NA	Linkage Cross
22831	731	LGa	13.8	NA	Whole Genome Sequencing LD
105860	347	LGa	13.8	NA	Linkage Cross
5915	9628	LGa	13.8	NA	Linkage Cross
1319	54960	LGa	13.8	NA	Linkage Cross
3913	10357	LGa	13.8	NA	Linkage Cross
48901	1038	LGa	13.8	NA	Linkage Cross
2033	23439	LGa	13.8	NA	Linkage Cross
66973	349	LGa	13.8	NA	Linkage Cross
3604	35918	LGa	13.8	NA	Linkage Cross
4759	18235	LGa	13.8	NA	Linkage Cross
562790	397	LGa	13.8	NA	Targeted Capture LD
3536	14057	LGa	13.8	NA	Linkage Cross
872	92504	LGa	13.8	NA	Linkage Cross
1143	30137	LGa	13.8	NA	Linkage Cross
71476	609	LGa	13.8	NA	Linkage Cross
540403	3532	LGa	13.8	NA	Whole Genome Sequencing LD
71476	652	LGa	13.8	NA	Linkage Cross
5238	9954	LGa	13.8	NA	Linkage Cross
3536	11767	LGa	13.8	NA	Linkage Cross
49402	528	LGa	13.8	NA	Linkage Cross
13607	299	LGa	13.8	NA	Linkage Cross
35522	614	LGa	13.8	NA	Targeted Capture LD
169515	163	LGa	13.8	NA	Targeted Capture LD
13607	350	LGa	13.8	NA	Linkage Cross
13607	372	LGa	13.8	NA	Linkage Cross
13607	378	LGa	13.8	NA	Linkage Cross
5097	12128	LGa	13.8	NA	Linkage Cross
1143	15479	LGa	13.8	NA	Linkage Cross
68478	467	LGa	13.8	NA	Linkage Cross
842	58144	LGa	13.8	NA	Linkage Cross
14412	11832	LGa	13.8	NA	Whole Genome Sequencing LD
26340	1004	LGa	13.8	NA	Whole Genome Sequencing LD
26340	1303	LGa	13.8	NA	Whole Genome Sequencing LD
12463	3492	LGa	13.8	NA	Linkage Cross
1379	25774	LGa	13.8	NA	Linkage Cross
4686	30973	LGa	13.8	NA	Linkage Cross
5164	7181	LGa	13.8	NA	Linkage Cross
4181	35674	LGa	13.8	NA	Targeted Capture LD
31591	1587	LGa	13.8	NA	Whole Genome Sequencing LD
536525	774	LGa	13.8	NA	Linkage Cross
68478	453	LGa	13.8	NA	Linkage Cross
5097	4119	LGa	13.8	NA	Linkage Cross
6862	4129	LGa	13.8	NA	Linkage Cross
238983	38	LGa	13.8	NA	Targeted Capture LD
560936	373	LGa	13.8	NA	Targeted Capture LD
34137	1172	LGa	13.8	NA	Linkage Cross
11507	7260	LGa	13.8	NA	Linkage Cross
1163	64904	LGa	13.8	NA	Linkage Cross
83523	285	LGa	13.8	NA	Whole Genome Sequencing LD
18649	2985	LGa	13.8	NA	Whole Genome Sequencing LD
31591	935	LGa	13.8	NA	Whole Genome Sequencing LD
12081	6678	LGa	13.8	NA	Whole Genome Sequencing LD
21225	1161	LGa	13.8	NA	Linkage Cross
34137	1111	LGa	13.8	NA	Linkage Cross
4686	30970	LGa	13.8	NA	Linkage Cross
6769	10877	LGa	13.8	NA	Linkage Cross
31578	1090	LGa	13.8	NA	Whole Genome Sequencing LD
30436	1473	LGa	13.8	NA	Whole Genome Sequencing LD
7629	7700	LGa	13.8	NA	Linkage Cross
18808	2110	LGa	13.8	NA	Linkage Cross
18808	2101	LGa	13.8	NA	Linkage Cross
18808	2104	LGa	13.8	NA	Linkage Cross
872	92537	LGa	13.8	NA	Linkage Cross
1388	15746	LGa	13.8	NA	Linkage Cross
10992	758	LGa	13.8	NA	Linkage Cross
5097	4226	LGa	13.8	NA	Linkage Cross
42579	106	LGa	13.8	NA	Linkage Cross
59522	550	LGa	13.8	NA	Linkage Cross
42579	111	LGa	13.8	NA	Linkage Cross
5097	4201	LGa	13.8	NA	Linkage Cross
536919	762	LGa	13.8	NA	Linkage Cross
564731	851	LGa	13.8	NA	Linkage Cross
13669	7530	LGa	13.8	NA	Linkage Cross
13669	7453	LGa	13.8	NA	Linkage Cross
13669	7517	LGa	13.8	NA	Linkage Cross
25212	648	LGa	13.8	NA	Linkage Cross
25212	665	LGa	13.8	NA	Linkage Cross
558208	1090	LGa	13.8	NA	Linkage Cross
561212	224	LGa	13.8	NA	Linkage Cross
833	71341	LGa	13.8	NA	Linkage Cross
157231	178	LGa	13.8	NA	Targeted Capture LD
78651	370	LGa	13.8	NA	Whole Genome Sequencing LD
25774	1247	LGa	13.8	NA	Whole Genome Sequencing LD
25724	1120	LGa	13.8	NA	Whole Genome Sequencing LD
3873	18052	LGa	13.8	NA	Linkage Cross
24555	1040	LGa	13.8	NA	Linkage Cross
24555	1045	LGa	13.8	NA	Linkage Cross
127916	168	LGa	13.8	NA	Linkage Cross
5633	5227	LGa	13.8	NA	Linkage Cross
3873	18072	LGa	13.8	NA	Linkage Cross
3922	26256	LGa	13.8	NA	Linkage Cross
32641	447	LGa	13.8	NA	Targeted Capture LD
554256	850	LGa	13.8	NA	Targeted Capture LD
42445	878	LGa	13.8	NA	Linkage Cross
5164	7160	LGa	13.8	NA	Linkage Cross
6409	7607	LGa	13.8	NA	Linkage Cross
98362	398	LGa	13.8	NA	Whole Genome Sequencing LD
13646	1312	LGa	13.8	NA	Whole Genome Sequencing LD
69502	65	LGa	13.8	NA	Linkage Cross
26381	972	LGa	13.8	NA	Targeted Capture LD
4686	30878	LGa	13.8	NA	Linkage Cross
33978	1216	LGa	13.8	NA	Linkage Cross
105860	306	LGa	13.8	NA	Linkage Cross
105860	277	LGa	13.8	NA	Linkage Cross
44680	339	LGa	13.8	NA	Linkage Cross
105860	467	LGa	13.8	NA	Linkage Cross
1143	53434	LGa	13.8	NA	Linkage Cross
2914	41581	LGa	13.8	NA	Linkage Cross
42445	905	LGa	13.8	NA	Linkage Cross
6862	4161	LGa	13.8	NA	Linkage Cross
3922	28914	LGa	13.8	NA	Linkage Cross
5675	9491	LGa	13.8	NA	Linkage Cross
2770	28192	LGa	13.8	NA	Whole Genome Sequencing LD
10992	1039	LGa	13.8	NA	Linkage Cross
10992	913	LGa	13.8	NA	Linkage Cross
11501	7939	LGa	13.8	NA	Linkage Cross
127916	203	LGa	13.8	NA	Linkage Cross
1348	19393	LGa	13.8	NA	Linkage Cross
545148	768	LGa	13.8	NA	Targeted Capture LD
13813	3477	LGa	13.8	NA	Linkage Cross
17199	1149	LGa	13.8	NA	Linkage Cross
2045	38918	LGa	13.8	NA	Linkage Cross
2045	39153	LGa	13.8	NA	Linkage Cross
2045	39158	LGa	13.8	NA	Linkage Cross
2045	39247	LGa	13.8	NA	Linkage Cross
25212	765	LGa	13.8	NA	Linkage Cross
25212	772	LGa	13.8	NA	Linkage Cross
25925	852	LGa	13.8	NA	Linkage Cross
2914	41695	LGa	13.8	NA	Linkage Cross
32801	830	LGa	13.8	NA	Linkage Cross
33978	1203	LGa	13.8	NA	Linkage Cross
3536	15257	LGa	13.8	NA	Linkage Cross
3536	15264	LGa	13.8	NA	Linkage Cross
3677	9122	LGa	13.8	NA	Linkage Cross
37157	870	LGa	13.8	NA	Linkage Cross
37157	889	LGa	13.8	NA	Linkage Cross
374	281526	LGa	13.8	NA	Linkage Cross
3873	18091	LGa	13.8	NA	Linkage Cross
3873	18184	LGa	13.8	NA	Linkage Cross
3922	28887	LGa	13.8	NA	Linkage Cross
42445	892	LGa	13.8	NA	Linkage Cross
50269	648	LGa	13.8	NA	Linkage Cross
5097	7951	LGa	13.8	NA	Linkage Cross
5097	8030	LGa	13.8	NA	Linkage Cross
5164	6957	LGa	13.8	NA	Linkage Cross
534713	414	LGa	13.8	NA	Linkage Cross
534713	472	LGa	13.8	NA	Linkage Cross
53544	348	LGa	13.8	NA	Linkage Cross
543819	715	LGa	13.8	NA	Linkage Cross
545556	986	LGa	13.8	NA	Linkage Cross
546088	601	LGa	13.8	NA	Linkage Cross
558208	887	LGa	13.8	NA	Linkage Cross
558208	903	LGa	13.8	NA	Linkage Cross
558208	913	LGa	13.8	NA	Linkage Cross
558208	923	LGa	13.8	NA	Linkage Cross
561212	267	LGa	13.8	NA	Linkage Cross
5633	5249	LGa	13.8	NA	Linkage Cross
5633	5255	LGa	13.8	NA	Linkage Cross
5648	9791	LGa	13.8	NA	Linkage Cross
56558	751	LGa	13.8	NA	Linkage Cross
5902	3476	LGa	13.8	NA	Linkage Cross
61055	689	LGa	13.8	NA	Linkage Cross
66074	272	LGa	13.8	NA	Linkage Cross
71476	726	LGa	13.8	NA	Linkage Cross
71692	127	LGa	13.8	NA	Linkage Cross
27980	159	LGa	13.8	NA	Targeted Capture LD
43546	579	LGa	13.8	NA	Targeted Capture LD
46200	447	LGa	13.8	NA	Targeted Capture LD
22820	1177	LGa	13.8	NA	Targeted Capture LD
833	71449	LGa	13.8	NA	Linkage Cross
25212	609	LGa	13.8	NA	Linkage Cross
5675	9512	LGa	13.8	NA	Linkage Cross
109799	363	LGa	13.8	NA	Linkage Cross
17922	5068	LGa	13.8	NA	Linkage Cross
35237	1061	LGa	13.8	NA	Linkage Cross
35237	1039	LGa	13.8	NA	Linkage Cross
53302	619	LGa	13.8	NA	Linkage Cross
22384	3157	LGa	13.8	NA	Linkage Cross
12642	2576	LGa	13.8	NA	Linkage Cross
109598	232	LGa	13.8	NA	Linkage Cross
36197	878	LGa	13.8	NA	Linkage Cross
30844	1688	LGa	13.8	NA	Whole Genome Sequencing LD
66973	383	LGa	13.8	NA	Linkage Cross
4971	18545	LGa	13.8	NA	Linkage Cross
4971	18565	LGa	13.8	NA	Linkage Cross
7024	8495	LGa	13.8	NA	Linkage Cross
5097	12038	LGa	13.8	NA	Linkage Cross
1092	83754	LGa	13.8	NA	Linkage Cross
17199	1195	LGa	13.8	NA	Linkage Cross
48901	878	LGa	13.8	NA	Linkage Cross
7750	7703	LGa	13.8	NA	Linkage Cross
13813	3576	LGa	13.8	NA	Linkage Cross
3536	14045	LGa	13.8	NA	Linkage Cross
160682	220	LGa	13.8	NA	Linkage Cross
2914	41848	LGa	13.8	NA	Linkage Cross
3922	44173	LGa	13.8	NA	Linkage Cross
53581	552	LGa	13.8	NA	Linkage Cross
66763	698	LGa	13.8	NA	Linkage Cross
10040	2997	LGa	13.8	NA	Linkage Cross
106529	565	LGa	13.8	NA	Linkage Cross
10917	2135	LGa	13.8	NA	Linkage Cross
109598	420	LGa	13.8	NA	Linkage Cross
1143	26871	LGa	13.8	NA	Linkage Cross
1143	26998	LGa	13.8	NA	Linkage Cross
1143	27111	LGa	13.8	NA	Linkage Cross
1143	29762	LGa	13.8	NA	Linkage Cross
1143	29954	LGa	13.8	NA	Linkage Cross
1143	29968	LGa	13.8	NA	Linkage Cross
1143	29981	LGa	13.8	NA	Linkage Cross
1143	42002	LGa	13.8	NA	Linkage Cross
1143	53395	LGa	13.8	NA	Linkage Cross
1143	53481	LGa	13.8	NA	Linkage Cross
1143	53522	LGa	13.8	NA	Linkage Cross
1143	53550	LGa	13.8	NA	Linkage Cross
1143	53597	LGa	13.8	NA	Linkage Cross
1143	53725	LGa	13.8	NA	Linkage Cross
1143	53750	LGa	13.8	NA	Linkage Cross
11501	8023	LGa	13.8	NA	Linkage Cross
118887	512	LGa	13.8	NA	Linkage Cross
119990	446	LGa	13.8	NA	Linkage Cross
127916	227	LGa	13.8	NA	Linkage Cross
13059	294	LGa	13.8	NA	Linkage Cross
13059	576	LGa	13.8	NA	Linkage Cross
1353	22315	LGa	13.8	NA	Linkage Cross
1379	67753	LGa	13.8	NA	Linkage Cross
13813	3565	LGa	13.8	NA	Linkage Cross
13813	3742	LGa	13.8	NA	Linkage Cross
13813	3745	LGa	13.8	NA	Linkage Cross
13813	3853	LGa	13.8	NA	Linkage Cross
13813	3996	LGa	13.8	NA	Linkage Cross
13829	1973	LGa	13.8	NA	Linkage Cross
13829	2042	LGa	13.8	NA	Linkage Cross
13829	2191	LGa	13.8	NA	Linkage Cross
13829	2254	LGa	13.8	NA	Linkage Cross
13829	2299	LGa	13.8	NA	Linkage Cross
13829	2323	LGa	13.8	NA	Linkage Cross
140488	307	LGa	13.8	NA	Linkage Cross
15645	1654	LGa	13.8	NA	Linkage Cross
160682	207	LGa	13.8	NA	Linkage Cross
17199	1442	LGa	13.8	NA	Linkage Cross
17199	1637	LGa	13.8	NA	Linkage Cross
19571	1586	LGa	13.8	NA	Linkage Cross
2033	23583	LGa	13.8	NA	Linkage Cross
21758	2383	LGa	13.8	NA	Linkage Cross
21758	2425	LGa	13.8	NA	Linkage Cross
23811	1345	LGa	13.8	NA	Linkage Cross
23868	1063	LGa	13.8	NA	Linkage Cross
23868	1238	LGa	13.8	NA	Linkage Cross
23868	1273	LGa	13.8	NA	Linkage Cross
24171	2016	LGa	13.8	NA	Linkage Cross
548564	692	LGa	13.8	NA	Whole Genome Sequencing LD
20695	1349	LGa	13.8	NA	Whole Genome Sequencing LD
24555	1315	LGa	13.8	NA	Linkage Cross
25546	672	LGa	13.8	NA	Linkage Cross
15631	12225	LGa	13.8	NA	Whole Genome Sequencing LD
26340	954	LGa	13.8	NA	Whole Genome Sequencing LD
25925	997	LGa	13.8	NA	Linkage Cross
2671	5583	LGa	13.8	NA	Linkage Cross
26890	1052	LGa	13.8	NA	Linkage Cross
2921	17235	LGa	13.8	NA	Linkage Cross
2921	17327	LGa	13.8	NA	Linkage Cross
29221	1375	LGa	13.8	NA	Linkage Cross
29329	1457	LGa	13.8	NA	Linkage Cross
548964	395	LGa	13.8	NA	Targeted Capture LD
29745	863	LGa	13.8	NA	Linkage Cross
82530	468	LGa	13.8	NA	Targeted Capture LD
26866	1023	LGa	13.8	NA	Whole Genome Sequencing LD
23369	2201	LGa	13.8	NA	Whole Genome Sequencing LD
549334	1680	LGa	13.8	NA	Whole Genome Sequencing LD
3193	25647	LGa	13.8	NA	Linkage Cross
35191	1204	LGa	13.8	NA	Linkage Cross
3536	15324	LGa	13.8	NA	Linkage Cross
3536	15560	LGa	13.8	NA	Linkage Cross
3536	15618	LGa	13.8	NA	Linkage Cross
3536	15705	LGa	13.8	NA	Linkage Cross
3536	15721	LGa	13.8	NA	Linkage Cross
3604	35444	LGa	13.8	NA	Linkage Cross
3604	35452	LGa	13.8	NA	Linkage Cross
3604	35498	LGa	13.8	NA	Linkage Cross
3604	35725	LGa	13.8	NA	Linkage Cross
3604	35767	LGa	13.8	NA	Linkage Cross
3604	36016	LGa	13.8	NA	Linkage Cross
3604	36041	LGa	13.8	NA	Linkage Cross
36785	812	LGa	13.8	NA	Linkage Cross
374	281336	LGa	13.8	NA	Linkage Cross
374	281357	LGa	13.8	NA	Linkage Cross
3908	15486	LGa	13.8	NA	Linkage Cross
3908	15679	LGa	13.8	NA	Linkage Cross
3908	15697	LGa	13.8	NA	Linkage Cross
3922	28607	LGa	13.8	NA	Linkage Cross
3922	28700	LGa	13.8	NA	Linkage Cross
3922	44203	LGa	13.8	NA	Linkage Cross
3922	44417	LGa	13.8	NA	Linkage Cross
4102	23842	LGa	13.8	NA	Linkage Cross
41143	1247	LGa	13.8	NA	Linkage Cross
42061	846	LGa	13.8	NA	Linkage Cross
42579	395	LGa	13.8	NA	Linkage Cross
43890	1132	LGa	13.8	NA	Linkage Cross
43890	1190	LGa	13.8	NA	Linkage Cross
44680	103	LGa	13.8	NA	Linkage Cross
44680	267	LGa	13.8	NA	Linkage Cross
44680	62	LGa	13.8	NA	Linkage Cross
4648	9140	LGa	13.8	NA	Linkage Cross
4648	9165	LGa	13.8	NA	Linkage Cross
4648	9269	LGa	13.8	NA	Linkage Cross
4648	9303	LGa	13.8	NA	Linkage Cross
4741	19699	LGa	13.8	NA	Linkage Cross
4741	19913	LGa	13.8	NA	Linkage Cross
4741	20032	LGa	13.8	NA	Linkage Cross
48762	218	LGa	13.8	NA	Linkage Cross
5037	21536	LGa	13.8	NA	Linkage Cross
5201	16488	LGa	13.8	NA	Targeted Capture LD
225585	150	LGa	13.8	NA	Targeted Capture LD
5097	12076	LGa	13.8	NA	Linkage Cross
5097	12171	LGa	13.8	NA	Linkage Cross
5097	12201	LGa	13.8	NA	Linkage Cross
5097	12405	LGa	13.8	NA	Linkage Cross
5097	12442	LGa	13.8	NA	Linkage Cross
5097	7553	LGa	13.8	NA	Linkage Cross
5097	7570	LGa	13.8	NA	Linkage Cross
5097	7572	LGa	13.8	NA	Linkage Cross
5097	7596	LGa	13.8	NA	Linkage Cross
5097	7690	LGa	13.8	NA	Linkage Cross
51364	654	LGa	13.8	NA	Linkage Cross
549600	2749	LGa	13.8	NA	Targeted Capture LD
558667	229	LGa	13.8	NA	Targeted Capture LD
52055	439	LGa	13.8	NA	Linkage Cross
53302	515	LGa	13.8	NA	Linkage Cross
53302	609	LGa	13.8	NA	Linkage Cross
534459	145	LGa	13.8	NA	Linkage Cross
53581	736	LGa	13.8	NA	Linkage Cross
53581	794	LGa	13.8	NA	Linkage Cross
53581	841	LGa	13.8	NA	Linkage Cross
536457	1513	LGa	13.8	NA	Linkage Cross
546335	602	LGa	13.8	NA	Targeted Capture LD
537131	460	LGa	13.8	NA	Linkage Cross
537131	539	LGa	13.8	NA	Linkage Cross
546560	448	LGa	13.8	NA	Linkage Cross
546560	554	LGa	13.8	NA	Linkage Cross
546560	719	LGa	13.8	NA	Linkage Cross
5496	15212	LGa	13.8	NA	Linkage Cross
552117	1079	LGa	13.8	NA	Linkage Cross
22820	1207	LGa	13.8	NA	Targeted Capture LD
552117	1091	LGa	13.8	NA	Linkage Cross
552117	1105	LGa	13.8	NA	Linkage Cross
552117	1265	LGa	13.8	NA	Linkage Cross
552117	1272	LGa	13.8	NA	Linkage Cross
552117	1317	LGa	13.8	NA	Linkage Cross
552117	1355	LGa	13.8	NA	Linkage Cross
553172	1314	LGa	13.8	NA	Linkage Cross
26198	551	LGa	13.8	NA	Targeted Capture LD
24674	862	LGa	13.8	NA	Whole Genome Sequencing LD
553172	1357	LGa	13.8	NA	Linkage Cross
553172	1526	LGa	13.8	NA	Linkage Cross
553172	1596	LGa	13.8	NA	Linkage Cross
553172	1613	LGa	13.8	NA	Linkage Cross
556807	601	LGa	13.8	NA	Linkage Cross
556807	734	LGa	13.8	NA	Linkage Cross
556807	863	LGa	13.8	NA	Linkage Cross
556807	867	LGa	13.8	NA	Linkage Cross
561212	405	LGa	13.8	NA	Linkage Cross
563233	338	LGa	13.8	NA	Linkage Cross
564731	612	LGa	13.8	NA	Linkage Cross
564731	791	LGa	13.8	NA	Linkage Cross
57513	661	LGa	13.8	NA	Linkage Cross
57513	892	LGa	13.8	NA	Linkage Cross
6000	13361	LGa	13.8	NA	Linkage Cross
6000	13431	LGa	13.8	NA	Linkage Cross
61055	718	LGa	13.8	NA	Linkage Cross
64163	255	LGa	13.8	NA	Linkage Cross
66074	419	LGa	13.8	NA	Linkage Cross
6644	14350	LGa	13.8	NA	Linkage Cross
548958	877	LGa	13.8	NA	Targeted Capture LD
68316	424	LGa	13.8	NA	Linkage Cross
68955	577	LGa	13.8	NA	Linkage Cross
69502	312	LGa	13.8	NA	Linkage Cross
6967	15289	LGa	13.8	NA	Linkage Cross
875	22128	LGa	13.8	NA	Linkage Cross
8820	12208	LGa	13.8	NA	Linkage Cross
9897	10140	LGa	13.8	NA	Linkage Cross
26340	1417	LGa	13.8	NA	Whole Genome Sequencing LD
9897	8828	LGa	13.8	NA	Linkage Cross
9897	9011	LGa	13.8	NA	Linkage Cross
9897	9119	LGa	13.8	NA	Linkage Cross
9897	9959	LGa	13.8	NA	Linkage Cross
43890	968	LGa	13.8	NA	Linkage Cross
109799	236	LGa	13.8	NA	Linkage Cross
10524	5176	LGa	13.8	NA	Linkage Cross
26890	921	LGa	13.8	NA	Linkage Cross
106529	379	LGa	13.8	NA	Linkage Cross
11501	5604	LGa	13.8	NA	Linkage Cross
52055	481	LGa	13.8	NA	Linkage Cross
52055	487	LGa	13.8	NA	Linkage Cross
29745	555	LGa	13.8	NA	Linkage Cross
3536	13659	LGa	13.8	NA	Linkage Cross
71692	39	LGa	13.8	NA	Linkage Cross
69502	254	LGa	13.8	NA	Linkage Cross
3536	15113	LGa	13.8	NA	Linkage Cross
555370	467	LGa	13.8	NA	Linkage Cross
552117	1014	LGa	13.8	NA	Linkage Cross
552117	1018	LGa	13.8	NA	Linkage Cross
28361	1464	LGa	13.8	NA	Linkage Cross
5238	9932	LGa	13.8	NA	Linkage Cross
36800	800	LGa	13.8	NA	Linkage Cross
21156	2975	LGa	13.8	NA	Linkage Cross
21156	2976	LGa	13.8	NA	Linkage Cross
53302	201	LGa	13.8	NA	Linkage Cross
5097	4327	LGa	13.8	NA	Linkage Cross
21225	1104	LGa	13.8	NA	Linkage Cross
757	197035	LGa	13.8	NA	Linkage Cross
562350	685	LGa	13.8	NA	Whole Genome Sequencing LD
83044	193	LGa	13.8	NA	Whole Genome Sequencing LD
4957	23536	LGa	13.8	NA	Linkage Cross
4957	23690	LGa	13.8	NA	Linkage Cross
548747	387	LGa	13.8	NA	Linkage Cross
552117	998	LGa	13.8	NA	Linkage Cross
4957	23610	LGa	13.8	NA	Linkage Cross
8734	7367	LGa	13.8	NA	Linkage Cross
68478	426	LGa	13.8	NA	Linkage Cross
1397	10723	LGa	13.8	NA	Linkage Cross
552753	184	LGa	13.8	NA	Linkage Cross
405	3499	LGa	13.8	NA	Linkage Cross
66074	348	LGa	13.8	NA	Linkage Cross
560645	261	LGa	13.8	NA	Linkage Cross
405	3714	LGa	13.8	NA	Linkage Cross
8734	7213	LGa	13.8	NA	Linkage Cross
24555	1342	LGa	13.8	NA	Linkage Cross
833	12775	LGa	13.8	NA	Linkage Cross
1163	64857	LGa	13.8	NA	Linkage Cross
51364	444	LGa	13.8	NA	Linkage Cross
563111	213	LGa	13.8	NA	Linkage Cross
563111	139	LGa	13.8	NA	Linkage Cross
563111	189	LGa	13.8	NA	Linkage Cross
563111	97	LGa	13.8	NA	Linkage Cross
105	268228	LGa	13.8	NA	Linkage Cross
12971	1280	LGa	13.8	NA	Linkage Cross
16603	3177	LGa	13.8	NA	Linkage Cross
3442	11264	LGa	13.8	NA	Linkage Cross
538125	886	LGa	13.8	NA	Linkage Cross
5587	11564	LGa	13.8	NA	Linkage Cross
38853	891	LGa	13.8	NA	Whole Genome Sequencing LD
45172	443	LGa	13.8	NA	Whole Genome Sequencing LD
8665	4793	LGa	13.8	NA	Whole Genome Sequencing LD
10927	6916	LGa	13.8	NA	Whole Genome Sequencing LD
534097	272	LGa	13.8	NA	Whole Genome Sequencing LD
3062	16168	LGa	13.8	NA	Whole Genome Sequencing LD
22593	713	LGa	13.8	NA	Whole Genome Sequencing LD
4245	24571	LGa	13.8	NA	Whole Genome Sequencing LD
3062	14023	LGa	13.8	NA	Whole Genome Sequencing LD
6765	10500	LGa	13.8	NA	Whole Genome Sequencing LD
3062	28002	LGa	13.8	NA	Whole Genome Sequencing LD
22103	2865	LGa	13.8	NA	Whole Genome Sequencing LD
3062	9002	LGa	13.8	NA	Whole Genome Sequencing LD
2634	29819	LGa	13.8	NA	Whole Genome Sequencing LD
535042	2372	LGa	13.8	NA	Whole Genome Sequencing LD
20550	1299	LGa	13.8	NA	Whole Genome Sequencing LD
3062	3575	LGa	13.8	NA	Whole Genome Sequencing LD
6765	16784	LGa	13.8	NA	Whole Genome Sequencing LD
3062	10676	LGa	13.8	NA	Whole Genome Sequencing LD
20550	1859	LGa	13.8	NA	Whole Genome Sequencing LD
4245	4689	LGa	13.8	NA	Whole Genome Sequencing LD
8665	4433	LGa	13.8	NA	Whole Genome Sequencing LD
3062	1442	LGa	13.8	NA	Whole Genome Sequencing LD
3062	14300	LGa	13.8	NA	Whole Genome Sequencing LD
6765	8413	LGa	13.8	NA	Whole Genome Sequencing LD
10927	4196	LGa	13.8	NA	Whole Genome Sequencing LD
3062	1228	LGa	13.8	NA	Whole Genome Sequencing LD
55957	546	LGa	13.8	NA	Linkage Cross
69281	571	LGa	13.8	NA	Targeted Capture LD
748	171039	LGa	13.8	NA	Linkage Cross
545932	939	LGa	13.8	NA	Targeted Capture LD
69088	404	LGa	13.8	NA	Targeted Capture LD
201100	197	LGa	13.8	NA	Targeted Capture LD
533634	407	LGa	13.8	NA	Targeted Capture LD
7575	10460	LGa	13.8	NA	Targeted Capture LD
544371	234	LGa	13.8	NA	Targeted Capture LD
46957	195	LGa	13.8	NA	Targeted Capture LD
127412	49	LGa	13.8	NA	Targeted Capture LD
2255	63883	LGa	13.8	NA	Targeted Capture LD
139451	229	LGa	13.8	NA	Targeted Capture LD
10080	11530	LGa	13.8	NA	Linkage Cross
1046	70723	LGa	13.8	NA	Linkage Cross
25434	939	LGa	13.8	NA	Whole Genome Sequencing LD
31391	1769	LGa	13.8	NA	Whole Genome Sequencing LD
105	268134	LGa	13.8	NA	Linkage Cross
16943	728	LGa	13.8	NA	Linkage Cross
19085	3512	LGa	13.8	NA	Linkage Cross
51199	234	LGa	13.8	NA	Whole Genome Sequencing LD
2310	38439	LGa	13.8	NA	Linkage Cross
24285	1660	LGa	13.8	NA	Linkage Cross
6765	12813	LGa	13.8	NA	Whole Genome Sequencing LD
6765	15342	LGa	13.8	NA	Whole Genome Sequencing LD
3062	9122	LGa	13.8	NA	Whole Genome Sequencing LD
38853	1059	LGa	13.8	NA	Whole Genome Sequencing LD
4245	21384	LGa	13.8	NA	Whole Genome Sequencing LD
3062	20833	LGa	13.8	NA	Whole Genome Sequencing LD
4245	24237	LGa	13.8	NA	Whole Genome Sequencing LD
10927	7707	LGa	13.8	NA	Whole Genome Sequencing LD
4245	24467	LGa	13.8	NA	Whole Genome Sequencing LD
4245	15142	LGa	13.8	NA	Whole Genome Sequencing LD
3062	16526	LGa	13.8	NA	Whole Genome Sequencing LD
34384	176	LGa	13.8	NA	Linkage Cross
3595	27836	LGa	13.8	NA	Linkage Cross
6797	299	LGa	13.8	NA	Whole Genome Sequencing LD
550709	9378	LGa	13.8	NA	Whole Genome Sequencing LD
563873	2000	LGa	13.8	NA	Whole Genome Sequencing LD
362	250495	LGa	13.8	NA	Linkage Cross
6797	13475	LGa	13.8	NA	Whole Genome Sequencing LD
550709	491	LGa	13.8	NA	Whole Genome Sequencing LD
4631	8118	LGa	13.8	NA	Linkage Cross
6302	10132	LGa	13.8	NA	Linkage Cross
565161	451	LGa	13.8	NA	Whole Genome Sequencing LD
537441	1949	LGa	13.8	NA	Whole Genome Sequencing LD
560279	435	LGa	13.8	NA	Whole Genome Sequencing LD
537441	1471	LGa	13.8	NA	Whole Genome Sequencing LD
565161	1287	LGa	13.8	NA	Whole Genome Sequencing LD
34952	1040	LGa	13.8	NA	Whole Genome Sequencing LD
6797	5091	LGa	13.8	NA	Whole Genome Sequencing LD
565161	1986	LGa	13.8	NA	Whole Genome Sequencing LD
6302	6279	LGa	13.8	NA	Linkage Cross
6669	5002	LGa	13.8	NA	Linkage Cross
669	6418	LGa	13.8	NA	Linkage Cross
548762	476	LGa	13.8	NA	Whole Genome Sequencing LD
18638	2306	LGa	13.8	NA	Linkage Cross
18638	2377	LGa	13.8	NA	Linkage Cross
18638	2582	LGa	13.8	NA	Linkage Cross
10525	445	LGa	13.8	NA	Linkage Cross
18463	3384	LGa	13.8	NA	Linkage Cross
18463	3441	LGa	13.8	NA	Linkage Cross
47528	407	LGa	13.8	NA	Linkage Cross
5587	11525	LGa	13.8	NA	Linkage Cross
55957	113	LGa	13.8	NA	Linkage Cross
5610	12020	LGa	13.8	NA	Linkage Cross
556900	288	LGa	13.8	NA	Whole Genome Sequencing LD
48769	463	LGa	13.8	NA	Whole Genome Sequencing LD
6221	7200	LGa	13.8	NA	Linkage Cross
669	6705	LGa	13.8	NA	Linkage Cross
988	5684	LGa	13.8	NA	Linkage Cross
17134	5885	LGa	13.8	NA	Targeted Capture LD
550709	7205	LGa	13.8	NA	Whole Genome Sequencing LD
988	5686	LGa	13.8	NA	Linkage Cross
988	5717	LGa	13.8	NA	Linkage Cross
1449	33617	LGa	13.8	NA	Linkage Cross
1580	98314	LGa	13.8	NA	Linkage Cross
21192	1266	LGa	13.8	NA	Linkage Cross
15961	4240	LGa	13.8	NA	Targeted Capture LD
704	74080	LGa	13.8	NA	Linkage Cross
4749	3977	LGa	13.8	NA	Linkage Cross
4749	4028	LGa	13.8	NA	Linkage Cross
4749	4020	LGa	13.8	NA	Linkage Cross
4749	4015	LGa	13.8	NA	Linkage Cross
6669	4558	LGa	13.8	NA	Linkage Cross
6669	4821	LGa	13.8	NA	Linkage Cross
10143	25038	LGa	13.8	NA	Linkage Cross
10143	9496	LGa	13.8	NA	Linkage Cross
10143	9553	LGa	13.8	NA	Linkage Cross
10143	9294	LGa	13.8	NA	Linkage Cross
10143	9468	LGa	13.8	NA	Linkage Cross
10224	5114	LGa	13.8	NA	Linkage Cross
1046	70917	LGa	13.8	NA	Linkage Cross
105	341567	LGa	13.8	NA	Linkage Cross
105	341593	LGa	13.8	NA	Linkage Cross
105	358162	LGa	13.8	NA	Linkage Cross
105	509309	LGa	13.8	NA	Linkage Cross
10525	5630	LGa	13.8	NA	Linkage Cross
10525	9794	LGa	13.8	NA	Linkage Cross
108640	383	LGa	13.8	NA	Linkage Cross
11209	9328	LGa	13.8	NA	Linkage Cross
11209	9031	LGa	13.8	NA	Linkage Cross
11209	4705	LGa	13.8	NA	Linkage Cross
11910	2475	LGa	13.8	NA	Linkage Cross
11910	2282	LGa	13.8	NA	Linkage Cross
11910	2528	LGa	13.8	NA	Linkage Cross
13129	1023	LGa	13.8	NA	Linkage Cross
1373	36135	LGa	13.8	NA	Linkage Cross
1462	33886	LGa	13.8	NA	Linkage Cross
1456	86044	LGa	13.8	NA	Whole Genome Sequencing LD
1456	14306	LGa	13.8	NA	Whole Genome Sequencing LD
1456	89601	LGa	13.8	NA	Whole Genome Sequencing LD
1456	80154	LGa	13.8	NA	Whole Genome Sequencing LD
1456	73773	LGa	13.8	NA	Whole Genome Sequencing LD
1456	28527	LGa	13.8	NA	Whole Genome Sequencing LD
1456	71764	LGa	13.8	NA	Whole Genome Sequencing LD
1456	17878	LGa	13.8	NA	Whole Genome Sequencing LD
1456	63619	LGa	13.8	NA	Whole Genome Sequencing LD
551061	10989	LGa	13.8	NA	Whole Genome Sequencing LD
1456	86277	LGa	13.8	NA	Whole Genome Sequencing LD
1456	23629	LGa	13.8	NA	Whole Genome Sequencing LD
1456	31932	LGa	13.8	NA	Whole Genome Sequencing LD
1456	87673	LGa	13.8	NA	Whole Genome Sequencing LD
1456	87789	LGa	13.8	NA	Whole Genome Sequencing LD
15828	13866	LGa	13.8	NA	Whole Genome Sequencing LD
551061	10880	LGa	13.8	NA	Whole Genome Sequencing LD
1456	55871	LGa	13.8	NA	Whole Genome Sequencing LD
1456	28653	LGa	13.8	NA	Whole Genome Sequencing LD
1456	30399	LGa	13.8	NA	Whole Genome Sequencing LD
15828	4274	LGa	13.8	NA	Whole Genome Sequencing LD
18063	3027	LGa	13.8	NA	Whole Genome Sequencing LD
15841	4731	LGa	13.8	NA	Linkage Cross
173184	265	LGa	13.8	NA	Linkage Cross
17483	3556	LGa	13.8	NA	Linkage Cross
1794	43122	LGa	13.8	NA	Linkage Cross
1904	95657	LGa	13.8	NA	Linkage Cross
1919	34874	LGa	13.8	NA	Linkage Cross
19790	2267	LGa	13.8	NA	Linkage Cross
2822	63675	LGa	13.8	NA	Targeted Capture LD
2009	58135	LGa	13.8	NA	Linkage Cross
2093	46453	LGa	13.8	NA	Linkage Cross
21843	2193	LGa	13.8	NA	Linkage Cross
24741	2499	LGa	13.8	NA	Linkage Cross
26302	1385	LGa	13.8	NA	Linkage Cross
26302	1427	LGa	13.8	NA	Linkage Cross
26302	1446	LGa	13.8	NA	Linkage Cross
28231	1081	LGa	13.8	NA	Linkage Cross
28231	1333	LGa	13.8	NA	Linkage Cross
2868	38986	LGa	13.8	NA	Linkage Cross
2953	26860	LGa	13.8	NA	Linkage Cross
28785	202	LGa	13.8	NA	Targeted Capture LD
29546	466	LGa	13.8	NA	Linkage Cross
301	52288	LGa	13.8	NA	Linkage Cross
10293	1997	LGa	13.8	NA	Targeted Capture LD
18440	4570	LGa	13.8	NA	Targeted Capture LD
1456	87448	LGa	13.8	NA	Whole Genome Sequencing LD
1456	86672	LGa	13.8	NA	Whole Genome Sequencing LD
15828	6396	LGa	13.8	NA	Whole Genome Sequencing LD
1456	87248	LGa	13.8	NA	Whole Genome Sequencing LD
35993	160	LGa	13.8	NA	Whole Genome Sequencing LD
15828	9986	LGa	13.8	NA	Whole Genome Sequencing LD
1456	61272	LGa	13.8	NA	Whole Genome Sequencing LD
1456	81250	LGa	13.8	NA	Whole Genome Sequencing LD
1456	86192	LGa	13.8	NA	Whole Genome Sequencing LD
35993	1082	LGa	13.8	NA	Whole Genome Sequencing LD
18063	3170	LGa	13.8	NA	Whole Genome Sequencing LD
1456	79882	LGa	13.8	NA	Whole Genome Sequencing LD
1456	54919	LGa	13.8	NA	Whole Genome Sequencing LD
18063	380	LGa	13.8	NA	Whole Genome Sequencing LD
551061	6138	LGa	13.8	NA	Whole Genome Sequencing LD
1456	80407	LGa	13.8	NA	Whole Genome Sequencing LD
15828	10085	LGa	13.8	NA	Whole Genome Sequencing LD
1456	77501	LGa	13.8	NA	Whole Genome Sequencing LD
3044	22641	LGa	13.8	NA	Linkage Cross
26340	473	LGa	13.8	NA	Whole Genome Sequencing LD
3114	34877	LGa	13.8	NA	Linkage Cross
3205	27282	LGa	13.8	NA	Linkage Cross
322	9304	LGa	13.8	NA	Linkage Cross
3595	27859	LGa	13.8	NA	Linkage Cross
362	150557	LGa	13.8	NA	Linkage Cross
362	174167	LGa	13.8	NA	Linkage Cross
370	117164	LGa	13.8	NA	Linkage Cross
13646	1360	LGa	13.8	NA	Whole Genome Sequencing LD
37482	1288	LGa	13.8	NA	Linkage Cross
3992	19838	LGa	13.8	NA	Linkage Cross
25226	1758	LGa	13.8	NA	Whole Genome Sequencing LD
4559	8555	LGa	13.8	NA	Linkage Cross
47761	190	LGa	13.8	NA	Linkage Cross
5070	16355	LGa	13.8	NA	Linkage Cross
5221	31145	LGa	13.8	NA	Linkage Cross
534514	3233	LGa	13.8	NA	Linkage Cross
536796	321	LGa	13.8	NA	Linkage Cross
544208	122	LGa	13.8	NA	Linkage Cross
5482	2639	LGa	13.8	NA	Linkage Cross
549856	2725	LGa	13.8	NA	Linkage Cross
549856	2739	LGa	13.8	NA	Linkage Cross
549856	2809	LGa	13.8	NA	Linkage Cross
549856	2670	LGa	13.8	NA	Linkage Cross
549856	3036	LGa	13.8	NA	Linkage Cross
553495	2261	LGa	13.8	NA	Linkage Cross
554057	6544	LGa	13.8	NA	Linkage Cross
13692	666	LGa	13.8	NA	Targeted Capture LD
555303	902	LGa	13.8	NA	Linkage Cross
5587	3213	LGa	13.8	NA	Linkage Cross
6181	37346	LGa	13.8	NA	Linkage Cross
621	12701	LGa	13.8	NA	Linkage Cross
553380	2094	LGa	13.8	NA	Targeted Capture LD
4207	16101	LGa	13.8	NA	Targeted Capture LD
2397	37599	LGa	13.8	NA	Targeted Capture LD
50133	824	LGa	13.8	NA	Targeted Capture LD
4207	16214	LGa	13.8	NA	Targeted Capture LD
11723	8018	LGa	13.8	NA	Targeted Capture LD
61867	130	LGa	13.8	NA	Targeted Capture LD
5435	5433	LGa	13.8	NA	Targeted Capture LD
28728	1307	LGa	13.8	NA	Targeted Capture LD
48302	792	LGa	13.8	NA	Targeted Capture LD
63268	448	LGa	13.8	NA	Targeted Capture LD
28728	1424	LGa	13.8	NA	Targeted Capture LD
4727	21949	LGa	13.8	NA	Whole Genome Sequencing LD
6302	6017	LGa	13.8	NA	Linkage Cross
6365	20633	LGa	13.8	NA	Linkage Cross
20695	1994	LGa	13.8	NA	Whole Genome Sequencing LD
639	157133	LGa	13.8	NA	Linkage Cross
669	6694	LGa	13.8	NA	Linkage Cross
669	94554	LGa	13.8	NA	Linkage Cross
682	48968	LGa	13.8	NA	Linkage Cross
534097	1401	LGa	13.8	NA	Whole Genome Sequencing LD
4245	15375	LGa	13.8	NA	Whole Genome Sequencing LD
535042	1266	LGa	13.8	NA	Whole Genome Sequencing LD
17572	5355	LGa	13.8	NA	Whole Genome Sequencing LD
3062	7086	LGa	13.8	NA	Whole Genome Sequencing LD
6765	12745	LGa	13.8	NA	Whole Genome Sequencing LD
17572	1405	LGa	13.8	NA	Whole Genome Sequencing LD
22593	804	LGa	13.8	NA	Whole Genome Sequencing LD
8665	2939	LGa	13.8	NA	Whole Genome Sequencing LD
7341	8440	LGa	13.8	NA	Linkage Cross
7746	10472	LGa	13.8	NA	Linkage Cross
7932	11269	LGa	13.8	NA	Linkage Cross
7932	11271	LGa	13.8	NA	Linkage Cross
7932	11065	LGa	13.8	NA	Linkage Cross
7932	11165	LGa	13.8	NA	Linkage Cross
96570	380	LGa	13.8	NA	Linkage Cross
4559	3292	LGa	13.8	NA	Linkage Cross
413	112331	LGa	13.8	NA	Linkage Cross
232	90819	LGa	13.8	NA	Linkage Cross
562823	222	LGa	13.8	NA	Linkage Cross
249	198599	LGa	13.8	NA	Linkage Cross
3606	39630	LGa	13.8	NA	Linkage Cross
5159	15666	LGa	13.8	NA	Linkage Cross
555303	884	LGa	13.8	NA	Linkage Cross
6516	9617	LGa	13.8	NA	Linkage Cross
19606	858	LGa	13.8	NA	Linkage Cross
20813	2562	LGa	13.8	NA	Linkage Cross
20813	2148	LGa	13.8	NA	Linkage Cross
322	9406	LGa	13.8	NA	Linkage Cross
456	115476	LGa	13.8	NA	Linkage Cross
537006	535	LGa	13.8	NA	Linkage Cross
537006	236	LGa	13.8	NA	Linkage Cross
537006	291	LGa	13.8	NA	Linkage Cross
11166	5266	LGa	13.8	NA	Linkage Cross
21622	710	LGa	13.8	NA	Linkage Cross
13129	904	LGa	13.8	NA	Linkage Cross
15996	11521	LGa	13.8	NA	Linkage Cross
49808	899	LGa	13.8	NA	Targeted Capture LD
10927	7656	LGa	13.8	NA	Whole Genome Sequencing LD
10927	7552	LGa	13.8	NA	Whole Genome Sequencing LD
6765	16697	LGa	13.8	NA	Whole Genome Sequencing LD
2634	29869	LGa	13.8	NA	Whole Genome Sequencing LD
6765	10513	LGa	13.8	NA	Whole Genome Sequencing LD
6765	15364	LGa	13.8	NA	Whole Genome Sequencing LD
6765	11548	LGa	13.8	NA	Whole Genome Sequencing LD
30555	167	LGa	13.8	NA	Whole Genome Sequencing LD
1794	21348	LGa	13.8	NA	Linkage Cross
28371	790	LGa	13.8	NA	Linkage Cross
26381	904	LGa	13.8	NA	Targeted Capture LD
5323	11485	LGa	13.8	NA	Targeted Capture LD
304	138200	LGa	13.8	NA	Linkage Cross
3606	39716	LGa	13.8	NA	Linkage Cross
2399	23848	LGa	13.8	NA	Linkage Cross
549929	412	LGa	13.8	NA	Targeted Capture LD
37139	131	LGa	13.8	NA	Targeted Capture LD
253866	140	LGa	13.8	NA	Targeted Capture LD
151826	342	LGa	13.8	NA	Targeted Capture LD
548674	309	LGa	13.8	NA	Targeted Capture LD
21330	2591	LGa	13.8	NA	Targeted Capture LD
4471	9066	LGa	13.8	NA	Targeted Capture LD
61025	503	LGa	13.8	NA	Targeted Capture LD
549929	524	LGa	13.8	NA	Targeted Capture LD
134723	311	LGa	13.8	NA	Targeted Capture LD
6054	10925	LGa	13.8	NA	Targeted Capture LD
4841	29523	LGa	13.8	NA	Targeted Capture LD
35014	660	LGa	13.8	NA	Targeted Capture LD
32724	1294	LGa	13.8	NA	Targeted Capture LD
221917	115	LGa	13.8	NA	Targeted Capture LD
558923	561	LGa	13.8	NA	Targeted Capture LD
557377	391	LGa	13.8	NA	Targeted Capture LD
130851	349	LGa	13.8	NA	Targeted Capture LD
558362	3974	LGa	13.8	NA	Whole Genome Sequencing LD
7861	15496	LGa	13.8	NA	Whole Genome Sequencing LD
1950	49240	LGa	13.8	NA	Whole Genome Sequencing LD
12081	6744	LGa	13.8	NA	Whole Genome Sequencing LD
17991	1558	LGa	13.8	NA	Whole Genome Sequencing LD
537046	1827	LGa	13.8	NA	Whole Genome Sequencing LD
[truncated: 99,713 more rows]
