# Supplementary material for: A Targeted Capture Linkage Map Anchors the Genome of the Schistosomiasis Vector Snail, Biomphalaria glabrata
Source: G3 (Bethesda). 2017 May 19;7(7):2353–61. doi: 10.1534/g3.117.041319 (PMC5499142; doi:10.1534/g3.117.041319)
Supplement: Supplementary file 6 [file 2353TableS6.txt]

Table S6. All markers used to assign scaffolds to linkage groups via LD mapping.
First column = marker ("Scaffold_Site").
Second column = comma-delimited genotypes ("Allele_Allele"), with indel alleles represented as multicharacter strings.
Uppercase genotypes have Phred-scaled likelihood of at least 15.
Lowercase genotypes have Phred-scaled likelihood between 3 and 15.
531318_2352	G_A,g_a,G_G,G_G,G_A,G_G,G_A,G_A,G_G,G_G,G_A,G_A,A_A,G_G,A_A,G_A,G_A,G_G,G_G,A_A,G_G,g_a,G_A,G_G,G_G,G_A,a_a,g_g,a_a,A_A,G_G,A_A,G_G,A_A,G_G,G_A,g_g,G_A,G_G,G_G,a_a,g_g,A_A,G_G,A_A,g_a,G_G,A_A,G_A,G_G,G_G,G_A,g_g,g_g,G_A,G_A,A_A,G_G,G_A,G_A,G_G,G_A,A_A,G_A,G_A,g_a,g_g,G_G,G_A,g_g,G_G,g_g,G_G,g_a,G_G,G_A,G_G,a_a,A_A,G_G,a_a,a_a,g_g,g_g,G_A,G_G,G_G,G_G,g_a,g_a,G_A,G_A,G_A,a_a,g_g,G_G
460_45859	TAGCAA_TAGCAAGCAA,TAGCAA_TAGCAAGCAA,TAGCAA_TAGCAAGCAA,TAGCAAGCAA_TAGCAAGCAA,TAGCAA_TAGCAAGCAA,TAGCAA_TAGCAAGCAA,TAGCAA_TAGCAAGCAA,TAGCAAGCAA_TAGCAAGCAA,TAGCAA_TAGCAA,TAGCAA_TAGCAAGCAA,TAGCAAGCAA_TAGCAAGCAA,TAGCAA_TAGCAAGCAA,TAGCAA_TAGCAA,TAGCAA_TAGCAAGCAA,TAGCAA_TAGCAAGCAA,TAGCAA_TAGCAAGCAA,TAGCAA_TAGCAAGCAA,TAGCAAGCAA_TAGCAAGCAA,TAGCAAGCAA_TAGCAAGCAA,TAGCAA_TAGCAA,TAGCAA_TAGCAA,TAGCAA_TAGCAAGCAA…
6015_7145	C_T,C_T,C_C,C_T,C_T,C_C,C_C,C_T,C_T,C_T,C_C,T_T,T_T,T_T,C_T,C_T,T_T,C_T,C_C,C_C,T_T,C_T,C_C,C_T,C_C,C_T,t_t,C_T,T_T,T_T,C_T,C_T,C_T,C_T,C_T,C_T,c_c,c_t,t_t,t_t,C_T,C_T,C_T,C_C,t_t,T_T,C_C,T_T,T_T,T_T,C_T,t_t,C_T,C_T,T_T,C_C,c_c,C_T,C_C,C_C,C_T,T_T,C_T,c_c,T_T,C_T,C_C,C_C,C_T,C_C,T_T,T_T,C_C,C_T,C_C,c_c,C_C,C_T,C_T,C_C,C_T,T_T,T_T,T_T,C_C,C_T,T_T,c_c,C_C,C_T,C_C,C_T,C_C,C_T,c_c,C_T
554541_893	A_C,A_C,A_C,A_C,C_C,A_C,A_C,A_A,A_C,A_C,C_C,A_C,C_C,A_C,A_C,A_C,A_A,A_C,A_A,A_A,C_C,A_C,A_A,A_A,A_A,A_A,A_A,A_C,C_C,A_A,A_C,C_C,A_A,A_C,A_A,A_A,A_C,A_C,A_C,C_C,A_C,A_A,A_C,A_A,A_A,A_C,A_C,A_C,A_A,A_C,A_C,A_A,A_C,C_C,A_A,A_C,A_A,A_A,A_A,A_C,A_C,A_C,A_C,A_C,A_C,A_A,A_A,A_C,A_A,A_A,A_C,A_C,A_A,A_A,A_C,A_A,A_C,A_C,A_C,A_A,A_A,A_A,A_C,A_C,A_C,A_A,A_C,A_C,A_A,C_C,A_A,A_A,A_C,A_C,A_A,A_A
1862_131774	A_G,A_G,A_G,a_g,A_G,A_G,A_G,A_G,A_G,A_G,a_g,A_G,G_G,G_G,A_G,G_G,A_G,A_G,G_G,a_g,a_a,G_G,A_A,A_A,A_A,A_G,A_G,A_G,A_A,A_G,A_G,G_G,A_G,A_G,A_A,a_a,G_G,a_a,A_G,G_G,A_G,G_G,G_G,g_g,G_G,-,G_G,A_G,G_G,A_G,A_G,A_G,G_G,A_G,A_A,A_G,a_a,A_G,A_G,a_g,A_A,A_G,A_G,A_A,A_G,G_G,A_G,G_G,A_A,A_A,A_G,G_G,G_G,A_G,a_a,G_G,a_g,A_G,A_G,G_G,A_G,G_G,a_a,A_G,G_G,A_G,G_G,A_G,G_G,A_A,g_g,A_A,G_G,A_A,A_A,G_G
17568_2954	G_G,C_G,C_G,C_G,C_C,C_G,C_C,C_G,C_C,C_C,c_c,C_G,C_G,c_g,C_C,C_C,C_G,C_C,C_G,C_C,c_c,C_C,C_C,C_C,c_c,c_g,c_c,G_G,C_G,C_G,c_c,c_c,C_C,C_C,c_c,C_C,C_C,C_C,C_G,G_G,C_C,C_C,G_G,C_C,C_G,C_C,C_G,C_G,C_C,C_G,G_G,C_C,C_C,C_C,C_G,C_G,C_C,C_C,C_C,C_G,C_G,C_C,C_G,C_G,C_C,C_C,C_C,C_C,C_C,C_C,C_G,C_C,C_C,C_C,C_C,C_C,C_G,C_C,C_C,C_G,C_C,C_C,C_C,C_C,C_C,C_C,C_C,C_G,C_C,C_C,C_C,c_c,C_G,C_G,C_C,C_G
3854_25819	G_G,G_G,c_c,C_G,G_G,C_C,C_G,g_g,G_G,c_g,C_G,C_C,c_g,g_g,C_G,C_C,G_G,C_G,c_c,C_G,c_g,C_G,C_G,C_C,C_C,g_g,g_g,G_G,C_G,c_g,C_C,c_c,C_G,G_G,C_G,g_g,G_G,G_G,g_g,G_G,G_G,G_G,C_G,C_C,G_G,c_g,C_G,C_C,C_G,C_G,c_c,c_c,C_C,C_C,G_G,C_G,C_G,c_c,C_G,C_C,g_g,g_g,C_G,C_G,G_G,G_G,C_G,G_G,G_G,C_C,C_G,C_G,C_G,G_G,G_G,c_g,C_G,C_G,C_G,C_G,C_G,C_G,g_g,C_G,g_g,C_G,C_C,G_G,C_C,G_G,C_G,C_G,C_C,c_g,C_G,G_G
549514_780	C_C,C_T,T_T,T_T,T_T,C_T,C_C,C_T,T_T,C_T,t_t,T_T,C_C,T_T,t_t,C_T,C_T,t_t,T_T,T_T,c_c,T_T,C_T,C_T,T_T,T_T,T_T,C_T,T_T,T_T,c_t,C_T,C_T,C_C,C_T,T_T,T_T,C_T,c_c,T_T,T_T,C_T,C_T,C_T,c_c,C_T,C_T,T_T,c_c,C_T,C_T,C_C,C_T,T_T,C_T,T_T,t_t,c_t,T_T,c_t,c_c,c_c,C_T,c_t,T_T,C_C,T_T,T_T,C_C,T_T,C_C,T_T,C_T,c_c,C_T,C_T,T_T,T_T,C_T,C_T,T_T,c_t,T_T,T_T,c_c,C_C,C_C,T_T,C_C,T_T,c_c,t_t,C_C,C_C,C_C,c_c
1049_99832	t_t,G_T,G_T,G_G,G_G,G_T,t_t,T_T,G_T,g_g,G_G,G_G,T_T,G_T,G_G,G_T,G_T,G_T,G_T,T_T,G_T,G_G,T_T,T_T,G_T,g_g,G_T,G_T,G_T,G_T,G_T,G_T,T_T,G_T,g_t,G_T,G_T,G_T,G_G,G_G,g_g,G_G,G_T,G_G,T_T,G_G,T_T,G_T,G_T,G_T,G_G,t_t,G_T,g_g,G_G,G_T,G_G,t_t,G_G,G_T,G_T,G_T,G_G,G_T,G_G,t_t,G_G,T_T,G_T,G_G,G_G,G_T,G_G,G_T,g_g,G_T,G_G,G_G,g_g,G_T,G_G,G_T,G_T,G_T,G_G,g_t,T_T,g_g,g_t,G_G,t_t,T_T,G_G,G_G,G_G,G_G
16328_322	A_G,A_A,A_G,A_G,A_A,a_g,A_G,A_A,A_A,A_G,A_A,A_G,A_A,a_a,A_A,A_G,G_G,A_G,A_A,A_A,A_A,A_G,A_A,A_A,A_G,A_A,A_A,A_A,A_A,A_A,A_A,A_G,A_A,A_G,A_A,A_A,A_A,A_A,A_G,A_G,A_G,A_A,A_A,A_A,A_A,G_G,A_G,A_A,A_A,A_G,A_G,A_G,a_g,G_G,A_A,G_G,A_A,a_g,A_A,A_A,A_G,a_a,A_G,A_A,A_A,A_G,A_A,A_G,A_A,G_G,A_G,A_G,A_G,A_G,A_A,A_A,A_A,A_A,A_G,A_A,A_A,A_A,A_G,g_g,G_G,A_G,A_A,A_G,A_A,A_A,A_A,A_A,A_G,A_G,A_A,G_G
6972_8039	T_G,T_T,T_G,T_T,G_G,T_T,G_G,G_G,G_G,G_G,T_T,T_G,T_G,T_G,T_G,G_G,T_G,T_G,T_G,T_G,G_G,T_G,T_G,T_T,T_G,T_G,T_G,T_G,G_G,T_G,T_G,G_G,G_G,T_G,T_G,T_G,G_G,T_G,T_G,T_T,T_G,T_T,T_G,T_T,G_G,T_G,T_G,T_G,T_G,T_G,T_T,T_G,T_G,T_T,T_T,T_T,T_T,T_G,G_G,T_G,T_G,T_G,G_G,G_G,T_G,T_G,T_G,T_G,T_G,T_G,T_G,G_G,T_G,T_G,T_T,T_G,T_G,G_G,G_G,T_G,G_G,G_G,T_G,T_G,G_G,T_G,T_G,T_T,G_G,G_G,G_G,T_G,T_T,T_G,G_G,G_G
270_138997	AATGATGATG_AATGATGATG,AATGATGATG_AATGATGATG,AATGATG_AATGATG,AATGATG_AATGATG,AATGATGATG_AATGATGATG,AATGATGATG_AATGATG,AATGATG_AATGATG,AATGATGATG_AATGATG,AATGATG_AATGATG,AATGATGATG_AATGATG,AATGATGATG_AATGATG,AATGATGATG_AATGATG,AATGATG_AATGATG,AATGATGATG_AATGATG,AATGATG_AATGATG,AATGATGATG_AATGATG,AATGATG_AATGATG,aatgatg_aatgatg,AATGATG_AATGATG,AATGATG_AATGATG,AATGATGATG_AATGATG,AATGATGATG_AATGATGATG…
701_211010	G_T,T_T,g_g,T_T,G_G,G_T,G_T,G_T,G_T,G_G,G_T,G_T,G_T,T_T,G_G,G_G,G_T,G_T,G_T,G_G,t_t,G_T,G_G,G_T,t_t,G_T,G_G,G_T,G_T,t_t,G_T,G_G,G_T,G_G,T_T,G_G,G_G,G_T,t_t,t_t,G_G,G_T,T_T,G_G,T_T,G_G,G_T,t_t,G_G,G_T,G_T,G_G,G_T,G_G,T_T,G_T,G_G,T_T,G_G,T_T,G_T,G_T,T_T,G_T,G_T,G_T,g_g,G_T,G_T,G_T,G_T,G_T,g_t,G_G,G_T,G_T,G_T,G_G,g_g,G_T,G_G,G_G,G_G,G_T,g_g,G_G,G_G,g_t,G_G,G_G,G_G,G_T,G_T,T_T,g_g,G_T
16062_8863	C_C,c_c,C_C,C_C,G_G,C_C,C_G,G_G,C_G,C_C,G_G,C_G,C_C,C_G,g_g,C_C,G_G,C_C,g_g,c_c,C_C,C_G,C_G,C_C,C_G,g_g,C_G,C_C,c_g,C_C,G_G,G_G,G_G,G_G,C_G,C_G,c_c,C_G,c_c,C_C,G_G,C_G,g_g,C_G,C_G,C_G,C_G,G_G,C_G,C_C,C_C,G_G,c_c,C_C,c_c,C_C,G_G,G_G,G_G,C_G,c_g,C_G,G_G,C_C,G_G,C_G,C_C,g_g,G_G,C_C,C_G,C_C,C_G,G_G,G_G,C_C,C_C,c_g,C_C,C_G,G_G,C_G,g_g,G_G,C_C,c_c,g_g,C_C,C_G,c_c,C_G,C_G,C_G,c_c,C_C,G_G
1786_39538	-,G_G,A_A,G_A,A_A,G_A,G_G,G_A,G_G,A_A,g_g,G_G,G_A,G_G,G_A,G_A,G_A,G_G,G_A,G_A,G_A,G_G,G_G,G_G,G_G,g_g,G_G,G_G,G_A,G_G,G_G,G_G,g_a,G_G,G_G,G_A,G_G,G_G,G_G,G_G,G_G,G_G,G_G,G_G,g_g,G_G,G_G,G_G,G_G,G_G,G_A,G_G,G_A,G_A,G_G,G_G,G_G,G_G,G_A,G_G,A_A,G_A,G_G,a_a,G_G,G_G,g_a,G_G,G_G,G_G,G_A,G_A,G_G,G_G,G_A,G_G,A_A,G_G,g_g,G_A,G_A,G_A,A_A,G_G,G_G,G_A,G_A,G_G,G_A,A_A,G_A,g_g,G_G,G_G,G_A,G_G
17796_4150	A_A,A_A,G_G,A_A,A_A,G_A,G_A,G_A,A_A,G_A,G_G,G_A,G_A,G_A,G_A,G_A,G_A,G_A,G_A,G_A,A_A,A_A,A_A,A_A,A_A,A_A,A_A,G_A,G_A,A_A,G_G,G_A,A_A,G_A,G_A,G_G,A_A,G_A,A_A,A_A,A_A,A_A,A_A,A_A,A_A,G_A,A_A,G_A,A_A,G_G,A_A,G_A,A_A,G_A,G_A,G_A,G_G,A_A,A_A,G_A,G_A,G_A,G_G,A_A,A_A,A_A,A_A,G_A,G_A,A_A,A_A,G_G,A_A,A_A,A_A,A_A,G_A,A_A,A_A,A_A,G_A,G_A,G_A,A_A,A_A,A_A,G_A,A_A,A_A,G_A,G_A,G_A,G_G,G_G,G_A,A_A
3399_13304	c_c,A_A,c_c,A_C,A_C,A_C,A_C,A_A,C_C,A_C,A_C,A_A,A_A,A_A,C_C,A_A,A_C,A_C,c_c,A_C,A_C,A_A,A_A,A_A,C_C,A_A,A_C,A_C,A_A,A_C,A_C,A_A,A_A,A_C,A_A,A_A,A_C,A_C,A_C,A_C,A_A,A_C,A_A,A_C,a_a,A_A,A_A,A_A,A_A,a_a,A_C,a_a,C_C,A_C,A_A,C_C,A_A,C_C,A_C,A_A,A_C,A_C,A_C,a_a,a_a,A_C,A_A,A_A,A_A,A_C,A_A,A_A,C_C,A_A,A_A,A_C,A_C,A_A,A_A,A_C,A_A,A_A,A_C,A_C,A_C,C_C,A_C,A_A,A_C,A_A,A_C,A_A,A_C,A_A,A_A,A_C
22361_2482	A_A,a_a,A_A,A_A,a_a,A_G,a_g,G_G,A_A,A_A,A_G,A_A,A_A,A_A,A_A,A_A,A_A,a_a,a_a,a_a,A_A,a_g,A_G,A_A,a_a,A_G,A_G,A_A,A_A,A_A,a_a,a_a,A_G,A_G,a_a,A_A,a_a,A_G,a_a,A_A,a_a,A_A,A_A,A_A,A_A,A_A,A_A,A_A,A_A,A_G,A_A,G_G,A_A,A_A,A_A,A_A,a_g,A_A,a_a,A_G,a_a,A_A,A_A,A_A,A_A,A_A,A_G,A_A,A_A,A_A,A_A,A_A,a_g,A_G,A_G,A_A,A_A,G_G,A_G,a_a,g_g,A_G,a_a,A_A,A_A,A_A,A_A,A_A,A_A,A_A,A_G,a_g,A_G,A_A,A_G,A_A
3148_7459	C_A,C_A,C_A,A_A,C_A,A_A,C_C,C_C,A_A,A_A,C_C,A_A,A_A,C_C,A_A,A_A,C_A,C_C,C_A,C_A,A_A,C_C,A_A,A_A,C_C,C_A,C_C,C_C,A_A,C_C,C_A,C_A,C_A,A_A,C_C,C_A,C_C,C_C,C_A,A_A,C_C,A_A,C_A,A_A,C_A,C_A,C_C,C_A,C_C,C_A,A_A,C_A,C_A,C_C,C_A,A_A,C_C,C_C,C_A,C_C,C_A,C_A,C_C,C_C,C_C,C_A,C_C,C_C,C_A,C_C,C_C,A_A,C_A,C_A,C_C,C_C,C_A,A_A,C_C,C_A,C_A,A_A,C_A,C_C,C_A,C_C,C_A,C_C,C_A,C_A,C_A,C_A,A_A,C_C,C_A,C_C
704_9088	T_A,T_A,T_A,A_A,T_T,A_A,T_A,T_T,A_A,a_a,T_T,T_A,T_T,A_A,T_T,T_A,T_A,A_A,a_a,T_T,A_A,T_A,T_A,A_A,a_a,T_A,T_T,A_A,T_A,T_T,a_a,t_t,a_a,T_T,A_A,T_A,a_a,A_A,A_A,T_T,T_A,A_A,T_T,A_A,T_T,T_A,a_a,T_T,T_T,T_A,a_a,T_A,T_A,T_A,T_A,T_A,T_A,T_A,T_A,T_T,a_a,T_A,T_T,T_A,T_A,T_A,a_a,a_a,T_A,a_a,a_a,a_a,A_A,T_A,a_a,T_A,A_A,T_T,T_T,A_A,A_A,T_T,A_A,t_t,T_A,T_A,A_A,A_A,T_A,T_A,T_A,T_A,T_A,T_T,A_A,T_A
19516_2928	C_T,C_C,C_T,C_T,T_T,C_C,C_C,C_C,C_T,T_T,C_C,C_T,C_T,C_C,C_T,C_T,C_T,C_C,C_T,C_T,C_C,C_C,C_T,C_T,C_T,C_C,C_T,C_T,C_T,C_C,C_T,T_T,C_C,C_T,C_C,T_T,C_C,C_C,C_T,C_C,T_T,C_T,C_C,T_T,C_C,T_T,C_T,C_T,C_T,C_C,C_T,C_T,C_T,C_T,C_C,C_T,C_T,C_T,T_T,C_C,C_T,C_T,C_C,C_T,C_T,C_T,C_T,C_T,C_T,C_T,C_T,C_T,C_T,C_T,C_C,C_T,C_T,C_C,C_C,C_T,C_C,C_T,T_T,C_T,T_T,T_T,T_T,C_T,C_T,T_T,C_C,C_C,C_C,C_C,C_T,C_T
4514_22182	G_A,A_A,A_A,A_A,G_G,G_A,A_A,G_A,A_A,G_A,G_A,A_A,A_A,g_g,A_A,A_A,G_A,A_A,a_a,a_a,G_A,A_A,A_A,A_A,A_A,G_A,a_a,G_A,a_a,G_A,a_a,A_A,A_A,A_A,G_A,A_A,G_A,g_g,A_A,G_A,A_A,G_A,A_A,A_A,a_a,A_A,G_A,G_A,A_A,A_A,A_A,G_A,A_A,A_A,A_A,A_A,A_A,A_A,A_A,G_A,G_A,G_A,G_A,A_A,G_A,G_A,a_a,G_A,G_A,A_A,A_A,A_A,A_A,A_A,a_a,G_G,G_A,A_A,G_A,G_A,G_A,A_A,A_A,A_A,G_A,A_A,A_A,G_G,A_A,G_A,A_A,G_G,G_A,a_a,A_A,A_A
554321_1108	G_G,G_G,G_T,G_T,G_G,G_G,G_G,G_G,G_G,G_T,G_G,G_G,G_G,G_T,G_G,G_G,T_T,G_G,G_G,T_T,G_G,G_G,G_G,G_T,T_T,G_T,T_T,G_T,G_G,G_T,G_G,G_G,G_G,G_G,G_G,G_T,G_G,G_G,G_T,G_G,G_G,G_T,G_G,G_T,G_T,G_G,G_T,G_T,G_G,G_G,G_T,G_T,G_T,G_G,G_T,G_G,G_G,G_T,G_G,G_T,G_G,G_T,G_G,G_T,G_T,G_T,G_T,g_t,G_T,T_T,G_T,G_G,G_T,G_T,G_G,G_T,G_G,G_T,G_T,G_T,G_G,T_T,G_G,G_G,G_T,G_T,G_G,G_T,T_T,G_G,G_T,t_t,G_G,G_G,G_T,T_T
8683_13698	t_t,A_A,A_A,T_A,a_a,T_A,t_t,T_A,T_T,T_A,A_A,A_A,T_A,t_t,T_A,t_a,T_T,T_A,A_A,t_t,a_a,A_A,T_A,T_A,T_A,t_t,t_a,T_A,T_T,T_T,t_a,T_T,T_T,T_A,T_T,T_T,t_t,T_A,A_A,t_t,T_T,T_A,t_a,A_A,T_A,A_A,T_A,t_t,T_T,A_A,A_A,T_T,t_t,T_A,T_A,T_T,T_A,T_A,A_A,T_T,t_a,A_A,t_a,T_A,T_A,A_A,T_T,A_A,T_A,T_A,T_T,T_T,A_A,t_t,t_t,T_A,T_T,T_A,T_A,T_T,T_A,T_T,T_A,T_A,T_A,T_T,a_a,T_A,T_A,T_T,T_A,T_T,T_A,T_A,T_T,T_A
1825_61135	A_A,a_t,a_a,a_a,T_T,a_a,A_A,T_T,a_t,a_t,T_T,A_A,A_A,A_T,A_T,A_A,T_T,A_A,-,A_A,A_A,A_T,T_T,A_A,a_t,A_T,A_T,A_A,A_A,a_a,T_T,T_T,T_T,t_t,A_T,a_a,A_A,a_t,a_a,A_A,T_T,A_T,T_T,A_T,A_T,a_a,A_T,T_T,-,A_A,A_A,t_t,A_A,A_A,A_T,A_A,T_T,T_T,T_T,a_t,A_T,A_T,T_T,A_A,T_T,A_T,A_A,T_T,T_T,A_A,A_T,A_A,A_T,T_T,t_t,a_a,A_A,A_T,A_A,A_T,T_T,A_T,A_T,T_T,a_a,a_a,t_t,a_a,A_T,A_A,A_T,A_T,t_t,A_A,A_A,T_T
2028_66071	G_A,G_G,G_G,A_A,G_G,G_A,G_A,G_G,G_G,G_G,G_A,-,G_A,G_A,G_G,G_G,G_G,G_G,G_G,G_G,G_A,G_G,G_G,G_G,G_G,G_A,G_G,a_a,G_A,G_A,G_G,G_A,G_A,G_A,G_A,g_g,G_A,G_A,G_G,G_G,G_A,G_G,G_G,G_G,G_G,G_G,G_G,G_A,G_G,G_A,G_G,G_G,G_G,g_a,G_G,A_A,G_A,G_G,A_A,g_g,G_A,G_G,G_G,G_G,g_a,G_G,G_G,G_A,G_G,G_A,G_A,G_A,G_G,a_a,G_G,G_G,G_G,G_G,G_A,G_A,g_g,G_G,G_G,G_A,G_G,G_G,G_G,g_g,G_G,G_G,G_A,G_G,G_G,g_a,A_A,G_G
11056_8193	A_A,A_A,A_A,A_A,C_A,C_A,C_C,C_A,C_C,A_A,C_A,C_C,C_A,C_C,C_A,C_A,C_A,C_C,C_A,A_A,C_A,C_A,C_C,C_C,C_C,C_C,C_A,A_A,A_A,C_A,C_A,C_A,C_A,C_C,C_A,C_A,C_A,A_A,C_A,A_A,C_A,C_C,C_A,C_C,A_A,A_A,C_A,C_A,C_A,C_A,C_A,C_C,A_A,A_A,C_C,C_C,C_C,C_A,A_A,C_A,A_A,C_A,C_A,A_A,C_A,A_A,C_A,C_A,C_A,C_A,C_A,C_A,C_A,C_A,C_A,C_A,A_A,C_A,C_A,C_A,A_A,A_A,A_A,C_A,C_C,A_A,A_A,C_A,C_A,A_A,A_A,C_A,C_A,C_A,A_A,C_C
2233_33177	T_T,T_T,T_T,t_t,T_T,T_T,T_T,T_T,T_G,T_T,T_T,T_T,T_T,T_T,T_T,t_t,T_T,T_T,G_G,T_T,T_T,T_T,G_G,T_G,t_t,T_G,T_T,T_G,T_G,T_G,T_G,T_T,T_G,T_G,T_G,G_G,T_T,t_g,T_G,t_g,T_G,T_G,T_T,T_T,T_T,t_t,T_G,t_t,T_T,T_T,T_G,T_T,t_t,T_G,t_t,T_T,t_g,T_G,T_T,T_T,T_G,T_G,G_G,T_T,T_G,T_T,G_G,T_G,T_T,T_T,T_T,T_T,T_T,T_T,T_G,G_G,T_T,T_G,T_T,T_T,T_G,T_T,T_G,T_G,T_T,T_G,T_T,T_T,T_T,G_G,T_T,t_t,T_T,T_G,T_T,T_G
11379_9682	T_T,C_C,C_T,c_c,C_T,C_T,C_T,c_c,C_T,C_T,C_T,C_C,C_C,C_C,T_T,C_C,C_T,C_T,C_T,C_C,C_C,C_C,C_C,C_C,T_T,C_C,C_T,C_T,C_C,C_C,C_T,c_c,C_C,C_T,C_T,C_C,c_c,C_T,c_c,C_T,C_C,C_T,C_C,C_T,C_T,c_c,C_C,C_C,C_C,C_C,c_t,C_C,C_T,C_T,C_C,T_T,C_C,t_t,C_C,c_c,c_t,C_T,C_T,C_C,C_C,C_T,C_C,C_C,C_C,C_C,C_C,C_C,C_T,C_C,C_C,C_T,C_T,C_C,C_C,C_T,C_C,C_C,C_T,C_C,C_T,c_t,C_T,C_C,C_T,C_C,c_t,c_c,c_t,C_C,C_C,C_T
28298_630	T_T,C_C,C_T,C_T,C_T,C_T,T_T,T_T,C_T,C_T,C_T,T_T,C_T,C_T,T_T,C_C,C_T,C_T,C_C,C_T,C_T,C_T,C_C,T_T,C_T,T_T,C_C,C_T,C_T,T_T,C_T,T_T,C_T,C_C,T_T,T_T,C_T,T_T,T_T,C_C,C_T,C_T,T_T,T_T,T_T,C_C,C_T,T_T,T_T,C_T,C_T,T_T,C_C,T_T,C_T,C_T,T_T,C_C,C_T,C_T,C_T,T_T,C_C,C_C,C_T,T_T,C_T,C_C,C_C,T_T,C_T,T_T,C_T,C_C,T_T,C_T,C_T,C_T,T_T,T_T,T_T,C_T,C_T,C_C,C_T,C_C,C_T,C_T,C_T,C_T,C_T,C_T,C_T,C_C,T_T,C_C
5471_1553	G_G,C_C,c_c,C_C,C_G,c_c,C_G,C_C,C_C,g_g,C_G,C_C,G_G,C_G,C_G,c_c,C_G,C_C,C_G,G_G,C_C,C_G,C_G,C_G,C_G,C_C,c_g,C_C,C_C,c_c,C_C,c_g,C_G,C_C,C_C,C_C,C_C,C_G,g_g,G_G,C_G,C_G,C_G,G_G,g_g,-,C_C,C_G,C_C,c_c,C_G,C_C,c_c,C_G,C_C,C_C,C_C,c_g,C_G,g_g,g_g,c_c,g_g,g_g,C_G,C_G,C_C,c_g,C_G,C_C,C_G,c_c,G_G,c_c,c_c,C_G,C_C,C_C,C_G,c_g,C_G,C_C,-,C_G,C_C,c_c,G_G,C_G,g_g,C_G,C_G,c_c,C_G,C_G,C_C,c_g
7851_6550	A_A,g_g,g_g,G_G,G_A,G_G,A_A,G_G,A_A,G_A,G_G,G_G,A_A,G_A,g_g,G_A,G_A,G_G,G_G,a_a,A_A,G_G,G_A,G_A,G_G,G_G,G_A,G_A,G_G,g_g,G_G,g_a,a_a,g_a,G_G,G_G,G_G,G_A,G_A,G_G,A_A,G_G,G_G,g_g,G_A,A_A,G_G,g_g,G_A,G_G,G_A,G_A,G_A,G_A,G_A,G_G,G_G,G_G,A_A,A_A,G_A,g_g,g_g,G_G,g_a,G_A,g_a,A_A,G_A,G_G,g_g,g_g,A_A,g_g,G_G,G_A,g_g,G_A,G_A,G_G,G_A,A_A,G_A,G_G,G_G,g_g,G_A,G_A,G_A,G_A,A_A,G_G,G_A,G_G,a_a,G_A
547542_236	C_C,C_C,G_G,C_C,C_C,G_C,G_C,G_C,C_C,G_C,G_G,G_C,G_C,G_C,G_C,G_C,G_C,G_C,G_C,G_C,C_C,C_C,C_C,C_C,C_C,C_C,C_C,G_C,G_C,C_C,G_G,G_C,C_C,G_C,G_C,G_G,C_C,G_C,C_C,C_C,C_C,C_C,C_C,C_C,C_C,G_C,C_C,G_C,C_C,G_G,C_C,G_C,C_C,G_C,G_C,G_C,G_G,C_C,C_C,G_C,G_C,G_C,G_G,C_C,C_C,C_C,C_C,G_C,G_C,C_C,C_C,G_G,C_C,C_C,C_C,C_C,G_C,C_C,C_C,C_C,G_C,G_C,G_C,C_C,C_C,C_C,G_C,C_C,C_C,G_C,G_C,G_C,G_G,G_G,G_C,C_C
563479_758	C_T,C_T,C_T,T_T,C_C,C_T,T_T,T_T,C_T,C_C,C_T,C_C,T_T,T_T,C_T,C_C,C_T,C_T,C_T,C_T,T_T,C_T,C_T,C_T,C_T,C_C,T_T,C_C,C_T,C_T,C_T,C_T,T_T,T_T,T_T,C_T,C_T,T_T,C_T,C_T,T_T,C_T,C_T,C_T,C_T,C_C,T_T,T_T,C_C,T_T,C_T,C_T,C_C,C_C,C_T,C_T,T_T,C_T,C_T,C_T,C_C,C_T,T_T,C_T,T_T,C_C,C_C,T_T,C_C,C_T,C_T,C_T,C_T,C_C,C_T,C_T,C_T,C_C,C_C,C_T,C_T,C_C,C_T,T_T,T_T,C_C,C_C,C_T,T_T,C_T,T_T,T_T,C_C,C_T,C_T,C_T
484_21257	T_C,T_T,T_T,T_T,C_C,T_C,T_T,T_C,T_T,T_C,T_C,T_T,T_T,C_C,T_T,T_T,T_C,T_T,T_T,T_T,T_C,T_T,T_T,T_T,T_T,T_C,T_T,T_C,T_T,T_C,T_T,T_T,T_T,T_T,T_C,T_T,T_C,T_C,t_t,T_C,t_t,T_C,T_T,t_t,T_T,T_T,t_c,T_C,T_T,t_t,t_t,T_T,T_T,T_T,T_T,T_T,T_T,T_T,T_T,T_T,T_C,T_C,T_C,T_T,T_C,T_C,T_T,T_C,T_C,T_T,T_T,T_T,T_T,T_T,T_T,C_C,T_C,T_T,T_C,T_C,T_C,T_T,T_T,T_T,t_c,T_T,T_T,C_C,T_T,T_C,T_T,C_C,C_C,T_T,T_T,T_T
3216_14889	C_C,C_C,C_C,c_g,C_C,C_C,C_C,C_C,C_C,C_C,C_C,C_C,C_G,G_G,C_G,C_G,C_G,c_g,C_G,C_C,C_C,C_C,C_G,C_G,C_C,C_C,C_C,C_G,C_G,C_G,G_G,G_G,C_C,C_G,G_G,c_g,C_G,C_C,C_C,C_G,c_g,C_G,C_G,C_C,C_G,C_C,C_G,C_G,G_G,C_C,C_C,C_G,c_g,c_c,C_G,C_G,C_C,C_C,C_C,c_c,C_G,C_C,C_C,C_C,C_G,C_C,C_G,C_C,C_C,C_C,G_G,C_G,C_C,C_C,C_G,C_G,C_G,c_g,C_G,G_G,C_C,G_G,C_G,C_C,C_G,C_G,g_g,C_G,C_G,C_G,C_G,C_C,C_C,C_C,C_G,C_C
9763_4503	c_c,C_C,T_C,t_c,C_C,C_C,C_C,C_C,C_C,T_C,C_C,C_C,C_C,T_C,c_c,C_C,T_T,C_C,C_C,C_C,C_C,c_c,C_C,T_C,t_c,C_C,T_C,T_C,t_c,T_C,c_c,T_T,C_C,C_C,C_C,T_T,C_C,C_C,C_C,T_C,C_C,T_C,T_C,C_C,C_C,T_C,C_C,T_T,T_C,C_C,T_C,C_C,C_C,-,C_C,t_c,c_c,C_C,C_C,T_C,t_c,c_c,C_C,C_C,T_C,T_T,C_C,T_C,T_T,T_T,t_c,T_C,t_t,C_C,C_C,C_C,C_C,C_C,c_c,T_C,T_C,T_C,T_C,C_C,T_C,C_C,T_C,T_C,T_C,C_C,C_C,c_c,c_c,C_C,C_C,C_C
27197_848	C_C,C_C,G_G,G_G,G_G,C_G,C_C,C_G,G_G,C_G,G_G,G_G,C_C,G_G,G_G,C_G,C_G,G_G,G_G,G_G,C_C,C_G,C_G,C_G,G_G,G_G,G_G,C_G,G_G,C_G,C_G,C_G,C_G,C_C,C_G,G_G,C_G,C_G,C_G,G_G,C_G,C_G,C_G,C_G,C_G,C_G,C_G,G_G,C_C,C_G,C_G,C_C,C_G,G_G,C_G,G_G,C_G,C_G,G_G,C_G,C_G,C_C,C_G,C_G,C_G,C_C,G_G,G_G,C_C,G_G,C_C,G_G,C_C,C_C,C_G,C_G,G_G,G_G,C_G,C_G,G_G,C_G,G_G,G_G,C_C,C_C,C_C,C_G,C_C,G_G,C_C,G_G,C_C,C_C,C_C,C_C
549509_439	a_a,g_a,A_A,A_A,g_g,G_A,G_A,A_A,A_A,A_A,A_A,G_A,G_A,A_A,G_A,A_A,A_A,G_G,A_A,A_A,G_A,A_A,A_A,G_A,G_A,A_A,A_A,A_A,G_A,G_A,A_A,G_A,G_A,G_A,G_G,A_A,A_A,G_A,G_A,A_A,G_A,A_A,A_A,G_A,G_G,G_A,G_A,G_G,G_G,G_A,G_A,A_A,G_A,G_A,G_A,g_a,A_A,G_A,G_A,-,A_A,G_A,A_A,g_g,g_g,G_A,G_G,a_a,a_a,g_g,a_a,A_A,A_A,G_A,G_A,G_A,A_A,A_A,G_A,G_A,G_A,G_G,G_G,G_G,G_A,G_A,A_A,G_G,G_G,A_A,A_A,A_A,G_A,a_a,a_a,G_A
43751_1184	T_C,-,C_C,T_C,C_C,T_C,T_C,T_C,T_T,C_C,C_C,T_C,T_T,T_C,T_T,T_C,T_T,T_C,C_C,C_C,C_C,C_C,C_C,T_T,T_T,T_C,T_T,T_C,T_T,T_T,T_C,T_C,C_C,T_T,T_C,T_C,T_C,T_T,C_C,T_C,C_C,C_C,C_C,T_T,T_T,T_T,T_T,T_C,T_C,C_C,T_C,T_C,T_T,T_T,T_T,T_C,T_C,T_T,T_C,T_C,C_C,C_C,T_C,T_C,T_T,T_C,T_C,T_C,T_C,T_C,T_C,T_C,T_C,T_C,T_T,T_T,T_C,T_T,C_C,T_T,T_C,T_T,T_C,C_C,C_C,T_T,T_T,T_C,T_T,T_C,T_C,T_C,T_T,T_C,C_C,C_C
1662_66210	A_A,A_T,A_T,t_t,A_A,t_t,A_A,T_T,A_A,a_a,T_T,T_T,A_A,A_T,A_T,A_T,A_T,T_T,T_T,A_A,A_A,a_t,A_T,A_T,T_T,T_T,A_T,a_t,A_T,T_T,a_t,a_a,A_T,A_T,T_T,T_T,a_t,A_T,t_t,A_T,A_T,T_T,T_T,a_a,A_T,A_T,A_T,A_T,A_T,T_T,a_t,A_A,A_T,a_t,A_T,T_T,T_T,T_T,A_A,A_A,a_a,A_T,T_T,T_T,A_T,A_T,A_T,A_A,A_T,T_T,A_T,T_T,A_A,T_T,T_T,A_T,A_T,A_A,T_T,T_T,t_t,A_A,A_T,T_T,A_T,T_T,A_A,A_T,A_A,A_T,a_a,t_t,A_T,A_T,A_T,A_T
638_42202	C_G,C_G,c_g,c_c,C_G,C_G,C_G,C_C,G_G,C_G,C_C,C_G,G_G,C_G,C_G,C_G,C_G,C_C,C_C,g_g,c_c,c_c,C_G,C_G,c_c,C_C,C_G,C_G,C_G,C_C,c_c,C_G,C_C,C_G,C_C,C_C,C_C,C_G,C_G,c_g,c_c,C_C,C_C,G_G,C_G,C_G,C_C,G_G,C_G,C_C,C_G,C_G,C_G,c_c,G_G,C_G,C_C,C_C,C_G,G_G,C_C,C_G,C_C,C_C,C_G,C_G,C_G,C_G,G_G,C_C,C_C,C_C,C_G,c_c,C_C,C_G,C_G,G_G,c_c,C_C,C_G,G_G,g_g,C_C,C_C,C_C,C_G,C_G,C_G,C_G,c_c,C_G,C_G,C_G,C_C,C_G
1370_26700	C_A,C_A,C_A,C_A,C_C,A_A,C_A,C_C,a_a,A_A,C_C,C_A,-,C_A,C_C,C_C,C_A,C_A,C_A,C_C,A_A,c_a,C_C,a_a,c_c,C_A,C_C,A_A,C_C,c_c,A_A,C_C,C_A,C_C,C_C,C_A,A_A,C_C,A_A,C_A,C_A,C_C,C_C,C_C,c_c,C_A,C_A,C_C,C_C,C_C,C_A,c_c,C_A,a_a,C_C,C_C,C_C,C_C,C_A,C_C,C_A,C_C,C_C,C_A,C_A,C_A,C_A,a_a,C_C,C_A,A_A,c_a,A_A,C_A,A_A,C_A,a_a,c_c,C_C,c_a,C_A,c_c,A_A,C_C,C_A,C_C,C_A,A_A,a_a,C_A,C_A,C_A,C_A,C_C,A_A,C_A
80_30003	C_C,C_C,T_T,C_T,C_T,C_T,C_C,C_T,C_C,T_T,C_C,C_C,C_T,C_C,C_T,C_T,C_T,C_C,C_T,C_T,C_T,C_C,C_C,C_C,C_C,C_C,C_C,C_C,C_T,C_C,C_C,C_C,C_T,C_C,C_C,C_T,C_C,C_C,C_C,C_C,c_t,C_C,C_C,C_C,C_C,C_C,C_C,C_C,C_C,C_C,C_T,C_C,C_T,C_T,C_C,C_C,C_C,C_C,C_T,C_C,T_T,C_T,C_C,T_T,C_C,C_C,C_T,C_C,C_C,C_C,C_T,C_T,C_C,C_C,C_T,C_C,T_T,C_C,C_C,C_T,C_T,C_T,T_T,C_C,C_C,C_T,C_T,C_C,C_T,T_T,C_T,C_C,C_C,C_C,C_T,C_C
8629_7338	G_T,T_T,G_G,G_T,G_T,g_g,G_G,G_G,G_T,G_G,G_G,g_g,G_G,G_T,G_T,G_G,G_T,G_T,g_g,G_G,G_T,t_t,G_T,G_G,G_T,G_G,g_g,G_T,G_T,G_T,G_T,G_T,G_G,G_T,G_T,G_T,G_T,G_G,G_G,g_g,G_G,G_G,G_T,G_G,g_g,G_G,G_T,G_G,G_G,g_t,G_T,G_T,t_t,g_g,T_T,G_G,G_T,G_T,g_g,g_g,G_G,t_t,G_G,G_G,G_G,G_T,G_G,G_T,G_T,G_G,G_G,G_T,G_G,g_g,G_T,g_t,G_T,G_T,G_G,G_G,G_G,G_G,G_G,G_G,G_T,t_t,g_g,G_T,G_G,G_T,g_t,G_G,g_g,G_G,G_T,G_G
544_32819	C_A,c_c,a_a,A_A,a_a,C_A,C_A,C_C,A_A,C_A,A_A,C_A,A_A,A_A,C_A,C_C,A_A,c_c,C_C,A_A,C_C,c_a,C_C,c_a,A_A,c_a,A_A,C_A,c_a,C_A,c_a,C_A,C_C,C_A,C_C,C_A,c_a,C_A,A_A,C_A,C_A,c_a,C_A,C_A,C_A,C_A,C_A,A_A,C_C,c_a,A_A,C_A,A_A,A_A,A_A,a_a,c_c,C_A,-,a_a,C_A,a_a,C_C,a_a,A_A,C_C,A_A,A_A,C_A,A_A,C_A,c_c,C_C,A_A,C_A,a_a,C_A,C_A,C_A,A_A,C_A,A_A,C_C,C_C,a_a,C_A,C_C,C_A,A_A,A_A,a_a,a_a,C_A,C_C,-,A_A
1516_29570	A_A,A_A,G_G,A_A,A_A,A_A,A_A,A_A,A_A,A_A,A_G,A_A,A_G,A_A,A_A,A_A,A_G,A_A,A_A,A_G,A_A,A_A,A_A,A_A,A_A,A_A,A_A,A_A,G_G,A_A,A_A,A_G,A_A,A_G,A_G,A_A,A_G,A_A,A_G,A_A,A_G,A_A,A_A,A_G,A_A,A_G,A_A,A_A,A_G,A_G,A_A,A_A,A_G,A_A,A_A,A_A,A_A,A_A,A_A,A_A,A_A,A_G,A_A,A_A,A_A,A_G,A_A,A_A,A_A,A_A,A_A,A_A,A_A,A_G,A_G,A_G,A_A,A_G,A_A,A_A,G_G,A_G,A_A,A_A,A_A,A_A,A_G,A_G,A_G,A_A,A_A,A_A,A_A,A_A,A_A,A_G
1002_12357	t_t,T_T,T_T,T_T,t_t,T_C,T_C,T_C,T_T,T_C,t_t,c_c,T_T,C_C,T_C,T_T,T_T,t_t,T_C,T_T,T_C,t_t,T_C,t_c,c_c,T_C,T_C,T_T,T_C,T_T,T_C,T_T,T_T,T_T,T_T,T_C,T_T,T_C,t_t,t_t,C_C,T_C,T_C,T_C,T_C,T_T,T_C,T_T,T_C,T_T,T_C,T_C,T_C,T_C,T_T,T_C,T_C,T_C,C_C,T_C,t_t,t_c,T_T,T_T,T_T,T_C,T_C,C_C,T_T,C_C,T_C,t_t,T_T,C_C,T_C,C_C,T_C,T_T,C_C,T_T,T_C,T_C,t_t,C_C,T_T,t_t,T_C,C_C,T_T,T_T,T_C,t_t,T_T,T_T,c_c,C_C
133_371659	G_G,G_G,T_G,G_G,G_G,T_G,T_G,T_G,G_G,T_G,T_T,T_G,T_G,T_G,T_G,T_G,T_G,T_G,T_G,T_G,G_G,G_G,G_G,G_G,G_G,G_G,G_G,T_G,T_G,G_G,T_T,T_G,G_G,T_G,T_G,T_T,G_G,T_G,G_G,G_G,G_G,G_G,G_G,G_G,G_G,T_G,G_G,T_G,G_G,T_T,G_G,T_G,G_G,T_G,T_G,T_G,T_T,G_G,G_G,T_G,T_G,T_G,T_T,G_G,G_G,G_G,G_G,T_G,T_G,G_G,G_G,T_T,G_G,G_G,G_G,G_G,T_G,G_G,G_G,G_G,T_G,T_G,T_G,G_G,G_G,G_G,T_G,G_G,G_G,T_G,T_G,T_G,T_T,T_T,T_G,G_G
8916_7557	c_c,T_C,T_C,c_c,T_C,T_C,T_C,C_C,C_C,C_C,C_C,T_C,T_C,T_T,T_C,T_C,T_C,c_c,c_c,T_C,T_C,c_c,T_C,C_C,C_C,C_C,T_C,T_C,T_C,c_c,C_C,T_C,C_C,T_C,C_C,C_C,c_c,t_t,T_C,t_c,C_C,C_C,C_C,T_C,T_C,C_C,C_C,T_T,T_C,C_C,C_C,T_C,T_C,C_C,T_C,T_C,C_C,c_c,T_C,t_t,c_c,T_C,C_C,c_c,T_C,T_C,T_C,T_C,T_C,C_C,C_C,C_C,T_C,c_c,c_c,T_C,C_C,T_T,C_C,C_C,T_C,T_T,C_C,c_c,C_C,C_C,T_C,c_c,T_C,C_C,T_C,C_C,T_C,T_C,C_C,T_C
25447_507	A_A,t_t,T_T,A_T,A_A,A_T,a_t,A_A,A_T,T_T,T_T,a_a,A_T,A_A,T_T,A_T,A_T,A_T,T_T,T_T,A_T,A_T,T_T,t_t,A_T,T_T,A_T,T_T,a_t,T_T,t_t,A_A,T_T,A_T,T_T,a_t,A_T,T_T,a_t,A_T,T_T,T_T,t_t,T_T,A_T,A_T,A_T,A_T,T_T,A_T,A_T,T_T,a_a,A_T,A_A,a_t,A_T,A_T,T_T,T_T,a_t,A_T,A_T,T_T,A_A,T_T,A_T,a_a,A_T,t_t,T_T,A_T,T_T,T_T,t_t,A_T,T_T,t_t,T_T,A_T,T_T,t_t,A_T,T_T,T_T,t_t,T_T,a_t,T_T,A_T,T_T,A_T,A_T,A_T,T_T,T_T
818_89964	G_A,A_A,g_g,G_A,G_A,G_G,G_G,g_a,G_A,G_G,G_G,G_G,G_G,G_A,G_A,G_G,G_A,g_g,g_g,G_G,G_A,G_A,G_A,G_A,g_g,G_G,G_G,G_A,G_A,g_g,G_A,G_A,g_g,G_A,g_a,G_A,G_A,g_g,G_G,G_G,G_G,G_G,G_A,G_G,G_G,G_G,G_A,G_G,G_A,G_A,G_A,G_A,A_A,G_G,A_A,G_G,g_a,g_g,G_G,G_G,G_G,a_a,G_G,G_G,G_G,G_A,G_G,G_A,G_A,G_G,g_g,G_A,G_G,G_G,G_A,g_a,G_A,G_A,G_G,G_G,G_G,G_G,G_G,G_G,G_A,a_a,G_G,G_A,g_g,g_a,G_A,G_G,g_g,G_G,G_A,G_G
5281_8822	A_A,A_A,G_G,G_G,A_G,A_A,A_G,A_G,A_A,A_G,A_G,A_G,A_G,A_G,A_A,A_G,G_G,A_A,A_G,A_A,A_A,A_G,A_A,A_A,G_G,A_G,A_G,A_G,G_G,A_G,A_G,A_A,G_G,A_G,A_A,A_A,A_G,G_G,A_A,G_G,A_A,A_G,A_G,A_A,A_G,G_G,A_G,A_G,G_G,A_A,G_G,A_A,G_G,A_G,A_G,A_G,A_A,G_G,G_G,A_G,A_G,A_A,G_G,A_G,A_A,G_G,A_G,A_G,G_G,G_G,G_G,A_A,A_G,A_A,A_G,G_G,A_G,A_G,A_A,A_G,A_A,A_A,A_A,A_G,A_G,A_G,G_G,A_G,A_G,A_G,A_G,G_G,A_G,G_G,A_A,A_G
1300_153432	G_T,g_g,G_G,G_G,G_T,g_t,T_T,G_T,T_T,G_G,G_T,T_T,g_t,T_T,G_T,G_T,G_T,T_T,G_T,G_G,G_T,G_T,T_T,T_T,T_T,T_T,G_T,G_G,G_T,G_T,g_g,G_T,G_T,T_T,t_t,G_T,G_T,G_G,g_t,G_G,g_g,T_T,T_T,T_T,g_g,G_G,G_T,G_T,T_T,G_T,g_t,T_T,G_G,G_G,T_T,T_T,T_T,g_g,G_G,g_t,g_g,G_T,G_T,G_G,t_t,G_T,G_T,g_t,G_T,G_T,G_T,G_T,G_T,G_T,g_t,G_T,G_G,t_t,G_T,G_T,G_G,G_T,G_G,G_T,T_T,g_g,g_t,t_t,G_T,G_G,G_G,t_t,-,G_T,g_g,T_T
5827_11058	G_C,G_G,G_C,G_G,C_C,G_C,G_G,G_C,G_G,G_C,G_C,G_G,G_C,C_C,G_C,G_C,G_C,G_C,G_C,G_G,G_C,G_G,G_G,G_G,G_C,G_C,G_G,C_C,G_C,G_C,G_G,G_G,G_C,G_C,G_C,G_C,G_C,G_C,G_G,G_C,G_G,G_C,G_C,G_G,G_C,G_G,G_C,G_C,G_G,G_C,G_G,G_C,G_G,G_G,G_C,G_G,G_G,G_G,C_C,C_C,G_C,C_C,G_C,G_C,G_C,G_C,G_C,C_C,C_C,G_G,G_G,G_C,C_C,G_G,G_G,C_C,G_C,G_G,G_C,G_C,G_C,G_C,G_G,G_G,G_C,G_G,G_G,C_C,G_C,G_C,G_G,C_C,C_C,G_G,G_C,G_G
6192_18210	G_A,G_G,A_A,G_A,G_G,A_A,G_G,G_G,G_A,G_A,G_G,A_A,g_g,G_G,g_g,g_g,G_A,g_a,G_G,G_A,G_A,G_G,G_A,G_A,G_A,G_A,G_A,G_G,G_G,A_A,g_a,G_A,G_G,g_g,G_G,A_A,G_G,G_A,G_A,G_A,G_G,G_G,G_G,g_g,a_a,G_A,G_G,G_G,g_a,g_a,G_G,g_a,g_a,G_A,G_A,A_A,G_A,A_A,G_G,a_a,A_A,G_G,G_A,G_G,g_g,G_A,G_A,G_G,G_A,g_g,G_A,G_G,G_G,G_A,A_A,g_g,G_A,G_A,-,G_A,G_G,A_A,G_G,G_A,G_G,G_G,G_G,G_A,G_A,A_A,G_A,A_A,G_A,A_A,G_A,G_A
7946_7287	T_C,T_C,T_T,T_C,T_C,T_T,T_C,T_T,T_T,T_T,T_C,T_C,T_T,T_T,C_C,T_C,T_C,T_T,T_C,C_C,T_T,T_C,T_C,T_T,T_C,T_C,C_C,T_T,C_C,T_C,T_T,T_C,T_T,C_C,T_T,T_C,T_T,T_C,T_T,T_T,T_C,T_C,T_C,T_T,C_C,T_C,T_C,T_C,T_C,T_C,T_C,T_C,T_T,T_T,T_T,T_C,T_C,T_C,T_C,T_C,T_T,T_C,C_C,T_C,T_C,T_C,T_T,T_T,T_C,T_C,T_T,T_C,T_T,T_C,T_T,T_C,T_T,T_C,C_C,T_T,T_C,T_C,T_T,C_C,T_C,T_C,T_T,T_T,T_T,T_C,T_C,T_C,T_C,C_C,T_T,T_T
554586_1470	C_C,C_C,C_C,C_C,C_C,C_C,C_C,C_C,T_C,C_C,C_C,C_C,C_C,C_C,C_C,C_C,C_C,C_C,T_T,C_C,C_C,C_C,T_T,T_C,T_C,T_C,C_C,T_C,T_C,T_C,T_C,C_C,T_C,T_C,T_C,T_T,T_C,T_C,T_C,T_C,T_C,T_C,C_C,C_C,C_C,T_C,C_C,C_C,C_C,C_C,T_C,C_C,C_C,T_C,C_C,C_C,T_C,T_C,C_C,C_C,T_C,T_C,T_T,C_C,T_T,C_C,T_T,T_C,C_C,C_C,C_C,C_C,C_C,C_C,T_C,T_T,C_C,T_C,C_C,C_C,T_C,C_C,T_C,T_C,C_C,T_C,C_C,C_C,C_C,T_T,C_C,C_C,C_C,T_C,C_C,T_C
12001_1879	C_C,C_C,C_C,T_C,T_C,C_C,T_C,C_C,C_C,C_C,T_C,C_C,T_T,C_C,T_C,C_C,C_C,C_C,T_C,C_C,C_C,C_C,T_C,C_C,C_C,C_C,C_C,T_C,T_C,T_C,T_T,C_C,T_C,C_C,T_C,T_C,C_C,C_C,T_T,C_C,C_C,T_C,C_C,C_C,C_C,T_C,C_C,C_C,C_C,C_C,T_C,C_C,C_C,C_C,T_C,C_C,C_C,C_C,C_C,C_C,C_C,T_C,C_C,T_C,T_T,C_C,T_C,C_C,C_C,C_C,C_C,T_C,C_C,C_C,C_C,C_C,T_C,C_C,C_C,C_C,T_C,C_C,T_C,T_T,C_C,C_C,T_C,T_C,T_C,C_C,C_C,C_C,T_T,C_C,C_C,T_C
537046_1329	T_G,T_G,T_G,T_G,T_G,T_G,G_G,G_G,T_G,T_G,T_G,T_G,g_g,T_G,T_G,T_G,T_T,T_G,T_T,t_t,T_T,T_G,T_G,T_G,T_T,T_G,t_t,T_T,T_T,T_G,t_t,T_G,G_G,G_G,G_G,G_G,G_G,T_G,T_G,G_G,T_G,T_T,G_G,t_t,T_G,T_G,T_G,T_G,T_G,T_G,t_g,G_G,T_G,G_G,G_G,T_G,T_G,T_G,T_G,G_G,G_G,T_T,T_G,T_G,T_G,T_G,G_G,T_T,G_G,T_T,T_G,T_G,G_G,T_G,T_T,t_t,G_G,t_g,T_T,T_G,G_G,T_G,G_G,T_T,g_g,T_G,G_G,T_T,T_G,T_G,T_G,T_G,T_G,T_G,T_G,T_G
13226_4469	G_A,G_A,G_A,G_G,G_A,G_A,G_A,G_G,G_A,G_G,G_G,G_A,A_A,G_A,G_A,G_A,G_A,G_G,G_G,A_A,G_A,G_A,G_A,G_A,G_G,G_G,G_A,G_A,G_A,G_G,G_G,G_A,G_G,G_A,G_G,G_G,G_G,G_A,G_A,G_A,G_G,G_G,G_G,A_A,G_A,G_A,G_G,A_A,G_A,G_G,G_A,G_A,G_A,G_G,G_A,G_A,G_G,G_G,G_A,A_A,G_G,G_A,G_G,G_G,G_A,G_A,G_A,G_A,G_A,G_G,G_G,G_G,G_A,G_G,G_G,G_A,G_A,A_A,G_G,G_G,G_A,A_A,G_A,G_G,G_G,G_G,G_A,G_A,G_A,G_A,G_A,G_G,G_A,G_A,G_G,G_A
2671_22194	t_t,T_A,t_t,T_A,T_T,A_A,T_A,T_T,T_A,A_A,T_T,T_A,T_T,T_A,T_T,T_T,T_A,t_a,T_A,t_t,A_A,T_A,T_T,T_A,T_A,T_A,T_T,A_A,T_T,T_T,A_A,T_T,t_a,t_t,T_A,t_t,a_a,T_T,a_a,T_A,a_a,T_T,T_T,t_t,a_a,T_A,T_A,T_T,T_T,T_T,T_A,T_T,t_a,T_A,T_T,T_A,T_T,t_t,T_A,t_t,T_A,T_T,T_T,a_a,t_t,T_A,T_A,A_A,T_T,T_A,A_A,T_A,A_A,A_A,A_A,T_A,T_A,t_t,T_T,A_A,T_A,t_t,a_a,t_t,T_A,T_T,T_A,A_A,T_A,T_A,T_A,T_A,T_A,T_T,a_a,T_A
15552_8404	T_G,T_T,T_G,T_G,G_G,T_T,G_G,G_G,T_G,T_G,T_G,T_G,T_G,T_G,G_G,T_T,T_T,T_T,T_G,T_T,T_T,T_T,T_G,T_G,T_G,T_G,T_G,G_G,T_G,T_G,T_T,T_T,T_T,T_G,T_G,T_G,T_T,T_G,G_G,T_G,T_G,T_G,G_G,G_G,T_G,T_T,T_G,T_G,T_T,T_T,T_T,T_G,T_G,T_G,T_T,G_G,T_G,T_G,G_G,T_T,T_G,G_G,T_T,T_T,T_T,T_T,T_T,T_G,G_G,T_G,G_G,T_G,G_G,T_T,T_G,G_G,T_G,G_G,T_G,T_T,T_G,G_G,G_G,T_G,T_G,T_G,T_T,T_G,T_G,T_G,T_G,T_G,T_G,T_T,T_G,G_G
18898_997	AAACCCATAAC_AAAC,AAACCCATAAC_AAAC,AAAC_AAAC,AAAC_AAAC,AAACCCATAAC_AAAC,AAACCCATAAC_AAAC,AAACCCATAAC_AAACCCATAAC,AAACCCATAAC_AAAC,AAACCCATAAC_AAACCCATAAC,AAAC_AAAC,AAACCCATAAC_AAACCCATAAC,AAACCCATAAC_AAACCCATAAC,AAACCCATAAC_AAAC,AAACCCATAAC_AAACCCATAAC,AAACCCATAAC_AAAC,AAACCCATAAC_AAAC,AAACCCATAAC_AAAC,AAACCCATAAC_AAACCCATAAC,AAACCCATAAC_AAAC,AAACCCATAAC_AAAC,AAACCCATAAC_AAAC,AAACCCATAAC_AAAC,AAAC…
70_210566	C_T,C_C,t_t,C_T,C_T,T_T,T_T,C_T,C_T,T_T,T_T,T_T,T_T,C_T,C_T,C_T,C_C,T_T,T_T,T_T,C_T,C_T,C_T,C_T,c_t,T_T,T_T,C_T,C_T,C_T,C_T,C_T,T_T,T_T,c_t,C_T,C_T,T_T,t_t,t_t,T_T,C_T,T_T,T_T,c_t,T_T,C_T,T_T,C_C,C_T,C_T,C_T,C_C,T_T,C_C,t_t,C_T,C_T,T_T,T_T,T_T,C_C,T_T,T_T,t_t,C_T,T_T,C_T,C_T,T_T,T_T,C_T,T_T,T_T,C_T,C_T,C_T,C_T,T_T,C_T,C_T,C_T,C_T,C_T,c_c,C_C,T_T,C_T,T_T,C_T,C_T,t_t,T_T,T_T,C_T,T_T
536403_1138	C_T,C_T,T_T,T_T,C_T,T_T,T_T,C_T,T_T,T_T,C_T,T_T,C_T,C_T,T_T,T_T,T_T,T_T,T_T,T_T,C_C,C_T,C_C,T_T,T_T,T_T,T_T,C_T,C_T,T_T,T_T,T_T,T_T,C_T,C_C,C_T,T_T,C_C,T_T,c_c,T_T,C_T,T_T,T_T,T_T,T_T,T_T,T_T,T_T,T_T,C_T,C_T,C_T,T_T,T_T,T_T,C_T,C_T,T_T,C_T,T_T,T_T,C_T,T_T,C_T,T_T,C_T,C_T,T_T,T_T,T_T,T_T,C_T,T_T,T_T,C_T,C_T,C_C,T_T,C_T,C_T,T_T,T_T,T_T,T_T,C_T,T_T,T_T,T_T,t_t,T_T,T_T,T_T,C_C,T_T,T_T
172_265993	t_t,T_T,T_T,T_T,A_A,T_A,T_T,t_t,T_T,T_A,T_T,T_T,T_T,a_a,T_A,T_T,T_T,t_t,t_t,A_A,T_A,t_t,T_T,-,T_T,a_a,t_t,T_A,T_T,T_T,T_T,T_T,T_T,T_A,t_t,T_T,T_T,T_T,T_T,T_A,T_T,T_T,t_a,T_T,t_t,T_A,T_T,T_T,t_t,T_T,T_T,T_T,T_T,t_t,T_T,T_A,t_t,t_t,T_T,T_A,a_a,T_T,T_T,t_a,T_A,T_T,T_T,A_A,T_T,T_T,a_a,T_A,t_t,T_A,T_T,t_t,a_a,T_A,T_T,T_T,T_T,t_t,a_a,-,T_A,t_t,T_T,T_T,T_T,T_T,T_T,T_T,T_A,t_t,T_T,T_T
21808_858	G_G,G_G,A_A,G_G,G_G,-,G_G,G_G,G_G,G_G,G_G,G_G,G_G,G_G,A_G,A_G,A_G,A_G,A_G,g_g,G_G,A_G,a_g,a_a,G_G,A_G,G_G,a_g,A_G,G_G,A_G,G_G,A_G,A_G,A_G,A_G,A_G,A_G,G_G,G_G,A_G,G_G,G_G,G_G,G_G,A_G,G_G,G_G,a_a,A_G,G_G,G_G,G_G,a_a,G_G,G_G,A_A,G_G,G_G,G_G,G_G,G_G,G_G,G_G,A_A,A_G,g_g,a_a,G_G,G_G,A_G,G_G,G_G,G_G,A_G,A_A,A_G,A_G,G_G,G_G,A_G,G_G,g_g,G_G,g_g,G_G,G_G,g_g,g_g,G_G,G_G,G_G,G_G,G_G,g_g,A_G
5154_28919	C_C,A_A,C_A,C_A,C_C,C_C,C_C,c_a,C_A,A_A,C_A,C_A,c_c,C_A,c_c,C_A,C_C,a_a,a_a,C_A,a_a,a_a,C_A,C_A,C_C,C_C,C_C,C_C,A_A,C_C,c_c,C_C,C_A,C_C,C_C,C_A,A_A,A_A,C_A,C_C,C_A,C_A,c_c,C_C,a_a,C_C,C_C,C_C,C_C,c_c,C_A,C_C,c_c,C_C,C_C,C_A,C_C,C_C,C_A,C_C,c_c,C_C,C_A,C_C,C_A,C_A,C_C,a_a,C_C,C_C,C_C,C_C,C_C,C_A,C_A,a_a,C_A,C_A,C_A,C_C,C_A,C_C,C_C,C_A,C_C,c_c,C_C,C_A,C_A,C_C,A_A,C_C,C_C,C_A,C_C,C_A
561100_322	T_C,C_C,T_C,C_C,C_C,T_T,C_C,T_C,T_C,T_C,T_C,T_T,C_C,C_C,T_C,T_C,C_C,T_T,T_C,C_C,T_C,T_C,T_T,T_T,T_C,T_T,T_T,T_T,T_C,T_C,T_C,C_C,T_C,T_C,T_C,T_T,C_C,T_C,C_C,T_C,C_C,T_C,C_C,T_C,T_T,C_C,T_C,T_T,T_C,T_C,C_C,T_C,T_C,T_T,T_T,T_T,T_C,T_T,T_C,T_T,T_C,C_C,C_C,T_C,T_C,T_C,T_T,T_C,T_T,T_C,T_C,T_C,T_T,C_C,T_C,T_C,C_C,T_C,T_C,T_T,C_C,T_T,C_C,C_C,C_C,T_T,T_C,C_C,C_C,T_T,T_T,T_T,C_C,C_C,T_T,T_C
1174_65383	g_g,G_A,G_G,G_G,G_G,G_G,G_G,G_G,G_G,G_G,G_A,G_G,G_G,g_g,G_G,G_G,G_G,G_G,g_g,G_A,G_G,G_G,G_G,G_G,G_G,g_g,G_G,A_A,G_A,G_A,G_A,G_A,g_g,G_G,G_G,G_G,G_G,G_A,G_G,A_A,G_A,G_G,G_A,G_G,A_A,G_G,G_A,G_A,G_A,G_A,G_G,G_G,G_G,G_A,G_G,G_G,G_G,G_G,g_g,A_A,G_G,G_G,g_a,G_G,G_A,G_A,G_G,G_A,G_A,G_G,G_G,G_G,G_A,g_g,g_g,G_A,G_G,G_G,G_G,G_G,G_G,G_G,G_G,G_G,G_G,G_G,G_A,G_A,G_G,G_G,G_A,g_g,G_G,G_G,G_A,G_G
531610_979	a_a,G_G,A_A,g_g,A_A,G_G,G_A,G_A,A_A,A_A,G_A,G_A,A_A,A_A,A_A,A_A,A_A,g_g,G_G,G_A,G_A,-,A_A,G_G,G_A,a_a,G_A,a_a,A_A,A_A,A_A,G_A,A_A,A_A,G_A,G_A,G_G,a_a,G_A,g_g,G_G,G_A,G_A,A_A,G_A,g_a,A_A,G_A,A_A,g_a,G_A,a_a,A_A,a_a,A_A,A_A,a_a,A_A,G_G,a_a,a_a,G_A,-,g_g,g_a,A_A,A_A,a_a,A_A,A_A,g_g,A_A,G_A,-,A_A,G_A,a_a,A_A,a_a,G_G,A_A,A_A,A_A,a_a,G_G,G_A,G_A,a_a,A_A,G_A,A_A,G_A,A_A,G_G,A_A,g_a
560_143878	T_C,T_T,T_C,T_C,C_C,T_C,C_C,T_C,T_C,C_C,T_C,T_C,T_C,T_T,C_C,C_C,T_C,T_T,T_C,C_C,C_C,T_C,T_C,T_C,T_C,T_C,C_C,T_C,T_C,T_C,C_C,C_C,c_c,C_C,C_C,C_C,T_T,t_c,T_C,T_T,C_C,C_C,T_T,C_C,T_T,C_C,T_C,T_C,C_C,T_C,T_C,c_c,T_C,C_C,T_T,T_C,C_C,T_C,C_C,T_C,T_C,T_C,T_T,T_C,C_C,c_c,C_C,T_C,C_C,T_C,T_C,T_C,T_C,C_C,T_C,T_C,T_C,T_C,C_C,T_C,C_C,C_C,C_C,C_C,C_C,C_C,C_C,T_C,C_C,C_C,C_C,T_T,T_C,T_T,C_C,T_C
2033_23583	G_A,G_A,G_A,G_A,G_G,A_A,G_A,G_G,G_A,A_A,G_G,G_A,G_G,G_A,G_G,G_G,G_A,G_A,G_A,G_G,A_A,G_A,G_G,G_A,G_A,G_A,G_G,A_A,G_G,G_G,A_A,G_G,G_A,G_G,G_A,G_A,A_A,G_G,A_A,G_A,G_A,G_G,G_G,G_G,G_A,G_A,G_A,G_G,G_G,G_G,G_A,G_G,G_A,G_A,G_G,G_A,G_G,G_G,G_A,G_G,G_A,G_G,G_G,G_A,G_A,G_A,G_A,A_A,G_G,G_A,A_A,G_A,A_A,A_A,A_A,G_A,G_A,G_G,G_G,A_A,G_A,G_G,A_A,G_G,G_A,G_G,G_A,A_A,G_A,G_A,G_A,G_A,G_A,G_G,A_A,G_A
2981_26253	T_C,T_T,T_C,T_T,T_C,T_T,T_T,C_C,T_T,T_T,T_T,T_C,T_C,T_T,T_T,T_C,T_C,T_T,T_T,T_T,T_C,T_C,C_C,T_C,C_C,T_T,T_T,T_C,T_T,T_T,T_C,T_C,T_C,T_C,T_C,T_C,T_T,C_C,T_T,T_C,C_C,T_C,T_C,T_T,T_C,T_C,T_T,T_T,T_C,T_T,T_T,C_C,C_C,T_T,T_T,T_T,T_C,C_C,C_C,T_T,T_C,T_C,T_T,T_T,T_T,T_C,C_C,T_T,C_C,T_C,T_C,T_T,T_C,T_T,T_T,T_C,T_T,T_C,T_C,T_T,T_T,T_T,T_C,T_T,T_T,T_C,T_C,T_C,T_T,T_T,T_C,T_T,T_C,T_T,T_C,T_T
9782_3937	T_G,g_g,G_G,T_G,G_G,T_G,T_T,T_G,T_T,t_t,G_G,G_G,T_G,T_T,T_G,T_G,T_T,T_G,T_G,T_G,T_G,G_G,T_G,T_G,G_G,T_G,T_G,t_g,T_T,T_T,T_G,T_T,T_T,T_G,T_T,T_T,T_G,T_G,G_G,T_T,T_T,T_G,T_G,G_G,T_G,G_G,T_G,T_G,T_T,G_G,G_G,T_T,T_T,g_g,T_G,T_T,T_G,t_g,G_G,G_G,T_G,G_G,T_G,T_G,T_G,G_G,t_g,G_G,T_G,T_G,T_T,T_T,G_G,T_T,T_T,t_g,t_t,T_G,T_G,T_T,t_g,T_T,T_G,T_G,T_G,T_T,T_G,T_G,T_G,T_T,T_G,T_T,T_G,T_G,T_T,T_G
4147_10060	G_C,g_c,g_c,c_c,G_C,G_G,G_C,C_C,G_C,G_G,G_G,G_G,g_g,G_G,c_c,c_c,G_C,G_C,G_G,G_G,g_g,C_C,G_G,G_C,G_C,g_g,C_C,G_G,G_G,G_G,G_C,G_C,G_G,G_G,G_G,G_G,g_c,G_G,G_C,G_C,G_G,G_C,C_C,C_C,C_C,G_C,G_C,G_C,G_C,G_G,g_g,C_C,C_C,G_G,C_C,G_G,g_g,G_C,G_G,c_c,g_g,g_g,G_G,c_c,g_g,G_C,G_G,G_G,c_c,G_C,g_c,g_c,G_C,G_G,G_C,g_g,c_c,G_C,G_C,G_G,G_G,C_C,G_C,G_G,c_c,c_c,G_C,C_C,g_g,G_G,G_C,c_c,g_g,G_G,G_G,G_C
4261_18055	A_A,G_G,A_A,G_A,G_A,G_A,G_A,G_G,A_A,G_A,A_A,G_G,g_g,g_g,A_A,G_G,G_A,G_G,A_A,A_A,G_A,G_G,G_G,G_G,A_A,G_G,G_A,A_A,G_A,G_A,g_a,G_A,G_A,G_A,G_G,G_G,G_A,g_a,G_A,G_A,G_G,G_A,G_G,G_A,A_A,G_G,G_G,G_A,G_G,g_g,G_A,G_A,A_A,G_A,G_G,A_A,G_A,A_A,G_A,g_g,G_A,G_A,G_A,G_G,G_A,G_A,G_G,G_G,G_G,G_A,G_G,G_G,A_A,G_G,G_A,G_A,G_A,G_G,G_G,G_A,g_g,G_G,G_G,A_A,G_A,A_A,A_A,G_G,G_A,G_G,G_A,G_G,G_A,G_G,g_g,G_A
71_110933	TAAA_TAAAAA,TAAA_TAAAAA,TAAA_TAAAAA,TAAA_TAAA,TAAAAA_TAAAAA,TAAA_TAAAAA,TAAAAA_TAAAAA,TAAAAA_TAAAAA,TAAA_TAAAAA,TAAA_TAAAAA,TAAAAA_TAAAAA,TAAA_TAAAAA,TAAAAA_TAAAAA,TAAAAA_TAAAAA,TAAA_TAAA,TAAA_TAAAAA,TAAAAA_TAAAAA,TAAA_TAAA,TAAA_TAAAAA,TAAA_TAAA,TAAA_TAAA,TAAA_TAAAAA,TAAAAA_TAAAAA,TAAA_TAAAAA,TAAA_TAAAAA,TAAA_TAAAAA,TAAA_TAAAAA,TAAA_TAAA,TAAA_TAAA,TAAAAA_TAAAAA,TAAAAA_TAAAAA,TAAAAA_TAAAAA,TAAAAA_…
2616_11019	a_a,A_A,a_a,G_A,A_A,a_a,G_A,A_A,G_A,A_A,a_a,A_A,G_A,A_A,A_A,A_A,A_A,A_A,G_A,A_A,A_A,a_a,G_G,G_A,g_g,G_A,G_A,A_A,G_G,G_G,g_g,A_A,G_A,G_A,G_A,G_G,g_g,G_A,G_G,G_A,G_A,A_A,G_A,A_A,A_A,G_A,A_A,A_A,A_A,a_a,A_A,A_A,G_A,G_G,G_A,A_A,g_g,G_A,a_a,A_A,G_A,G_A,G_G,a_a,G_G,A_A,G_G,g_g,G_A,A_A,A_A,A_A,A_A,A_A,G_A,G_G,a_a,G_A,a_a,A_A,G_A,A_A,G_A,G_A,A_A,G_G,G_A,A_A,G_A,G_G,A_A,G_A,G_A,G_A,A_A,G_A
1680_42966	G_A,G_A,G_G,G_A,G_G,g_g,G_A,g_a,G_A,G_A,G_G,G_G,a_a,G_G,g_g,G_G,G_G,G_G,G_G,G_G,G_A,G_A,G_G,g_a,G_G,g_g,G_G,G_G,G_G,G_A,G_G,G_A,G_G,G_G,G_A,g_a,A_A,G_A,G_A,G_A,G_A,G_G,G_A,g_g,G_G,G_A,G_A,G_A,G_G,G_G,a_a,G_G,G_G,A_A,G_A,G_G,G_A,g_g,G_G,G_G,G_A,G_G,G_G,G_A,G_A,g_a,G_A,g_a,G_G,G_G,G_A,G_A,A_A,G_G,G_G,G_G,a_a,G_A,G_G,G_A,G_A,g_a,A_A,G_G,G_A,g_g,G_A,G_G,G_A,a_a,g_a,G_A,G_A,G_G,G_A,g_g
128_236123	T_T,G_G,G_T,G_G,t_t,G_G,T_T,t_t,g_t,T_T,G_G,G_T,G_T,G_T,T_T,T_T,G_T,T_T,G_T,G_T,t_t,G_T,t_t,G_G,T_T,G_T,G_T,T_T,T_T,G_G,G_T,T_T,T_T,T_T,G_T,T_T,T_T,G_T,G_T,g_g,G_T,G_G,t_t,G_T,T_T,G_T,T_T,T_T,G_T,G_T,G_G,g_t,T_T,g_t,G_G,G_G,G_G,T_T,T_T,T_T,G_T,G_T,T_T,T_T,G_T,G_T,G_T,G_T,G_T,T_T,G_T,T_T,T_T,G_T,G_G,G_T,T_T,T_T,T_T,G_T,T_T,T_T,T_T,G_T,T_T,T_T,G_T,G_T,T_T,T_T,T_T,T_T,T_T,G_T,T_T,T_T
4963_17859	T_T,C_T,C_T,C_C,T_T,C_C,T_T,c_c,T_T,T_T,C_C,C_C,T_T,c_t,C_T,C_T,c_t,C_C,C_C,T_T,T_T,T_T,C_T,C_T,c_c,c_c,c_t,C_T,c_c,C_C,C_C,T_T,C_T,C_T,C_C,C_C,C_T,C_T,C_T,C_C,C_T,C_C,C_C,T_T,C_T,C_T,C_T,C_T,C_T,c_c,C_T,T_T,C_T,C_T,C_T,C_C,C_C,C_C,T_T,T_T,T_T,t_t,C_C,c_c,C_T,C_T,C_T,T_T,C_T,C_C,c_c,c_c,T_T,C_C,C_C,t_t,C_T,T_T,C_T,C_C,C_T,T_T,C_T,c_c,C_T,C_C,t_t,C_T,T_T,C_T,T_T,C_C,C_T,c_t,c_c,C_T
2337_27991	C_C,C_C,C_C,C_C,C_C,C_C,C_C,C_C,T_C,c_c,C_C,C_C,c_c,C_C,C_C,C_C,C_C,c_c,T_T,C_C,C_C,C_C,T_T,T_C,T_C,T_T,C_C,T_C,T_C,t_c,t_t,c_c,T_C,T_C,t_t,T_T,T_C,T_C,T_C,T_C,T_C,T_C,c_c,C_C,c_c,T_C,T_C,C_C,C_C,T_C,t_t,C_C,C_C,c_c,C_C,C_C,T_C,T_C,C_C,C_C,t_c,T_C,T_T,C_C,T_C,C_C,T_T,T_C,C_C,C_C,C_C,C_C,C_C,c_c,T_C,T_T,C_C,T_C,C_C,c_c,T_C,C_C,T_C,t_c,C_C,T_C,C_C,C_C,C_C,T_T,C_C,C_C,C_C,T_C,C_C,T_C
551354_604	A_A,G_A,A_A,A_A,g_a,A_A,g_a,A_A,G_A,G_G,G_A,G_A,A_A,A_A,G_A,A_A,A_A,A_A,A_A,A_A,A_A,G_A,A_A,G_A,G_A,G_A,A_A,G_A,a_a,A_A,A_A,G_A,A_A,A_A,A_A,A_A,A_A,A_A,A_A,A_A,A_A,A_A,A_A,G_A,A_A,G_G,A_A,A_A,A_A,A_A,A_A,G_A,G_A,G_A,a_a,A_A,g_a,G_A,A_A,a_a,A_A,A_A,A_A,A_A,A_A,g_a,G_A,g_g,A_A,G_G,A_A,G_A,A_A,G_G,G_A,A_A,G_G,G_A,A_A,A_A,A_A,A_A,G_A,a_a,G_A,G_A,A_A,G_A,A_A,A_A,A_A,A_A,G_A,A_A,a_a,A_A
48940_429	G_G,G_G,G_C,G_C,C_C,G_C,c_c,C_C,G_C,C_C,G_C,G_C,G_C,G_C,C_C,C_C,C_C,G_C,G_C,C_C,G_G,G_C,C_C,G_C,G_C,G_G,c_c,G_C,G_C,G_G,G_C,C_C,G_C,C_C,g_g,C_C,G_C,G_C,G_C,G_G,C_C,G_C,G_G,C_C,g_g,c_c,g_c,G_C,C_C,G_C,C_C,C_C,G_C,c_c,G_G,G_C,C_C,G_C,C_C,G_C,G_C,G_C,G_G,G_C,g_c,G_C,C_C,G_C,G_C,G_C,C_C,G_C,G_C,C_C,G_C,G_C,G_C,C_C,C_C,G_C,C_C,c_c,C_C,G_C,C_C,C_C,C_C,G_C,C_C,C_C,C_C,G_C,G_C,G_G,c_c,G_C
6026_28560	T_C,T_T,T_C,T_C,C_C,T_C,T_C,T_C,T_C,C_C,T_C,T_C,T_C,T_T,C_C,c_c,T_C,T_C,T_C,C_C,t_t,T_C,C_C,T_C,T_C,T_C,C_C,T_C,T_C,t_t,T_C,C_C,T_C,C_C,T_T,C_C,t_t,c_c,T_C,T_T,C_C,T_C,T_T,C_C,T_T,C_C,T_C,T_C,C_C,T_C,T_C,C_C,T_C,C_C,T_T,T_C,T_C,T_C,C_C,T_C,T_C,T_C,T_T,T_C,T_C,T_C,C_C,T_C,T_C,T_C,T_C,T_C,T_C,c_c,T_C,T_C,T_C,C_C,c_c,T_C,C_C,C_C,C_C,T_C,C_C,C_C,C_C,T_C,C_C,C_C,C_C,T_C,T_C,T_T,C_C,T_C
537237_343	T_G,G_G,T_G,T_G,T_T,T_G,T_G,T_G,T_G,T_T,T_G,T_G,T_G,G_G,T_T,T_T,T_G,G_G,T_G,T_T,G_G,T_G,T_G,T_G,T_G,T_G,T_T,T_G,T_G,G_G,T_G,T_T,T_G,T_T,G_G,T_T,T_G,T_G,T_G,G_G,T_T,T_G,G_G,T_T,G_G,T_T,T_G,T_G,T_T,T_G,T_G,T_T,T_G,T_T,G_G,T_G,T_T,T_G,T_T,T_G,T_G,T_G,G_G,T_G,T_G,T_G,T_T,T_G,T_G,T_G,T_G,T_G,T_G,T_T,t_g,T_G,t_g,T_G,T_T,T_G,T_T,T_T,T_T,T_G,T_T,T_T,T_T,T_G,T_T,T_T,T_T,G_G,T_G,G_G,T_T,T_G
791_14391	A_G,A_G,G_G,A_G,A_G,G_G,A_G,A_G,A_G,G_G,A_G,A_G,A_A,G_G,A_A,A_G,A_G,G_G,A_G,A_A,G_G,A_G,A_G,A_G,A_G,A_G,A_A,G_G,A_A,A_A,G_G,A_A,G_G,A_A,G_G,A_G,G_G,A_A,G_G,G_G,A_G,A_G,A_A,G_G,A_A,A_G,A_G,A_A,A_G,A_G,A_G,a_a,G_G,A_G,A_G,A_G,A_A,a_a,A_G,A_G,g_g,A_G,A_A,A_G,A_G,A_G,G_G,g_g,A_G,A_G,g_g,A_G,G_G,A_G,G_G,A_G,A_G,A_A,A_A,G_G,A_G,A_A,g_g,a_a,A_G,A_G,G_G,G_G,A_G,A_G,A_G,A_G,A_G,A_A,G_G,G_G
2839_39916	T_C,c_c,C_C,T_C,T_C,T_C,C_C,T_C,C_C,t_t,T_C,T_C,T_C,C_C,t_c,T_C,C_C,C_C,c_c,T_T,C_C,T_C,T_C,C_C,T_C,T_C,T_C,T_T,T_C,T_C,T_C,C_C,C_C,T_T,C_C,T_C,T_C,C_C,T_T,T_T,C_C,T_C,T_C,C_C,t_c,C_C,T_C,C_C,C_C,C_C,T_C,t_t,C_C,c_c,C_C,T_C,C_C,C_C,C_C,C_C,T_T,T_C,T_T,t_t,C_C,T_C,T_C,C_C,C_C,C_C,T_C,C_C,T_C,c_c,T_C,c_c,C_C,C_C,C_C,C_C,T_C,C_C,C_C,C_C,T_T,C_C,T_C,C_C,T_C,T_C,T_C,C_C,T_C,T_C,T_C,C_C
19114_1506	C_A,C_A,A_A,A_A,C_C,a_a,C_A,C_C,C_C,A_A,C_A,A_A,A_A,a_a,C_A,A_A,A_A,a_a,c_c,C_A,C_A,C_A,C_A,C_A,A_A,C_C,C_A,C_C,C_A,C_A,A_A,C_A,C_A,c_a,C_A,C_A,C_C,C_C,A_A,C_A,c_c,C_A,C_A,A_A,C_C,C_A,C_A,A_A,A_A,A_A,a_a,A_A,a_a,A_A,C_C,a_a,A_A,A_A,c_a,a_a,a_a,A_A,A_A,C_A,C_A,C_C,A_A,A_A,C_A,A_A,C_A,c_a,A_A,c_c,C_C,a_a,A_A,C_A,A_A,A_A,A_A,C_A,C_A,C_A,A_A,C_A,a_a,C_A,A_A,C_A,C_A,a_a,A_A,C_A,C_A,C_A
33319_800	G_C,C_C,G_C,G_G,G_G,G_C,G_C,G_G,G_C,G_G,G_C,C_C,G_G,G_C,G_G,G_G,G_G,G_C,G_C,G_G,C_C,G_C,G_G,G_G,G_C,G_C,G_G,G_C,c_c,C_C,G_C,G_G,G_C,g_c,C_C,G_G,G_C,G_C,G_G,C_C,G_G,G_C,G_C,G_G,C_C,G_G,G_G,G_C,G_C,G_C,G_G,G_G,C_C,G_C,C_C,G_C,G_G,G_C,G_G,G_C,G_C,G_C,C_C,G_C,G_C,G_C,G_G,G_C,G_C,G_C,G_C,G_C,G_C,G_G,G_C,G_C,G_G,G_G,G_G,G_C,G_G,G_G,G_G,G_C,G_G,G_C,G_G,G_C,G_G,G_G,g_g,G_G,G_C,C_C,G_G,G_G
4737_17392	C_C,C_C,C_A,c_c,C_A,C_C,A_A,a_a,C_C,C_C,C_C,C_C,C_A,C_C,C_C,C_A,A_A,C_C,C_A,C_C,c_c,C_C,C_A,C_A,C_A,C_C,C_A,C_C,C_C,A_A,C_C,C_A,A_A,c_a,C_A,c_c,c_c,C_A,c_c,C_C,a_a,C_C,c_c,C_C,C_A,C_C,C_A,C_C,C_C,C_C,C_C,C_A,C_C,c_c,C_A,C_C,C_A,C_A,c_c,C_C,C_C,c_c,C_A,C_A,C_A,C_C,C_C,C_A,C_C,C_C,C_A,c_c,C_A,C_A,a_a,c_c,C_C,C_C,C_C,c_c,c_c,a_a,C_C,c_c,C_A,C_C,A_A,C_C,a_a,C_C,C_A,C_C,C_C,A_A,C_C,C_C
2369_16060	c_a,a_a,C_A,C_A,C_A,C_A,c_c,C_A,C_C,C_A,C_A,C_C,A_A,c_a,C_C,c_a,C_A,C_A,C_C,C_C,c_a,C_A,C_C,C_C,C_C,C_C,A_A,c_c,C_C,c_a,C_C,c_c,C_A,C_C,C_A,C_A,c_c,C_C,C_A,c_a,c_a,c_c,C_C,A_A,C_C,C_C,C_C,C_C,c_a,C_C,C_A,C_C,C_C,C_A,C_A,C_C,a_a,C_C,C_C,A_A,C_A,C_C,C_A,C_A,a_a,C_A,A_A,C_A,C_A,C_C,C_A,C_A,A_A,c_c,C_C,C_C,C_A,C_A,C_A,c_a,c_a,a_a,a_a,C_C,C_C,C_C,A_A,C_A,A_A,A_A,C_A,A_A,c_c,C_A,C_A,C_C
2812_9647	G_G,A_A,g_g,G_G,g_g,G_A,g_a,A_A,G_G,G_A,g_g,G_A,g_g,G_G,g_a,A_A,g_g,-,A_A,G_G,a_a,A_A,A_A,G_A,G_G,G_A,g_g,g_a,G_A,a_a,g_a,G_A,A_A,G_A,a_a,g_a,g_g,G_A,g_g,G_A,G_A,G_A,A_A,G_A,g_a,a_a,G_A,G_G,A_A,G_A,G_G,G_A,G_G,g_g,G_A,g_a,A_A,G_A,g_g,g_g,G_A,G_G,A_A,G_G,G_G,-,G_G,G_G,g_g,g_g,G_A,A_A,A_A,g_g,G_A,G_G,G_A,G_A,G_A,g_g,G_A,G_G,A_A,A_A,G_G,G_A,A_A,G_A,G_G,G_G,G_A,G_G,G_A,A_A,G_A,G_G
32924_1409	T_A,A_A,a_a,T_A,T_A,A_A,T_A,A_A,A_A,T_T,T_T,A_A,T_T,T_A,a_a,A_A,T_T,A_A,T_A,T_A,A_A,T_A,T_A,T_A,a_a,A_A,T_A,T_A,A_A,A_A,A_A,T_A,t_a,A_A,T_A,A_A,A_A,T_A,t_t,T_T,T_A,T_T,T_A,T_T,T_A,T_A,A_A,T_A,t_a,A_A,T_A,A_A,A_A,T_A,A_A,A_A,a_a,T_A,T_A,T_T,t_t,A_A,t_t,t_t,A_A,T_A,A_A,T_A,t_a,A_A,T_A,A_A,t_t,A_A,A_A,T_A,A_A,A_A,A_A,T_T,T_T,A_A,T_T,T_A,a_a,A_A,t_t,T_A,t_t,t_t,T_A,A_A,T_A,T_A,A_A,A_A
4975_22766	C_A,A_A,A_A,C_A,a_a,C_A,C_C,C_A,C_C,C_A,C_A,A_A,C_C,C_C,C_A,C_A,C_C,C_A,C_A,C_A,C_A,a_a,C_A,C_A,-,C_A,a_a,C_A,C_C,C_C,C_A,c_c,c_c,c_a,c_c,C_C,C_A,C_A,A_A,C_C,c_c,c_a,C_A,A_A,C_A,A_A,C_A,C_A,C_C,-,A_A,C_C,C_C,c_a,C_A,c_c,C_A,C_A,a_a,C_A,c_a,a_a,C_A,C_A,C_A,A_A,c_c,A_A,C_A,C_A,C_C,C_C,C_A,c_c,C_C,C_A,c_c,C_A,C_A,C_C,C_A,C_C,C_A,c_c,c_a,c_c,C_A,C_A,A_A,C_C,C_A,C_C,C_A,C_A,C_C,C_A
477_111179	G_T,G_G,T_T,T_T,T_T,G_T,t_t,G_G,T_T,g_t,T_T,G_T,G_T,T_T,G_T,G_G,T_T,T_T,G_G,T_T,G_G,G_G,G_G,G_T,t_t,G_T,g_t,g_g,G_T,G_T,g_t,G_T,G_G,G_T,G_G,G_T,G_T,G_T,t_t,G_T,G_T,G_T,G_T,G_G,G_T,G_T,G_T,T_T,G_G,G_T,T_T,G_T,T_T,T_T,G_T,G_T,G_G,G_T,G_T,T_T,G_T,T_T,G_G,T_T,T_T,G_T,T_T,t_t,G_G,G_T,G_T,G_G,G_G,T_T,G_T,t_t,t_t,G_T,G_T,T_T,G_T,G_T,g_g,g_g,g_g,G_T,g_g,G_T,G_T,T_T,G_T,T_T,G_T,G_G,G_G,G_T
616_170084	A_T,A_A,A_A,A_A,A_A,A_T,A_T,t_t,A_A,a_a,A_A,A_T,a_a,A_A,a_t,A_T,A_A,A_T,t_t,A_A,a_a,A_T,T_T,A_T,A_A,A_T,A_A,A_A,a_a,A_T,A_A,A_A,T_T,A_T,T_T,A_T,A_T,T_T,a_a,a_a,t_t,A_T,A_T,A_T,A_T,A_T,A_A,A_A,T_T,A_T,A_A,A_T,A_A,A_A,A_T,A_T,t_t,A_T,A_T,A_A,A_T,a_a,A_T,A_A,a_a,A_T,A_A,a_a,A_T,a_a,A_A,A_T,A_T,A_A,A_T,A_A,t_t,A_A,A_A,A_A,A_T,A_A,t_t,A_T,A_A,A_T,A_T,A_A,A_A,a_a,t_t,A_A,t_t,A_T,A_T,A_A
50892_228	T_G,T_T,T_T,T_T,T_G,T_G,G_G,T_G,G_G,T_T,G_G,G_G,T_G,G_G,T_G,T_G,T_G,G_G,T_G,T_T,T_G,T_G,G_G,G_G,G_G,G_G,T_G,-,T_G,G_G,G_G,G_G,T_G,G_G,T_G,T_G,T_G,T_T,T_G,-,G_G,G_G,G_G,G_G,t_g,T_T,G_G,G_G,G_G,G_G,T_G,G_G,T_T,T_T,G_G,G_G,G_G,T_G,T_T,G_G,T_T,T_G,G_G,T_T,G_G,T_G,T_G,G_G,G_G,T_G,T_G,T_G,G_G,T_G,T_G,G_G,T_T,T_G,T_G,T_G,T_T,T_G,T_T,T_G,G_G,T_T,T_G,G_G,T_G,T_T,T_T,T_G,T_G,T_G,T_T,G_G
48149_834	G_G,G_T,G_G,G_G,G_T,G_G,G_T,G_G,G_G,G_G,G_G,G_G,G_G,G_G,G_T,G_G,G_G,G_T,G_G,G_G,G_T,G_G,G_G,G_T,G_T,G_G,G_G,G_T,G_G,G_G,G_G,G_G,G_T,G_G,T_T,G_G,G_G,G_G,G_G,G_G,G_T,G_G,G_G,G_G,G_G,G_G,G_G,G_T,G_G,G_T,G_T,G_G,G_G,G_G,G_T,G_G,G_G,G_G,G_T,G_T,G_G,G_T,G_G,G_T,G_T,G_G,G_T,G_G,G_T,T_T,G_G,G_G,G_G,G_T,G_G,G_G,G_G,G_G,G_T,G_G,G_T,G_G,T_T,G_T,G_G,G_T,G_G,G_T,G_G,G_G,G_G,G_T,G_G,G_G,G_T,G_G
5103_7698	G_C,G_C,G_G,G_C,G_C,G_C,C_C,G_C,C_C,G_G,G_G,C_C,G_C,C_C,G_C,G_C,G_C,C_C,G_C,G_G,G_C,C_C,C_C,C_C,C_C,C_C,C_C,G_G,G_G,g_c,G_C,G_C,G_C,C_C,C_C,G_C,C_C,g_c,C_C,G_G,G_C,C_C,G_C,C_C,G_G,C_C,G_C,G_C,G_C,G_C,G_C,C_C,G_C,G_G,C_C,C_C,C_C,C_C,G_G,G_C,G_G,G_C,G_C,G_G,G_C,G_C,G_C,C_C,C_C,C_C,G_C,G_C,G_C,C_C,G_C,G_C,G_G,C_C,C_C,G_C,G_C,G_C,G_G,C_C,C_C,G_C,G_G,-,G_C,G_G,G_G,C_C,c_c,C_C,G_G,C_C
44038_688	G_T,T_T,G_T,T_T,G_G,G_T,T_T,G_T,T_T,G_T,G_T,T_T,g_t,G_G,T_T,G_T,G_G,G_T,G_T,T_T,G_T,T_T,T_T,T_T,G_T,G_T,T_T,G_G,G_T,G_T,T_T,T_T,G_T,G_T,G_T,g_t,G_T,G_T,T_T,G_T,T_T,G_T,G_T,T_T,G_T,T_T,G_T,G_T,T_T,G_T,T_T,G_T,T_T,T_T,G_T,T_T,T_T,T_T,G_G,G_G,G_T,G_T,G_T,G_T,G_T,G_T,G_T,G_G,G_G,T_T,T_T,G_T,G_G,T_T,T_T,G_G,G_T,T_T,G_T,G_G,G_T,G_T,T_T,T_T,G_T,T_T,T_T,G_G,g_t,G_T,T_T,G_G,G_G,T_T,g_t,T_T
2803_16128	T_A,T_A,T_T,T_T,T_T,T_T,T_T,T_T,T_T,t_t,T_A,T_T,T_T,T_T,T_T,t_t,T_T,T_T,T_T,t_a,T_T,T_T,T_T,T_T,T_T,T_T,T_T,A_A,T_A,T_A,T_A,T_A,T_T,T_T,T_T,T_T,t_t,t_t,T_T,A_A,a_a,T_T,T_T,T_T,A_A,T_T,T_A,T_A,T_A,t_a,T_T,T_T,T_T,T_A,T_T,T_T,T_T,T_T,T_A,T_A,T_T,T_T,T_A,T_T,t_a,T_A,T_T,T_A,T_A,T_T,T_T,T_T,T_A,T_T,T_T,T_A,T_T,T_T,T_T,T_T,T_T,t_t,t_t,T_T,T_T,T_T,T_A,t_a,T_T,T_T,T_A,T_T,T_T,T_T,T_A,T_T
14227_4270	T_G,T_T,T_G,T_G,T_G,T_T,T_G,T_G,T_G,T_G,T_G,T_T,T_G,T_G,T_G,G_G,T_G,T_T,G_G,T_G,T_T,T_G,T_T,T_G,T_T,T_G,T_G,T_G,T_T,T_T,T_G,T_G,T_G,T_G,T_T,T_T,G_G,G_G,T_G,T_G,T_G,G_G,G_G,T_G,T_T,T_G,T_G,T_G,T_G,T_G,T_G,T_G,T_G,T_G,T_T,T_T,T_G,T_T,T_G,T_G,T_T,T_G,T_T,T_T,T_G,T_G,T_T,T_G,T_T,T_T,T_G,G_G,G_G,T_T,T_G,G_G,T_G,T_G,T_G,T_G,T_G,T_T,T_T,T_T,G_G,T_G,G_G,T_T,T_G,T_T,T_G,T_T,T_G,T_T,T_T,T_G
4717_12279	C_T,C_C,C_C,C_T,C_T,C_T,C_C,C_C,C_T,C_T,C_C,C_T,C_T,t_t,C_C,C_C,C_C,C_C,C_T,c_c,C_T,C_C,C_C,C_C,c_c,C_C,C_C,C_T,C_C,C_C,C_C,C_C,T_T,c_t,C_T,c_t,C_C,C_T,c_t,T_T,C_C,C_T,C_T,C_C,C_C,C_T,C_C,C_T,C_C,C_T,C_T,t_t,c_c,C_T,C_T,C_T,T_T,C_C,C_C,C_C,t_t,C_C,C_T,C_C,C_T,c_t,C_T,C_T,T_T,C_C,C_C,c_c,C_C,C_T,C_T,C_C,C_C,C_C,C_T,C_T,C_C,C_C,C_C,C_C,C_T,C_C,C_C,t_t,C_C,C_T,c_t,c_c,T_T,C_C,T_T,C_T
15_265944	c_c,C_C,C_C,A_C,A_C,A_A,C_C,C_C,C_C,C_C,A_C,A_C,C_C,C_C,C_C,C_C,C_C,A_C,A_C,C_C,C_C,C_C,a_a,A_C,C_C,A_C,C_C,A_C,C_C,C_C,C_C,C_C,a_c,A_C,C_C,C_C,c_c,C_C,A_C,C_C,C_C,C_C,C_C,C_C,C_C,C_C,A_C,A_A,A_C,A_C,C_C,C_C,A_C,C_C,C_C,A_C,A_A,A_C,A_C,c_c,C_C,C_C,A_C,C_C,A_A,C_C,C_C,A_C,C_C,C_C,C_C,C_C,C_C,C_C,C_C,A_C,C_C,C_C,A_C,C_C,C_C,C_C,C_C,A_C,C_C,C_C,c_c,a_c,A_C,A_C,A_C,A_C,C_C,C_C,A_C,A_C
15504_22081	c_c,C_C,C_T,C_T,C_C,C_C,c_c,T_T,C_C,C_C,C_T,C_C,T_T,C_T,C_T,C_T,C_T,T_T,C_T,C_T,C_C,C_C,C_C,T_T,C_C,c_c,T_T,C_C,C_C,C_C,C_C,C_C,C_C,t_t,C_T,C_C,C_C,C_T,C_C,C_C,C_T,C_C,C_T,C_T,C_C,C_T,c_c,C_C,C_T,C_T,C_C,C_T,C_T,c_c,C_T,C_T,C_T,C_C,C_C,C_T,C_C,C_C,C_C,C_T,C_C,C_T,C_T,C_C,C_T,C_C,C_T,T_T,C_C,C_C,C_C,C_C,t_t,C_C,C_T,C_C,C_C,T_T,T_T,C_C,C_C,C_T,T_T,C_T,C_T,C_T,C_C,T_T,C_T,C_C,C_T,T_T
9523_3988	A_G,G_G,G_G,G_G,A_A,A_G,A_A,G_G,A_G,A_G,G_G,g_g,A_G,A_G,a_g,A_G,g_g,G_G,g_g,A_G,A_A,A_G,A_G,A_G,A_G,A_G,A_G,G_G,A_G,A_A,A_G,A_G,A_A,G_G,A_A,A_G,A_G,g_g,G_G,A_G,G_G,A_G,G_G,G_G,a_a,a_g,G_G,a_g,A_A,A_A,G_G,A_G,A_G,G_G,G_G,G_G,G_G,G_G,a_g,A_G,A_G,A_G,A_G,G_G,A_G,A_G,G_G,G_G,A_G,A_G,A_G,G_G,A_G,a_a,A_G,A_G,g_g,A_G,A_A,G_G,A_A,G_G,G_G,a_g,A_A,G_G,G_G,G_G,A_G,A_A,A_G,g_g,A_G,A_G,A_G,A_A
4441_5273	A_A,a_a,g_a,a_a,A_A,G_G,G_A,a_a,G_A,G_A,g_a,G_G,A_A,G_A,G_A,A_A,G_A,G_A,G_A,G_G,G_A,A_A,A_A,G_G,a_a,G_A,G_G,A_A,A_A,A_A,a_a,a_a,A_A,A_A,G_A,A_A,A_A,a_a,G_A,a_a,g_g,G_A,A_A,g_a,G_A,G_A,A_A,G_A,a_a,A_A,A_A,G_A,A_A,A_A,G_A,G_A,g_a,G_A,G_A,A_A,a_a,a_a,G_A,G_A,A_A,A_A,A_A,a_a,G_A,A_A,G_G,g_g,A_A,G_A,G_A,A_A,a_a,G_A,g_g,A_A,G_A,A_A,A_A,A_A,a_a,A_A,G_A,A_A,A_A,A_A,A_A,G_A,G_G,A_A,G_A,G_G
69_641929	C_C,T_C,c_c,C_C,T_C,C_C,T_C,C_C,T_C,T_T,T_C,C_C,C_C,C_C,T_C,C_C,C_C,C_C,C_C,C_C,C_C,T_C,C_C,T_C,T_C,C_C,C_C,c_c,C_C,T_C,C_C,T_C,C_C,C_C,C_C,C_C,c_c,C_C,C_C,C_C,C_C,C_C,C_C,t_t,C_C,T_T,C_C,C_C,C_C,c_c,C_C,T_C,T_C,T_T,C_C,C_C,T_C,T_T,C_C,C_C,C_C,C_C,C_C,C_C,C_C,t_c,T_C,T_C,C_C,T_T,C_C,T_C,C_C,T_C,T_C,T_C,T_T,T_C,C_C,C_C,C_C,C_C,T_C,c_c,T_C,T_C,C_C,T_C,C_C,C_C,C_C,C_C,T_C,C_C,C_C,C_C
16088_7375	G_A,G_G,G_A,A_A,A_A,G_G,G_G,G_G,G_A,A_A,G_G,G_A,A_A,G_A,A_A,A_A,A_A,G_G,G_A,G_A,G_G,G_G,G_A,A_A,G_A,G_G,G_A,G_A,G_A,G_G,G_A,A_A,G_G,G_A,G_G,A_A,G_A,G_G,A_A,G_G,A_A,G_A,G_A,A_A,G_G,A_A,A_A,G_A,G_A,G_G,A_A,G_G,G_G,G_A,G_G,G_A,G_A,G_A,A_A,G_G,G_A,G_A,G_G,G_A,G_A,G_A,G_A,G_A,G_A,G_A,G_A,G_A,G_A,G_A,G_G,G_A,A_A,G_G,G_A,G_A,G_G,G_A,A_A,G_A,A_A,G_A,A_A,G_A,A_A,A_A,G_A,G_A,G_G,G_G,G_A,A_A
4384_19922	G_A,g_a,G_A,G_A,A_A,g_g,G_A,G_G,g_g,G_A,a_a,G_A,A_A,G_A,g_a,G_A,G_G,G_A,G_G,g_g,A_A,G_A,G_G,G_G,G_G,g_g,G_G,G_A,a_a,G_G,G_A,A_A,G_G,G_A,G_G,G_G,G_A,g_a,G_A,A_A,g_a,g_g,A_A,G_G,g_g,G_A,G_A,G_A,G_G,G_A,G_A,G_G,G_A,A_A,G_G,G_A,g_g,G_G,G_G,g_g,G_A,g_a,G_A,G_A,G_A,G_G,G_G,a_a,g_g,G_G,G_A,-,G_G,G_G,G_A,G_G,A_A,G_A,G_A,G_G,G_G,G_G,a_a,G_A,g_a,g_g,G_A,G_A,g_g,a_a,g_g,G_G,G_A,G_A,G_G,G_G
42959_361	A_A,G_G,-,A_A,g_g,A_A,A_G,G_G,a_g,A_G,G_G,A_G,A_A,A_G,G_G,A_A,G_G,A_A,a_g,A_A,A_A,g_g,A_G,a_a,A_G,A_G,A_G,A_A,A_G,A_A,G_G,G_G,g_g,G_G,A_G,a_g,A_A,A_G,a_a,a_a,G_G,A_G,G_G,A_G,A_G,A_A,G_G,G_G,A_G,A_A,A_A,G_G,A_A,A_A,A_G,a_a,G_G,G_G,G_G,a_a,a_g,A_G,g_g,a_a,G_G,A_G,A_A,G_G,G_G,A_A,A_G,a_a,A_G,G_G,G_G,A_A,A_A,A_G,A_A,-,G_G,a_g,A_G,G_G,a_a,A_A,A_G,A_A,A_G,a_a,A_G,A_G,A_G,A_G,a_a,G_G
7948_5827	T_G,t_t,T_G,t_t,T_G,T_G,T_G,T_G,T_T,T_G,T_G,T_T,G_G,t_g,T_T,T_G,T_G,T_G,t_t,T_T,-,T_G,T_T,T_T,T_G,T_T,G_G,T_T,T_T,T_G,T_T,T_T,T_G,T_T,T_G,T_G,T_G,T_T,G_G,t_g,T_G,t_t,T_T,g_g,T_T,t_t,T_T,T_T,T_G,t_t,T_G,t_t,t_t,t_g,T_G,T_T,G_G,T_T,t_t,T_G,T_G,T_T,T_G,t_t,G_G,T_G,G_G,T_G,T_G,T_T,T_G,t_g,G_G,T_T,T_T,t_t,G_G,T_G,T_G,T_G,T_G,G_G,g_g,T_T,t_t,T_T,G_G,T_G,G_G,G_G,t_g,G_G,T_T,T_G,T_G,t_t
3860_7798	G_T,G_G,G_T,G_G,G_T,G_G,G_G,T_T,G_G,G_G,G_G,G_T,G_T,G_G,G_G,G_T,G_T,G_G,G_G,G_G,G_T,G_T,T_T,G_T,T_T,G_G,G_G,G_G,G_G,G_G,G_T,T_T,G_T,G_T,G_T,G_T,G_T,T_T,G_G,G_T,T_T,G_T,G_T,G_G,G_T,G_T,G_G,G_G,G_T,G_G,G_G,T_T,T_T,G_G,G_G,G_G,G_T,T_T,T_T,G_G,G_T,G_T,G_G,G_G,G_G,G_T,G_T,G_G,T_T,G_T,G_T,G_G,G_T,G_G,G_G,G_T,G_G,G_T,G_T,G_G,G_G,G_G,G_G,G_G,G_G,G_T,G_T,G_T,G_G,G_G,G_T,G_G,G_T,G_G,G_T,G_G
727_29149	a_a,G_G,G_A,G_G,G_A,G_G,g_g,A_A,G_G,G_G,G_G,G_A,g_g,g_g,G_G,g_a,G_A,g_g,G_G,G_G,G_A,G_A,A_A,G_A,A_A,G_G,G_G,G_G,G_G,G_G,g_g,a_a,g_g,G_A,G_A,G_A,G_A,A_A,g_g,G_A,A_A,G_G,G_A,G_G,g_g,G_A,G_G,G_G,G_A,G_G,G_G,A_A,A_A,G_G,G_G,G_G,G_A,A_A,A_A,G_G,G_A,G_A,G_G,G_G,G_G,G_A,G_A,G_G,A_A,G_A,g_g,G_G,G_A,g_g,G_G,G_A,G_G,G_A,G_A,G_G,G_G,G_G,G_G,G_G,G_G,g_a,G_A,G_A,G_G,G_G,G_A,g_g,G_A,G_G,G_A,G_G
10124_14405	C_T,C_C,C_C,C_C,c_c,C_T,T_T,C_C,T_T,C_T,C_C,C_C,C_C,C_C,C_C,C_C,C_T,C_C,C_C,C_T,C_T,C_C,C_C,C_C,C_T,C_T,t_t,C_T,c_t,C_T,C_C,C_C,T_T,C_C,C_C,C_T,C_C,C_T,C_C,C_T,C_T,C_C,C_C,C_C,C_C,C_C,C_C,C_C,C_C,C_C,C_C,t_t,C_T,-,C_C,C_T,C_T,C_T,C_C,c_t,c_c,C_C,C_T,C_C,c_c,C_C,C_T,C_C,C_T,c_c,C_C,c_t,C_C,t_t,C_T,C_C,c_t,c_c,C_C,c_c,C_T,C_C,C_C,C_T,C_C,C_T,C_C,C_C,C_C,C_T,c_t,T_T,C_T,t_t,C_T,C_T
1679_34033	C_C,C_C,C_G,C_G,C_C,C_C,C_C,C_C,G_G,C_G,C_C,C_C,C_C,C_G,C_C,C_C,G_G,C_C,C_C,G_G,C_C,C_C,C_C,C_G,G_G,C_G,G_G,C_G,C_C,C_G,C_C,C_C,C_C,C_C,C_C,C_G,C_C,C_C,C_G,C_C,C_C,C_G,C_C,C_G,C_G,C_C,C_G,C_G,C_C,C_C,C_G,C_G,C_G,C_C,C_G,C_C,C_C,C_G,C_G,C_G,C_C,C_G,C_C,c_g,C_G,C_G,G_G,C_G,C_G,G_G,C_G,C_C,C_G,G_G,C_C,G_G,C_C,C_G,C_G,G_G,C_G,G_G,C_C,C_C,C_G,C_G,C_C,C_G,G_G,C_C,C_G,G_G,c_c,C_C,C_G,G_G
5634_5132	G_A,g_a,G_A,G_A,G_A,G_A,G_G,G_G,G_A,G_A,G_G,G_A,G_G,a_a,G_G,G_G,A_A,G_A,A_A,g_g,G_A,G_A,G_G,G_G,A_A,A_A,G_G,A_A,g_g,G_G,G_A,G_G,g_g,G_G,G_G,G_G,G_G,G_A,g_g,G_G,G_G,G_A,G_G,G_G,G_G,G_A,G_A,g_g,G_G,G_A,G_A,g_a,g_g,G_G,G_G,A_A,G_G,G_A,G_G,G_G,g_g,G_G,G_A,G_A,G_G,g_g,G_G,G_A,G_G,A_A,G_A,G_A,G_G,g_g,A_A,A_A,g_g,G_A,G_G,G_A,G_G,G_G,G_G,A_A,G_G,G_A,G_G,A_A,G_G,G_A,g_g,G_G,G_A,g_a,G_A,G_A
2243_22858	A_G,A_G,A_G,A_A,G_G,A_G,A_A,G_G,A_G,A_G,G_G,A_G,G_G,G_G,A_G,A_A,A_G,A_G,A_G,A_G,A_G,G_G,A_G,G_G,A_G,A_A,G_G,A_G,A_A,A_A,A_G,A_A,A_A,A_G,G_G,A_G,A_G,A_A,A_G,A_A,A_G,A_A,A_A,A_A,A_A,A_A,A_G,A_G,G_G,A_G,A_A,A_G,A_G,A_G,A_G,A_A,A_G,A_G,A_A,A_G,A_G,A_A,A_A,A_G,A_G,A_G,A_A,A_G,A_A,A_G,G_G,G_G,A_A,G_G,A_G,A_G,G_G,A_G,G_G,A_G,A_G,A_G,A_G,G_G,A_A,A_G,G_G,A_G,A_A,A_G,A_G,A_G,A_G,A_A,G_G,A_G
1579_70080	T_T,t_t,T_A,T_T,A_A,T_T,A_A,A_A,A_A,T_A,A_A,T_A,T_A,T_A,T_A,T_A,A_A,T_T,A_A,T_T,T_T,T_A,A_A,T_A,T_A,A_A,T_A,T_A,T_A,T_T,A_A,A_A,A_A,A_A,T_T,T_A,T_T,A_A,T_T,T_T,a_a,A_A,A_A,T_A,t_a,T_A,T_A,a_a,A_A,T_T,T_A,A_A,T_T,t_t,T_A,T_T,A_A,A_A,A_A,T_A,T_A,A_A,A_A,T_A,A_A,T_A,T_A,A_A,A_A,T_T,A_A,t_a,A_A,A_A,A_A,T_T,T_T,T_A,T_T,T_A,A_A,A_A,A_A,a_a,t_t,T_T,a_a,T_T,A_A,T_T,T_T,T_A,T_A,A_A,t_t,A_A
3398_9409	A_G,a_a,a_a,A_A,a_a,A_G,A_G,G_G,A_A,A_A,A_G,a_g,A_G,A_G,g_g,G_G,A_G,A_G,A_A,g_g,G_G,A_A,A_G,A_G,A_A,A_A,A_G,a_g,G_G,A_A,A_A,g_g,A_G,a_g,A_A,A_G,A_G,a_a,a_a,A_G,a_a,A_G,A_G,A_G,g_g,G_G,A_G,A_A,A_G,A_G,A_A,G_G,A_A,G_G,G_G,A_A,A_G,A_A,A_G,G_G,A_A,a_a,A_G,A_A,-,g_g,a_a,A_G,g_g,A_A,a_a,g_g,A_G,A_A,g_g,A_A,g_g,g_g,A_G,A_G,A_A,g_g,g_g,A_G,A_G,A_A,A_A,G_G,A_A,A_A,g_g,A_G,A_G,G_G,G_G,G_G
16105_605	G_G,G_G,A_G,G_G,G_G,G_G,g_g,G_G,A_A,G_G,A_G,A_G,G_G,A_G,G_G,G_G,G_G,g_g,G_G,A_G,a_a,G_G,G_G,G_G,G_G,G_G,G_G,g_g,G_G,A_G,A_G,G_G,G_G,g_g,G_G,A_G,a_a,G_G,G_G,A_G,a_a,G_G,g_g,G_G,A_G,A_A,G_G,a_g,G_G,G_G,G_G,g_g,g_g,g_g,G_G,G_G,g_g,G_G,a_g,G_G,g_g,g_g,G_G,a_g,A_G,G_G,G_G,G_G,G_G,G_G,G_G,A_G,A_A,a_g,G_G,G_G,G_G,g_g,G_G,A_G,g_g,A_G,G_G,G_G,g_g,A_G,G_G,A_G,g_g,g_g,G_G,g_g,g_g,G_G,g_g,G_G
10312_16205	C_T,C_T,C_T,C_C,T_T,C_T,C_C,C_C,C_T,T_T,C_T,T_T,C_C,C_C,C_T,T_T,C_T,C_T,C_T,C_T,C_C,C_T,C_T,C_T,C_T,T_T,C_C,T_T,C_T,C_T,C_T,C_T,C_C,C_C,C_C,C_T,C_T,C_C,C_T,C_T,C_C,C_T,C_T,C_T,C_T,T_T,C_C,C_C,T_T,C_C,C_T,C_T,T_T,T_T,C_T,C_T,C_C,C_T,C_T,C_T,T_T,C_T,C_C,C_T,C_C,T_T,T_T,C_C,T_T,C_T,C_T,C_T,C_T,T_T,C_T,C_T,C_T,T_T,T_T,C_C,C_T,T_T,C_T,C_C,C_C,T_T,T_T,C_T,C_C,C_T,c_c,C_C,T_T,C_T,C_T,C_T
6391_803	G_A,G_G,G_A,a_a,A_A,G_G,G_G,g_g,G_A,A_A,G_G,G_A,A_A,G_A,A_A,G_A,A_A,G_G,G_A,A_A,G_G,G_G,G_A,A_A,G_A,G_G,G_A,G_A,G_A,G_G,G_A,A_A,G_G,G_A,g_g,A_A,G_A,G_G,A_A,g_g,a_a,G_A,G_A,a_a,G_G,a_a,A_A,G_A,g_g,G_G,A_A,g_g,G_G,G_A,G_G,G_A,a_a,G_A,A_A,g_g,G_A,g_a,G_G,G_A,G_A,G_A,g_a,G_A,g_a,g_a,G_A,G_A,g_a,G_A,G_G,g_a,A_A,G_G,G_A,g_g,G_G,G_A,a_a,-,A_A,G_A,A_A,g_a,A_A,a_a,G_A,G_A,G_G,G_G,G_A,A_A
1685_63566	G_G,T_G,T_G,T_G,T_G,G_G,G_G,T_T,G_G,G_G,G_G,G_G,G_G,T_G,G_G,G_G,T_G,T_G,G_G,T_G,T_G,G_G,G_G,T_G,G_G,G_G,G_G,G_G,G_G,G_G,T_G,G_G,G_G,T_G,G_G,G_G,G_G,T_G,G_G,T_G,G_G,G_G,T_G,G_G,G_G,T_G,G_G,G_G,G_G,T_T,G_G,G_G,T_G,T_T,G_G,G_G,G_G,G_G,T_G,t_t,T_T,T_G,G_G,T_G,g_g,T_G,T_G,T_G,G_G,G_G,T_G,t_t,G_G,G_G,G_G,G_G,G_G,T_G,G_G,G_G,T_G,G_G,T_G,G_G,t_t,G_G,G_G,T_G,G_G,T_G,T_G,T_G,G_G,T_G,G_G,t_t
451_99438	T_T,A_T,T_T,T_T,A_T,T_T,A_T,T_T,T_T,T_T,A_A,T_T,A_T,A_T,A_T,A_T,A_T,T_T,T_T,A_T,A_T,A_T,T_T,T_T,T_T,T_T,A_T,A_T,A_T,T_T,T_T,A_T,T_T,A_T,T_T,T_T,A_T,A_T,T_T,T_T,T_T,T_T,T_T,A_T,a_t,T_T,T_T,A_T,T_T,T_T,A_T,T_T,a_a,T_T,A_T,T_T,T_T,T_T,A_A,A_A,T_T,A_T,T_T,T_T,A_T,T_T,A_T,A_T,A_T,T_T,T_T,T_T,A_T,T_T,T_T,A_A,A_A,A_T,T_T,T_T,T_T,A_T,A_T,A_T,A_T,T_T,A_A,T_T,A_A,T_T,A_T,T_T,T_T,a_t,T_T,A_T
5840_37795	t_c,T_T,T_C,T_C,C_C,T_T,T_T,T_T,T_C,C_C,T_T,T_C,T_C,t_t,C_C,T_C,T_C,T_C,T_C,T_C,t_t,T_T,C_C,T_C,T_C,t_t,T_C,T_C,T_C,T_T,-,C_C,T_T,T_C,T_T,C_C,-,t_t,T_C,T_T,C_C,T_C,T_T,c_c,T_T,C_C,T_C,c_c,t_c,T_T,T_C,t_t,t_t,T_C,T_T,T_C,T_C,T_C,C_C,T_T,c_c,t_c,T_T,T_C,T_C,T_C,t_c,T_C,t_t,T_C,T_C,T_C,T_C,T_C,t_t,t_c,T_C,T_C,T_T,T_C,T_T,T_C,C_C,t_c,C_C,C_C,C_C,t_t,c_c,C_C,T_C,T_C,T_T,T_T,T_C,T_C
4157_27155	A_T,A_A,T_T,t_t,T_T,A_T,A_T,T_T,T_T,T_T,A_T,a_t,T_T,A_T,T_T,T_T,T_T,A_T,A_T,T_T,a_a,A_T,T_T,T_T,A_T,A_T,T_T,A_T,A_T,a_a,A_T,T_T,a_a,T_T,A_A,T_T,A_T,a_t,T_T,a_a,T_T,A_A,A_T,T_T,A_A,t_t,T_T,A_T,A_T,A_T,T_T,T_T,A_A,A_T,A_A,A_T,T_T,a_t,T_T,A_T,A_T,A_T,a_a,a_t,A_T,A_T,T_T,A_T,A_T,A_T,A_A,A_T,A_T,T_T,A_T,A_A,T_T,T_T,T_T,A_T,T_T,t_t,T_T,a_t,t_t,A_T,T_T,A_T,T_T,T_T,t_t,t_t,A_T,A_A,T_T,T_T
2108_42856	t_t,A_T,A_T,T_T,A_T,A_T,A_T,T_T,A_T,A_T,T_T,A_T,a_a,A_T,A_T,T_T,A_T,T_T,T_T,A_A,A_T,A_T,A_T,A_A,T_T,T_T,A_T,A_T,a_t,T_T,T_T,A_T,T_T,A_T,T_T,a_a,T_T,a_t,a_t,A_A,T_T,T_T,T_T,A_A,A_T,a_t,T_T,A_T,T_T,T_T,A_T,t_t,A_T,T_T,A_A,a_t,T_T,T_T,A_T,a_a,T_T,A_A,T_T,t_t,A_T,A_T,A_T,A_T,A_A,T_T,t_t,T_T,A_T,T_T,T_T,a_a,a_a,A_A,T_T,A_T,a_t,A_A,A_A,A_T,T_T,T_T,A_T,A_T,A_T,A_T,A_T,A_T,A_T,A_T,T_T,A_T
793_100265	A_C,A_A,A_A,A_C,A_A,C_C,A_C,A_C,A_C,A_A,A_C,C_C,A_A,A_A,C_C,A_A,A_C,A_C,C_C,A_C,A_A,A_A,A_C,A_C,A_C,A_C,A_C,A_C,A_C,A_C,A_C,A_A,A_A,A_C,A_A,A_C,A_C,A_A,A_C,A_A,A_C,C_C,A_C,C_C,A_A,A_A,A_C,A_A,A_C,A_C,A_C,A_C,A_A,A_C,A_A,A_C,A_C,A_C,A_A,A_A,A_A,A_A,A_C,A_C,A_A,A_C,C_C,A_A,A_A,A_A,A_A,A_C,A_C,A_A,A_A,A_A,A_C,A_A,A_C,C_C,A_A,A_A,A_C,A_A,A_A,A_A,A_C,A_A,A_A,A_A,A_C,A_C,A_C,A_A,A_A,A_A
588_196110	C_T,C_T,C_C,T_T,C_C,T_T,-,C_C,C_T,T_T,C_C,C_T,C_C,T_T,C_C,C_T,C_T,T_T,T_T,C_C,t_t,C_C,C_T,C_T,T_T,C_T,C_C,t_t,C_C,C_C,t_t,C_C,T_T,C_C,C_T,C_T,t_t,c_c,T_T,C_T,c_t,T_T,c_c,T_T,c_c,C_T,T_T,C_C,C_C,C_T,T_T,C_T,C_T,C_T,C_T,C_T,c_c,C_T,C_T,c_c,t_t,C_T,C_C,C_T,C_T,C_T,T_T,T_T,c_c,c_t,T_T,C_T,T_T,c_t,T_T,c_t,C_T,C_C,C_C,T_T,C_T,C_C,T_T,c_c,C_T,C_T,T_T,T_T,C_T,C_T,C_T,C_T,C_T,C_C,T_T,C_T
8304_5234	C_G,G_G,C_G,C_G,C_C,C_G,C_G,C_C,C_G,C_C,C_G,C_G,C_G,C_G,C_C,C_C,C_C,C_G,C_G,C_C,G_G,C_G,C_C,C_G,C_G,C_G,C_C,C_G,C_G,G_G,C_G,C_C,C_G,C_C,G_G,C_C,C_G,C_G,C_G,G_G,C_C,C_G,G_G,C_C,G_G,C_C,C_G,C_G,C_G,C_G,C_G,C_C,C_G,C_C,G_G,C_G,C_C,C_G,C_C,C_G,C_G,C_G,G_G,C_G,C_G,C_G,C_C,C_G,C_G,C_G,C_G,C_G,C_G,C_C,C_G,C_G,C_G,C_C,C_C,C_G,C_C,C_C,C_C,C_G,C_C,C_C,C_C,C_G,C_C,C_C,C_C,C_G,C_G,G_G,C_C,C_G
5461_5156	T_T,T_T,T_T,T_T,T_G,t_t,T_G,t_g,T_G,T_T,T_T,T_T,t_g,G_G,T_G,T_T,T_T,T_T,T_T,G_G,g_g,T_T,t_g,T_G,t_t,g_g,T_G,T_G,T_G,T_G,T_T,T_T,T_T,G_G,T_G,t_g,T_T,T_T,T_G,T_G,T_G,T_T,T_T,T_T,g_g,T_G,G_G,T_G,g_g,T_G,T_G,T_G,T_G,T_T,G_G,T_G,t_g,T_G,T_G,-,T_T,T_G,T_T,T_T,t_t,T_G,T_T,T_T,G_G,T_T,g_g,T_T,G_G,t_t,T_G,T_G,T_T,G_G,T_T,G_G,T_G,T_T,T_T,T_T,g_g,T_G,T_T,G_G,T_T,G_G,g_g,T_G,T_T,T_T,T_G,T_T
8640_18038	C_C,T_C,c_c,T_T,T_C,T_C,c_c,C_C,T_C,t_c,T_C,T_C,c_c,C_C,T_T,C_C,C_C,C_C,T_C,C_C,T_C,t_t,C_C,C_C,T_C,T_T,T_C,T_C,T_C,T_C,T_C,C_C,C_C,T_C,T_C,T_C,C_C,C_C,t_t,T_T,T_T,T_T,T_C,T_C,C_C,T_T,C_C,c_c,C_C,T_C,T_T,C_C,T_C,T_C,T_C,T_C,T_T,C_C,T_C,t_t,T_C,T_C,t_t,T_C,T_C,C_C,T_T,c_c,T_C,T_T,t_t,c_c,T_T,T_C,T_T,C_C,T_T,t_t,T_C,T_C,T_C,T_C,T_T,c_c,T_T,T_C,C_C,T_C,T_C,T_T,c_c,C_C,T_T,T_T,T_C,T_T
542782_1350	C_C,G_C,G_C,g_g,C_C,g_c,G_C,G_G,G_G,g_c,g_c,G_C,G_C,G_C,G_G,G_G,G_G,G_C,C_C,C_C,-,G_C,G_C,G_C,G_C,G_C,G_G,C_C,C_C,C_C,G_C,G_G,G_C,G_G,C_C,C_C,G_C,G_C,G_C,C_C,G_G,G_C,G_G,G_G,G_C,G_C,G_C,G_G,G_C,G_C,C_C,C_C,G_C,G_G,G_C,G_C,G_C,C_C,G_G,C_C,C_C,G_G,C_C,G_C,G_G,G_G,G_C,G_G,G_C,G_C,G_C,G_C,G_G,g_g,C_C,G_C,G_G,G_G,G_G,G_C,G_G,G_C,G_C,G_C,G_G,G_C,G_G,G_C,G_G,g_g,C_C,G_C,C_C,C_C,G_G,G_C
17_795460	A_A,T_A,T_A,A_A,T_A,A_A,A_A,A_A,T_A,A_A,T_A,T_A,T_A,T_A,T_A,T_A,A_A,T_A,T_A,T_A,A_A,T_T,T_A,T_A,T_A,T_T,A_A,T_T,A_A,A_A,T_A,A_A,A_A,A_A,T_A,T_A,A_A,A_A,A_A,A_A,T_A,T_A,A_A,A_A,A_A,A_A,A_A,A_A,T_A,A_A,T_A,A_A,T_A,T_T,A_A,T_A,A_A,T_T,T_T,T_A,A_A,T_T,T_T,T_T,T_A,T_A,T_T,T_A,A_A,T_T,A_A,T_T,T_T,T_T,A_A,T_A,T_A,A_A,A_A,T_A,A_A,T_A,T_A,T_A,A_A,T_A,T_A,T_T,T_A,A_A,T_A,A_A,T_A,T_A,A_A,T_A
8032_9564	G_G,T_T,G_G,G_G,T_T,T_T,T_T,G_T,G_T,T_T,G_T,T_T,G_T,G_T,G_T,T_T,G_T,T_T,G_T,G_T,G_T,T_T,T_T,G_T,G_G,T_T,T_T,T_T,G_G,G_G,T_T,G_T,G_T,G_T,G_T,T_T,G_G,T_T,G_G,G_T,T_T,G_T,T_T,G_T,T_T,G_T,T_T,T_T,G_T,G_T,G_T,G_T,G_T,T_T,G_T,T_T,G_T,G_T,G_T,T_T,G_T,G_T,G_G,G_T,G_T,G_T,T_T,G_T,G_T,G_G,T_T,T_T,T_T,G_T,G_T,G_T,G_T,G_T,T_T,T_T,G_G,G_T,T_T,G_T,T_T,G_T,G_T,G_G,G_T,T_T,T_T,G_T,G_T,G_G,T_T,G_T
46470_614	T_T,T_T,T_T,T_T,C_C,T_C,C_C,T_C,T_C,T_C,T_T,T_T,C_C,T_C,T_C,T_T,T_T,T_T,T_T,T_C,C_C,T_C,T_C,T_C,t_t,T_C,T_C,T_T,T_C,C_C,T_C,T_C,C_C,T_T,C_C,T_C,T_C,T_C,T_T,T_C,T_T,T_C,T_T,T_T,T_C,T_C,T_T,T_C,C_C,T_C,T_T,T_C,T_C,T_C,T_T,T_T,T_T,T_T,T_C,t_t,T_C,t_c,T_C,T_T,T_C,T_C,T_T,T_T,T_C,T_C,T_C,T_T,T_C,T_C,T_C,T_C,T_T,T_T,T_C,T_T,T_C,T_T,T_T,T_C,C_C,T_T,T_T,T_T,T_C,c_c,T_T,T_T,t_c,T_C,T_C,c_c
17981_3954	T_A,T_A,t_a,A_A,T_A,T_A,T_A,a_a,T_T,T_A,A_A,A_A,T_T,T_A,T_A,T_A,T_A,A_A,A_A,T_T,t_t,t_t,T_A,T_A,a_a,a_a,T_A,T_A,t_t,A_A,a_a,T_A,T_A,T_A,A_A,A_A,A_A,T_A,T_A,T_A,A_A,A_A,A_A,T_T,T_A,T_A,a_a,T_T,T_A,A_A,T_A,T_A,T_A,T_A,t_t,T_A,A_A,A_A,T_A,t_t,A_A,T_A,A_A,A_A,T_A,T_A,T_A,T_A,T_A,A_A,A_A,a_a,T_T,A_A,a_a,T_A,T_A,T_T,a_a,A_A,T_A,T_T,T_A,a_a,A_A,a_a,T_A,t_a,T_A,T_A,T_T,A_A,T_A,T_A,T_A,T_A
3707_1313	T_C,T_C,T_T,T_T,C_C,T_C,T_C,T_T,T_T,T_T,T_T,T_C,T_C,T_T,c_c,T_T,T_T,C_C,T_C,t_t,T_C,T_T,T_T,T_C,T_C,T_T,T_T,T_C,t_t,T_C,T_T,T_C,t_c,T_C,C_C,T_T,T_T,T_C,T_C,T_T,T_C,T_T,T_T,T_C,C_C,T_C,T_T,T_C,C_C,T_T,T_C,t_t,T_C,T_C,T_C,T_C,T_T,T_C,T_C,T_C,T_T,T_C,T_T,C_C,C_C,t_t,C_C,T_T,T_C,C_C,T_T,T_T,T_T,T_C,t_c,t_t,T_T,T_T,T_C,t_c,T_C,C_C,c_c,C_C,t_t,T_C,T_T,C_C,C_C,T_T,T_T,T_C,T_C,T_T,T_C,T_C
1693_75940	C_G,C_G,C_G,C_G,C_G,C_C,g_g,C_G,C_C,C_G,C_G,C_G,G_G,C_G,c_g,C_G,C_G,C_G,C_C,C_G,C_G,C_G,C_C,C_C,C_G,C_G,G_G,C_C,C_C,C_G,C_C,C_C,C_G,G_G,G_G,C_G,C_G,C_C,G_G,C_G,g_g,c_c,C_G,G_G,C_C,C_G,C_C,C_C,C_G,c_c,c_g,C_G,C_C,c_c,C_G,C_G,G_G,C_C,C_C,G_G,C_G,C_C,G_G,c_c,G_G,C_G,G_G,C_G,G_G,C_C,C_G,C_G,G_G,C_C,C_C,c_c,C_G,C_G,C_G,C_G,G_G,g_g,G_G,C_C,g_g,C_C,G_G,C_G,G_G,g_g,C_G,G_G,C_G,G_G,C_G,C_C
16853_3320	A_A,A_A,C_C,C_C,A_A,A_C,A_C,A_C,A_C,A_C,A_C,A_C,C_C,A_C,C_C,A_A,C_C,A_A,A_C,A_C,A_C,A_A,A_C,A_A,A_C,A_C,A_A,A_C,A_C,A_C,A_A,A_C,A_C,A_C,A_C,C_C,C_C,A_C,C_C,A_C,C_C,A_C,A_C,A_C,C_C,C_C,A_C,A_A,A_C,A_C,C_C,A_A,C_C,A_A,A_C,A_C,C_C,A_C,C_C,A_C,A_C,A_C,A_A,A_C,A_A,A_A,C_C,C_C,A_C,C_C,A_A,C_C,C_C,A_A,A_A,A_A,A_C,A_C,A_C,A_C,A_A,A_C,C_C,A_C,A_A,A_C,A_A,A_A,C_C,A_C,A_A,A_A,A_C,C_C,C_C,A_A
576_89695	A_C,a_a,a_a,A_C,A_A,A_C,A_C,a_a,A_C,A_C,A_A,A_A,a_c,A_A,A_A,A_A,A_A,A_A,A_A,A_A,A_C,A_C,A_A,C_C,A_A,A_A,A_A,A_A,a_a,A_A,A_C,A_C,A_A,A_A,A_C,A_C,C_C,A_C,A_C,a_c,A_C,A_A,A_C,A_A,A_A,a_c,A_C,A_C,a_a,A_A,A_C,A_A,A_A,C_C,A_C,A_A,A_C,A_A,A_A,A_A,A_C,A_A,A_A,A_A,A_C,A_C,A_C,A_C,A_A,A_A,a_c,A_C,C_C,A_C,A_A,A_A,C_C,A_C,A_A,A_C,c_c,a_a,C_C,A_A,a_c,A_A,a_c,A_A,C_C,a_c,A_C,A_C,A_C,A_A,A_C,A_A
852_122339	A_T,A_T,A_T,a_a,T_T,A_T,T_T,T_T,A_T,A_T,T_T,A_T,A_T,A_T,A_T,A_T,T_T,A_A,a_t,A_A,A_A,A_T,T_T,A_T,A_T,A_T,a_a,A_A,A_A,T_T,T_T,T_T,T_T,T_T,T_T,A_T,A_A,t_t,A_A,A_T,t_t,A_T,T_T,A_T,A_T,A_T,A_T,T_T,T_T,A_A,A_A,A_A,A_A,a_a,A_T,A_A,T_T,T_T,T_T,A_T,T_T,a_a,A_T,A_T,T_T,A_T,A_A,T_T,T_T,A_A,t_t,A_A,T_T,T_T,T_T,A_A,A_A,A_T,A_A,a_a,T_T,T_T,A_T,T_T,a_t,a_a,T_T,A_A,T_T,A_A,T_T,a_a,A_T,T_T,A_A,A_T
43_732354	C_G,c_c,C_C,c_c,C_G,C_G,c_c,C_C,C_G,C_G,C_C,c_g,g_g,G_G,c_c,C_C,C_C,C_C,C_G,C_C,g_g,C_C,c_c,C_C,C_C,c_c,C_C,C_G,C_C,c_c,c_c,c_c,g_g,C_G,C_G,C_G,C_C,c_g,G_G,G_G,C_C,c_g,C_G,C_C,c_c,C_G,C_C,C_G,C_C,C_G,C_G,G_G,C_C,C_G,C_G,C_G,G_G,C_C,c_c,C_C,G_G,c_c,C_G,C_C,C_G,C_G,C_G,g_g,G_G,C_C,C_C,C_C,C_C,C_G,C_G,C_C,c_c,C_C,C_G,G_G,C_C,C_C,C_C,C_C,C_G,C_C,C_C,G_G,C_C,C_G,c_g,C_C,G_G,c_c,G_G,C_G
1366_46194	A_A,A_A,A_A,a_a,A_A,A_A,A_A,A_A,G_A,A_A,A_A,A_A,a_a,A_A,A_A,A_A,A_A,A_A,G_G,a_a,A_A,A_A,G_G,G_A,G_A,A_A,A_A,G_A,G_A,G_A,G_A,A_A,G_A,G_A,G_A,G_G,G_A,G_A,a_a,G_A,G_A,G_A,A_A,A_A,A_A,g_a,A_A,A_A,a_a,A_A,G_A,a_a,A_A,G_A,A_A,A_A,G_A,G_A,a_a,A_A,G_A,G_A,G_G,A_A,G_G,A_A,G_G,G_A,A_A,A_A,a_a,A_A,A_A,a_a,G_A,G_G,A_A,G_A,A_A,A_A,G_A,A_A,G_A,G_A,A_A,a_a,A_A,A_A,A_A,g_g,A_A,A_A,a_a,G_A,A_A,G_A
4474_20115	G_G,G_G,G_G,G_G,G_G,G_G,g_g,G_G,G_A,G_G,G_G,g_g,G_G,G_G,G_G,G_G,G_G,G_G,a_a,g_g,G_G,g_g,A_A,G_A,g_a,G_A,g_g,G_A,G_A,G_A,g_a,G_G,G_A,G_A,G_A,a_a,g_g,a_a,G_A,G_A,g_g,G_G,g_g,G_G,G_G,g_g,g_g,G_G,g_g,G_A,G_A,G_G,G_G,G_A,G_G,g_g,a_a,G_A,G_G,G_G,G_A,G_A,a_a,G_G,a_a,G_G,a_a,g_a,G_G,g_g,G_G,G_G,G_G,G_G,G_A,a_a,G_G,G_A,G_G,G_G,G_A,G_G,G_A,G_A,G_G,G_A,G_G,G_G,g_g,A_A,G_G,G_G,g_g,G_A,G_G,G_A
69582_329	G_G,G_G,G_A,-,G_A,G_A,G_A,A_A,G_A,G_G,G_G,G_G,G_G,G_A,G_G,G_G,G_G,G_A,G_A,G_G,G_A,G_G,G_G,G_G,G_G,G_A,G_A,G_G,G_G,G_G,G_G,G_G,G_G,G_G,G_G,G_G,G_G,G_G,G_G,A_A,G_G,G_G,G_G,G_G,G_G,A_A,G_A,G_G,G_G,G_G,G_G,G_A,G_A,G_G,G_G,G_G,G_A,G_G,A_A,G_G,A_A,G_G,G_G,G_G,G_A,G_G,G_A,G_A,G_G,g_g,G_A,G_G,G_A,G_A,G_G,G_A,G_G,G_A,G_A,G_G,G_G,G_G,G_G,G_A,G_A,G_A,G_G,G_G,G_G,G_G,G_A,G_G,G_G,G_G,g_a,G_G
988_94752	T_C,c_c,T_C,c_c,T_T,C_C,T_C,T_T,C_C,C_C,t_t,T_C,T_T,C_C,T_T,T_C,T_C,c_c,C_C,T_T,C_C,C_C,c_c,T_C,C_C,T_C,T_T,C_C,T_C,T_T,C_C,T_T,C_C,T_T,C_C,T_C,C_C,t_c,c_c,T_C,T_C,C_C,t_t,C_C,T_T,T_C,c_c,T_C,T_T,T_C,C_C,C_C,C_C,T_C,T_C,T_C,T_C,T_C,t_c,T_T,c_c,T_C,T_T,T_C,T_C,T_C,C_C,C_C,T_C,T_C,C_C,T_C,C_C,T_C,C_C,T_C,C_C,t_t,T_T,C_C,T_C,T_T,c_c,T_C,T_C,T_C,C_C,C_C,T_C,T_C,t_c,T_C,T_C,T_T,C_C,T_C
5672_17181	T_T,T_T,T_C,C_C,T_T,T_T,T_T,T_C,T_T,T_T,T_C,T_T,T_C,T_C,T_C,T_T,T_C,C_C,T_T,T_C,T_T,T_T,T_T,T_C,t_t,c_c,T_C,T_C,T_T,T_T,T_T,T_T,T_T,T_C,t_c,T_C,t_t,C_C,T_T,T_T,T_T,T_T,T_C,T_C,T_T,C_C,T_T,T_T,T_C,T_T,T_C,T_C,T_C,T_C,-,T_C,T_C,T_T,T_T,C_C,T_T,T_C,T_T,T_C,T_T,T_C,T_C,t_t,T_C,T_T,T_T,C_C,T_T,T_C,T_C,T_C,T_C,T_T,T_C,T_T,T_T,C_C,C_C,T_T,T_T,T_C,-,T_C,T_C,C_C,T_T,T_C,T_C,T_T,T_C,C_C
41845_1293	A_C,C_C,A_A,A_C,A_C,A_C,C_C,C_C,-,A_C,C_C,A_C,A_C,A_A,A_C,C_C,A_A,A_A,A_C,A_A,A_C,A_C,C_C,A_A,A_C,A_C,A_C,A_A,A_A,A_C,A_A,A_A,C_C,a_a,a_a,A_C,A_C,C_C,A_C,A_A,C_C,A_A,A_C,C_C,A_A,A_C,C_C,C_C,A_C,A_A,A_C,A_C,a_a,A_C,A_A,A_A,C_C,A_C,A_A,A_A,A_C,C_C,A_C,C_C,A_A,A_C,A_C,A_A,A_C,C_C,A_C,A_A,A_A,A_C,A_C,A_A,A_C,A_C,A_C,A_C,A_C,A_A,A_A,A_A,A_C,A_C,A_C,A_C,A_C,A_C,C_C,A_A,C_C,C_C,A_C,C_C
545398_1130	T_C,T_C,C_C,T_C,C_C,T_C,T_C,T_T,T_C,T_C,C_C,C_C,T_C,C_C,C_C,C_C,C_C,C_C,C_C,C_C,T_C,T_C,C_C,T_C,C_C,C_C,C_C,C_C,C_C,T_C,C_C,T_C,C_C,C_C,T_C,T_C,T_T,T_C,T_C,T_C,T_C,C_C,T_C,C_C,C_C,C_C,T_C,T_C,C_C,C_C,T_C,C_C,C_C,T_T,T_C,C_C,T_C,C_C,C_C,C_C,T_C,C_C,C_C,T_C,T_C,T_C,T_C,T_C,C_C,C_C,T_C,T_C,T_T,C_C,C_C,C_C,T_T,T_C,C_C,T_C,T_C,T_C,T_T,C_C,T_C,C_C,T_C,C_C,T_C,T_C,T_C,T_C,T_C,C_C,T_C,C_C
7465_16070	T_G,T_T,T_T,T_T,T_G,t_g,G_G,T_G,G_G,T_T,T_G,G_G,T_T,G_G,T_G,g_g,T_G,G_G,T_G,T_T,t_g,T_G,G_G,G_G,g_g,g_g,T_G,T_T,T_G,t_g,T_G,T_G,T_G,G_G,T_G,T_G,T_G,T_T,T_G,T_T,T_G,G_G,G_G,G_G,T_G,T_T,T_G,T_G,g_g,T_G,T_G,g_g,T_T,T_T,G_G,G_G,G_G,t_g,T_T,T_G,T_T,T_G,T_G,T_T,G_G,T_G,T_G,T_G,T_G,T_G,T_G,T_G,T_T,T_G,T_G,T_G,T_T,T_G,T_G,T_G,T_T,T_G,T_T,T_G,G_G,T_T,T_G,g_g,T_G,T_T,T_T,t_g,T_T,T_G,T_T,G_G
6640_34504	A_A,G_A,A_A,a_a,G_A,G_A,G_A,A_A,A_A,A_A,A_A,G_A,G_A,A_A,G_A,A_A,a_a,G_G,A_A,A_A,G_A,A_A,A_A,G_A,g_a,A_A,A_A,G_A,G_A,G_A,A_A,G_A,G_A,A_A,G_G,A_A,A_A,a_a,A_A,a_a,G_A,A_A,A_A,G_A,G_G,A_A,A_A,G_A,G_A,G_A,G_A,A_A,G_A,a_a,G_A,G_A,A_A,g_a,G_A,G_A,a_a,G_A,A_A,g_g,G_A,G_A,G_G,-,G_A,G_G,A_A,A_A,A_A,G_G,G_A,A_A,A_A,a_a,G_A,G_A,G_G,G_G,G_G,G_G,a_a,G_A,a_a,G_G,G_A,A_A,A_A,G_A,a_a,A_A,g_a,G_A
561253_3489	A_A,A_A,A_G,A_A,A_A,A_A,A_A,A_A,A_A,A_G,A_A,A_A,A_G,A_A,A_G,A_G,G_G,A_G,A_G,A_A,A_A,A_A,A_G,G_G,A_A,A_A,A_A,A_G,A_A,A_A,A_G,A_A,A_A,A_A,A_A,A_A,A_A,A_A,A_G,A_A,G_G,A_G,A_A,A_G,A_A,A_G,A_A,A_A,A_G,A_A,A_A,A_G,A_A,A_A,A_A,A_A,A_A,A_A,A_G,A_A,A_A,A_G,A_A,A_A,A_A,A_A,A_G,A_A,A_A,A_A,A_A,A_G,A_A,A_G,A_A,A_G,A_G,A_G,A_A,A_A,A_A,A_A,A_G,A_G,A_A,A_A,G_G,A_G,A_A,A_A,A_A,A_G,A_A,A_A,A_G,G_G
535828_548	G_A,A_A,G_A,A_A,A_A,A_A,G_A,G_A,G_A,G_A,G_G,G_A,G_A,A_A,G_G,G_A,G_A,A_A,A_A,G_G,G_A,A_A,A_A,A_A,A_A,G_A,A_A,A_A,G_A,G_A,A_A,A_A,A_A,G_G,A_A,G_G,G_A,A_A,A_A,A_A,G_A,A_A,G_G,G_A,G_A,G_G,A_A,G_G,A_A,A_A,A_A,G_A,G_G,G_A,A_A,G_A,G_A,A_A,A_A,A_A,A_A,G_G,G_A,A_A,G_G,A_A,A_A,A_A,G_A,G_G,G_A,A_A,G_A,A_A,A_A,g_a,A_A,G_A,G_A,G_G,G_G,G_A,A_A,A_A,G_A,G_A,A_A,G_A,G_A,G_G,G_A,A_A,G_A,G_A,g_g,A_A
92344_424	A_A,A_A,a_a,A_A,G_G,G_A,G_A,g_a,G_A,a_a,A_A,A_A,G_A,G_A,G_A,A_A,A_A,A_A,-,G_A,G_G,G_A,G_A,G_A,-,G_G,G_A,A_A,G_A,G_G,-,G_A,G_G,A_A,G_G,G_A,G_A,G_A,A_A,G_A,A_A,G_A,A_A,a_a,G_A,G_A,A_A,G_A,G_G,G_A,A_A,G_A,G_A,G_A,A_A,a_a,A_A,A_A,G_A,a_a,G_A,G_A,G_A,A_A,G_A,g_a,a_a,a_a,G_A,G_A,G_A,a_a,G_A,G_A,G_A,g_a,A_A,a_a,G_A,A_A,G_G,A_A,a_a,G_A,G_G,A_A,a_a,A_A,G_A,G_G,a_a,A_A,G_A,G_A,g_g,G_A
7334_11711	G_G,g_a,G_G,g_g,G_A,G_G,G_A,G_G,G_G,G_G,G_G,G_G,g_g,G_G,G_A,G_G,G_G,A_A,G_G,G_G,G_A,G_G,G_G,G_A,g_a,G_G,G_G,G_A,G_G,G_G,G_G,g_g,G_A,G_G,a_a,g_g,G_G,g_g,G_G,G_G,G_A,G_G,G_G,g_g,g_g,G_G,G_G,G_A,G_G,G_A,G_A,g_g,g_g,G_G,G_A,g_g,G_G,g_g,G_A,G_A,G_G,G_A,G_G,a_a,G_A,g_g,A_A,G_G,G_A,A_A,G_G,g_g,G_G,a_a,G_G,g_g,G_G,G_G,G_A,G_G,G_A,-,A_A,A_A,G_G,G_A,g_g,A_A,g_g,G_G,G_G,G_A,G_G,g_g,G_A,G_G
7475_6537	T_A,A_A,a_a,T_T,A_A,T_A,A_A,T_A,T_A,T_A,t_t,t_t,A_A,T_A,A_A,T_A,T_A,A_A,T_A,A_A,T_A,A_A,T_A,T_A,A_A,A_A,A_A,A_A,A_A,A_A,T_A,A_A,T_A,T_A,A_A,A_A,T_A,A_A,a_a,A_A,a_a,T_T,T_A,T_A,a_a,A_A,T_A,T_T,T_A,A_A,t_t,A_A,A_A,a_a,A_A,T_A,A_A,t_t,T_A,T_A,t_t,T_A,A_A,A_A,A_A,-,A_A,T_T,t_a,A_A,A_A,T_A,A_A,a_a,A_A,T_A,T_A,A_A,T_A,T_A,A_A,A_A,T_A,a_a,A_A,t_a,A_A,a_a,A_A,T_A,T_T,t_a,A_A,A_A,T_A,A_A
7394_17820	c_g,G_A,G_A,G_G,C_G,a_a,G_A,G_G,C_G,C_G,G_G,G_A,C_A,G_A,a_a,G_A,G_A,g_g,G_G,C_A,G_A,G_A,-,C_G,g_g,G_G,G_A,G_A,G_A,G_G,G_G,G_A,G_G,G_A,G_G,G_G,g_g,G_A,G_A,g_g,G_G,G_G,G_G,C_A,G_A,C_G,G_G,A_A,g_a,G_G,C_G,G_A,G_A,g_g,a_a,G_A,G_G,G_G,G_A,a_a,G_G,G_A,G_G,g_g,G_A,C_G,G_A,G_A,C_A,g_g,G_G,G_G,G_A,G_G,G_G,G_A,G_A,A_A,G_G,g_g,G_A,A_A,C_G,G_G,G_G,G_G,G_A,C_G,G_A,G_G,G_A,C_G,C_G,g_a,G_G,G_A
564939_247	G_G,T_T,G_T,T_T,G_G,T_T,G_G,G_G,G_T,G_G,T_T,g_t,G_T,G_T,G_G,G_G,G_T,G_G,g_g,G_T,G_G,G_T,G_G,T_T,G_G,G_G,G_T,g_g,G_G,T_T,G_T,G_G,G_G,G_T,g_t,G_G,G_G,g_g,G_T,G_T,G_T,T_T,G_T,G_T,G_G,G_T,G_T,G_G,G_T,t_t,T_T,G_T,G_G,G_T,t_t,T_T,t_t,G_G,G_G,g_g,G_T,G_T,G_G,G_G,-,G_T,G_T,G_T,G_T,G_G,G_T,g_g,g_t,G_T,T_T,g_g,G_G,G_G,G_G,G_T,G_G,G_G,G_G,G_T,G_G,g_g,G_T,G_T,G_G,G_G,G_G,G_G,G_G,G_T,G_G,G_G
1938_44265	A_G,A_G,A_A,A_G,A_A,g_g,A_G,A_G,-,a_g,A_A,A_A,A_G,A_A,A_A,A_A,A_A,A_A,A_A,a_a,A_G,G_G,A_A,A_G,A_A,A_A,A_A,A_A,A_A,A_G,a_a,A_G,A_A,A_A,A_G,g_g,G_G,G_G,A_G,A_G,G_G,A_A,A_G,A_A,A_A,-,A_G,A_G,A_A,A_A,A_G,A_A,A_A,g_g,A_G,A_A,A_G,A_A,A_A,A_A,A_G,A_A,A_A,A_G,A_G,A_G,A_G,A_G,A_A,A_A,A_G,A_G,G_G,a_a,A_A,A_A,G_G,A_G,A_A,A_G,A_G,-,g_g,A_A,A_G,A_A,A_G,A_A,A_G,a_g,A_G,A_G,A_G,A_A,a_a,A_A
36882_1253	TTTAA_TTTAATTAA,TTTAA_TTTAATTAA,TTTAA_TTTAATTAA,tttaa_tttaa,TTTAA_TTTAATTAA,TTTAA_TTTAA,TTTAA_TTTAA,TTTAA_TTTAA,TTTAA_TTTAATTAA,tttaa_tttaa,tttaa_tttaattaa,TTTAATTAA_TTTAATTAA,tttaa_tttaa,TTTAA_TTTAA,TTTAA_TTTAATTAA,tttaattaa_tttaattaa,TTTAA_TTTAATTAA,TTTAA_TTTAATTAA,TTTAA_TTTAATTAA,TTTAA_TTTAATTAA,TTTAA_TTTAA,TTTAA_TTTAATTAA,TTTAA_TTTAATTAA,TTTAA_TTTAATTAA,tttaattaa_tttaattaa,tttaattaa_tttaattaa…
12853_1164	g_t,G_T,G_T,G_T,G_T,G_T,g_t,G_T,G_G,G_T,g_t,G_G,T_T,G_T,G_G,G_T,G_T,g_g,G_G,G_G,G_T,t_t,g_g,G_G,G_T,G_G,T_T,G_G,G_G,G_T,G_G,G_G,g_g,G_G,G_T,T_T,G_T,G_G,t_t,G_T,G_T,G_G,G_G,T_T,G_G,G_G,G_G,G_G,g_t,G_G,G_T,g_g,g_g,G_T,G_T,G_G,T_T,G_G,G_G,t_t,G_T,G_G,G_T,G_T,T_T,G_T,T_T,g_g,G_T,G_G,G_T,g_g,T_T,G_G,G_G,G_G,G_T,g_t,G_T,g_g,G_T,T_T,T_T,G_G,G_G,G_G,T_T,G_T,T_T,t_t,G_T,T_T,G_G,T_T,G_T,G_G
540013_580	A_A,A_A,G_A,G_A,A_A,A_A,A_A,A_A,A_A,G_A,A_A,A_A,A_A,G_A,A_A,A_A,G_G,A_A,A_A,G_G,A_A,A_A,A_A,G_A,G_G,G_A,G_G,G_A,A_A,G_A,A_A,A_A,A_A,A_A,A_A,G_A,A_A,A_A,G_A,A_A,A_A,G_A,A_A,G_A,G_A,A_A,G_A,G_A,A_A,A_A,G_A,G_A,G_A,A_A,G_A,A_A,A_A,G_A,A_A,G_A,A_A,G_A,A_A,G_A,G_A,G_A,G_A,G_A,G_A,G_G,G_A,A_A,G_A,G_A,A_A,G_G,A_A,G_A,G_A,G_A,A_A,G_G,A_A,A_A,G_A,G_A,A_A,G_A,G_G,A_A,G_A,G_A,A_A,A_A,G_A,G_G
7476_5282	C_G,C_G,C_G,C_C,G_G,C_G,C_C,G_G,C_C,C_G,G_G,C_G,G_G,G_G,g_g,c_c,C_G,C_G,C_G,C_G,c_c,G_G,C_G,G_G,c_c,C_C,G_G,C_G,C_C,C_C,C_G,C_C,C_C,C_G,G_G,C_G,G_G,c_c,C_G,C_C,c_c,C_C,C_C,C_C,C_C,C_C,C_G,C_G,G_G,C_G,C_C,C_G,C_G,C_G,C_G,C_C,C_G,C_G,c_c,C_G,C_G,c_c,C_C,C_G,C_G,C_G,C_C,C_G,C_C,C_G,G_G,G_G,C_C,G_G,C_G,C_G,G_G,C_G,g_g,C_G,c_g,C_G,C_G,g_g,C_C,C_G,g_g,C_G,C_C,C_G,C_G,C_G,C_G,C_C,g_g,C_G
383_73613	T_C,C_C,t_t,t_c,T_C,t_t,T_T,c_c,T_C,T_T,T_T,T_T,T_T,T_C,T_C,t_t,T_C,T_C,T_T,T_T,T_C,T_C,T_C,T_C,T_C,T_T,t_t,t_c,t_c,T_C,T_T,T_C,T_T,T_C,c_c,T_C,T_C,T_T,T_T,T_T,T_T,t_t,T_C,T_T,t_t,T_T,T_C,T_T,T_C,T_C,T_C,T_C,C_C,T_T,C_C,T_T,c_c,T_C,t_t,t_t,T_T,C_C,T_T,t_t,T_T,T_C,T_T,T_C,T_C,T_T,t_t,T_C,T_T,T_T,T_C,T_C,T_C,T_C,T_T,T_T,T_T,T_T,t_t,T_T,T_C,C_C,T_T,T_C,T_T,T_C,T_C,T_T,T_T,T_T,T_C,T_T
43_826538	C_A,a_a,C_A,C_A,C_A,C_A,A_A,A_A,C_A,C_A,A_A,C_A,C_A,C_C,A_A,A_A,A_A,A_A,C_A,A_A,C_A,a_a,A_A,A_A,a_a,a_a,A_A,C_A,a_a,A_A,A_A,A_A,c_c,C_A,C_A,C_A,A_A,C_A,C_A,c_c,A_A,C_C,C_A,A_A,A_A,C_A,A_A,a_a,A_A,C_A,C_C,c_c,A_A,C_A,C_A,C_A,C_C,A_A,a_a,A_A,C_C,a_a,c_a,A_A,C_A,C_A,C_A,C_A,C_C,A_A,A_A,A_A,A_A,C_A,C_A,A_A,A_A,a_a,C_A,C_A,a_a,A_A,A_A,A_A,C_C,A_A,A_A,C_C,a_a,C_A,C_A,a_a,C_C,a_a,c_c,C_A
11565_4272	t_t,T_C,T_C,C_C,T_T,C_C,T_T,C_C,T_T,T_T,C_C,C_C,T_T,-,T_C,T_T,T_C,C_C,C_C,T_T,t_t,T_C,T_T,T_C,C_C,C_C,T_C,T_C,t_c,C_C,C_C,T_T,T_C,T_C,C_C,C_C,T_C,T_C,T_C,T_C,T_C,C_C,C_C,T_T,T_C,T_C,T_C,T_C,T_C,C_C,T_C,T_T,T_C,T_C,T_C,C_C,C_C,C_C,T_T,T_T,t_t,T_C,C_C,C_C,T_C,T_C,T_C,T_T,T_C,C_C,C_C,C_C,T_T,c_c,c_c,T_C,t_c,T_T,T_C,C_C,T_C,T_T,T_C,c_c,T_C,C_C,T_T,T_C,T_T,T_C,T_T,c_c,T_C,T_C,T_C,T_C
13938_5830	AC_A,AC_AC,AC_AC,AC_A,AC_A,AC_AC,AC_A,AC_AC,AC_AC,A_A,AC_A,AC_AC,A_A,AC_A,AC_A,AC_AC,AC_A,AC_AC,AC_A,AC_A,AC_AC,AC_A,AC_A,AC_A,AC_A,AC_AC,AC_A,AC_AC,AC_AC,AC_AC,AC_AC,AC_A,AC_A,AC_AC,AC_A,AC_AC,AC_AC,AC_A,A_A,A_A,AC_A,AC_A,AC_A,A_A,AC_A,AC_A,AC_AC,AC_A,AC_AC,AC_AC,AC_A,AC_AC,AC_AC,AC_A,AC_AC,AC_AC,AC_A,AC_A,AC_A,A_A,A_A,AC_AC,A_A,A_A,AC_A,AC_A,AC_AC,AC_A,AC_A,AC_AC,AC_A,AC_AC,A_A,AC_AC,AC_AC,AC_A…
6553_13426	A_G,G_G,A_G,A_G,A_A,A_G,A_G,A_G,A_G,A_A,A_G,A_G,A_G,G_G,A_A,A_A,A_G,A_G,A_G,A_A,G_G,A_G,A_A,A_G,A_G,A_G,A_A,A_G,A_G,G_G,A_G,A_A,A_G,A_A,G_G,A_A,A_G,A_G,A_G,G_G,A_A,A_G,G_G,A_A,G_G,A_A,A_G,A_G,A_A,A_G,A_G,A_A,A_G,A_A,G_G,A_G,A_A,A_G,A_A,A_G,A_G,A_G,G_G,A_G,A_G,A_G,A_A,A_G,A_G,A_G,A_G,A_G,A_G,A_A,A_G,A_G,A_G,A_A,A_A,A_G,A_A,A_A,A_A,A_G,A_A,A_A,A_A,A_G,A_A,A_A,A_A,A_G,A_G,G_G,A_A,A_G
6612_5614	C_T,C_C,C_T,C_T,T_T,C_T,C_T,C_T,C_T,T_T,C_T,C_T,C_T,C_C,T_T,T_T,C_T,C_T,C_T,T_T,C_C,C_T,T_T,C_T,C_T,C_T,T_T,C_T,C_T,C_C,C_T,T_T,C_T,T_T,C_C,T_T,C_T,C_T,C_T,C_C,T_T,C_T,C_C,T_T,C_C,T_T,C_T,C_T,T_T,C_T,C_T,T_T,C_T,T_T,C_C,C_T,T_T,C_T,T_T,C_T,C_T,C_T,C_C,C_T,C_T,C_T,T_T,C_T,C_T,C_T,C_T,C_T,C_T,T_T,C_T,C_T,C_T,T_T,T_T,C_T,T_T,T_T,T_T,C_T,T_T,T_T,T_T,C_T,T_T,T_T,T_T,C_T,C_T,C_C,T_T,C_T
3737_13486	g_g,A_A,G_G,g_g,G_G,G_A,G_A,A_A,G_G,A_A,G_A,G_A,G_A,G_G,G_A,A_A,G_G,G_A,A_A,G_G,G_A,A_A,A_A,g_a,G_G,G_A,G_A,G_A,G_A,a_a,G_A,G_G,A_A,G_A,A_A,G_A,G_A,a_a,g_a,G_A,A_A,G_A,g_a,A_A,G_A,G_A,G_A,G_G,A_A,G_A,G_G,G_A,G_G,G_G,G_A,G_A,A_A,G_A,G_A,G_A,G_A,G_G,a_a,g_g,G_G,G_A,G_G,G_G,A_A,G_A,G_A,A_A,A_A,G_G,G_A,g_a,G_A,G_A,G_A,G_G,G_A,G_A,A_A,A_A,A_A,G_A,A_A,G_A,G_A,g_g,G_A,G_G,G_A,A_A,A_A,G_A
2242_18637	A_G,A_A,a_g,a_a,a_a,g_g,a_a,A_A,A_G,A_G,A_A,g_g,A_G,A_A,A_A,A_A,A_G,a_g,A_A,A_G,A_G,A_A,A_G,A_G,A_G,A_G,a_g,a_a,A_G,G_G,A_G,A_G,A_A,A_G,A_A,G_G,A_A,A_G,A_G,A_G,a_a,A_A,A_A,A_G,G_G,A_G,A_A,A_A,A_G,A_A,A_A,A_A,A_G,A_G,A_G,G_G,A_G,g_g,A_A,g_g,G_G,A_A,A_G,a_a,a_a,A_G,A_G,A_A,a_a,A_A,a_g,A_A,a_a,g_g,G_G,A_A,a_g,a_a,A_A,A_G,A_A,G_G,A_A,a_g,A_A,A_A,A_A,a_a,A_G,G_G,A_G,g_g,g_g,g_g,-,A_A
8267_3838	c_c,C_C,C_C,C_C,C_C,C_G,C_G,C_G,C_C,C_C,C_G,C_C,C_C,C_C,c_c,C_G,C_C,C_C,c_c,C_G,C_C,C_G,C_C,C_C,C_C,C_G,g_g,C_C,C_C,C_C,c_c,C_C,C_G,C_G,c_c,c_c,C_C,C_G,c_c,c_c,C_C,C_C,C_C,C_C,C_C,C_C,C_C,C_C,C_G,C_G,C_C,C_G,C_C,C_G,C_C,C_C,g_g,C_C,C_C,C_G,C_C,c_c,C_C,C_C,C_C,C_C,C_G,C_C,C_C,C_C,C_C,C_C,C_C,C_G,G_G,C_C,C_C,g_g,G_G,C_C,-,C_G,c_c,C_C,C_C,C_C,c_c,c_c,C_C,C_C,C_G,C_C,C_G,C_C,C_G,C_C
1425_33016	G_A,G_A,G_G,G_G,G_A,G_A,A_A,G_A,A_A,G_G,A_A,A_A,G_A,A_A,G_A,G_A,G_A,A_A,G_A,G_A,G_A,G_A,A_A,A_A,A_A,A_A,G_A,A_A,G_A,A_A,A_A,A_A,G_A,A_A,G_A,G_A,G_A,G_A,G_A,A_A,A_A,A_A,A_A,A_A,A_A,G_G,A_A,A_A,A_A,A_A,G_A,A_A,G_G,G_A,A_A,A_A,A_A,G_A,G_A,A_A,G_G,G_A,A_A,G_G,A_A,G_A,G_A,A_A,A_A,G_A,G_A,G_A,A_A,G_A,G_A,A_A,G_G,G_A,G_A,G_A,G_G,G_A,G_G,G_A,A_A,G_G,G_A,A_A,G_A,G_G,G_A,G_A,G_A,G_A,G_A,A_A
9622_2681	A_A,A_A,A_A,T_A,T_T,A_A,A_A,T_A,A_A,T_A,A_A,T_A,A_A,A_A,A_A,A_A,A_A,A_A,A_A,A_A,A_A,A_A,T_T,A_A,T_A,T_A,A_A,A_A,T_A,A_A,t_t,A_A,T_A,A_A,T_A,T_A,A_A,A_A,a_a,A_A,T_T,A_A,T_A,T_A,T_A,A_A,t_a,T_T,a_a,A_A,T_A,A_A,A_A,A_A,T_A,A_A,T_A,T_T,T_A,A_A,A_A,T_A,T_A,A_A,T_T,A_A,A_A,A_A,T_T,A_A,A_A,A_A,t_a,T_T,T_A,A_A,a_a,A_A,A_A,T_A,T_T,A_A,A_A,T_T,t_a,A_A,T_A,A_A,T_A,t_a,T_A,T_A,T_A,T_A,A_A,T_A
7676_16107	T_C,T_C,C_C,C_C,C_C,T_C,T_C,T_T,C_C,T_C,C_C,T_C,C_C,C_C,T_C,T_C,C_C,T_C,T_T,C_C,C_C,T_C,T_T,T_C,C_C,T_C,C_C,T_C,T_C,T_C,T_C,C_C,t_t,T_C,T_T,T_C,T_C,T_C,c_c,T_C,T_C,T_C,T_C,T_C,T_C,T_C,T_C,C_C,t_t,T_C,C_C,T_C,C_C,c_c,C_C,T_C,T_T,T_C,T_C,c_c,T_C,C_C,T_C,C_C,C_C,T_C,C_C,C_C,T_C,C_C,C_C,T_C,T_C,c_c,c_c,C_C,T_C,C_C,C_C,C_C,T_C,C_C,T_C,T_T,C_C,t_c,T_C,c_c,C_C,C_C,T_C,C_C,T_C,T_C,T_C,C_C
1937_60279	c_c,C_C,T_T,c_c,t_c,t_t,C_C,C_C,t_c,T_C,T_C,T_C,T_C,T_C,C_C,C_C,C_C,c_c,c_c,c_c,C_C,t_t,T_C,C_C,c_c,t_t,C_C,C_C,C_C,C_C,T_T,C_C,c_c,T_T,T_C,c_c,C_C,t_t,c_c,T_C,T_T,T_C,T_T,-,c_c,T_C,C_C,T_T,T_T,C_C,C_C,T_C,C_C,T_C,T_C,T_C,t_c,T_C,T_T,T_C,T_C,C_C,c_c,T_C,T_C,T_C,T_T,T_T,T_T,C_C,T_T,C_C,T_T,T_C,T_C,C_C,C_C,T_C,C_C,T_C,t_c,C_C,T_C,c_c,C_C,C_C,T_C,C_C,T_C,c_c,T_C,T_T,T_C,C_C,c_c,C_C
128_38904	A_G,A_A,A_G,A_A,G_G,a_a,G_G,G_G,A_G,G_G,A_A,A_G,A_G,A_G,G_G,G_G,A_G,G_G,A_G,a_g,G_G,A_G,G_G,A_A,G_G,A_G,A_G,G_G,G_G,A_A,A_G,G_G,G_G,G_G,A_G,G_G,G_G,A_G,A_G,A_G,g_g,A_A,A_G,A_G,G_G,A_G,A_G,G_G,g_g,a_a,A_A,A_G,G_G,A_G,A_A,A_A,A_A,G_G,G_G,G_G,A_G,A_G,G_G,G_G,A_G,A_G,A_G,A_G,A_G,G_G,A_G,G_G,G_G,A_G,A_A,A_G,G_G,g_g,G_G,A_G,G_G,G_G,G_G,A_G,G_G,G_G,A_G,A_G,G_G,G_G,G_G,G_G,G_G,A_G,G_G,G_G
89_87189	T_A,A_A,T_A,T_A,T_T,T_A,T_T,T_A,T_T,T_T,T_A,T_A,T_A,A_A,T_T,T_T,T_A,A_A,T_A,T_T,T_T,T_A,T_A,T_A,T_A,T_A,T_T,T_A,T_A,T_A,T_T,T_T,T_A,T_T,T_T,T_T,T_A,T_A,T_A,A_A,T_T,T_T,A_A,T_T,A_A,T_T,T_A,T_A,T_T,T_A,T_A,T_T,T_A,T_T,A_A,T_A,T_T,T_A,T_T,T_A,T_A,T_A,A_A,T_A,T_T,T_T,T_T,T_A,T_T,T_A,T_A,T_A,T_A,T_T,T_A,T_A,T_A,T_A,T_T,T_A,T_T,T_T,T_T,T_T,T_T,T_T,T_T,T_A,T_T,T_T,T_T,A_A,T_A,A_A,T_T,T_A
729_28023	c_c,C_C,t_t,C_T,C_C,C_C,C_T,T_T,t_t,C_T,C_T,C_C,T_T,C_T,T_T,T_T,C_T,C_T,t_t,C_T,C_T,c_c,T_T,C_T,C_T,c_t,C_T,t_t,C_T,t_t,C_C,C_T,c_t,C_T,C_C,T_T,T_T,C_C,T_T,C_T,T_T,C_T,C_T,T_T,T_T,t_t,C_T,C_C,c_t,C_T,C_T,C_C,T_T,C_C,C_T,t_t,T_T,C_T,t_t,C_T,C_T,C_T,c_c,T_T,C_C,c_c,T_T,t_t,C_T,T_T,C_C,T_T,C_T,c_c,C_C,C_C,C_T,c_c,C_T,T_T,C_C,t_t,T_T,C_T,C_C,C_T,C_T,C_C,T_T,c_t,C_C,c_c,C_T,C_T,t_t,C_C
11234_4208	G_A,a_a,G_A,A_A,g_a,G_G,G_A,A_A,G_A,g_a,A_A,a_a,G_G,G_A,G_A,G_A,g_a,a_a,a_a,G_G,G_A,g_a,G_A,G_A,A_A,A_A,g_a,G_A,G_A,A_A,A_A,G_A,A_A,G_A,A_A,A_A,a_a,G_A,A_A,G_A,A_A,A_A,A_A,G_G,G_A,G_A,a_a,G_G,G_A,A_A,G_A,g_g,g_a,A_A,G_G,G_A,a_a,A_A,G_A,G_G,A_A,G_A,A_A,A_A,G_A,G_A,G_A,G_A,G_G,A_A,A_A,A_A,G_A,A_A,A_A,g_a,g_g,G_G,A_A,A_A,G_A,G_G,G_A,A_A,A_A,A_A,g_a,G_A,G_A,G_A,G_A,G_A,G_A,g_g,A_A,G_A
9051_4631	C_T,T_T,C_C,C_C,C_C,C_T,C_T,T_T,C_C,C_T,C_T,C_T,C_C,C_C,c_c,T_T,C_C,C_T,T_T,C_C,T_T,T_T,T_T,T_T,C_C,C_T,C_T,C_T,C_T,c_t,C_T,C_T,T_T,C_T,T_T,C_T,C_T,t_t,C_T,C_T,C_T,C_T,C_T,T_T,C_T,C_T,C_T,c_c,T_T,C_T,C_C,C_T,c_c,C_C,C_T,C_T,T_T,C_T,C_T,C_T,C_T,C_C,T_T,C_C,C_C,C_T,C_C,c_c,T_T,C_T,C_T,t_t,t_t,C_C,C_T,C_T,C_T,C_T,C_T,C_C,C_T,C_T,T_T,T_T,T_T,C_T,T_T,C_T,C_T,C_C,C_T,c_c,C_T,T_T,T_T,C_T
102981_391	T_T,T_T,T_G,T_G,T_T,G_G,T_G,T_T,G_G,T_G,T_G,G_G,T_T,T_T,T_G,T_G,G_G,T_T,T_T,G_G,T_T,T_G,G_G,T_G,G_G,T_G,G_G,T_G,T_G,G_G,T_T,T_T,T_T,T_G,T_T,T_G,T_T,T_T,T_G,T_T,T_T,T_G,T_T,G_G,T_G,T_G,T_G,T_G,T_G,T_T,T_G,G_G,T_G,T_T,T_G,G_G,T_G,T_G,G_G,T_G,T_T,T_G,G_G,T_G,T_G,G_G,G_G,T_G,T_G,G_G,T_G,T_T,G_G,G_G,T_T,G_G,T_T,T_G,T_G,G_G,T_G,G_G,T_T,T_G,T_G,G_G,T_T,T_G,G_G,T_T,T_G,G_G,T_T,G_G,G_G,G_G
6294_7140	G_C,G_C,G_C,G_C,G_G,C_C,G_C,G_C,C_C,C_C,G_G,G_C,C_C,G_C,G_G,G_G,G_C,G_C,G_C,G_G,C_C,G_C,G_G,C_C,G_C,G_C,G_G,C_C,G_G,G_C,C_C,G_C,G_C,G_G,G_C,G_C,C_C,G_C,C_C,G_C,G_C,G_G,G_C,G_G,G_C,G_C,G_C,G_C,G_G,G_G,G_C,G_G,G_C,C_C,G_C,G_C,G_C,G_G,G_C,G_G,G_C,G_G,G_G,G_C,G_C,G_C,G_C,C_C,G_G,G_C,C_C,G_C,C_C,C_C,C_C,G_C,C_C,G_C,G_G,C_C,G_C,G_C,C_C,G_G,G_C,G_G,G_C,C_C,C_C,G_C,G_C,G_C,G_C,G_G,C_C,G_C
16848_1156	A_A,A_C,A_A,A_C,A_C,A_C,A_A,C_C,A_A,C_C,A_C,C_C,A_C,A_C,A_A,A_C,A_A,A_C,a_c,A_A,A_C,A_C,A_C,A_A,A_A,C_C,A_A,A_C,A_A,A_C,A_A,A_A,A_C,A_C,A_A,A_A,a_a,a_c,A_A,A_A,A_C,A_A,A_C,A_C,C_C,A_A,A_A,A_C,C_C,A_C,C_C,a_a,A_A,a_a,A_A,C_C,A_C,A_A,A_A,a_a,a_c,A_A,A_A,A_A,A_C,C_C,A_A,a_a,a_a,A_C,A_A,a_a,A_C,A_A,A_A,A_C,A_C,A_A,A_A,A_A,A_A,a_c,A_C,A_A,A_C,A_A,C_C,A_C,A_C,A_C,a_a,A_A,A_C,A_C,C_C,A_A
2530_55684	T_C,T_T,C_C,T_C,T_C,C_C,C_C,T_C,T_C,c_c,C_C,C_C,C_C,T_C,T_C,T_C,T_T,T_C,C_C,C_C,T_C,T_C,T_C,T_C,T_C,c_c,C_C,t_c,T_C,t_t,T_C,T_C,C_C,T_C,t_c,T_C,T_C,C_C,C_C,C_C,C_C,T_C,T_C,C_C,T_C,C_C,T_C,C_C,T_T,T_C,T_C,T_C,t_t,C_C,T_T,C_C,T_C,T_C,C_C,C_C,c_c,T_T,C_C,C_C,C_C,T_C,C_C,T_C,T_C,C_C,C_C,T_C,C_C,C_C,T_C,c_c,T_C,T_C,C_C,T_C,T_C,T_C,T_C,T_C,T_C,T_T,C_C,T_T,C_C,T_C,c_c,C_C,C_C,C_C,T_C,C_C
5561_14571	G_G,G_G,G_G,A_G,G_G,A_G,A_A,G_G,A_G,G_G,A_G,A_A,G_G,G_G,A_G,G_G,G_G,G_G,A_G,G_G,G_G,G_G,G_G,G_G,A_G,G_G,G_G,A_G,G_G,A_G,G_G,G_G,G_G,A_G,G_G,A_G,G_G,G_G,A_A,A_G,G_G,G_G,A_G,G_G,A_G,A_G,G_G,G_G,G_G,G_G,G_G,G_G,A_G,A_G,G_G,A_G,G_G,A_G,A_A,G_G,G_G,G_G,A_G,G_G,G_G,G_G,G_G,G_G,A_A,A_G,A_G,G_G,A_A,G_G,G_G,G_G,G_G,A_A,A_G,G_G,A_G,A_G,A_G,G_G,A_A,A_G,G_G,G_G,G_G,A_G,A_G,G_G,A_G,G_G,A_G,A_A
175_178954	a_a,T_A,t_t,T_T,T_A,T_T,T_A,t_a,T_T,T_T,T_A,T_A,A_A,T_T,A_A,T_A,t_t,T_T,T_T,A_A,T_T,T_A,T_A,T_T,T_T,T_A,A_A,T_T,a_a,A_A,T_T,A_A,T_T,A_A,T_T,T_A,T_T,a_a,T_T,T_T,T_A,T_T,A_A,T_T,a_a,T_A,T_T,a_a,T_A,t_t,t_t,A_A,T_T,a_a,T_A,T_A,A_A,t_t,t_a,T_A,T_T,T_A,A_A,T_A,T_A,a_a,T_T,T_T,T_A,t_a,T_T,T_A,T_T,T_A,T_T,T_A,T_T,A_A,A_A,T_T,T_A,a_a,T_T,t_t,t_t,t_t,T_T,T_T,t_a,t_a,t_a,t_a,T_A,A_A,T_T,T_T
9066_27960	A_A,A_G,A_A,A_A,a_g,A_A,A_G,A_A,A_A,A_A,A_A,A_A,A_A,A_A,A_G,A_A,A_A,A_G,A_A,A_A,A_G,A_A,A_G,A_G,a_g,a_a,A_A,A_G,A_A,A_A,A_A,A_A,A_A,A_A,G_G,A_A,A_A,A_A,A_A,A_A,G_G,A_A,A_A,A_A,A_A,A_A,A_A,a_g,A_A,A_G,A_G,a_a,A_A,A_A,A_G,A_A,a_a,A_A,A_G,A_A,A_A,A_G,A_A,A_G,A_G,A_A,A_G,A_A,A_G,G_G,A_A,A_A,A_A,A_G,A_A,A_A,A_A,A_A,A_G,A_A,A_G,a_a,G_G,A_G,A_A,A_G,a_a,A_G,A_A,A_A,A_A,A_G,a_a,A_A,A_G,A_A
4643_21989	A_A,g_a,G_A,A_A,G_G,a_a,g_g,G_G,G_A,g_g,g_g,G_A,g_a,G_A,G_A,g_a,G_G,A_A,g_g,A_A,A_A,G_A,G_G,a_a,G_A,G_A,g_g,g_g,G_A,A_A,G_G,G_G,g_g,g_g,G_A,G_A,a_a,G_G,A_A,a_a,G_G,G_G,g_g,G_A,G_A,g_a,G_A,g_g,G_G,A_A,G_G,G_G,A_A,A_A,G_A,A_A,g_g,G_G,G_G,g_g,a_a,G_G,G_G,G_A,G_G,G_A,G_G,G_G,G_G,A_A,G_G,G_A,G_G,G_G,g_g,A_A,a_a,G_A,a_a,G_A,G_G,G_G,G_G,G_G,g_a,A_A,g_g,a_a,G_G,A_A,G_A,G_A,G_A,G_G,A_A,G_G
1749_24444	G_C,G_C,G_C,G_C,G_G,G_C,G_G,G_C,G_G,G_G,G_G,G_G,G_C,G_G,G_G,G_G,G_C,G_C,G_C,G_G,G_G,G_G,G_C,G_G,G_G,C_C,G_G,G_C,G_C,G_C,G_G,G_G,G_G,G_G,G_G,G_G,G_C,G_G,G_C,C_C,G_G,G_G,C_C,G_G,c_c,G_G,G_C,G_C,G_G,G_C,G_C,G_G,G_G,G_G,G_C,g_g,G_G,G_G,G_G,G_C,G_C,G_G,G_C,G_C,g_g,G_G,G_G,G_G,G_G,G_G,G_C,G_G,G_G,G_G,G_G,G_G,G_C,G_C,G_G,G_C,G_G,G_G,G_G,G_G,G_G,G_G,G_G,G_C,G_G,G_G,G_G,c_c,G_C,G_C,G_G,G_C
41074_487	A_G,G_G,A_G,G_G,A_A,A_G,G_G,a_g,G_G,A_G,A_G,G_G,A_G,A_A,G_G,A_G,A_G,A_G,A_G,G_G,A_G,G_G,G_G,G_G,A_G,A_G,G_G,A_A,A_G,A_G,G_G,G_G,A_G,A_G,A_G,A_G,a_a,A_G,G_G,A_G,G_G,A_G,A_G,G_G,A_G,G_G,A_G,A_G,G_G,A_G,G_G,A_G,G_G,G_G,A_G,G_G,G_G,G_G,A_A,A_A,A_G,A_G,A_G,A_G,A_G,A_G,A_G,A_A,A_A,G_G,G_G,A_G,A_A,G_G,G_G,A_A,A_G,G_G,A_G,A_G,A_G,A_G,G_G,G_G,A_G,G_G,G_G,A_A,A_G,A_G,G_G,A_A,A_A,G_G,A_G,G_G
986_72554	C_A,A_A,c_c,a_a,C_A,C_C,c_c,C_A,C_A,C_C,C_C,C_C,C_C,C_A,C_A,C_C,A_A,C_A,c_c,C_C,C_A,c_a,C_A,C_C,C_A,C_C,c_c,a_a,C_A,C_A,C_A,C_A,C_C,C_A,C_A,c_a,C_A,C_C,C_C,C_C,C_C,C_C,c_c,C_C,C_C,C_C,C_A,C_C,C_A,c_c,C_A,C_A,A_A,c_c,A_A,C_C,C_A,C_A,C_C,c_c,C_C,a_a,C_C,C_C,C_C,c_a,C_C,C_A,C_A,C_C,C_C,C_A,C_C,C_C,C_A,C_C,C_A,C_A,C_C,C_C,c_c,C_C,c_c,C_C,C_A,A_A,C_C,C_A,C_C,C_A,C_A,C_C,C_C,C_C,C_A,C_C
9293_31586	A_A,a_a,G_A,a_a,G_A,G_A,G_G,G_G,A_A,G_A,G_A,g_a,G_A,g_g,G_A,A_A,G_G,A_A,G_G,G_A,A_A,A_A,G_A,G_G,A_A,g_a,G_A,G_G,A_A,A_A,G_A,G_A,A_A,-,A_A,g_g,G_A,G_A,G_A,A_A,G_G,A_A,A_A,a_a,G_A,g_a,G_A,G_A,G_A,G_A,A_A,A_A,G_A,G_A,G_A,G_A,G_A,A_A,A_A,A_A,G_A,a_a,g_a,a_a,G_A,A_A,G_A,g_g,G_A,G_A,g_a,A_A,A_A,G_A,G_A,G_A,G_A,G_A,G_A,G_A,A_A,A_A,G_A,g_g,g_g,a_a,a_a,g_g,A_A,G_A,G_A,G_A,A_A,G_G,A_A,A_A
26961_630	C_C,T_T,t_t,T_T,C_C,t_t,C_C,C_C,C_T,C_C,T_T,C_T,C_T,C_T,C_C,C_C,C_T,C_C,C_T,C_T,C_C,c_c,C_C,T_T,C_C,C_T,C_T,C_C,c_c,C_T,C_T,C_C,C_C,C_C,C_T,C_C,C_C,C_C,C_T,c_c,C_T,T_T,C_T,C_T,C_C,C_T,C_C,C_C,C_C,C_T,T_T,C_T,C_C,c_t,C_T,t_t,C_T,C_C,c_c,C_C,C_T,C_T,C_C,C_C,C_T,c_t,C_C,C_C,C_T,C_C,C_T,C_C,C_C,C_T,T_T,C_C,C_C,C_C,C_C,C_T,C_C,C_C,c_c,c_c,C_C,c_c,C_T,C_T,c_c,C_C,c_c,C_C,C_C,C_T,C_C,C_T
77872_324	C_C,C_C,C_C,C_C,C_C,C_C,c_c,C_C,C_T,C_C,C_C,C_C,C_C,C_C,C_C,C_C,C_C,C_C,T_T,c_c,C_C,C_C,t_t,C_T,C_T,C_T,C_C,C_T,c_t,C_T,-,-,C_T,C_T,C_T,T_T,C_C,C_T,C_T,C_T,C_T,C_T,C_C,C_C,C_C,t_t,C_T,C_C,C_C,T_T,C_T,C_C,C_C,C_T,C_C,c_c,C_T,-,C_C,C_C,c_t,-,T_T,C_C,c_t,C_C,t_t,c_t,C_C,C_C,c_c,C_C,C_C,C_C,c_t,T_T,C_C,C_T,C_C,C_C,C_T,c_c,T_T,C_C,C_C,C_T,C_C,C_C,C_C,T_T,c_c,C_C,c_c,C_T,C_C,C_T
1851_55243	C_C,T_C,t_c,T_C,T_T,C_C,T_T,T_T,T_C,t_t,T_T,T_C,T_C,T_C,T_C,T_T,T_T,C_C,T_T,C_C,C_C,T_C,T_C,C_C,T_C,T_C,t_c,C_C,T_C,C_C,T_T,T_T,T_T,T_T,T_C,T_C,C_C,T_T,C_C,C_C,T_T,T_T,T_T,T_C,T_C,T_C,T_C,T_T,T_C,C_C,C_C,T_T,C_C,C_C,T_C,C_C,T_T,T_T,T_T,T_C,T_C,T_T,T_T,T_C,T_T,T_C,C_C,T_T,T_T,C_C,T_T,C_C,t_t,T_T,T_T,C_C,C_C,T_C,c_c,T_C,T_T,T_T,T_T,T_T,-,C_C,T_T,C_C,T_T,C_C,T_C,T_C,T_C,t_t,C_C,T_T
4471_9121	G_G,G_G,A_G,G_G,A_G,G_G,A_A,A_G,G_G,G_G,a_g,A_G,A_G,A_G,a_g,A_G,G_G,a_a,G_G,A_G,G_G,G_G,A_G,G_G,g_g,A_G,G_G,G_G,G_G,G_G,G_G,g_g,A_G,A_A,A_G,-,G_G,G_G,G_G,A_G,G_G,A_G,a_g,A_A,A_G,A_G,G_G,G_G,A_G,A_G,G_G,A_A,A_G,G_G,a_g,A_G,G_G,A_G,G_G,A_A,A_G,a_g,A_G,g_g,G_G,G_G,A_A,G_G,a_a,g_g,G_G,G_G,G_G,A_G,G_G,g_g,G_G,G_G,G_G,G_G,a_g,G_G,G_G,A_G,a_a,A_G,A_G,G_G,G_G,G_G,G_G,G_G,g_g,G_G,G_G,A_G
704_137214	A_T,A_T,A_T,A_A,T_T,A_A,A_T,T_T,A_A,A_A,T_T,A_T,T_T,A_A,T_T,a_t,A_T,A_A,A_A,T_T,A_A,A_T,A_T,A_A,A_A,A_T,T_T,A_A,A_T,T_T,A_A,T_T,A_A,T_T,A_A,A_T,A_A,a_t,A_A,A_T,A_T,A_A,T_T,A_A,T_T,A_T,A_A,T_T,t_t,A_A,A_A,A_T,A_T,A_T,A_T,A_T,A_T,A_T,A_T,T_T,A_A,A_T,T_T,A_T,A_T,a_t,A_A,A_A,a_t,A_T,A_A,A_T,A_A,A_T,A_A,A_T,A_A,T_T,T_T,A_A,A_T,T_T,A_A,A_T,A_T,A_T,A_A,A_A,A_T,A_T,A_T,A_T,a_t,T_T,A_A,a_a
5538_17023	A_T,T_T,A_T,T_T,A_A,A_T,T_T,A_T,T_T,A_T,A_T,T_T,A_T,A_A,A_T,A_T,A_T,A_T,A_T,T_T,A_T,T_T,T_T,T_T,A_T,A_T,T_T,A_A,A_T,A_T,T_T,T_T,A_T,A_T,A_T,A_T,A_T,A_T,T_T,A_T,T_T,A_T,A_T,T_T,A_T,T_T,A_T,A_T,T_T,A_T,T_T,A_T,T_T,T_T,A_T,T_T,T_T,T_T,A_A,A_A,A_T,A_A,A_T,A_T,A_T,A_T,A_T,A_A,A_A,T_T,T_T,A_T,A_A,T_T,T_T,A_A,A_T,T_T,A_T,A_T,A_T,A_T,T_T,T_T,A_T,T_T,T_T,A_A,A_T,A_T,T_T,A_A,A_A,T_T,A_T,T_T
238_214333	A_A,C_C,C_A,C_C,A_A,C_C,A_A,a_a,C_A,C_A,C_C,C_A,C_A,C_C,C_C,C_C,C_C,C_A,C_A,C_A,C_A,C_A,C_A,C_C,C_A,C_A,C_A,C_C,A_A,C_C,C_A,A_A,A_A,C_A,C_A,C_A,c_a,C_C,C_A,C_A,C_A,C_C,C_A,C_C,A_A,C_C,C_A,C_A,C_A,C_C,C_C,C_C,C_A,C_C,C_C,C_C,C_C,C_A,A_A,C_A,C_A,C_A,C_A,C_A,C_A,C_A,C_C,C_C,C_A,C_A,C_A,C_C,C_A,C_A,C_C,C_C,C_A,A_A,C_A,C_C,A_A,C_A,C_C,C_C,c_a,C_A,C_C,C_C,C_C,C_A,C_A,C_A,C_A,C_A,C_A,C_A
143928_304	G_G,G_G,G_G,G_G,G_T,G_G,G_T,G_T,G_G,G_G,g_t,G_G,G_G,G_T,G_T,G_G,G_G,G_T,G_G,G_G,G_T,G_G,G_T,G_T,G_T,G_G,G_G,G_G,G_T,G_G,G_G,G_G,G_T,G_G,T_T,G_G,G_G,G_G,G_G,G_G,G_T,G_G,G_G,G_G,G_G,G_G,G_G,G_T,G_G,G_T,G_G,G_G,G_G,G_G,G_T,G_G,G_G,G_G,G_T,G_G,G_G,G_G,G_G,t_t,g_t,G_G,G_T,G_G,G_T,T_T,G_G,G_G,G_G,G_T,G_G,G_G,G_G,G_G,G_T,G_G,G_T,G_G,T_T,G_T,G_G,g_t,G_G,G_T,G_G,G_G,G_G,G_G,G_G,G_G,G_T,G_G
5244_21808	G_A,G_A,A_A,G_A,A_A,G_A,G_A,A_A,A_A,G_A,A_A,A_A,A_A,A_A,A_A,a_a,A_A,A_A,A_A,A_A,G_A,g_a,G_A,A_A,A_A,A_A,G_A,A_A,A_A,A_A,A_A,A_A,A_A,A_A,G_A,G_G,G_G,A_A,A_A,G_A,G_A,A_A,A_A,A_A,A_A,A_A,A_A,A_A,A_A,A_A,G_A,A_A,a_a,A_A,A_A,A_A,G_A,A_A,A_A,G_G,A_A,A_A,A_A,g_a,A_A,G_A,G_A,G_A,G_A,A_A,A_A,G_A,G_G,A_A,A_A,A_A,G_A,A_A,A_A,G_A,G_A,G_A,G_G,A_A,G_A,A_A,G_A,A_A,G_A,g_g,G_A,G_G,G_A,A_A,A_A,A_A
7043_25866	a_a,G_G,A_A,G_A,G_A,A_A,A_A,G_A,G_A,A_A,A_A,A_A,A_A,G_A,G_A,G_A,G_G,G_A,A_A,a_a,G_A,G_A,G_A,G_A,G_A,a_a,A_A,G_A,G_A,G_A,G_A,G_A,A_A,G_A,G_A,G_A,G_A,a_a,A_A,A_A,a_a,G_A,-,A_A,G_A,A_A,G_G,A_A,g_g,G_A,G_A,G_A,G_G,A_A,g_g,A_A,G_A,G_A,A_A,a_a,a_a,G_G,A_A,A_A,a_a,g_a,A_A,G_A,G_A,A_A,a_a,G_A,A_A,A_A,g_a,g_a,a_a,g_g,A_A,G_A,G_A,G_A,g_a,G_G,G_A,G_G,a_a,G_A,A_A,G_A,g_g,a_a,a_a,a_a,g_a,A_A
562966_1410	aaaca_aaaca,AAACAACA_AAACA,AAACAACA_AAACA,AAACA_AAACA,AAACA_AAACA,AAACA_AAACA,AAACAACA_AAACA,AAACA_AAACA,aaaca_aaaca,AAACA_AAACA,aaaca_aaaca,aaaca_aaaca,AAACA_AAACA,AAACA_AAACA,AAACA_AAACA,AAACA_AAACA,AAACAACA_AAACAACA,AAACA_AAACA,AAACA_AAACA,AAACA_AAACA,AAACAACA_AAACA,AAACAACA_AAACA,AAACA_AAACA,AAACAACA_AAACA,AAACAACA_AAACA,AAACA_AAACA,AAACAACA_AAACA,aaaca_aaaca,AAACA_AAACA,AAACA_AAACA,AAACAACA_…
310_252509	A_C,A_C,C_C,A_C,C_C,a_a,A_C,A_C,A_C,A_C,C_C,C_C,A_C,C_C,c_c,C_C,C_C,c_c,C_C,C_C,A_C,A_C,C_C,a_a,C_C,C_C,C_C,C_C,C_C,a_a,c_c,A_C,C_C,C_C,A_C,A_C,A_A,A_C,A_C,A_C,A_C,C_C,A_C,C_C,C_C,A_C,A_A,A_C,C_C,C_C,A_C,C_C,C_C,A_A,A_C,C_C,a_c,C_C,C_C,C_C,A_C,C_C,C_C,A_C,A_C,A_C,A_C,a_c,C_C,C_C,A_C,A_C,A_A,c_c,C_C,c_c,A_A,A_C,C_C,A_C,A_C,A_C,a_a,C_C,A_C,C_C,A_C,c_c,A_A,A_C,A_C,A_C,A_C,C_C,A_C,C_C
8350_7566	t_t,t_t,T_C,t_c,t_t,T_T,T_C,t_c,t_c,T_C,t_c,T_T,T_C,T_C,T_C,c_c,T_C,T_T,C_C,T_C,T_T,c_c,T_T,T_T,t_t,T_C,T_C,T_C,T_T,T_T,t_t,T_C,t_c,T_C,T_T,T_T,C_C,t_c,t_c,T_C,T_C,C_C,C_C,T_C,T_T,T_C,C_C,T_C,T_C,T_C,T_C,t_t,T_C,T_C,T_T,T_T,T_C,T_T,T_C,t_t,t_t,T_C,t_t,T_T,T_C,t_c,T_T,T_C,T_T,T_T,c_c,c_c,C_C,T_T,T_T,c_c,T_C,T_C,T_C,T_C,T_C,t_t,T_T,T_T,C_C,T_C,C_C,t_t,T_C,T_T,T_C,T_T,T_C,T_T,T_T,T_C
128_381348	c_c,G_G,G_C,G_G,C_C,G_G,C_C,C_C,G_C,C_C,G_G,G_C,c_c,G_G,C_C,C_C,G_C,C_C,G_C,G_C,C_C,G_C,C_C,G_G,C_C,g_g,G_C,C_C,C_C,G_G,G_C,C_C,C_C,C_C,G_C,C_C,C_C,G_C,G_C,G_C,g_g,G_G,G_C,G_C,C_C,G_C,c_c,C_C,G_C,G_C,G_G,G_C,C_C,G_C,G_G,G_G,G_G,C_C,C_C,C_C,G_C,G_C,C_C,C_C,G_C,G_C,g_c,G_C,G_C,C_C,G_C,C_C,C_C,G_C,G_G,G_C,C_C,C_C,C_C,G_C,C_C,C_C,C_C,g_c,C_C,C_C,G_C,G_C,C_C,C_C,C_C,C_C,C_C,G_C,C_C,C_C
180_119615	C_C,C_G,C_G,c_g,c_g,G_G,c_c,C_C,G_G,G_G,C_C,g_g,G_G,c_c,G_G,g_g,C_G,C_C,g_g,C_G,G_G,C_C,G_G,g_g,C_C,-,C_C,c_c,G_G,C_C,C_G,C_G,C_G,G_G,C_C,C_G,C_C,C_C,C_G,C_G,c_c,G_G,c_c,G_G,C_G,C_G,C_C,C_G,C_C,C_G,g_g,C_G,C_G,C_C,C_G,g_g,c_c,C_C,C_G,C_C,C_G,g_g,c_c,C_C,C_C,C_G,c_c,C_C,C_G,C_C,c_c,G_G,C_G,c_g,C_C,c_c,C_G,g_g,c_c,G_G,C_G,c_g,c_c,c_c,C_G,C_C,C_G,C_C,C_G,c_g,C_G,C_G,c_g,C_C,G_G,C_C
235821_69	GT_GTT,GTT_GTT,GT_GT,GT_GTT,GT_GTT,GT_GT,GT_GT,GT_GTT,GT_GTT,GT_GT,GT_GT,gt_gt,GT_GT,GT_GTT,GT_GTT,gt_gt,GTT_GTT,GTT_GTT,GT_GT,GT_GT,GT_GTT,GT_GTT,GT_GTT,GT_GTT,GTT_GTT,GT_GT,GT_GT,GT_GTT,GT_GTT,GT_GTT,gt_gtt,GT_GTT,GT_GT,GT_GTT,GT_GTT,GT_GTT,GT_GTT,GT_GT,GT_GT,GT_GT,GT_GT,GT_GT,GT_GTT,GT_GT,GT_GT,GT_GT,GT_GTT,GT_GT,GTT_GTT,GT_GTT,GT_GTT,gt_gtt,GTT_GTT,GT_GT,GTT_GTT,GT_GT,GT_GTT,GTT_GTT,GT_GT,GT_…
551593_1925	T_C,T_C,C_C,T_C,T_T,T_C,C_C,T_C,C_C,t_t,C_C,C_C,C_C,T_T,C_C,T_C,T_C,T_T,T_T,c_c,c_c,T_C,C_C,T_C,T_C,C_C,T_T,c_c,C_C,c_c,C_C,t_t,T_C,C_C,T_C,T_C,C_C,T_C,T_C,C_C,T_C,T_C,C_C,T_T,C_C,C_C,T_C,c_c,T_T,t_t,t_c,T_C,T_C,C_C,T_C,C_C,T_C,T_T,T_C,T_C,T_T,c_c,C_C,T_T,C_C,T_C,T_C,t_t,T_C,T_C,C_C,T_T,C_C,c_c,T_T,c_c,T_T,T_C,T_C,C_C,C_C,T_C,t_t,t_t,T_C,t_c,t_t,C_C,T_C,T_C,T_C,T_T,T_C,T_C,C_C,T_C
4876_33727	AATGCGGAT_AATGCGGAT,AATGCGGAT_AAT,AATGCGGAT_AATGCGGAT,AATGCGGAT_AATGCGGAT,AAT_AAT,aatgcggat_aatgcggat,AATGCGGAT_AAT,AAT_AAT,AATGCGGAT_AAT,AATGCGGAT_AATGCGGAT,AAT_AAT,AATGCGGAT_AAT,AATGCGGAT_AATGCGGAT,AATGCGGAT_AAT,AATGCGGAT_AAT,AATGCGGAT_AATGCGGAT,AAT_AAT,AATGCGGAT_AATGCGGAT,AATGCGGAT_AAT,AATGCGGAT_AATGCGGAT,AATGCGGAT_AATGCGGAT,AATGCGGAT_AAT,AATGCGGAT_AAT,AATGCGGAT_AATGCGGAT,AATGCGGAT_AATGCGGAT,A…
180_388198	G_G,T_G,t_g,G_G,G_G,G_G,T_G,T_T,G_G,G_G,T_T,G_G,g_g,T_T,g_g,G_G,G_G,T_T,T_G,T_G,g_g,T_T,g_g,G_G,T_T,G_G,t_t,g_g,G_G,T_T,G_G,T_G,T_G,g_g,T_G,T_G,T_G,T_T,G_G,g_g,T_G,g_g,T_T,G_G,G_G,G_G,T_T,T_G,T_G,T_G,G_G,T_G,G_G,g_g,T_G,G_G,T_T,T_T,G_G,T_T,G_G,T_G,T_T,T_T,T_T,G_G,T_T,t_g,T_G,T_G,t_t,g_g,G_G,G_G,t_t,T_G,t_t,g_g,T_T,T_G,G_G,T_G,T_G,T_T,T_G,T_T,G_G,t_t,g_g,G_G,t_g,G_G,G_G,T_T,T_G,T_G
13731_5713	C_C,C_C,T_T,T_C,C_C,T_T,T_C,T_T,T_T,T_T,T_C,T_C,T_T,T_C,T_T,T_T,T_T,T_T,T_T,T_T,T_C,T_C,T_T,T_T,C_C,T_C,T_T,T_C,T_T,T_C,T_T,T_T,T_C,T_T,T_C,T_T,T_C,T_T,T_T,T_T,T_T,T_C,T_C,T_T,C_C,T_T,C_C,T_C,T_T,T_T,T_T,T_C,T_C,T_C,T_T,T_T,T_T,T_C,C_C,T_T,T_C,T_T,T_T,T_T,T_T,T_T,C_C,T_C,T_T,T_T,T_T,T_C,T_T,T_C,T_C,T_T,T_C,T_T,T_T,T_T,T_T,T_T,T_T,T_T,T_C,T_C,T_C,T_T,T_T,T_T,T_C,T_T,C_C,T_T,T_T,T_T
17134_5885	C_C,C_T,C_T,T_T,C_C,T_T,C_C,C_C,-,T_T,C_C,C_T,C_C,T_T,C_C,C_T,C_T,T_T,T_T,C_C,T_T,C_C,C_T,T_T,T_T,C_T,C_C,T_T,c_t,C_C,T_T,C_C,T_T,C_C,T_T,C_T,T_T,C_T,T_T,C_T,C_T,T_T,C_C,T_T,C_C,c_c,T_T,C_C,C_C,C_T,T_T,C_T,C_T,C_T,c_t,C_T,C_T,C_T,C_T,C_C,T_T,C_T,C_C,c_c,C_T,C_T,T_T,T_T,C_T,c_c,T_T,C_T,T_T,C_T,T_T,C_T,T_T,C_C,C_C,T_T,c_c,C_C,T_T,C_T,C_T,C_T,T_T,T_T,C_T,C_T,C_T,C_T,C_T,C_C,T_T,C_T
9529_6383	C_C,C_C,T_C,T_C,C_C,c_c,C_C,C_C,C_C,C_C,C_C,C_C,t_t,T_C,C_C,C_C,T_C,C_C,C_C,C_C,c_c,T_C,c_c,T_C,C_C,C_C,C_C,C_C,C_C,C_C,C_C,T_C,C_C,T_C,T_C,T_C,C_C,C_C,t_t,c_c,T_C,t_c,-,T_T,c_c,C_C,T_C,T_C,C_C,C_C,T_C,C_C,C_C,C_C,C_C,C_C,T_C,C_C,c_c,C_C,C_C,T_C,T_C,C_C,T_C,C_C,C_C,T_C,T_C,C_C,c_c,T_C,C_C,C_C,C_C,C_C,t_t,C_C,t_c,C_C,T_C,T_C,T_C,T_C,C_C,C_C,T_C,C_C,T_C,C_C,C_C,c_c,C_C,T_C,c_c,C_C
26083_1538	G_A,G_A,G_A,G_A,G_G,A_A,G_A,-,A_A,A_A,G_G,G_G,G_A,g_a,G_G,G_G,G_A,G_A,G_A,G_G,A_A,G_A,G_G,A_A,G_A,G_A,G_G,A_A,G_G,G_A,A_A,G_A,g_g,G_G,G_A,G_A,A_A,G_A,A_A,G_A,G_A,G_G,G_A,G_G,G_G,G_A,G_A,G_A,G_G,G_G,G_A,G_G,G_A,A_A,G_A,G_A,G_A,G_G,G_A,G_G,G_A,G_G,G_G,G_G,G_A,G_A,G_A,A_A,G_G,G_A,A_A,G_A,A_A,G_A,A_A,G_A,A_A,G_A,G_G,A_A,G_A,g_a,A_A,G_G,G_A,G_G,G_A,A_A,A_A,G_A,G_A,G_A,G_A,G_G,A_A,G_A
19103_4122	A_A,a_a,G_A,G_A,a_a,G_A,g_a,g_a,G_A,G_A,G_G,G_A,G_A,G_G,A_A,A_A,g_a,G_G,g_g,G_A,G_G,A_A,G_G,A_A,G_A,g_g,A_A,G_A,G_A,A_A,g_g,A_A,G_G,G_G,A_A,G_A,G_A,G_G,G_G,G_G,A_A,g_a,G_A,A_A,A_A,A_A,G_G,G_A,G_A,G_G,g_g,G_A,G_A,a_a,G_A,G_A,G_A,G_G,G_A,a_a,G_A,G_A,A_A,g_a,g_g,G_G,g_a,G_A,G_A,G_G,a_a,G_A,g_a,G_A,G_G,G_G,G_A,g_g,G_A,A_A,G_A,a_a,A_A,-,G_A,G_G,A_A,G_G,A_A,G_G,g_g,G_A,G_A,A_A,G_A,G_A
2723_14573	G_C,g_c,G_C,G_G,G_C,G_C,G_C,G_G,C_C,G_C,G_G,G_C,c_c,g_c,G_C,G_C,G_C,G_G,G_G,C_C,C_C,G_C,G_C,g_c,G_G,G_G,g_g,G_C,G_C,G_G,G_G,G_C,G_C,G_C,G_G,G_G,G_G,G_C,G_C,G_C,G_G,G_G,G_G,C_C,G_G,G_C,-,c_c,G_C,G_G,g_c,G_C,G_C,g_g,G_C,G_C,G_G,G_G,G_C,C_C,G_G,G_C,G_G,G_G,G_C,G_C,G_C,C_C,G_C,g_g,G_G,G_G,C_C,G_G,G_G,G_C,G_C,C_C,g_g,G_G,G_C,c_c,G_C,g_g,G_G,G_G,G_C,G_C,G_C,G_C,C_C,G_G,G_C,G_C,G_C,C_C
7840_31134	G_G,G_G,g_g,G_G,G_G,G_G,A_A,G_G,A_G,G_G,g_g,G_G,G_G,G_G,g_g,A_G,G_G,G_G,G_G,g_g,A_A,G_G,G_G,G_G,g_g,G_G,G_G,g_g,G_G,A_A,G_G,G_G,G_G,G_G,A_A,A_G,G_G,G_G,G_G,A_G,G_G,A_G,G_G,G_G,A_G,G_G,G_G,G_G,A_G,A_G,G_G,G_G,G_G,G_G,G_G,G_G,G_G,G_G,G_G,A_G,G_G,G_G,G_G,G_G,A_G,A_G,G_G,a_g,A_G,G_G,A_G,G_G,G_G,G_G,G_G,A_G,g_g,A_G,A_G,G_G,G_G,G_G,G_G,A_G,G_G,G_G,G_G,G_G,G_G,A_A,G_G,G_G,G_G,G_G,G_G,A_G
7488_27459	a_a,A_A,A_A,A_A,A_A,A_A,G_G,A_A,G_A,A_A,A_A,A_A,A_A,A_A,a_a,G_A,A_A,a_a,A_A,a_a,G_G,A_A,A_A,A_A,A_A,A_A,A_A,A_A,A_A,G_G,G_A,A_A,A_A,A_A,G_G,G_A,A_A,A_A,A_A,G_A,A_A,G_A,A_A,A_A,G_A,A_A,A_A,A_A,G_A,G_A,A_A,a_a,A_A,A_A,A_A,A_A,A_A,A_A,A_A,G_A,A_A,A_A,A_A,A_A,G_A,G_A,A_A,A_A,G_A,A_A,G_A,A_A,A_A,A_A,A_A,G_A,A_A,G_A,G_A,A_A,A_A,A_A,a_a,G_A,A_A,A_A,A_A,A_A,A_A,G_G,A_A,A_A,A_A,A_A,A_A,G_A
1026_94446	A_A,a_a,A_A,A_A,G_G,G_A,G_G,g_a,G_A,G_A,a_a,A_A,G_A,G_A,G_A,G_A,A_A,A_A,A_A,G_A,g_g,g_g,G_A,G_A,a_a,G_A,G_A,A_A,G_A,G_G,G_A,G_A,G_G,A_A,G_G,G_A,G_A,G_G,A_A,G_A,a_a,G_A,g_a,a_a,G_G,G_A,A_A,G_A,G_G,G_G,A_A,G_A,G_A,G_A,A_A,a_a,a_a,A_A,G_A,G_A,G_A,G_A,G_A,a_a,G_A,G_A,A_A,A_A,G_A,G_A,g_g,a_a,G_G,G_A,G_A,G_A,a_a,G_A,G_G,A_A,G_G,A_A,A_A,g_g,g_g,A_A,A_A,A_A,G_A,G_G,g_a,G_A,G_A,G_A,G_A,G_G
7538_3160	G_G,G_G,A_G,A_G,G_G,G_G,G_G,G_G,G_G,G_G,A_G,G_G,G_G,G_G,G_G,G_G,a_a,G_G,A_G,G_G,A_A,G_G,G_G,a_a,G_G,G_G,G_G,G_G,A_G,A_A,G_G,G_G,G_G,A_A,G_G,G_G,A_G,G_G,A_A,G_G,G_G,A_A,G_G,G_G,a_g,G_G,g_g,A_A,A_G,A_G,a_g,A_G,G_G,G_G,A_G,G_G,G_G,G_G,G_G,A_G,G_G,G_G,A_G,A_A,G_G,G_G,A_A,A_G,a_a,G_G,G_G,G_G,A_A,G_G,G_G,G_G,A_G,G_G,g_g,A_A,G_G,A_G,G_G,G_G,A_G,A_G,G_G,G_G,G_G,G_G,A_G,G_G,G_G,A_G,G_G,G_G
51793_367	A_A,A_A,A_G,A_G,A_A,G_G,A_G,A_G,G_G,A_G,A_G,G_G,A_A,A_G,A_G,A_G,G_G,A_A,A_G,G_G,A_A,A_G,G_G,G_G,G_G,A_G,G_G,A_G,A_G,G_G,A_G,A_A,A_A,A_G,A_A,G_G,A_A,A_G,A_G,A_A,A_A,G_G,A_G,G_G,G_G,A_G,A_G,A_G,A_G,A_A,A_G,G_G,A_G,A_A,A_G,G_G,A_G,G_G,G_G,G_G,A_A,A_G,G_G,A_G,A_G,G_G,G_G,A_G,A_G,G_G,A_G,A_G,G_G,G_G,A_A,G_G,A_G,A_G,A_G,G_G,G_G,G_G,A_A,A_G,A_G,G_G,A_G,A_G,G_G,A_A,A_G,G_G,A_G,G_G,G_G,G_G
18186_2349	C_A,A_A,C_A,C_C,C_C,C_A,C_A,C_C,C_A,C_C,C_A,C_A,C_C,C_A,C_C,C_C,C_C,C_A,C_A,C_C,A_A,C_A,C_C,C_C,C_A,C_A,C_C,C_A,C_A,A_A,C_A,C_C,C_A,C_C,A_A,C_C,C_A,C_A,C_C,A_A,C_C,C_A,C_A,C_C,A_A,C_C,C_C,C_A,C_A,C_A,C_C,C_C,A_A,C_A,A_A,C_A,C_C,C_A,C_C,C_A,C_A,C_A,A_A,C_A,C_A,C_A,C_C,C_A,C_A,C_A,C_A,C_A,C_A,C_C,C_A,C_A,C_C,C_C,C_C,C_A,C_C,C_C,C_C,C_A,C_C,C_A,C_C,C_A,C_C,C_C,C_C,C_C,C_A,A_A,C_C,C_C
15099_29161	t_a,t_t,t_t,T_T,T_T,T_T,T_T,T_T,A_A,T_T,T_T,T_T,t_a,t_t,T_T,T_A,T_T,T_T,T_T,T_T,T_A,T_A,T_T,T_T,t_t,t_t,T_T,T_T,T_A,t_t,T_A,T_T,T_T,T_T,T_T,T_A,T_A,T_T,t_t,t_a,T_T,T_T,T_T,T_T,T_T,T_T,T_T,T_T,T_T,T_T,T_T,T_T,T_T,t_t,T_T,T_T,t_t,T_A,A_A,T_T,t_a,t_t,T_T,T_A,T_T,T_T,T_T,t_t,T_T,T_T,T_T,a_a,A_A,T_A,T_T,T_T,a_a,T_T,T_T,T_T,T_T,A_A,T_A,t_t,T_T,t_t,t_a,T_T,t_t,T_T,T_T,T_T,T_A,T_T,T_A,T_A
1053_49544	C_G,c_g,C_C,C_C,G_G,C_C,C_G,G_G,G_G,C_C,c_g,C_C,C_G,C_C,-,C_C,C_G,c_g,C_G,-,C_G,C_G,C_G,C_C,C_C,c_c,c_c,G_G,C_G,C_G,C_C,C_G,C_G,g_g,c_g,C_G,G_G,G_G,C_C,C_G,G_G,C_G,C_G,C_C,G_G,c_g,C_G,C_C,C_C,C_C,c_c,C_C,C_C,c_c,G_G,C_G,C_C,C_C,C_G,c_c,c_c,C_C,C_C,g_g,C_G,C_G,C_C,c_c,C_G,C_C,g_g,C_G,C_C,G_G,G_G,C_C,C_C,C_G,C_C,C_G,C_C,C_G,C_G,C_G,C_C,C_G,c_c,C_G,C_C,C_G,C_G,C_C,C_C,C_G,C_G,C_G
9451_10593	T_T,T_T,T_C,T_C,T_C,C_C,C_C,C_C,T_C,T_C,C_C,C_C,T_C,C_C,T_C,T_C,T_T,T_C,C_C,C_C,T_C,T_T,C_C,T_T,t_t,T_C,C_C,T_C,T_T,c_c,T_C,T_C,T_C,t_t,T_C,C_C,C_C,T_C,t_t,T_T,T_C,T_C,T_T,T_C,t_t,T_T,t_c,t_t,C_C,C_C,C_C,C_C,t_c,T_C,T_C,T_C,t_t,T_T,T_T,T_T,T_T,T_C,T_T,T_C,t_t,T_C,T_C,C_C,T_T,T_C,t_t,C_C,T_C,T_C,T_C,C_C,C_C,C_C,T_T,T_C,c_c,T_C,C_C,c_c,T_T,T_C,c_c,T_T,T_C,c_c,C_C,C_C,t_t,T_T,t_t,t_t
50255_539	A_A,A_A,T_T,a_a,A_A,A_A,a_a,A_A,A_A,A_A,A_T,A_A,a_t,A_A,A_A,A_A,A_T,A_A,A_A,A_T,A_A,A_A,A_A,a_a,A_A,A_A,A_A,A_A,T_T,A_A,A_A,A_T,A_A,A_T,A_T,A_A,A_T,A_A,T_T,a_a,t_t,A_A,A_A,A_T,A_A,t_t,A_A,A_A,A_T,T_T,A_A,A_A,A_T,A_A,A_A,A_A,A_A,A_A,A_A,A_A,a_a,A_T,A_A,A_A,A_A,A_T,A_A,A_A,A_A,A_A,A_A,a_a,a_a,A_T,A_T,A_T,A_A,A_T,A_A,A_A,T_T,a_t,a_a,A_A,A_A,A_A,A_T,A_T,A_T,A_A,A_A,A_A,A_A,A_A,a_a,A_T
4950_9036	A_G,A_A,A_A,A_G,A_A,A_A,A_G,G_G,G_G,A_A,A_A,A_A,A_G,A_G,A_G,A_A,A_A,A_G,G_G,A_G,G_G,A_A,A_G,A_G,a_g,A_A,A_G,A_G,A_A,G_G,A_G,a_g,A_A,A_G,A_G,A_G,A_A,A_A,G_G,A_G,A_G,G_G,G_G,A_A,A_A,A_A,A_A,A_G,A_G,A_G,A_G,A_G,A_G,A_A,A_G,A_A,G_G,A_G,A_G,g_g,g_g,A_G,A_A,G_G,A_A,A_G,A_A,A_A,A_G,A_G,A_G,g_g,G_G,a_a,G_G,A_G,A_G,a_g,A_A,A_G,g_g,A_A,g_g,G_G,A_A,A_G,A_G,A_G,A_G,G_G,A_G,A_G,A_A,A_G,A_G,A_G
180_234770	G_A,G_A,G_A,A_A,g_g,A_A,G_G,G_G,A_A,A_A,g_g,A_A,A_A,G_G,A_A,A_A,G_A,G_G,a_a,a_a,a_a,G_G,A_A,a_a,g_g,G_A,g_g,g_a,A_A,g_g,G_A,G_A,G_A,a_a,G_G,g_a,G_G,G_G,G_A,A_A,g_g,A_A,G_G,A_A,G_A,g_a,G_G,G_A,G_G,G_A,A_A,G_A,G_A,g_g,G_A,A_A,G_G,g_g,a_a,G_G,g_a,G_A,G_G,G_G,G_G,G_A,g_g,G_G,G_A,G_G,G_G,a_a,G_A,G_A,G_G,G_G,G_A,a_a,G_G,G_A,G_A,G_A,G_A,G_G,g_a,G_G,g_g,G_G,g_g,g_a,g_a,a_a,g_g,G_G,G_G,G_G
1893_15765	C_A,C_A,C_A,C_A,A_A,c_c,c_a,A_A,C_A,C_C,A_A,C_A,a_a,C_A,A_A,A_A,C_A,C_A,a_a,A_A,C_C,C_A,A_A,C_A,C_A,c_c,A_A,C_C,A_A,A_A,c_c,A_A,C_A,A_A,c_c,C_A,c_c,A_A,C_C,C_A,C_C,A_A,A_A,A_A,C_C,C_A,C_A,A_A,A_A,A_A,C_A,A_A,a_a,c_a,A_A,C_A,A_A,A_A,c_a,A_A,C_A,A_A,A_A,C_A,c_a,C_A,C_A,C_C,A_A,C_A,c_c,C_A,C_C,C_C,C_C,C_A,C_A,A_A,A_A,C_C,C_A,A_A,C_C,a_a,C_A,A_A,C_A,c_c,C_A,C_A,a_a,C_A,C_A,A_A,C_C,C_A
55561_463	C_T,C_C,C_C,C_T,C_C,C_T,C_T,C_C,C_C,C_C,C_T,C_T,C_T,c_c,C_C,C_C,C_C,C_C,C_C,c_c,C_T,C_C,C_C,C_C,C_C,C_C,c_c,C_T,C_T,C_T,C_C,C_T,C_T,C_T,c_t,c_c,C_T,-,C_C,C_C,C_T,C_C,C_C,c_c,C_C,C_C,C_C,c_t,C_C,C_T,C_C,C_C,c_c,C_T,C_C,T_T,C_T,c_c,T_T,c_c,-,C_C,C_C,C_C,C_C,C_C,C_C,t_t,c_c,C_T,C_C,C_T,C_C,T_T,C_C,C_C,C_C,C_C,C_T,C_T,C_T,C_C,C_C,C_T,c_c,C_C,C_C,C_C,C_C,C_C,C_T,c_c,C_C,C_T,T_T,C_C
890_130887	C_T,c_t,C_T,T_T,C_C,T_T,t_t,T_T,C_T,c_c,C_T,C_C,T_T,T_T,c_t,C_C,C_T,T_T,t_t,C_T,T_T,C_T,C_T,C_T,c_t,c_c,t_t,C_C,T_T,C_T,c_t,C_T,T_T,T_T,T_T,C_T,C_T,t_t,t_t,t_t,T_T,C_T,C_T,c_t,C_T,C_C,T_T,T_T,c_c,t_t,c_t,C_T,C_C,c_c,C_T,C_T,T_T,C_T,C_T,C_T,C_C,C_T,T_T,C_T,t_t,C_C,C_C,T_T,C_C,C_T,C_T,C_T,C_T,C_C,C_T,c_c,C_T,c_c,C_C,C_T,C_T,C_C,C_T,T_T,t_t,C_C,C_C,C_T,T_T,C_T,T_T,T_T,C_C,C_T,C_T,C_T
17485_2582	A_A,T_A,T_A,T_T,A_A,A_A,T_A,A_A,A_A,A_A,A_A,A_A,A_A,A_A,T_A,A_A,T_T,A_A,A_A,A_A,T_A,T_A,A_A,T_A,T_A,A_A,T_A,A_A,A_A,A_A,T_A,T_A,A_A,A_A,A_A,T_A,T_A,A_A,A_A,T_A,A_A,A_A,A_A,T_A,A_A,T_A,A_A,A_A,A_A,A_A,T_A,A_A,A_A,A_A,T_A,A_A,A_A,T_A,A_A,T_A,A_A,A_A,T_T,A_A,A_A,A_A,T_A,A_A,A_A,A_A,T_A,A_A,A_A,A_A,A_A,T_A,T_A,A_A,A_A,T_A,A_A,A_A,T_A,T_A,T_A,A_A,A_A,T_A,T_A,T_A,A_A,A_A,A_A,T_T,A_A,T_A
11665_2096	C_T,T_T,T_T,T_T,T_T,C_T,C_C,C_T,C_C,C_T,T_T,T_T,T_T,T_T,T_T,T_T,C_T,T_T,T_T,C_T,C_T,T_T,T_T,T_T,C_T,C_T,C_T,C_T,C_T,C_T,T_T,T_T,C_C,T_T,T_T,C_T,T_T,C_T,T_T,C_T,C_T,T_T,T_T,T_T,T_T,T_T,T_T,T_T,T_T,T_T,T_T,C_T,C_T,C_T,T_T,C_T,C_T,C_T,T_T,C_T,T_T,T_T,C_T,C_T,T_T,T_T,C_T,T_T,C_T,C_T,T_T,C_T,T_T,C_C,C_T,T_T,C_T,T_T,T_T,T_T,C_T,T_T,T_T,C_T,T_T,C_T,T_T,T_T,T_T,C_T,T_T,C_C,C_T,C_T,C_T,C_T
8574_11413	g_g,A_A,a_a,g_g,G_G,G_A,G_A,G_G,g_a,G_G,G_A,G_A,G_A,G_A,G_A,G_A,A_A,A_A,A_A,G_G,G_G,G_A,G_A,A_A,G_A,G_A,G_G,A_A,G_A,A_A,A_A,G_G,g_g,G_G,G_G,g_a,G_A,g_g,G_A,A_A,a_a,A_A,G_A,-,G_G,G_A,G_G,G_A,A_A,G_G,G_A,G_A,A_A,g_g,A_A,G_A,G_G,G_A,G_A,G_A,G_G,G_A,A_A,G_A,g_g,G_G,G_A,G_A,G_A,G_A,g_a,A_A,G_A,G_A,G_A,G_A,G_A,G_A,G_G,G_A,G_G,G_G,G_A,g_a,G_G,G_A,A_A,A_A,g_g,G_G,G_G,g_a,g_g,A_A,G_A,A_A
831_31234	T_T,T_T,T_T,T_T,T_T,T_T,T_T,T_A,T_A,t_t,T_A,T_T,t_t,T_T,T_A,t_a,T_T,t_t,T_T,T_A,T_T,T_T,T_A,a_a,T_T,t_t,a_a,t_t,A_A,A_A,T_A,A_A,t_t,T_T,T_T,T_T,t_t,T_A,T_T,T_T,a_a,T_A,T_A,T_A,T_A,t_t,T_A,A_A,T_A,T_T,T_T,T_T,T_T,T_A,T_A,T_T,T_A,T_T,T_A,T_T,T_T,A_A,T_T,T_T,A_A,T_A,T_T,T_T,T_T,T_T,T_A,t_t,T_T,T_A,T_T,T_T,t_a,A_A,a_a,t_t,t_t,a_a,T_T,T_T,t_t,T_T,T_T,T_T,A_A,T_T,T_A,a_a,T_T,T_T,T_A,t_t
3044_39397	G_A,G_A,A_A,G_A,G_A,A_A,A_A,A_A,A_A,a_a,G_A,A_A,A_A,A_A,G_A,g_a,g_g,A_A,G_A,G_A,a_a,G_A,A_A,A_A,G_A,A_A,G_G,A_A,G_G,G_A,a_a,A_A,A_A,A_A,A_A,A_A,A_A,G_A,A_A,A_A,G_A,G_A,A_A,A_A,g_a,A_A,G_A,A_A,g_a,G_A,G_A,A_A,A_A,A_A,A_A,A_A,A_A,G_A,G_A,A_A,A_A,G_A,G_A,G_A,G_A,G_A,A_A,A_A,A_A,G_A,a_a,G_A,A_A,a_a,a_a,G_A,A_A,G_A,G_G,A_A,a_a,G_A,a_a,G_A,a_a,G_A,a_a,A_A,a_a,G_A,G_A,G_A,G_A,g_a,A_A,A_A
4151_13020	A_G,A_G,A_A,a_a,a_g,A_A,a_g,A_G,A_A,A_A,A_G,A_G,G_G,A_A,G_G,A_G,A_G,A_A,A_A,g_g,A_A,a_a,A_G,a_a,A_A,A_G,G_G,A_A,A_G,G_G,A_A,G_G,A_A,G_G,A_A,G_G,A_A,A_G,A_A,A_A,A_G,A_A,G_G,A_A,G_G,A_G,A_A,G_G,A_G,A_A,a_a,a_a,A_A,a_a,A_G,A_G,a_g,A_A,A_G,A_G,A_A,A_G,G_G,a_a,A_G,A_G,A_A,A_A,A_G,g_g,A_A,A_G,A_A,A_G,A_A,a_g,A_A,G_G,G_G,A_A,A_G,G_G,A_A,a_g,A_G,a_a,A_A,A_A,A_G,A_G,A_G,A_A,A_G,G_G,A_A,A_A
8587_13763	C_C,C_G,C_G,c_c,G_G,C_C,G_G,G_G,C_G,C_G,G_G,C_G,g_g,c_g,C_G,C_G,G_G,C_C,G_G,C_C,c_c,C_G,g_g,C_G,g_g,C_G,C_G,C_G,C_C,C_C,G_G,G_G,G_G,G_G,C_G,C_G,C_C,G_G,C_C,C_C,G_G,G_G,G_G,C_G,C_G,C_G,C_G,G_G,G_G,C_C,C_G,G_G,C_C,C_C,C_G,c_c,G_G,g_g,G_G,C_G,C_G,G_G,G_G,C_G,G_G,C_G,C_G,G_G,G_G,C_C,G_G,C_G,g_g,G_G,G_G,C_C,C_C,C_G,C_C,C_G,G_G,G_G,g_g,G_G,C_G,C_C,g_g,C_C,G_G,C_C,C_G,C_C,C_G,G_G,c_c,G_G
888_165393	T_C,T_T,T_T,T_T,C_C,t_c,C_C,T_C,C_C,C_C,T_C,t_c,c_c,T_T,C_C,C_C,T_C,T_T,T_C,c_c,C_C,T_C,T_C,T_C,T_C,t_t,C_C,t_c,T_C,T_C,C_C,c_c,T_C,C_C,C_C,C_C,T_C,T_C,T_C,T_T,C_C,C_C,T_T,C_C,T_T,C_C,t_c,T_C,C_C,T_C,T_C,C_C,T_C,C_C,T_T,T_C,C_C,T_C,C_C,T_C,T_C,T_C,T_T,T_C,C_C,C_C,C_C,T_C,C_C,T_C,T_C,t_t,T_C,C_C,t_c,t_c,T_C,T_C,C_C,T_C,C_C,c_c,C_C,C_C,C_C,C_C,C_C,T_C,C_C,C_C,C_C,t_t,T_C,T_T,C_C,T_C
19042_2048	C_C,T_C,T_C,c_c,t_c,t_t,T_C,C_C,C_C,C_C,t_t,C_C,T_C,T_C,C_C,T_C,c_c,T_C,C_C,T_C,C_C,T_C,C_C,T_C,T_C,C_C,C_C,C_C,T_C,C_C,C_C,C_C,C_C,C_C,T_C,C_C,T_C,C_C,C_C,T_C,c_c,C_C,C_C,C_C,T_C,c_c,C_C,T_C,c_c,c_c,C_C,T_C,T_C,-,T_C,T_C,C_C,T_C,T_C,C_C,C_C,T_C,C_C,C_C,T_C,t_c,C_C,T_C,-,T_C,c_c,t_t,T_C,c_c,T_C,T_C,C_C,C_C,T_C,C_C,C_C,T_C,T_T,T_C,T_C,T_T,C_C,C_C,T_T,C_C,C_C,t_t,C_C,C_C,c_c,T_C
20216_2594	C_A,C_A,C_C,C_A,A_A,C_A,C_C,C_C,C_C,C_A,C_A,A_A,C_C,a_a,c_a,C_A,C_C,C_A,A_A,C_A,C_A,C_A,C_C,C_C,C_C,A_A,c_a,C_C,C_A,c_c,c_a,C_C,C_C,c_a,C_A,C_A,A_A,c_c,C_A,a_a,C_C,C_C,C_C,C_A,C_A,C_C,c_c,C_C,C_C,C_A,C_A,-,a_a,C_A,C_A,A_A,C_C,C_A,-,A_A,A_A,C_C,c_a,c_a,c_a,C_C,A_A,c_c,c_c,C_C,c_c,C_C,c_a,C_C,C_C,c_c,C_C,C_A,C_A,C_C,A_A,C_C,C_C,C_A,C_C,c_a,C_C,C_C,A_A,a_a,C_C,c_a,c_c,C_C,-,C_C
28800_356	A_T,T_T,T_T,a_a,T_T,A_T,A_A,a_t,A_A,A_T,T_T,T_T,A_T,A_A,A_T,A_T,A_A,A_T,A_T,A_T,A_T,T_T,A_T,A_T,A_T,A_T,a_t,A_T,A_A,A_A,A_T,A_A,A_A,A_T,A_A,a_a,A_T,A_T,t_t,A_A,A_A,A_T,A_A,T_T,A_A,T_T,A_T,A_T,A_A,T_T,T_T,A_A,A_A,A_T,A_T,A_A,A_T,A_T,T_T,A_T,A_T,T_T,A_T,A_T,A_T,T_T,A_A,t_t,a_a,A_T,A_A,A_A,T_T,A_A,A_A,A_T,A_A,A_T,A_T,A_A,A_T,A_A,A_T,A_T,a_t,A_A,T_T,A_T,A_T,A_A,A_T,A_A,T_T,A_T,A_A,A_T
8182_2587	G_G,G_A,G_G,g_g,A_A,G_G,a_a,A_A,G_A,G_A,A_A,G_A,g_g,g_g,G_A,g_g,A_A,G_G,G_A,G_G,G_G,G_A,G_A,g_g,g_a,G_A,g_g,g_g,g_g,G_G,a_a,A_A,A_A,A_A,G_G,G_A,G_G,G_A,g_g,G_G,a_a,G_A,A_A,G_A,G_A,g_g,G_A,a_a,g_a,G_G,g_g,A_A,g_g,G_G,g_a,G_G,A_A,A_A,A_A,G_A,G_A,G_A,A_A,G_G,A_A,g_a,g_g,a_a,A_A,g_g,G_A,G_G,G_A,a_a,A_A,G_G,G_G,G_A,G_G,G_A,A_A,G_A,a_a,a_a,G_G,G_G,g_g,G_G,G_A,G_G,g_a,G_A,G_A,G_A,G_G,A_A
46999_401	A_A,A_A,T_A,T_T,A_A,A_A,A_A,T_A,A_A,A_A,T_A,A_A,A_A,A_A,T_A,A_A,T_A,A_A,T_A,A_A,A_A,T_A,T_A,A_A,T_A,A_A,A_A,T_A,T_T,T_A,T_A,T_A,T_T,T_A,T_T,T_A,T_A,A_A,T_T,T_T,T_T,T_T,A_A,T_A,A_A,T_A,A_A,T_A,T_A,T_A,T_A,T_T,A_A,A_A,T_T,A_A,T_A,T_T,A_A,A_A,T_A,A_A,T_A,T_A,A_A,T_A,A_A,A_A,T_A,T_A,T_T,A_A,a_a,T_T,A_A,A_A,A_A,T_A,T_T,T_A,T_A,A_A,A_A,A_A,A_A,T_T,A_A,A_A,A_A,T_A,A_A,T_A,T_A,T_A,T_T,T_A
18848_2642	T_T,T_A,T_T,T_A,T_T,T_T,T_A,T_T,T_T,T_T,T_A,T_T,T_T,T_T,T_T,T_T,T_T,T_A,T_A,T_T,T_T,T_A,T_A,T_A,T_A,T_T,T_T,T_T,T_A,T_T,T_T,A_A,T_T,T_T,T_A,T_T,T_T,T_T,T_A,T_A,T_T,T_A,T_A,T_T,T_T,T_T,T_A,T_T,A_A,T_A,T_A,T_T,T_T,T_T,T_A,T_T,T_A,T_T,T_T,T_T,T_T,T_T,T_T,T_T,T_A,A_A,T_A,T_A,T_A,A_A,T_A,T_T,T_A,T_A,A_A,T_A,T_A,T_T,T_A,T_A,T_T,T_T,T_T,T_T,T_T,T_T,T_T,T_T,T_A,T_T,T_T,T_T,T_T,T_T,A_A,T_A
2912_42937	C_T,C_T,c_c,C_T,c_c,C_T,c_t,C_T,T_T,C_T,C_C,c_c,C_T,C_C,c_c,C_C,C_C,C_C,c_c,C_C,C_T,c_t,C_C,T_T,C_C,C_C,c_c,C_C,C_C,C_T,C_C,C_T,C_C,C_C,C_T,c_t,T_T,C_T,C_T,C_T,t_t,C_C,C_T,C_C,C_C,c_c,c_c,C_T,c_c,C_C,c_t,C_C,C_C,t_t,C_T,C_C,C_T,C_C,C_C,c_c,c_t,C_C,C_C,C_T,C_T,c_t,C_T,C_T,C_C,C_C,C_T,C_T,T_T,C_C,c_c,c_c,T_T,C_T,C_C,C_T,t_t,C_T,T_T,c_c,C_T,C_C,C_T,c_c,C_T,C_T,C_T,c_t,C_T,C_C,C_T,C_C
2007_36471	C_G,G_G,C_G,C_G,C_C,C_G,C_G,C_G,C_C,C_C,G_G,C_G,C_G,G_G,c_c,C_C,C_G,C_G,C_G,C_C,G_G,C_G,C_C,C_G,C_G,C_G,C_C,C_G,C_G,G_G,C_G,C_C,C_G,C_C,G_G,C_C,-,C_G,C_G,G_G,C_C,C_G,G_G,C_C,G_G,C_C,C_G,C_G,C_C,C_G,C_G,C_C,C_G,C_C,G_G,C_G,c_c,C_G,C_C,C_G,g_g,C_G,G_G,C_G,C_G,C_G,c_c,C_G,C_G,C_G,C_G,C_G,C_G,C_C,C_G,c_g,c_g,C_C,C_C,C_G,c_c,C_C,C_C,C_G,C_C,C_C,C_C,C_G,C_C,C_C,C_C,c_g,C_G,G_G,C_C,C_G
23871_2506	G_G,T_T,G_G,T_G,T_G,T_G,G_G,G_G,t_g,T_G,T_T,t_t,T_T,T_G,g_g,T_G,t_g,t_g,T_T,T_T,T_G,T_G,T_T,G_G,T_G,G_G,T_T,t_g,T_G,g_g,T_T,T_G,t_t,t_t,G_G,G_G,t_g,G_G,G_G,T_T,T_G,T_G,G_G,t_g,G_G,T_T,t_g,G_G,G_G,T_G,T_G,G_G,T_T,G_G,T_T,T_G,G_G,T_T,T_G,t_g,T_G,G_G,T_T,t_t,T_G,G_G,t_g,T_T,t_t,G_G,T_G,G_G,t_g,T_G,G_G,t_g,T_G,T_G,G_G,G_G,t_g,T_G,t_t,T_T,T_G,t_t,t_t,-,T_T,t_g,T_T,T_T,t_g,t_t,g_g,t_t
776_81795	a_a,G_G,G_A,G_G,A_A,G_G,A_A,A_A,G_A,A_A,G_G,G_A,G_A,G_A,A_A,A_A,G_A,A_A,G_A,G_A,A_A,G_A,A_A,G_G,A_A,G_A,G_A,A_A,A_A,G_G,G_A,A_A,A_A,A_A,g_a,A_A,A_A,-,G_A,G_A,G_A,G_G,A_A,G_A,A_A,G_A,A_A,a_a,A_A,G_A,G_G,g_a,A_A,G_A,G_A,g_g,a_a,A_A,a_a,A_A,G_A,G_A,A_A,A_A,G_A,G_A,A_A,A_A,G_A,A_A,G_A,A_A,a_a,g_g,G_G,a_a,A_A,A_A,A_A,G_A,A_A,A_A,A_A,a_a,a_a,A_A,g_a,g_a,A_A,A_A,A_A,a_a,A_A,G_A,A_A,G_A
704_10565	c_c,C_T,C_T,T_T,C_C,T_T,C_T,C_C,T_T,T_T,C_C,C_T,C_C,T_T,C_C,C_T,C_T,T_T,T_T,c_c,t_t,t_t,C_T,T_T,C_T,c_t,C_C,t_t,C_T,C_C,t_t,C_C,T_T,C_C,T_T,C_T,T_T,C_T,T_T,c_t,C_T,T_T,C_C,T_T,C_C,C_T,T_T,C_C,C_C,C_T,t_t,C_T,C_T,C_C,C_T,C_C,T_T,C_T,C_T,c_c,T_T,C_T,C_C,C_T,C_T,c_t,T_T,T_T,C_T,C_T,T_T,C_T,T_T,C_T,T_T,C_T,T_T,C_C,C_C,T_T,C_T,C_C,T_T,C_T,C_T,c_t,T_T,T_T,C_T,C_T,C_C,C_T,C_T,C_C,T_T,C_T
2422_2726	G_T,G_G,T_T,t_t,T_T,G_T,G_T,g_g,T_T,G_T,G_T,G_T,G_T,t_t,G_T,G_G,T_T,G_T,G_G,g_t,G_G,G_T,G_G,G_T,t_t,G_T,G_T,G_T,G_T,G_T,G_T,G_T,G_G,G_T,G_G,G_T,G_T,G_G,G_T,G_T,g_g,G_T,T_T,G_G,G_T,G_T,G_T,T_T,G_G,G_T,T_T,G_T,T_T,T_T,G_T,G_T,G_G,G_T,G_T,G_T,G_T,T_T,G_G,T_T,T_T,G_T,T_T,T_T,G_G,G_T,G_T,G_G,G_G,T_T,G_T,G_T,G_T,G_T,G_T,T_T,G_T,G_T,G_G,G_G,G_G,G_T,G_G,G_T,G_T,T_T,G_T,T_T,G_T,G_G,G_G,G_T
2046_40774	a_t,A_T,a_t,T_T,A_A,A_T,T_T,T_T,A_T,A_T,A_T,A_A,T_T,t_t,A_T,A_A,A_T,A_T,A_T,A_T,t_t,a_a,A_T,A_T,A_T,a_a,T_T,A_T,T_T,A_T,A_T,A_T,T_T,T_T,T_T,A_T,a_t,T_T,A_T,A_T,T_T,A_T,A_T,A_T,A_T,a_a,T_T,T_T,A_A,T_T,A_T,a_a,A_T,A_A,A_T,a_t,T_T,T_T,A_T,A_T,A_A,A_T,T_T,A_T,t_t,A_A,A_A,T_T,A_A,A_T,A_T,T_T,A_T,A_A,A_T,a_a,A_T,A_A,A_A,a_a,A_T,A_A,A_T,-,T_T,A_T,A_A,T_T,T_T,A_T,T_T,t_t,A_A,A_T,A_T,A_T
82863_496	AATGGATGGATGGATG_AATGGATGGATGGATGGATG,AATGGATGGATGGATG_AATGGATGGATGGATG,AATGGATGGATGGATG_AATGGATGGATGGATGGATG,AATGGATGGATGGATG_AATGGATGGATGGATG,AATGGATGGATGGATG_AATGGATGGATGGATGGATG,AATGGATGGATGGATG_AATGGATGGATGGATGGATG,AATGGATGGATGGATG_AATGGATGGATGGATG,AATGGATGGATGGATG_AATGGATGGATGGATG,AATGGATGGATGGATG_AATGGATGGATGGATGGATG,AATGGATGGATGGATGGATG_AATGGATGGATGGATGGATG,AATGGATGGATGGATG_AATGGATGGATGGA…
982_77989	G_A,g_g,G_A,G_A,A_A,G_A,G_A,G_A,G_A,A_A,G_A,G_A,G_A,g_g,A_A,A_A,G_A,G_A,G_G,A_A,G_G,G_A,A_A,g_a,G_A,G_A,A_A,G_G,G_A,G_G,G_A,a_a,G_A,A_A,G_G,A_A,G_A,G_A,G_A,G_G,A_A,G_A,g_g,A_A,G_G,A_A,G_A,G_A,A_A,G_A,g_g,a_a,G_A,A_A,G_G,G_A,A_A,G_A,A_A,a_a,G_A,g_g,G_G,G_A,G_A,G_A,A_A,g_a,G_A,G_A,G_A,a_a,G_A,a_a,g_a,A_A,G_A,A_A,A_A,G_A,A_A,a_a,A_A,g_a,A_A,a_a,A_A,G_A,A_A,A_A,A_A,G_A,G_A,G_G,A_A,G_A
2353_72075	G_G,T_G,T_T,g_g,G_G,g_g,G_G,g_g,T_G,T_T,T_G,T_G,T_G,g_g,T_G,T_G,T_G,G_G,T_G,T_G,T_G,t_t,T_G,T_T,t_t,T_G,g_g,t_t,T_T,T_G,T_G,T_G,t_g,T_G,T_G,T_G,T_T,g_g,T_G,g_g,T_T,g_g,t_g,T_G,T_G,T_G,G_G,G_G,T_G,G_G,G_G,t_t,t_t,T_G,G_G,T_G,t_t,T_G,t_g,G_G,G_G,-,T_G,t_t,T_G,T_T,G_G,g_g,G_G,T_G,T_G,g_g,T_G,G_G,G_G,T_T,T_G,T_T,T_T,t_t,T_G,t_t,T_T,G_G,T_G,T_G,T_G,T_G,T_T,T_G,G_G,G_G,T_G,t_t,T_G,G_G
17133_5734	G_A,G_G,g_g,a_a,a_a,G_G,G_G,G_G,G_A,a_a,G_G,G_A,A_A,G_A,a_a,A_A,A_A,G_G,G_A,G_A,G_G,G_G,G_A,A_A,-,G_G,a_a,G_A,G_A,G_G,G_A,a_a,G_G,G_A,G_G,A_A,G_A,G_G,A_A,G_G,A_A,g_a,G_A,a_a,G_G,A_A,a_a,a_a,G_A,G_G,a_a,G_G,G_G,G_A,G_G,a_a,-,G_A,G_A,g_g,G_A,G_A,G_G,G_A,G_A,G_A,G_A,G_A,G_A,G_A,G_A,g_g,G_A,G_A,G_G,G_A,A_A,G_G,G_A,g_a,G_G,G_A,A_A,g_g,a_a,G_A,A_A,G_A,A_A,A_A,G_A,G_A,G_G,G_G,g_g,a_a
10095_71019	a_a,A_A,G_A,A_A,G_A,A_A,G_A,G_A,A_A,A_A,G_A,G_A,g_g,G_A,G_A,G_A,A_A,G_A,A_A,G_A,A_A,A_A,G_A,a_a,A_A,A_A,A_A,a_a,a_a,A_A,A_A,A_A,G_G,G_G,g_a,g_a,A_A,a_a,A_A,G_A,A_A,A_A,A_A,A_A,G_A,G_A,A_A,A_A,G_G,G_A,A_A,G_G,G_A,A_A,G_A,G_A,A_A,G_A,G_A,G_A,g_a,A_A,G_A,A_A,A_A,A_A,G_A,a_a,G_A,A_A,A_A,A_A,A_A,G_A,A_A,A_A,A_A,A_A,A_A,A_A,G_A,A_A,a_a,A_A,G_G,G_A,G_A,A_A,A_A,A_A,A_A,a_a,G_A,G_A,A_A,G_A
24389_2272	-,a_t,A_T,T_T,A_T,A_T,T_T,T_T,A_A,A_T,T_T,A_T,A_A,A_T,a_t,A_T,A_T,T_T,T_T,A_A,A_A,a_t,A_T,A_T,T_T,T_T,A_T,A_T,A_T,T_T,T_T,A_T,A_T,A_T,T_T,T_T,T_T,A_T,A_T,T_T,T_T,T_T,T_T,A_A,A_T,A_T,T_T,A_A,A_T,T_T,A_T,A_T,A_T,A_T,A_T,A_T,T_T,T_T,A_T,A_A,T_T,A_T,T_T,T_T,A_T,A_T,A_T,A_T,T_T,T_T,T_T,T_T,A_A,T_T,T_T,A_T,A_T,A_A,T_T,T_T,A_T,A_A,A_T,T_T,T_T,T_T,A_T,A_T,A_T,A_T,A_A,T_T,A_T,A_T,A_T,A_T
7098_38814	A_C,A_C,A_C,A_C,a_a,A_C,A_A,A_A,A_A,A_C,C_C,A_C,A_C,A_A,a_a,A_A,A_A,C_C,C_C,A_A,A_A,A_A,a_a,A_A,A_A,A_C,a_a,A_A,C_C,A_A,A_C,A_C,a_a,A_A,A_C,A_A,A_C,C_C,A_A,A_A,c_c,A_C,A_C,A_A,A_C,A_C,A_C,A_A,a_a,A_C,c_c,A_A,A_A,c_c,A_A,a_c,A_C,A_C,A_A,A_C,a_a,A_A,A_A,A_A,a_c,A_A,A_A,A_A,A_A,A_A,A_C,a_c,A_A,a_a,C_C,A_A,A_A,A_A,a_a,A_A,A_A,A_A,A_A,A_C,A_A,A_A,A_C,A_A,A_A,C_C,a_c,-,A_A,A_A,A_A,A_A
3018_37726	C_A,A_A,A_A,A_A,A_A,A_A,A_A,C_A,A_A,C_C,a_a,C_A,a_a,C_A,A_A,C_A,A_A,A_A,A_A,A_A,A_A,A_A,A_A,A_A,c_a,C_A,A_A,C_C,C_A,C_A,A_A,A_A,A_A,A_A,A_A,A_A,C_A,c_c,C_A,A_A,A_A,A_A,C_A,A_A,C_A,A_A,A_A,C_A,c_c,c_c,C_A,A_A,A_A,C_A,C_A,C_A,A_A,C_A,C_C,a_a,C_A,A_A,A_A,C_C,C_A,A_A,A_A,C_A,A_A,C_C,a_a,A_A,A_A,C_A,C_A,c_a,A_A,A_A,A_A,A_A,C_A,A_A,C_A,A_A,A_A,a_a,A_A,C_A,A_A,A_A,A_A,A_A,C_A,C_A,A_A,A_A
31822_1311	G_A,G_A,G_A,G_A,A_A,G_G,G_A,G_A,G_G,G_G,A_A,G_A,G_G,G_A,A_A,A_A,G_A,G_A,G_A,A_A,G_G,G_A,A_A,G_G,G_A,G_A,A_A,G_G,A_A,G_A,G_G,G_A,G_A,A_A,G_A,G_A,G_G,G_A,G_G,G_A,G_A,A_A,G_A,A_A,G_A,G_A,G_A,G_A,A_A,A_A,G_A,A_A,G_A,G_G,G_A,G_A,G_A,A_A,G_A,A_A,G_A,A_A,A_A,G_A,G_A,G_A,G_A,G_G,A_A,G_A,G_G,G_A,G_G,G_G,G_G,G_A,G_G,G_A,A_A,G_G,G_A,G_A,G_G,A_A,G_A,A_A,G_A,G_G,G_G,G_A,G_A,G_A,G_A,A_A,G_G,G_A
17875_4120	G_G,G_G,G_G,G_A,G_G,G_A,G_G,G_G,G_A,G_G,G_A,G_G,G_G,G_G,G_G,G_A,G_A,G_A,a_a,G_G,G_A,G_G,G_G,G_G,G_G,g_g,a_a,g_g,G_G,G_A,a_a,G_G,G_A,G_G,G_G,G_A,G_A,G_A,G_A,G_G,G_A,G_A,G_A,G_G,G_G,G_G,G_G,G_G,a_a,G_A,g_a,G_A,G_G,G_G,G_A,-,G_A,G_G,G_G,A_A,g_g,G_G,G_A,G_A,g_g,G_A,G_A,G_A,G_A,G_G,G_A,G_A,G_A,G_A,G_G,G_G,G_G,G_G,G_A,G_A,g_g,G_A,g_g,G_A,G_G,g_g,g_g,g_g,G_G,G_A,G_A,G_A,G_G,A_A,G_A,G_G
4054_9707	TG_TG,TGG_TG,TG_TG,TGG_TGG,TGG_TG,TGG_TG,TG_TG,TG_TG,TGG_TG,TGG_TG,TGG_TG,TGG_TG,TG_TG,TG_TG,TGG_TGG,TG_TG,TG_TG,TG_TG,TGG_TG,TG_TG,TGG_TG,TGG_TGG,TG_TG,TG_TG,TGG_TG,TGG_TGG,TGG_TG,TGG_TG,TGG_TG,TGG_TG,TGG_TG,TG_TG,TG_TG,TGG_TG,TGG_TG,TGG_TG,TGG_TG,TG_TG,TGG_TGG,TGG_TGG,TGG_TGG,TGG_TGG,TGG_TG,TGG_TG,TG_TG,TGG_TGG,TG_TG,TG_TG,TG_TG,TGG_TG,TGG_TGG,TG_TG,TGG_TG,TGG_TG,TGG_TG,TGG_TG,TGG_TGG,TG_TG,TGG…
1827_9911	A_G,A_G,G_G,G_G,a_a,G_G,A_G,A_A,a_a,G_G,A_G,G_G,G_G,G_G,A_G,g_g,A_G,A_G,g_g,A_G,a_a,A_G,A_G,G_G,G_G,A_G,A_G,a_a,A_G,A_G,G_G,A_G,A_G,A_G,A_G,A_G,A_A,A_A,G_G,A_G,a_a,A_G,A_G,g_g,A_A,G_G,A_G,G_G,G_G,G_G,G_G,g_g,g_g,G_G,A_A,A_G,g_g,G_G,a_g,G_G,A_G,G_G,G_G,A_G,A_G,A_G,G_G,G_G,A_G,G_G,A_G,A_G,G_G,A_A,A_A,G_G,G_G,A_G,G_G,G_G,G_G,A_G,-,g_g,G_G,A_G,G_G,A_G,G_G,A_G,A_G,G_G,G_G,A_G,A_G,A_G
538724_426	G_G,G_G,G_A,G_A,G_G,G_G,G_G,G_G,G_G,G_A,G_G,G_G,G_G,G_A,G_G,G_G,A_A,G_G,G_G,A_A,G_G,G_G,G_G,G_G,A_A,G_A,A_A,G_A,G_G,G_A,G_G,G_G,G_G,G_G,G_G,G_G,G_G,G_G,G_A,G_G,G_G,G_A,G_G,G_A,G_A,G_G,g_g,G_A,G_G,G_G,g_a,G_A,G_A,G_G,G_A,G_G,G_G,G_A,G_G,G_A,G_G,G_A,G_G,G_A,-,-,G_A,G_A,G_A,A_A,G_A,G_G,G_A,G_A,G_G,A_A,G_G,G_A,G_A,G_A,G_G,A_A,G_G,G_G,G_A,G_A,G_G,G_A,A_A,G_G,A_A,G_A,G_G,G_G,G_A,A_A
165_246758	T_C,T_T,T_C,T_T,T_T,T_T,T_T,T_T,T_T,T_T,T_T,T_T,T_T,T_T,T_C,T_T,T_T,T_C,T_T,T_T,T_C,T_T,T_C,T_T,T_T,T_T,T_T,T_C,T_T,T_T,T_T,T_C,T_T,T_C,T_T,C_C,T_C,T_T,T_T,T_T,T_T,T_T,T_T,T_T,T_C,T_C,T_T,T_T,T_T,T_T,T_T,T_T,T_C,T_T,T_T,T_T,T_T,C_C,T_C,T_T,T_T,C_C,T_C,T_C,T_T,T_T,T_T,T_T,T_T,T_C,T_T,T_C,T_T,T_C,T_T,T_T,T_C,T_C,T_C,T_T,T_C,T_T,T_C,T_C,T_C,T_C,T_T,T_C,T_T,C_C,T_T,T_T,T_T,C_C,T_C,T_T
1626_2608	G_G,G_G,G_A,g_g,G_G,A_A,G_A,a_a,A_A,G_G,A_A,a_a,G_G,g_g,A_A,g_g,G_A,G_A,G_A,G_A,g_a,G_G,A_A,G_A,G_G,A_A,A_A,G_A,g_g,g_g,a_a,G_A,G_A,G_A,A_A,A_A,G_A,A_A,a_a,G_A,G_G,G_A,G_A,g_g,g_a,G_A,G_G,G_A,A_A,A_A,G_G,A_A,G_A,G_G,G_G,g_a,G_A,G_A,G_A,g_a,G_G,g_a,G_G,A_A,G_A,-,G_A,g_g,a_a,G_G,A_A,G_A,A_A,G_A,-,A_A,G_G,A_A,G_A,G_A,A_A,G_A,A_A,G_A,A_A,G_A,G_G,G_G,G_G,A_A,G_A,g_a,G_G,A_A,A_A,G_G
6067_10688	c_c,C_C,t_t,T_C,T_C,t_c,T_C,T_T,T_C,C_C,t_c,c_c,C_C,T_C,C_C,T_C,C_C,T_C,t_c,C_C,T_C,C_C,C_C,C_C,C_C,T_C,T_C,C_C,C_C,C_C,C_C,C_C,C_C,C_C,c_c,C_C,C_C,C_C,C_C,T_T,T_C,C_C,C_C,c_c,C_C,T_T,T_C,C_C,C_C,C_C,C_C,T_C,T_C,C_C,C_C,t_c,T_C,C_C,T_C,C_C,T_T,C_C,C_C,C_C,T_C,C_C,T_C,t_c,C_C,C_C,T_C,T_C,T_C,T_C,C_C,T_C,T_C,T_T,T_C,C_C,T_C,C_C,C_C,T_C,T_T,T_C,C_C,C_C,T_C,C_C,T_C,C_C,T_C,C_C,T_C,C_C
20106_2728	A_A,A_A,A_A,A_A,A_A,a_g,A_G,A_G,a_a,A_A,A_G,a_a,A_A,a_a,A_A,A_G,A_A,A_A,a_a,a_g,A_A,A_G,A_A,A_A,A_A,A_G,A_G,A_A,A_A,A_A,a_a,A_A,a_g,A_G,A_A,A_A,A_A,A_G,A_A,a_a,A_A,A_A,A_A,A_A,A_A,a_a,A_A,A_A,A_G,A_G,A_A,A_G,A_A,A_G,A_A,A_A,A_G,A_A,A_A,G_G,A_A,a_a,A_A,A_A,A_A,a_a,A_G,A_A,A_A,A_A,A_A,A_A,A_A,A_G,A_G,A_A,A_A,A_G,G_G,A_A,G_G,A_G,A_A,A_A,A_A,A_A,a_a,A_A,A_A,A_A,A_G,A_A,A_G,A_A,A_G,A_A
52_310342	G_G,g_g,G_G,G_G,C_G,c_g,C_C,C_C,C_C,g_g,C_G,C_C,C_G,C_C,C_G,C_G,C_G,C_C,C_G,G_G,c_c,C_G,C_C,C_C,C_C,C_C,C_G,G_G,G_G,C_C,C_G,C_C,C_G,C_C,C_G,C_G,C_G,G_G,C_G,G_G,C_G,C_C,C_G,C_C,G_G,g_g,C_G,C_G,C_G,C_G,C_G,c_c,G_G,g_g,C_C,C_C,C_C,C_G,G_G,c_c,g_g,C_G,C_G,G_G,C_G,G_G,C_G,C_G,C_G,C_G,C_G,C_G,C_G,C_G,C_G,C_G,G_G,C_G,C_G,C_G,G_G,G_G,G_G,C_G,C_C,G_G,G_G,C_G,C_G,G_G,G_G,C_G,C_G,C_G,G_G,C_C
8844_12945	A_G,a_a,G_G,a_a,A_G,G_G,G_G,A_G,A_G,G_G,G_G,G_G,G_G,A_G,A_G,G_G,A_G,g_g,G_G,G_G,A_G,A_G,A_G,A_G,A_G,g_g,G_G,a_g,A_G,A_G,A_G,A_G,A_G,A_G,A_G,A_G,A_G,G_G,g_g,G_G,G_G,G_G,A_G,G_G,G_G,g_g,A_G,G_G,A_G,A_G,A_G,a_g,A_A,G_G,A_A,g_g,A_G,A_G,G_G,G_G,G_G,A_A,G_G,G_G,G_G,A_G,G_G,A_A,A_G,G_G,g_g,A_G,G_G,g_g,A_G,A_G,A_G,A_G,g_g,G_G,G_G,g_g,G_G,G_G,A_G,A_A,G_G,A_G,G_G,A_G,A_G,g_g,G_G,G_G,a_g,G_G
2369_31297	c_g,c_c,C_G,C_G,C_G,C_G,C_G,C_G,C_C,C_G,C_G,c_c,G_G,C_G,C_C,C_G,C_G,c_g,c_c,C_C,C_G,C_G,C_C,c_c,g_g,c_c,G_G,c_c,C_C,C_G,C_C,C_C,C_G,C_C,c_c,C_G,C_G,c_c,g_g,g_g,C_G,c_c,c_c,G_G,C_C,C_C,C_C,C_C,C_G,C_C,C_G,c_c,c_c,g_g,C_G,C_C,G_G,C_C,C_C,c_g,C_G,c_c,c_g,C_G,G_G,C_G,g_g,C_G,-,C_C,C_G,C_G,G_G,c_c,c_c,C_C,C_G,C_G,C_G,C_G,C_G,G_G,G_G,C_C,C_C,C_C,g_g,C_G,G_G,G_G,C_G,G_G,C_C,C_G,c_c,C_C
549179_2091	CAA_CAA,CAA_CAAA,CAA_CAAA,CAAA_CAAA,CAA_CAA,CAA_CAA,CAA_CAAA,CAA_CAA,CAA_CAA,CAA_CAA,CAA_CAA,CAA_CAA,CAA_CAA,CAA_CAA,CAA_CAAA,CAA_CAA,CAAA_CAAA,CAA_CAA,CAA_CAA,CAA_CAA,CAA_CAAA,CAA_CAAA,CAA_CAA,CAA_CAAA,CAA_CAAA,CAA_CAA,CAA_CAAA,CAA_CAA,CAA_CAA,CAA_CAA,CAA_CAAA,CAA_CAAA,CAA_CAA,CAA_CAA,CAA_CAA,CAA_CAAA,CAA_CAAA,CAA_CAA,CAA_CAA,CAA_CAAA,CAA_CAA,CAA_CAA,CAA_CAA,CAA_CAAA,CAA_CAA,CAA_CAAA,CAA_CAA,CAA…
3273_17811	c_c,c_c,T_T,-,C_C,C_C,C_T,C_T,t_t,C_T,C_T,C_C,T_T,c_c,T_T,T_T,C_T,C_T,T_T,-,C_T,c_c,C_T,C_T,C_T,C_T,C_T,c_t,C_T,C_T,C_C,C_T,c_c,C_T,C_C,T_T,T_T,C_T,t_t,C_T,T_T,C_T,c_c,t_t,t_t,t_t,C_C,C_C,C_T,C_C,C_T,C_C,T_T,C_C,C_T,C_T,t_t,C_T,T_T,c_c,C_T,C_T,C_C,t_t,c_c,C_C,T_T,t_t,C_T,T_T,C_C,t_t,C_T,C_C,C_C,c_c,C_T,C_C,C_T,t_t,c_c,C_C,T_T,C_T,C_C,C_T,C_T,C_C,T_T,C_T,C_C,C_C,C_T,C_T,t_t,C_C
1902_54921	T_C,C_C,C_C,T_C,C_C,T_C,t_t,T_C,T_T,T_C,C_C,c_c,T_C,T_T,T_C,t_c,T_T,T_C,t_c,T_C,T_C,C_C,T_C,T_C,T_C,T_C,T_C,T_T,T_T,T_T,T_C,t_t,T_T,T_C,T_T,T_T,T_C,t_c,C_C,T_T,T_T,C_C,t_c,C_C,T_C,C_C,T_C,T_C,t_t,c_c,c_c,T_T,T_T,T_C,T_C,t_t,t_c,t_c,C_C,t_c,T_T,C_C,T_C,T_C,T_C,T_C,T_T,C_C,T_C,T_C,t_t,T_T,C_C,t_t,T_T,T_C,T_T,t_c,T_C,T_T,T_C,T_T,T_C,t_t,T_C,t_t,C_C,T_C,T_C,T_T,T_C,T_T,t_c,T_C,t_t,T_C
7048_22061	a_a,t_t,A_T,t_t,A_A,T_T,A_A,a_a,A_A,A_A,T_T,A_T,A_T,A_T,A_T,A_A,A_T,A_T,a_t,A_T,A_A,a_t,A_T,T_T,A_T,a_t,A_T,a_a,A_A,A_T,a_a,A_A,a_a,A_T,a_t,A_T,a_a,A_T,A_T,A_T,T_T,T_T,t_t,T_T,A_A,A_T,a_t,T_T,A_T,A_T,T_T,A_T,A_T,T_T,T_T,t_t,T_T,A_T,A_A,a_t,a_a,A_T,a_a,A_A,-,A_T,A_T,t_t,A_T,A_T,a_t,A_A,A_T,A_T,T_T,A_T,A_T,A_A,A_A,A_T,A_A,A_A,a_a,A_T,A_A,A_T,A_T,t_t,A_A,A_A,A_A,A_T,A_T,a_t,A_A,a_a
121_240564	A_A,G_G,A_G,G_G,A_A,G_G,A_A,A_A,A_G,A_A,G_G,A_G,A_G,A_A,A_A,A_A,A_G,A_A,A_G,A_G,A_A,A_G,A_A,G_G,A_A,A_G,A_G,A_A,A_A,A_G,A_G,A_A,A_A,A_A,A_G,A_A,A_A,A_G,A_G,A_G,A_G,G_G,A_G,A_G,A_A,A_G,A_A,A_A,A_A,A_G,G_G,A_G,A_A,A_G,A_G,G_G,A_G,A_A,A_A,A_A,A_G,A_G,A_A,A_A,A_G,A_G,A_A,A_A,A_G,A_A,A_G,A_A,A_A,A_G,G_G,A_A,A_A,A_A,A_A,A_G,A_A,A_A,A_A,A_G,A_A,A_A,A_G,A_G,A_A,A_A,A_A,A_A,A_A,A_G,A_A,A_G
4901_21478	C_T,C_C,T_T,T_T,T_T,C_T,C_T,C_C,C_T,C_T,C_T,C_T,C_T,T_T,C_T,C_C,T_T,C_T,C_C,T_T,C_T,C_C,C_C,C_T,T_T,C_T,C_T,C_T,C_T,C_T,C_T,C_T,C_C,C_T,C_C,C_T,C_T,C_C,C_T,C_T,C_T,C_C,C_T,C_C,C_T,C_T,C_T,C_T,C_C,C_T,T_T,C_T,T_T,T_T,C_T,C_T,C_C,C_T,C_T,C_T,C_T,T_T,C_C,T_T,T_T,C_T,T_T,T_T,C_C,C_T,C_T,C_T,C_C,C_T,C_T,C_T,C_T,C_T,C_C,T_T,C_T,C_T,T_T,C_C,C_C,C_T,C_C,C_T,C_T,T_T,C_T,T_T,C_T,C_C,C_C,C_C
554_172378	c_c,T_C,t_c,C_C,t_t,C_C,T_T,T_T,T_C,T_C,t_t,T_C,T_C,T_C,T_C,T_C,T_T,C_C,T_T,C_C,C_C,C_C,t_t,T_C,T_C,T_C,T_C,T_C,T_C,T_C,T_T,T_C,T_T,T_T,T_C,T_C,C_C,T_T,c_c,C_C,T_T,t_t,T_T,T_C,T_C,t_c,T_C,T_T,T_T,C_C,T_C,T_T,C_C,C_C,T_C,C_C,t_t,T_T,T_T,C_C,T_C,T_T,T_T,T_C,T_T,t_t,T_C,-,T_T,C_C,T_T,T_C,T_T,t_t,t_t,C_C,C_C,t_t,C_C,c_c,T_T,T_T,t_t,T_T,T_C,c_c,T_T,C_C,t_t,C_C,t_t,T_C,T_C,T_T,c_c,T_T
3914_31469	A_G,A_G,A_A,G_G,A_G,A_A,a_a,A_A,a_a,A_A,A_A,A_A,A_G,A_A,G_G,A_G,A_G,G_G,G_G,A_A,A_G,A_A,A_G,A_G,a_a,A_G,a_a,A_A,A_A,A_G,A_A,A_A,a_a,G_G,A_G,G_G,A_A,G_G,G_G,A_G,A_G,a_g,A_A,A_A,A_A,A_A,A_A,A_G,A_G,A_G,G_G,A_A,a_a,A_A,A_G,A_G,A_G,A_A,A_G,A_G,a_a,A_A,a_a,G_G,A_G,G_G,A_G,A_A,A_G,A_G,A_A,A_G,A_A,A_A,A_G,A_G,A_A,A_G,A_A,a_g,a_g,a_a,a_a,A_A,A_A,A_A,A_A,A_A,A_A,G_G,a_a,A_A,A_G,A_A,a_a,G_G
1350_47769	a_t,A_T,T_T,T_T,A_A,T_T,A_T,A_A,A_A,T_T,A_T,T_T,T_T,T_T,A_T,T_T,a_t,A_T,A_T,A_T,A_T,A_T,A_T,A_T,T_T,A_T,A_T,A_A,A_T,A_T,T_T,A_T,A_T,A_T,A_T,A_T,A_A,A_A,T_T,A_T,A_A,A_T,A_T,T_T,A_A,A_T,A_T,T_T,T_T,T_T,T_T,T_T,T_T,T_T,A_A,A_T,T_T,T_T,A_T,T_T,A_T,T_T,T_T,A_T,A_A,A_T,T_T,T_T,A_T,T_T,A_T,A_T,T_T,A_A,A_A,T_T,T_T,A_T,T_T,T_T,T_T,A_T,A_T,A_T,T_T,A_T,T_T,A_T,T_T,a_t,A_T,T_T,T_T,A_T,A_T,A_T
329_100664	G_A,G_G,G_G,A_A,G_A,G_A,G_A,A_A,A_A,A_A,G_A,G_A,G_A,A_A,G_A,G_A,G_A,A_A,A_A,G_A,a_a,G_A,A_A,A_A,a_a,G_G,A_A,G_A,A_A,A_A,A_A,A_A,G_A,G_A,A_A,A_A,G_A,A_A,g_a,G_A,a_a,A_A,G_A,G_A,G_G,g_g,G_A,G_A,G_A,a_a,A_A,g_a,G_A,A_A,G_G,g_g,A_A,A_A,G_A,A_A,a_a,G_G,G_A,A_A,G_A,A_A,G_A,A_A,A_A,G_A,A_A,G_A,A_A,G_A,a_a,G_A,G_A,A_A,A_A,A_A,A_A,G_A,A_A,G_A,A_A,G_A,G_G,a_a,G_A,A_A,A_A,G_A,A_A,A_A,A_A,A_A
3873_18052	G_T,G_T,G_T,G_T,G_G,T_T,G_T,G_T,T_T,T_T,G_G,G_T,T_T,G_T,G_G,G_G,G_T,G_T,G_T,G_G,T_T,G_T,G_G,T_T,G_T,G_T,G_G,T_T,G_G,G_T,T_T,G_T,G_T,G_G,G_T,G_T,T_T,G_T,T_T,G_T,G_T,G_G,G_T,G_G,G_G,G_T,G_T,G_T,G_G,G_G,G_T,G_G,G_T,T_T,G_T,G_T,G_T,G_G,G_T,G_G,G_T,G_G,G_G,G_T,G_T,G_T,G_T,T_T,G_G,G_T,T_T,G_T,T_T,G_T,T_T,G_T,T_T,G_T,G_G,T_T,G_T,G_T,T_T,G_G,G_T,G_G,G_T,T_T,T_T,G_T,G_T,G_T,G_T,G_G,T_T,G_T
52_256542	G_G,G_G,G_G,G_G,G_A,G_A,A_A,G_A,A_A,G_G,G_A,A_A,G_A,A_A,G_A,G_A,G_A,A_A,G_A,G_G,G_A,G_A,A_A,A_A,A_A,A_A,G_A,G_G,G_G,g_g,G_A,G_A,G_A,A_A,g_g,G_A,g_a,G_G,G_A,G_G,G_A,A_A,G_A,A_A,G_G,G_G,g_g,G_A,G_A,G_A,G_A,A_A,G_G,G_G,A_A,A_A,A_A,G_A,G_G,G_A,g_g,g_a,G_A,G_G,G_A,G_G,G_A,G_A,G_A,G_A,G_A,G_A,G_A,G_A,G_A,G_A,G_G,G_A,g_g,G_A,G_G,G_G,G_G,G_A,A_A,G_G,G_G,G_A,G_A,G_G,G_G,G_A,G_A,G_A,G_G,A_A
64695_587	T_A,T_T,T_T,T_T,T_T,T_A,A_A,T_A,A_A,T_A,T_T,T_T,T_T,T_T,T_T,T_T,T_A,T_T,T_T,T_A,T_A,t_t,T_T,T_T,A_A,T_A,T_A,A_A,T_A,T_A,T_T,T_T,A_A,T_T,T_T,T_A,T_T,T_A,t_t,T_A,T_A,T_T,T_T,T_T,T_T,T_T,T_T,T_T,T_T,T_T,T_T,T_A,T_A,A_A,T_T,T_A,T_A,T_A,T_T,T_A,T_T,t_t,T_A,t_a,t_t,T_T,T_A,t_t,A_A,T_A,t_t,T_A,T_T,A_A,T_A,T_T,T_A,T_T,T_T,T_T,A_A,T_T,T_T,T_A,T_T,T_A,T_T,T_T,t_t,A_A,T_T,A_A,t_a,t_a,T_A,T_A
7553_16722	t_g,t_t,t_g,T_G,g_g,T_G,T_T,t_g,T_G,g_g,T_G,T_G,T_G,t_g,G_G,t_t,T_G,T_G,g_g,G_G,T_G,T_T,G_G,G_G,G_G,G_G,T_G,G_G,T_G,t_t,G_G,T_G,T_G,T_G,T_G,g_g,T_G,T_G,G_G,g_g,T_G,G_G,G_G,T_G,T_G,T_G,G_G,T_G,G_G,T_G,G_G,G_G,T_G,T_G,G_G,t_t,T_G,T_G,T_T,G_G,T_G,T_G,g_g,T_T,T_G,T_G,G_G,t_g,T_G,t_t,t_t,g_g,g_g,T_T,g_g,G_G,T_G,g_g,t_t,T_G,T_G,T_G,G_G,T_G,T_G,-,G_G,G_G,G_G,G_G,T_G,g_g,g_g,T_G,T_T,G_G
7455_1199	g_t,T_T,T_T,T_T,g_t,g_t,G_G,G_T,G_G,T_T,G_T,G_G,G_T,G_G,G_T,t_t,G_T,G_G,G_T,T_T,G_T,G_T,G_G,G_G,G_G,G_G,G_T,t_t,G_T,g_t,G_T,G_T,G_T,G_G,G_T,G_T,G_T,T_T,G_T,T_T,G_T,G_G,G_G,G_G,G_T,T_T,g_g,G_G,G_G,G_T,g_t,G_G,t_t,t_t,G_G,G_G,G_G,G_T,T_T,G_T,t_t,G_T,G_T,T_T,G_G,g_t,g_g,G_T,G_T,G_T,G_T,g_g,g_t,G_T,G_T,G_G,t_t,G_T,G_T,G_T,T_T,g_t,T_T,-,G_G,t_t,G_T,g_g,G_T,T_T,T_T,G_T,G_T,G_T,T_T,g_t
5380_33355	C_G,C_C,G_G,G_G,G_G,C_G,C_G,C_C,C_G,C_G,C_G,C_G,C_G,G_G,c_c,C_C,G_G,C_G,C_C,g_g,C_G,C_C,C_C,C_G,g_g,c_g,G_G,C_G,C_G,c_c,C_G,C_G,C_C,C_G,C_C,C_G,C_G,C_C,C_G,C_G,C_G,C_C,C_G,C_C,C_G,C_G,g_g,G_G,C_C,C_G,G_G,C_G,g_g,G_G,C_G,C_G,C_G,C_G,C_G,C_G,C_G,G_G,C_C,G_G,g_g,g_g,G_G,g_g,C_C,C_G,C_G,C_G,C_C,c_g,C_G,C_G,C_G,C_G,C_C,G_G,C_G,C_G,C_G,C_C,C_C,c_g,C_C,C_G,C_G,G_G,C_G,G_G,C_G,C_C,C_C,C_C
13993_5667	C_C,T_T,C_C,c_c,C_C,c_c,T_C,C_C,T_T,T_C,C_C,C_C,t_t,T_T,C_C,c_c,T_C,T_T,C_C,t_t,T_C,T_C,T_C,T_T,c_c,C_C,C_C,C_C,T_C,T_C,C_C,T_C,T_C,C_C,T_C,T_T,C_C,t_t,T_C,C_C,T_C,T_C,t_c,t_t,T_T,T_C,C_C,T_C,T_C,t_t,c_c,T_T,t_c,T_C,t_t,c_c,T_C,T_C,T_C,T_C,C_C,t_c,C_C,T_C,T_C,C_C,C_C,t_t,T_C,T_C,T_C,T_T,C_C,c_c,C_C,T_C,T_T,T_T,C_C,C_C,C_C,T_C,T_T,c_c,T_C,t_t,c_c,t_c,T_C,t_t,c_c,c_c,C_C,T_C,C_C,T_C
159_339521	A_A,G_G,g_a,G_A,A_A,G_A,A_A,G_G,G_G,G_A,A_A,A_A,G_G,G_G,A_A,G_A,A_A,G_A,g_a,G_G,G_A,G_G,G_A,g_a,g_g,A_A,A_A,G_G,G_A,g_a,G_G,G_G,G_A,g_a,G_G,G_A,g_a,G_G,A_A,G_G,G_A,G_A,G_A,G_A,G_G,A_A,G_A,G_A,A_A,A_A,A_A,G_G,G_A,A_A,A_A,A_A,G_A,G_G,A_A,G_A,A_A,G_A,G_A,G_G,G_A,A_A,G_A,G_G,A_A,G_A,g_a,G_A,G_G,A_A,G_A,A_A,A_A,A_A,A_A,A_A,A_A,G_G,G_A,A_A,G_G,G_A,A_A,A_A,A_A,g_g,A_A,A_A,A_A,G_G,A_A,G_G
32514_771	C_T,C_T,C_C,C_C,t_t,C_T,T_T,T_T,C_C,C_C,C_C,C_C,C_T,C_T,T_T,T_T,C_C,C_T,T_T,C_C,T_T,C_T,T_T,C_C,c_c,c_t,C_C,C_C,C_C,C_T,C_T,C_T,T_T,T_T,T_T,c_t,T_T,c_t,C_T,C_T,C_T,C_C,C_T,C_T,C_C,c_t,C_C,C_T,T_T,c_c,C_C,C_T,C_T,C_C,c_t,C_T,T_T,C_T,C_T,c_c,T_T,C_T,C_T,t_t,C_C,C_T,C_C,C_T,C_T,C_C,C_C,T_T,C_T,C_C,C_T,C_C,T_T,C_C,C_T,C_C,C_T,C_C,T_T,C_T,C_T,C_T,T_T,C_C,C_C,C_C,T_T,C_C,T_T,C_T,C_T,C_C
2362_9639	G_G,G_G,A_G,G_G,G_G,G_G,G_G,A_A,G_G,G_G,A_G,G_G,G_G,A_G,A_G,G_G,A_G,G_G,G_G,A_G,G_G,A_G,G_G,A_A,A_G,A_A,G_G,A_G,A_G,G_G,G_G,G_G,A_G,G_G,A_A,G_G,A_A,G_G,G_G,G_G,A_G,G_G,A_G,A_A,A_G,G_G,A_A,G_G,G_G,A_G,G_G,G_G,A_A,G_G,A_G,G_G,G_G,A_A,A_G,A_G,G_G,A_G,A_G,G_G,G_G,G_G,G_G,A_G,A_A,G_G,G_G,A_G,G_G,A_A,G_G,A_G,A_G,a_g,G_G,G_G,G_G,A_G,A_A,A_A,A_G,A_G,A_G,A_G,A_G,G_G,A_G,G_G,G_G,A_G,A_G,G_G
941_117793	A_A,A_A,G_G,A_G,A_G,A_A,G_G,A_G,G_G,A_A,A_G,G_G,A_G,g_g,A_G,a_a,A_A,G_G,A_G,G_G,A_G,A_G,A_G,A_G,A_A,a_a,A_G,a_a,A_G,G_G,g_g,A_A,A_G,G_G,G_G,A_G,A_A,A_A,G_G,A_A,g_g,A_A,A_A,a_a,G_G,G_G,G_G,A_A,g_g,a_g,A_G,A_G,A_G,a_a,G_G,A_A,A_A,A_A,a_g,G_G,a_a,A_A,A_A,A_A,A_G,A_G,A_G,a_g,G_G,A_G,g_g,A_G,a_g,A_G,A_A,A_A,A_A,A_G,A_A,G_G,g_g,A_A,A_A,A_A,A_G,a_a,A_A,A_G,a_a,G_G,A_G,A_G,A_A,A_A,A_G,A_A
163_271664	A_G,A_A,A_A,A_A,a_a,A_A,A_A,A_G,G_G,A_G,a_a,A_A,A_A,a_g,A_G,A_A,A_A,A_A,A_A,A_A,A_A,A_G,a_a,A_G,A_G,A_A,A_A,A_A,A_A,A_A,A_G,A_A,A_A,A_G,A_G,a_a,A_A,A_A,A_G,g_g,g_g,A_A,g_g,A_A,A_A,A_A,a_a,A_G,A_A,A_A,A_A,A_G,G_G,A_A,A_G,a_a,A_A,A_G,A_A,A_A,g_g,G_G,A_G,A_G,A_G,A_A,a_a,A_A,A_G,a_g,A_A,G_G,A_G,A_A,A_A,A_A,A_G,A_A,A_G,A_G,A_G,A_A,g_g,A_G,A_A,G_G,a_a,A_A,A_A,A_G,A_A,A_G,A_A,A_G,A_G,G_G
2722_20636	G_G,a_a,A_A,A_A,G_A,a_a,G_G,A_A,G_G,G_A,A_A,A_A,G_G,G_A,A_A,G_A,G_A,A_A,A_A,g_g,G_G,A_A,G_A,G_A,A_A,A_A,G_A,G_A,A_A,a_a,A_A,G_A,G_A,G_A,A_A,A_A,A_A,G_A,G_A,A_A,g_g,A_A,A_A,G_A,g_g,G_A,A_A,A_A,g_a,A_A,G_A,g_a,G_A,G_A,G_A,A_A,A_A,A_A,G_G,G_G,G_A,G_A,A_A,A_A,G_A,G_A,G_A,G_G,G_A,A_A,A_A,A_A,G_G,A_A,a_a,G_A,G_A,G_A,G_A,A_A,g_a,G_G,G_A,a_a,A_A,A_A,G_A,G_A,G_A,g_a,G_G,A_A,G_A,A_A,G_A,G_A
18448_3424	A_G,A_A,A_G,A_G,A_A,G_G,A_A,A_A,A_G,A_G,A_A,G_G,A_G,A_A,A_A,A_A,A_G,A_G,A_A,A_G,A_G,A_A,A_G,A_G,A_G,A_G,A_G,A_A,A_G,G_G,A_G,A_G,A_A,A_G,A_A,G_G,A_A,A_G,A_G,A_G,A_A,A_A,A_A,A_G,G_G,A_G,A_A,A_A,A_G,A_A,A_A,A_G,A_G,A_G,A_G,G_G,A_G,G_G,A_A,G_G,G_G,A_A,A_G,A_A,A_A,A_G,A_G,A_A,A_G,A_A,A_G,A_A,A_A,A_G,G_G,A_A,A_G,A_G,A_A,A_G,A_A,G_G,A_A,A_G,A_A,A_A,A_A,A_G,A_G,G_G,A_G,G_G,A_G,G_G,A_G,A_G
9899_8402	C_A,A_A,C_C,C_A,C_A,C_A,C_C,A_A,C_A,C_C,C_C,C_A,C_A,C_A,C_A,C_C,C_A,C_A,C_C,C_A,C_A,A_A,C_A,A_A,C_A,C_A,C_C,C_A,C_A,A_A,C_A,C_A,C_C,A_A,A_A,C_A,C_A,C_C,C_A,C_C,C_A,C_C,A_A,C_C,C_A,C_A,A_A,A_A,C_A,C_A,C_A,C_A,A_A,C_A,A_A,C_A,A_A,C_A,C_A,C_C,C_C,A_A,C_A,C_A,C_A,A_A,C_C,C_A,A_A,C_A,C_C,C_A,C_C,C_A,C_A,A_A,A_A,C_A,C_A,C_A,C_C,C_A,C_C,C_A,A_A,A_A,C_C,A_A,C_C,C_A,C_A,C_C,C_C,C_C,A_A,C_C
11641_920	T_T,t_t,t_t,T_T,A_T,A_T,A_A,a_t,a_a,T_T,A_T,A_A,A_T,A_A,A_T,-,A_T,A_A,A_T,T_T,A_T,A_T,A_A,A_A,A_A,A_A,A_T,T_T,T_T,A_T,a_t,A_T,a_a,A_A,A_T,t_t,A_T,t_t,a_t,T_T,a_a,A_A,A_T,a_a,t_t,T_T,A_T,A_T,A_T,A_T,A_A,a_a,t_t,T_T,A_A,A_A,a_a,A_T,T_T,A_T,t_t,A_T,A_T,T_T,A_T,t_t,A_T,A_T,t_t,a_t,A_T,A_T,A_T,A_T,A_T,A_T,T_T,-,a_a,a_t,T_T,A_T,t_t,A_T,A_A,T_T,T_T,a_t,a_a,t_t,T_T,A_T,A_T,A_T,T_T,A_A
3163_42407	A_A,A_A,A_C,A_C,A_A,A_A,a_a,a_a,C_C,A_C,A_A,A_A,A_A,a_c,A_A,A_A,C_C,A_A,A_A,C_C,A_A,A_A,A_A,A_C,C_C,A_C,C_C,A_C,A_A,A_C,a_a,A_A,A_A,A_A,A_A,A_C,A_A,A_A,A_A,a_a,A_A,A_C,A_A,A_C,A_C,A_A,A_C,a_c,A_A,A_A,C_C,C_C,A_C,a_a,A_C,A_A,a_a,a_c,A_C,A_C,A_A,A_C,a_a,A_C,a_c,A_C,c_c,A_C,A_C,C_C,A_C,A_A,A_C,C_C,A_A,C_C,A_A,A_C,A_C,c_c,A_C,C_C,A_A,A_A,A_C,A_C,A_A,A_C,C_C,A_A,C_C,C_C,A_A,A_A,A_C,C_C
70872_332	T_C,-,T_T,T_C,T_T,T_C,T_C,T_C,T_C,c_c,T_T,T_T,T_C,T_T,T_T,T_T,T_T,T_T,T_T,T_T,T_C,T_C,T_T,T_C,T_T,T_T,-,T_T,T_T,T_C,T_T,T_C,T_T,T_T,T_C,t_c,C_C,t_c,t_t,T_C,T_C,T_T,T_C,T_T,T_T,T_T,T_C,T_C,T_T,T_T,T_C,T_T,T_T,C_C,T_C,T_T,T_C,T_T,T_T,t_t,T_C,T_T,t_t,T_C,t_c,T_C,T_C,T_C,T_T,T_T,T_C,t_c,C_C,T_T,T_T,t_t,C_C,T_T,T_T,T_C,T_C,T_C,C_C,T_T,T_C,T_T,T_T,T_T,t_c,T_C,-,T_C,T_C,t_t,T_T,T_T
7680_549	G_G,A_G,G_G,A_G,G_G,A_G,A_G,A_G,G_G,G_G,A_G,A_G,G_G,G_G,G_G,G_G,G_G,A_G,A_A,A_G,A_G,A_G,G_G,A_A,A_G,G_G,A_G,G_G,G_G,G_G,G_G,A_G,G_G,G_G,A_G,A_G,A_A,G_G,A_G,A_A,A_A,A_G,A_G,G_G,A_G,A_G,G_G,A_G,G_G,A_G,A_G,G_G,G_G,G_G,G_G,G_G,G_G,G_G,A_A,G_G,G_G,A_G,A_G,A_G,A_G,G_G,G_G,G_G,G_G,G_G,A_A,G_G,A_G,A_G,A_G,A_G,G_G,G_G,G_G,A_G,G_G,G_G,G_G,G_G,A_A,A_G,A_G,G_G,G_G,A_G,G_G,A_G,G_G,A_A,G_G,A_G
5361_1715	G_A,A_A,G_G,g_g,g_g,G_A,G_A,A_A,g_a,g_a,G_A,G_A,G_A,G_G,G_A,A_A,G_G,G_A,A_A,g_g,G_A,A_A,A_A,G_A,G_G,G_A,G_A,G_A,G_A,G_A,G_A,G_A,A_A,a_a,A_A,G_G,g_g,a_a,G_A,G_A,G_A,a_a,G_A,a_a,G_A,G_A,G_G,G_A,A_A,G_A,G_G,G_A,g_g,G_G,G_A,G_A,A_A,G_A,G_A,G_A,G_A,G_G,A_A,G_G,G_G,A_A,G_G,g_g,A_A,G_A,A_A,G_A,A_A,G_A,G_A,G_A,g_a,G_A,A_A,G_G,G_A,G_A,G_G,A_A,A_A,G_A,A_A,G_A,G_A,G_G,G_A,G_G,G_A,A_A,A_A,A_A
983_127399	C_A,a_a,a_a,C_A,A_A,C_A,C_C,C_A,c_c,C_A,A_A,A_A,c_a,c_c,C_A,C_A,C_C,C_A,C_A,C_A,c_a,A_A,C_A,c_a,c_a,C_A,C_A,a_a,C_C,C_C,c_a,C_C,c_c,C_A,C_C,C_C,C_A,C_A,a_a,C_C,C_C,C_A,C_A,A_A,C_A,A_A,C_A,c_c,C_C,A_A,A_A,C_C,C_C,a_a,A_A,C_C,C_A,C_A,A_A,C_A,C_A,a_a,C_A,a_a,C_A,A_A,C_C,A_A,C_A,A_A,c_c,C_C,A_A,C_C,C_C,C_A,c_c,C_A,C_A,C_C,C_A,C_C,C_A,c_a,C_A,C_C,A_A,c_c,C_A,C_C,C_A,C_C,C_A,a_a,C_C,C_A
16291_5476	T_T,G_G,G_T,G_T,G_T,G_T,G_T,G_G,g_g,G_T,G_T,G_G,G_G,G_G,G_T,G_G,G_T,G_T,G_T,G_G,G_G,G_G,G_G,G_G,t_t,G_G,G_T,G_T,G_G,G_G,G_T,G_G,G_G,G_T,G_T,G_G,G_G,g_g,G_T,G_T,G_G,G_T,G_G,G_T,G_T,G_G,G_G,G_G,G_G,G_G,G_T,G_G,G_T,G_T,G_G,t_t,G_G,T_T,G_G,G_G,g_g,g_g,G_G,G_G,G_G,G_T,G_G,G_G,G_G,G_G,G_G,G_G,g_t,G_G,G_G,G_T,G_T,G_G,G_G,G_T,G_G,G_G,G_T,G_G,G_T,T_T,g_t,G_G,G_T,G_G,G_T,G_G,G_T,G_G,G_G,G_T
1060_56434	GCCGTTC_GCCGTTCCGTTC,GCCGTTC_GCCGTTC,GCCGTTC_GCCGTTCCGTTC,GCCGTTC_GCCGTTC,GCCGTTC_GCCGTTCCGTTC,GCCGTTC_GCCGTTCCGTTC,GCCGTTC_GCCGTTC,GCCGTTC_GCCGTTC,GCCGTTC_GCCGTTCCGTTC,GCCGTTCCGTTC_GCCGTTCCGTTC,GCCGTTC_GCCGTTC,GCCGTTC_GCCGTTCCGTTC,GCCGTTC_GCCGTTC,GCCGTTC_GCCGTTC,GCCGTTC_GCCGTTC,GCCGTTCCGTTC_GCCGTTCCGTTC,GCCGTTC_GCCGTTCCGTTC,GCCGTTC_GCCGTTC,GCCGTTC_GCCGTTCCGTTC,GCCGTTC_GCCGTTCCGTTC,GCCGTTC_GCCGTT…
458_265287	G_G,G_C,G_C,G_G,g_g,G_G,G_G,g_c,G_G,G_C,G_G,G_C,G_G,-,G_G,G_C,G_C,G_C,G_C,G_G,G_C,G_G,G_C,G_G,G_C,G_C,G_G,G_C,G_G,C_C,G_G,G_G,C_C,G_G,G_C,G_G,G_G,G_G,g_g,g_c,G_G,G_G,G_C,G_G,G_G,G_G,G_G,G_G,G_G,C_C,G_G,G_G,G_G,G_G,G_C,G_C,G_G,G_G,G_C,g_c,G_G,G_C,G_G,G_C,G_G,G_C,G_G,G_G,G_C,C_C,g_g,G_G,G_G,G_G,G_G,G_C,G_C,G_G,G_G,g_c,G_C,G_C,g_g,G_G,G_G,g_g,G_G,C_C,G_G,G_C,G_C,G_G,G_G,C_C,G_G,G_C
4474_29474	T_T,T_T,T_T,T_T,T_T,T_T,T_T,T_T,T_G,t_t,T_T,T_T,T_T,T_T,T_T,T_T,T_T,T_T,G_G,T_T,T_T,T_T,G_G,T_G,T_G,T_G,T_T,g_g,T_G,T_G,G_G,T_T,T_G,T_G,T_G,G_G,T_T,T_G,T_T,T_G,t_g,T_G,T_T,T_T,T_T,T_G,T_G,T_T,t_t,T_G,T_G,T_T,T_T,T_G,T_T,T_T,T_G,g_g,T_T,t_t,T_G,T_G,G_G,T_T,T_G,T_T,G_G,t_g,T_T,T_T,T_T,T_T,T_T,T_T,t_g,G_G,t_t,T_G,T_T,T_T,T_G,T_T,T_G,t_t,t_t,T_G,T_T,T_T,t_t,T_G,T_T,T_T,T_T,T_G,t_t,T_G
590_176164	C_T,C_T,C_C,C_C,c_c,C_T,C_T,T_T,C_C,C_C,C_C,C_T,C_C,C_C,C_T,C_T,C_C,C_T,T_T,C_C,C_C,C_T,T_T,C_T,C_C,C_T,C_C,C_C,C_C,C_T,c_t,C_C,T_T,c_t,T_T,C_T,C_T,C_T,C_C,c_c,C_T,C_T,C_T,C_T,C_T,C_T,C_C,c_c,T_T,C_T,C_C,C_T,C_C,C_C,T_T,C_T,T_T,C_T,C_T,C_C,C_T,C_C,C_T,C_C,C_C,C_T,C_C,C_C,C_T,C_C,C_C,C_T,C_T,C_C,C_T,C_C,C_T,C_C,C_C,C_C,C_T,C_C,C_T,C_T,C_C,C_T,C_T,C_C,C_C,c_c,C_T,C_C,C_T,C_T,c_t,C_C
516_123997	A_G,A_G,g_g,G_G,a_a,g_g,a_a,A_A,A_A,A_G,A_A,A_G,A_A,A_A,A_G,A_G,a_a,G_G,A_A,G_G,a_a,a_g,A_A,A_G,A_G,G_G,A_A,G_G,G_G,A_A,a_a,a_a,A_A,A_A,A_A,A_A,G_G,A_A,g_g,A_G,A_A,A_A,A_A,-,a_g,A_G,A_G,A_A,A_G,g_g,A_G,A_G,g_g,g_g,A_G,G_G,A_A,A_A,A_A,A_G,A_A,G_G,A_G,g_g,A_A,A_G,g_g,A_A,A_A,G_G,A_A,A_G,a_a,A_A,A_A,G_G,g_g,a_g,g_g,g_g,A_A,A_A,A_G,a_a,G_G,G_G,a_a,g_g,a_a,G_G,A_A,A_G,a_g,a_g,A_G,A_G
9234_1996	t_t,T_T,A_A,T_A,A_A,T_A,t_a,T_A,T_T,A_A,T_A,T_A,T_A,T_A,A_A,A_A,T_A,T_A,T_A,A_A,T_T,T_A,A_A,T_A,T_A,T_A,A_A,T_A,T_A,T_T,T_A,A_A,t_t,A_A,T_T,A_A,T_A,T_A,T_A,T_T,A_A,T_A,T_T,A_A,T_T,A_A,T_A,T_A,A_A,T_A,T_A,A_A,T_A,a_a,T_T,a_a,A_A,T_A,a_a,T_A,T_A,t_t,T_T,T_A,T_A,T_A,A_A,T_A,T_A,t_a,T_A,T_A,T_A,a_a,T_A,T_A,T_A,A_A,A_A,T_A,A_A,A_A,A_A,T_A,A_A,A_A,A_A,T_A,A_A,A_A,a_a,T_A,T_A,T_T,A_A,T_A
541204_3753	t_c,T_C,t_t,t_t,T_T,T_C,T_C,c_c,T_T,T_T,T_T,T_C,T_T,t_t,t_c,T_C,T_T,T_C,c_c,T_T,t_t,T_C,c_c,T_C,T_T,T_C,t_t,T_T,T_T,T_C,T_C,T_T,C_C,T_C,C_C,T_C,T_C,c_c,T_T,T_T,T_C,T_C,c_c,T_C,T_C,T_C,T_T,t_t,C_C,T_C,T_T,T_C,t_t,T_T,c_c,T_C,c_c,T_C,T_C,T_T,t_c,T_T,T_C,T_T,T_T,T_C,T_T,t_t,T_C,T_T,t_t,-,t_c,T_T,T_T,T_T,T_C,T_T,T_T,T_T,T_C,T_T,T_C,T_C,T_T,T_C,T_C,t_t,T_T,T_T,T_C,T_T,T_C,C_C,t_c,T_T
11945_2065	T_T,G_T,t_t,T_T,G_G,T_T,G_G,g_g,G_T,G_T,G_G,G_T,T_T,G_T,T_T,G_T,G_G,T_T,G_G,T_T,T_T,G_T,G_G,G_T,G_T,t_t,G_T,G_T,G_T,T_T,G_G,G_G,G_G,g_g,G_T,G_T,t_t,G_G,T_T,T_T,G_G,G_G,g_g,G_T,G_T,G_T,G_T,G_G,G_G,T_T,G_T,g_g,T_T,T_T,G_T,T_T,G_G,G_G,G_G,g_t,t_t,G_G,G_G,G_T,G_G,G_T,G_T,G_G,G_G,T_T,G_G,G_T,G_G,G_G,G_G,t_t,T_T,G_T,t_t,G_T,G_G,G_G,G_G,G_G,G_T,t_t,G_G,T_T,G_G,T_T,G_T,g_g,G_T,G_G,T_T,G_G
8036_8325	c_c,G_C,G_G,G_G,g_c,G_C,G_C,G_G,G_C,G_C,G_G,G_C,C_C,G_C,G_C,G_C,G_C,G_G,G_G,C_C,g_c,G_C,G_C,G_C,G_G,g_g,G_C,G_C,G_C,G_G,g_g,C_C,G_G,G_C,G_G,G_G,g_g,G_C,G_C,C_C,G_G,G_G,G_G,c_c,G_C,G_C,G_G,c_c,G_C,G_G,G_C,G_C,G_G,G_G,c_c,G_C,G_G,G_G,G_C,C_C,G_G,G_C,G_G,G_G,G_C,G_C,G_C,G_C,G_C,G_G,g_g,G_G,G_C,G_G,G_G,C_C,G_C,C_C,G_G,G_G,G_C,C_C,G_C,G_G,G_G,G_G,G_C,G_C,G_C,G_C,G_C,G_G,g_c,G_C,g_g,G_C
488_176683	C_T,C_T,C_C,C_T,C_T,C_C,C_T,C_C,C_C,C_C,C_T,C_T,C_C,C_C,T_T,C_T,C_T,C_C,C_T,T_T,C_C,C_T,C_T,C_C,C_T,C_T,T_T,C_C,T_T,C_T,C_C,C_T,C_C,T_T,C_C,C_T,C_C,C_T,C_C,C_C,C_T,C_T,C_T,C_C,T_T,C_T,C_T,C_T,C_T,C_T,C_T,C_T,C_C,C_C,C_C,C_T,C_T,C_T,C_T,C_T,C_C,C_T,T_T,C_T,C_T,C_T,C_C,C_C,C_T,C_T,C_C,C_T,C_C,C_T,C_C,C_T,C_C,C_T,T_T,C_C,C_T,C_T,C_C,T_T,C_T,C_T,C_C,C_C,C_C,C_T,C_T,C_T,C_T,T_T,C_C,C_C
67334_218	G_G,G_G,C_G,G_G,C_G,G_G,C_G,C_G,G_G,G_G,C_G,C_G,g_g,C_G,C_C,C_G,G_G,C_G,G_G,C_G,G_G,G_G,C_G,G_G,G_G,C_G,G_G,G_G,G_G,G_G,G_G,G_G,C_G,C_C,C_G,G_G,G_G,G_G,G_G,C_G,G_G,C_G,C_G,C_C,G_G,C_G,G_G,G_G,C_G,C_G,G_G,C_C,C_G,G_G,C_G,C_G,G_G,C_G,G_G,C_G,C_G,C_G,g_g,G_G,G_G,G_G,C_G,G_G,C_C,G_G,G_G,G_G,G_G,G_G,G_G,G_G,G_G,G_G,G_G,G_G,C_G,G_G,G_G,G_G,C_G,C_G,C_G,G_G,G_G,G_G,G_G,G_G,G_G,C_G,G_G,C_G
34509_1607	G_G,G_G,G_A,G_G,G_A,G_G,G_A,G_A,G_G,G_G,G_A,G_A,G_A,G_A,G_A,G_A,G_G,G_A,G_G,G_A,G_G,G_G,A_A,G_G,G_G,G_A,G_G,G_G,G_G,G_G,G_G,G_G,G_A,A_A,G_A,G_A,G_G,G_G,G_G,G_A,G_G,G_A,G_A,A_A,G_A,G_A,G_G,G_G,G_A,G_A,G_G,A_A,G_A,G_G,G_A,G_A,G_G,G_A,G_G,A_A,G_A,G_A,G_A,G_G,G_G,G_G,G_A,G_G,A_A,G_G,G_G,G_G,G_G,G_A,G_G,G_G,G_G,G_G,G_G,G_G,G_A,G_G,G_G,G_A,G_A,G_A,G_A,G_G,G_G,G_G,G_G,G_G,G_G,G_A,G_G,G_A
301_52177	G_G,G_T,G_G,G_T,G_G,G_G,G_G,G_G,G_G,G_T,G_T,G_G,G_G,G_G,G_G,G_T,G_G,G_G,G_T,G_T,G_T,G_T,G_T,G_T,G_G,G_G,G_T,G_G,G_T,G_T,G_G,G_G,G_G,G_G,G_G,G_T,T_T,T_T,G_T,G_G,G_G,G_T,G_G,G_G,T_T,G_G,G_G,G_G,G_G,G_G,G_T,G_G,G_G,G_G,G_G,G_G,G_G,G_G,G_G,G_G,G_T,G_G,G_T,G_G,T_T,G_T,G_G,G_T,G_G,G_G,G_G,G_G,G_G,G_T,G_T,G_T,G_T,G_G,G_T,G_G,G_T,G_T,G_G,G_T,G_G,G_G,G_T,G_T,G_T,G_G,G_T,G_T,G_G,G_T,G_G,G_G
12098_3549	T_C,C_C,C_C,T_C,C_C,T_C,T_T,T_C,-,t_c,C_C,C_C,T_C,t_t,T_C,T_C,t_t,T_C,C_C,T_C,c_c,C_C,T_C,T_C,T_C,T_C,T_C,T_C,T_T,T_T,t_c,t_t,T_T,T_C,T_T,T_T,T_C,T_C,C_C,T_T,T_T,c_c,t_c,c_c,T_C,C_C,T_C,T_C,T_T,c_c,C_C,t_t,T_T,T_C,T_C,T_T,-,t_c,C_C,t_c,T_C,C_C,-,T_C,T_C,C_C,t_t,C_C,T_C,T_C,t_t,T_T,C_C,t_t,t_t,T_C,t_t,T_C,C_C,t_t,T_C,t_t,T_C,T_C,T_C,T_T,C_C,T_C,t_c,t_t,T_C,t_t,T_C,t_t,T_T,c_c
9472_8221	T_T,G_T,g_g,g_g,G_G,G_T,G_G,G_G,G_G,G_G,T_T,G_G,G_T,G_G,G_T,G_G,g_g,G_G,t_t,g_g,T_T,G_T,T_T,G_G,G_G,G_T,G_G,G_G,g_g,G_T,G_G,T_T,G_G,G_T,G_G,G_T,G_G,G_G,G_T,G_G,G_G,G_T,G_G,T_T,G_T,G_G,g_g,G_G,g_t,G_G,G_T,G_T,G_G,G_G,G_G,G_T,G_T,G_G,g_g,G_G,G_G,t_t,G_G,t_t,G_G,-,g_g,g_g,G_T,G_G,G_G,G_T,G_G,G_T,T_T,G_G,G_T,G_G,g_g,G_G,G_G,G_G,t_t,G_G,g_g,G_G,G_T,G_G,G_T,G_G,G_G,G_T,G_G,G_G,t_t,t_t
243_220606	A_A,T_T,A_T,t_t,A_A,T_T,a_a,T_T,A_A,A_A,t_t,T_T,A_A,A_T,A_T,a_t,A_T,T_T,T_T,A_A,A_A,A_T,A_T,A_T,T_T,T_T,a_t,A_A,A_T,T_T,T_T,A_A,a_t,A_T,t_t,T_T,A_T,A_T,A_T,A_T,a_a,T_T,T_T,A_A,A_T,A_T,t_t,A_T,A_T,T_T,a_a,A_A,T_T,a_a,A_T,t_t,T_T,T_T,A_A,A_A,A_A,t_t,T_T,T_T,A_T,A_T,A_T,a_a,A_T,T_T,T_T,T_T,A_A,T_T,T_T,A_T,A_T,A_A,T_T,T_T,t_t,A_A,A_T,T_T,a_t,T_T,A_A,A_T,a_a,A_T,A_A,T_T,A_T,A_T,A_T,A_T
10867_3520	c_t,T_T,T_T,T_T,C_T,C_C,c_t,T_T,C_T,C_T,C_C,C_C,C_C,C_C,T_T,T_T,C_T,C_T,C_C,C_C,C_C,T_T,C_C,C_T,C_T,C_C,T_T,c_c,C_C,C_C,C_T,t_t,C_C,C_C,C_C,C_C,C_T,C_C,c_t,C_T,C_C,C_T,T_T,T_T,T_T,C_T,C_T,C_T,C_T,C_C,C_T,T_T,t_t,C_C,T_T,C_C,c_c,C_T,C_C,C_T,C_C,t_t,C_C,T_T,C_C,C_T,c_c,C_C,T_T,C_T,C_T,C_T,C_T,C_C,C_T,C_C,T_T,C_T,C_T,C_C,C_C,T_T,C_T,C_C,T_T,T_T,C_T,T_T,C_C,C_C,C_T,T_T,C_C,C_C,C_C,C_T
4087_26693	c_g,C_G,G_G,C_G,G_G,c_c,c_c,C_G,c_c,G_G,c_c,C_C,G_G,C_C,C_G,C_G,C_C,c_c,C_C,C_G,C_G,C_G,C_C,C_C,c_c,C_C,C_G,C_C,C_G,C_C,C_C,c_c,g_g,c_c,C_C,C_G,c_c,C_C,c_c,C_C,C_C,C_C,c_c,C_C,C_C,C_C,-,C_C,c_c,C_C,C_G,C_C,C_C,C_C,C_C,C_C,C_C,C_C,C_G,C_C,G_G,c_c,C_C,g_g,C_C,C_G,C_G,C_C,C_C,C_C,G_G,c_c,C_C,g_g,C_C,C_C,G_G,C_C,C_G,g_g,C_C,C_G,g_g,C_C,C_C,C_G,C_G,C_C,C_G,C_G,C_G,C_G,g_g,C_C,C_G,c_c
27653_1346	T_A,T_A,A_A,T_A,A_A,T_A,T_A,A_A,A_A,T_A,A_A,A_A,A_A,A_A,A_A,A_A,A_A,A_A,A_A,A_A,T_A,T_A,A_A,A_A,A_A,A_A,A_A,A_A,A_A,A_A,A_A,A_A,A_A,A_A,T_A,T_A,T_T,A_A,T_A,T_A,T_A,A_A,A_A,A_A,A_A,A_A,A_A,A_A,A_A,A_A,T_A,A_A,A_A,T_A,A_A,A_A,T_A,A_A,A_A,a_a,T_A,A_A,A_A,T_A,A_A,T_A,T_A,T_A,A_A,A_A,A_A,T_A,T_T,A_A,A_A,A_A,T_A,A_A,A_A,T_A,T_A,A_A,T_T,A_A,T_A,A_A,T_A,A_A,A_A,T_A,T_A,t_a,t_t,A_A,A_A,A_A
9125_5392	C_C,T_T,C_C,C_T,T_T,C_C,c_c,C_T,C_C,C_T,C_C,C_T,c_t,C_C,C_T,C_T,C_C,C_T,C_T,C_C,C_T,T_T,C_T,C_T,C_C,C_C,C_T,C_T,C_C,C_T,C_C,C_C,C_C,C_C,C_T,C_C,C_C,c_c,C_T,C_C,C_C,C_T,C_T,C_C,C_T,C_T,C_C,c_t,c_c,c_t,C_T,C_T,C_T,C_C,C_T,C_T,c_t,C_T,C_T,C_C,C_T,C_C,C_T,T_T,C_C,C_T,C_T,C_T,C_T,C_T,C_T,C_C,C_T,C_C,c_t,C_T,C_C,C_C,C_C,C_C,C_C,C_T,C_T,C_T,T_T,C_T,C_T,C_T,C_T,C_T,C_C,c_c,C_T,C_T,C_C,C_C
999_24310	C_C,G_C,G_G,G_G,G_C,G_G,C_C,G_G,C_C,G_C,G_G,G_G,c_c,G_C,G_C,G_C,G_C,G_G,G_G,C_C,C_C,G_C,G_C,G_C,G_G,G_G,G_C,G_C,G_C,g_g,G_G,C_C,G_C,g_c,G_G,G_G,g_g,G_C,g_c,G_G,G_C,G_G,G_G,C_C,G_C,G_C,G_G,G_C,G_C,G_G,g_g,C_C,g_c,G_C,G_C,G_G,G_G,g_g,C_C,C_C,G_C,G_C,G_G,G_G,g_g,G_C,G_C,C_C,G_C,G_G,G_G,G_G,g_c,G_G,G_G,G_C,G_C,C_C,G_C,G_G,G_C,c_c,G_C,G_G,G_G,G_G,G_C,G_C,G_C,G_C,C_C,g_g,G_C,G_G,g_g,G_C
2223_47791	A_A,C_A,C_A,C_C,A_A,a_a,C_A,A_A,A_A,a_a,A_A,A_A,A_A,A_A,C_A,a_a,C_C,A_A,A_A,A_A,C_A,c_a,A_A,C_A,c_c,A_A,C_A,A_A,A_A,A_A,C_A,A_A,A_A,A_A,A_A,C_A,C_A,a_a,A_A,c_a,A_A,A_A,A_A,C_A,A_A,C_A,A_A,A_A,A_A,A_A,C_A,A_A,A_A,A_A,C_A,A_A,A_A,C_C,A_A,C_A,A_A,C_A,C_C,a_a,A_A,A_A,C_A,A_A,A_A,A_A,C_A,A_A,A_A,A_A,A_A,C_A,C_A,A_A,A_A,C_A,A_A,A_A,C_A,C_A,C_A,A_A,A_A,C_A,C_A,C_A,A_A,A_A,A_A,C_C,A_A,C_A
15782_39951	g_a,G_G,G_G,G_G,G_G,G_A,a_a,G_A,G_A,G_A,G_G,G_G,G_G,G_G,G_G,G_G,G_G,G_G,G_G,g_a,G_A,G_G,G_G,G_G,G_A,G_A,-,G_A,G_A,G_A,g_g,G_G,g_a,G_G,G_G,G_A,G_G,G_A,G_G,G_A,G_A,G_G,G_G,G_G,G_G,G_G,G_G,G_G,G_G,g_g,G_G,G_A,G_A,G_A,G_G,g_a,G_A,G_A,G_G,G_A,G_G,G_G,g_a,g_a,g_g,G_G,G_A,G_G,G_A,g_a,G_G,G_A,G_G,A_A,G_A,G_G,G_A,G_G,G_G,G_G,G_A,G_G,G_G,G_A,G_G,G_A,G_G,G_G,G_G,G_A,G_G,a_a,G_A,G_A,G_A,G_A
3151_2770	t_t,c_c,T_T,T_T,t_t,T_C,T_C,C_C,T_T,T_C,T_T,T_C,T_C,T_T,T_C,c_c,T_T,T_T,C_C,T_T,C_C,C_C,C_C,T_C,-,T_C,T_C,-,T_C,T_C,T_C,T_C,C_C,T_C,C_C,T_C,T_C,T_C,T_T,T_C,T_C,t_c,t_c,C_C,T_C,T_C,T_C,T_T,c_c,T_C,T_T,c_c,T_T,T_T,T_C,T_C,C_C,T_C,T_C,T_T,T_C,T_T,C_C,T_T,t_t,T_C,T_T,T_T,C_C,T_C,C_C,C_C,c_c,T_T,T_C,T_C,T_C,T_C,T_C,T_T,T_C,T_C,C_C,C_C,c_c,T_C,C_C,T_C,-,T_T,c_c,T_T,t_t,C_C,T_C,T_C
9176_7562	C_C,c_c,C_C,C_C,c_c,C_C,C_C,C_C,C_A,C_C,C_C,C_C,C_C,C_C,C_C,c_c,C_C,C_C,a_a,C_C,C_C,C_C,A_A,C_A,C_A,C_A,C_C,C_A,C_A,C_A,C_A,c_c,C_A,c_c,C_A,a_a,C_A,C_A,C_C,C_A,C_A,C_A,C_C,C_C,C_C,C_A,C_A,C_C,C_C,C_A,C_A,C_C,C_C,C_A,C_C,C_C,C_A,C_A,C_C,C_C,C_A,c_c,A_A,C_C,C_A,C_C,A_A,c_c,C_C,C_C,c_c,C_C,C_C,C_C,C_A,a_a,C_C,C_A,C_C,C_C,C_A,C_C,C_A,C_A,C_C,C_A,C_C,C_C,C_C,A_A,C_C,C_C,C_C,C_A,C_C,C_A
347_305307	C_A,A_A,c_c,C_A,C_A,C_C,C_C,C_A,C_A,C_C,C_C,C_C,C_C,C_A,C_A,C_C,C_A,C_A,c_c,C_C,C_A,C_A,C_A,C_A,C_A,C_C,c_c,C_A,C_A,C_A,C_A,C_A,C_C,c_a,C_A,C_A,C_A,c_c,C_C,C_C,c_c,C_C,C_A,C_C,C_C,C_C,C_A,C_C,C_A,C_A,C_A,C_A,A_A,C_C,A_A,C_C,C_A,C_A,C_C,C_C,c_c,A_A,C_C,C_C,C_C,C_A,C_C,C_A,C_A,C_C,c_c,C_A,C_C,c_c,C_A,C_A,c_c,C_A,C_C,C_C,C_C,C_C,c_c,c_c,C_A,A_A,C_C,C_A,C_C,C_A,C_A,c_c,C_C,C_C,C_A,C_C
10911_1778	c_t,c_t,C_T,T_T,C_T,C_T,c_t,T_T,C_C,C_T,T_T,C_C,c_c,C_T,c_t,C_T,C_T,T_T,T_T,C_C,C_C,C_T,C_T,c_t,T_T,t_t,C_T,c_t,C_T,T_T,T_T,c_t,C_T,C_T,T_T,T_T,T_T,C_T,C_T,c_t,T_T,t_t,t_t,C_C,c_t,C_T,T_T,C_C,C_T,T_T,C_T,c_c,-,t_t,C_T,C_T,T_T,T_T,C_T,C_C,c_t,C_T,T_T,T_T,-,C_T,C_T,C_T,C_C,T_T,T_T,T_T,C_C,T_T,T_T,C_T,C_T,C_C,T_T,T_T,C_T,C_C,C_T,T_T,T_T,T_T,c_t,c_t,C_T,C_T,c_c,T_T,C_T,c_c,-,C_T
10436_5079	A_C,A_C,A_C,A_C,A_A,A_C,A_A,A_C,A_A,A_A,A_A,A_C,A_C,A_A,A_A,A_A,A_C,A_A,A_C,A_A,A_A,A_A,A_A,A_A,a_a,A_C,A_A,A_C,A_C,A_C,A_A,A_A,A_A,A_A,A_A,A_A,A_A,A_A,c_c,C_C,A_A,A_A,C_C,a_a,A_C,a_a,A_C,A_C,A_A,A_C,A_C,A_A,A_A,a_a,A_C,C_C,A_A,A_A,A_A,A_C,A_C,A_A,A_C,A_C,A_A,A_A,A_A,A_A,A_A,A_A,A_C,A_A,A_A,A_A,A_A,A_A,A_C,A_A,A_A,A_C,A_A,A_A,A_A,a_a,a_a,A_A,A_A,A_C,A_A,A_A,A_A,A_C,A_C,A_C,A_A,A_C
150393_181	TCA_TCA,TCA_TCAACA,TCA_TCAACA,TCA_TCA,TCA_TCAACA,TCA_TCAACA,TCA_TCA,TCAACA_TCAACA,TCA_TCA,TCA_TCAACA,TCAACA_TCAACA,TCA_TCAACA,TCAACA_TCAACA,TCAACA_TCAACA,TCA_TCAACA,TCA_TCA,TCA_TCAACA,TCA_TCAACA,TCA_TCAACA,TCA_TCAACA,TCA_TCA,TCAACA_TCAACA,tca_tca,TCAACA_TCAACA,TCA_TCAACA,TCA_TCA,TCAACA_TCAACA,TCA_TCAACA,TCA_TCA,TCA_TCA,TCA_TCA,TCA_TCA,TCA_TCA,TCA_TCAACA,TCAACA_TCAACA,TCA_TCAACA,TCA_TCAACA,TCA_TCA…
1262_93097	T_G,G_G,G_G,T_G,G_G,T_G,T_T,T_G,T_T,T_G,G_G,G_G,T_G,T_T,T_G,T_G,T_T,T_G,T_G,T_G,T_G,G_G,T_G,T_G,T_G,T_G,T_G,T_G,T_T,T_T,T_G,T_T,T_T,T_G,T_T,T_T,T_G,T_G,G_G,T_T,T_T,T_G,T_G,G_G,T_G,G_G,T_G,T_G,T_T,G_G,G_G,T_T,T_T,T_G,T_G,T_T,T_G,T_G,G_G,T_G,T_G,G_G,T_T,T_G,T_G,G_G,T_T,G_G,T_G,T_G,T_T,T_T,G_G,T_T,T_T,T_G,T_T,T_G,T_G,T_T,T_G,T_T,T_G,T_G,T_G,T_T,G_G,T_G,T_G,T_T,T_G,T_T,T_G,T_G,T_T,T_G
18028_1920	T_T,-,T_T,T_A,T_T,T_T,T_T,T_T,T_T,T_T,T_A,T_T,T_T,T_T,T_T,T_T,T_T,T_A,T_A,T_T,T_A,T_A,t_a,T_A,T_A,T_T,T_T,T_T,T_A,T_T,T_T,A_A,T_T,T_T,A_A,T_T,T_T,T_T,T_A,T_A,T_T,T_A,t_t,T_T,T_T,T_T,t_a,T_T,A_A,T_A,T_A,T_T,T_A,T_T,T_T,T_T,T_A,T_A,T_T,T_T,T_T,T_T,T_T,T_T,A_A,A_A,T_A,T_T,T_A,A_A,T_A,T_T,A_A,T_A,T_A,T_T,T_A,T_T,T_A,T_A,T_T,T_T,T_T,T_A,T_T,T_A,T_T,T_A,T_A,T_T,T_T,T_T,T_T,T_T,A_A,A_A
8633_6957	G_T,g_t,G_T,G_T,T_T,g_g,-,g_g,G_T,T_T,g_g,G_T,G_T,G_G,T_T,T_T,G_T,G_G,G_T,t_t,-,g_g,G_T,G_T,G_T,G_G,t_t,G_T,G_T,G_G,t_t,T_T,G_G,T_T,-,T_T,G_G,g_g,G_T,G_G,T_T,T_T,G_G,T_T,G_G,T_T,G_T,G_T,G_G,G_G,G_T,T_T,G_T,T_T,G_G,G_T,T_T,G_T,T_T,g_g,G_T,G_T,G_G,g_t,t_t,t_t,t_t,G_T,T_T,G_T,G_T,G_T,G_T,-,g_g,G_T,G_T,G_G,-,G_T,-,T_T,T_T,T_T,T_T,T_T,t_t,G_T,T_T,T_T,t_t,G_G,G_G,G_G,-,G_G
5959_25340	T_C,C_C,T_C,T_T,T_T,T_C,T_C,T_T,T_C,T_T,T_C,T_C,T_T,T_C,T_T,T_T,T_T,T_C,T_C,T_T,C_C,T_C,T_T,T_T,T_C,T_C,T_T,T_C,T_C,C_C,T_C,T_T,T_T,T_T,C_C,T_T,T_C,T_C,T_T,C_C,T_T,T_T,T_C,T_T,C_C,T_T,T_T,T_C,T_C,T_T,T_T,T_T,C_C,T_C,C_C,T_C,T_T,T_C,T_T,T_C,T_C,T_C,C_C,t_t,T_C,T_C,T_T,T_C,T_C,T_T,T_C,T_C,T_C,T_T,T_C,T_C,T_T,T_T,T_T,T_T,T_T,T_T,T_T,T_C,T_T,T_C,T_T,T_C,T_T,T_T,T_T,T_T,T_C,C_C,T_T,T_T
23364_1607	A_G,A_G,A_G,A_G,A_A,G_G,A_G,A_G,G_G,G_G,A_A,A_G,A_G,A_G,A_A,A_A,A_G,A_G,A_G,A_A,G_G,A_G,A_A,G_G,A_G,A_G,A_A,G_G,A_A,A_G,g_g,A_G,A_G,A_A,A_G,a_g,G_G,A_G,G_G,A_G,A_G,A_A,A_G,A_A,A_A,A_G,A_G,A_G,A_A,A_A,A_G,A_A,A_G,G_G,A_G,A_G,A_G,A_A,A_G,a_a,A_G,A_A,A_A,A_G,A_G,A_G,A_G,G_G,A_A,A_G,g_g,A_G,g_g,A_G,g_g,A_G,G_G,A_G,A_A,G_G,A_G,A_A,G_G,A_A,g_g,A_A,A_G,G_G,g_g,A_G,A_G,A_G,A_G,A_A,g_g,a_g
41139_214	G_A,A_A,A_A,G_G,G_A,G_A,G_G,A_A,A_A,A_A,G_A,G_A,A_A,g_g,A_A,a_a,G_A,g_g,G_A,A_A,G_A,a_a,A_A,A_A,G_A,a_a,A_A,A_A,A_A,G_A,A_A,A_A,a_a,G_A,A_A,G_A,A_A,G_G,G_A,G_G,a_a,G_A,A_A,G_A,A_A,a_a,G_A,A_A,G_A,A_A,g_g,A_A,A_A,A_A,G_G,-,G_A,G_A,g_g,G_G,g_g,a_a,G_A,a_a,G_A,g_g,G_A,a_a,G_A,A_A,A_A,A_A,A_A,a_a,G_A,a_a,G_A,G_A,A_A,A_A,a_a,A_A,A_A,G_G,-,G_A,g_a,G_A,G_A,G_A,A_A,A_A,G_A,G_G,a_a,G_A
539030_1524	T_T,T_G,T_G,T_T,T_G,t_t,T_T,G_G,g_g,T_T,T_G,t_g,t_t,T_G,T_T,T_G,t_g,T_T,T_G,-,T_G,T_G,T_G,T_G,T_G,t_t,G_G,t_t,T_T,T_T,T_T,T_G,T_G,G_G,t_t,t_t,t_t,T_G,t_t,g_g,T_G,T_G,g_g,T_G,G_G,T_G,G_G,G_G,g_g,T_T,T_G,g_g,G_G,G_G,G_G,T_G,g_g,T_G,T_G,T_G,T_T,G_G,G_G,T_T,T_G,t_t,T_G,G_G,G_G,G_G,G_G,T_G,t_g,T_G,G_G,G_G,t_t,T_G,T_G,T_T,T_G,G_G,g_g,T_T,t_g,G_G,T_G,G_G,T_G,G_G,T_T,G_G,t_t,G_G,G_G,G_G
553495_1711	ATC_ATCTC,ATC_ATCTC,ATC_ATCTC,ATC_ATCTC,ATCTC_ATCTC,ATC_ATC,ATC_ATCTC,ATCTC_ATCTC,ATC_ATC,ATC_ATC,ATCTC_ATCTC,ATC_ATCTC,ATC_ATC,ATC_ATCTC,ATCTC_ATCTC,ATCTC_ATCTC,ATCTC_ATCTC,ATC_ATCTC,ATC_ATCTC,ATCTC_ATCTC,ATC_ATC,ATC_ATCTC,ATCTC_ATCTC,ATC_ATC,ATC_ATCTC,ATC_ATCTC,ATCTC_ATCTC,ATC_ATC,ATCTC_ATCTC,ATC_ATCTC,ATC_ATC,ATC_ATCTC,ATC_ATCTC,ATCTC_ATCTC,ATC_ATCTC,ATC_ATCTC,ATC_ATC,ATC_ATCTC,ATC_ATC,ATC_ATC…
736_64205	G_A,a_a,G_A,A_A,G_G,A_A,G_A,G_G,G_A,a_a,G_G,G_A,G_G,a_a,G_G,G_A,G_A,A_A,A_A,G_G,a_a,G_A,G_G,G_A,G_A,G_A,G_G,A_A,G_G,G_G,A_A,G_G,A_A,G_G,A_A,G_A,A_A,G_G,a_a,g_a,a_a,A_A,G_G,A_A,G_G,G_A,A_A,G_G,G_G,G_A,A_A,G_G,g_a,G_A,G_A,G_A,G_G,G_A,G_A,G_G,a_a,G_A,G_G,G_A,G_A,G_A,A_A,a_a,G_A,G_A,A_A,G_A,A_A,G_A,A_A,G_A,g_a,G_G,G_G,A_A,G_A,G_G,A_A,G_G,g_a,g_g,A_A,A_A,G_A,G_A,G_A,g_g,G_A,G_G,A_A,G_G
7_429361	C_C,C_T,T_T,C_C,C_C,T_T,T_T,C_C,C_C,C_C,T_T,T_T,C_T,-,c_c,C_T,C_C,C_C,C_C,C_C,C_T,C_C,C_C,C_T,C_T,c_c,C_C,C_C,c_c,c_c,C_T,C_T,T_T,C_C,C_C,c_c,T_T,C_C,T_T,t_t,C_T,T_T,C_T,c_t,c_c,C_T,t_t,C_T,C_T,T_T,C_C,C_T,C_T,c_c,c_t,T_T,C_T,C_T,C_T,C_C,C_T,C_T,c_t,t_t,T_T,C_C,t_t,c_c,-,C_T,T_T,C_C,t_t,C_T,T_T,C_T,C_T,C_C,C_C,C_C,C_T,T_T,C_T,C_T,T_T,C_T,c_c,C_T,C_T,c_t,C_C,c_t,C_C,C_C,T_T,C_C
1998_44992	A_G,G_G,a_a,G_G,A_A,A_G,G_G,a_g,G_G,A_G,A_G,G_G,A_G,A_A,a_g,A_G,A_G,A_A,A_G,g_g,A_A,G_G,G_G,G_G,A_G,g_g,G_G,A_A,A_G,A_G,G_G,G_G,A_G,A_G,A_G,A_G,A_G,A_G,G_G,A_G,g_g,A_G,A_G,G_G,A_G,G_G,A_G,A_G,G_G,A_G,G_G,A_G,G_G,G_G,A_G,g_g,G_G,G_G,A_A,a_a,a_a,A_A,A_G,A_G,A_G,A_G,A_G,A_A,A_A,G_G,G_G,A_G,A_A,g_g,G_G,a_a,A_G,G_G,A_G,A_G,A_G,A_G,G_G,-,a_g,G_G,G_G,A_A,A_G,A_G,G_G,A_A,A_A,G_G,A_G,G_G
142456_366	C_C,C_C,G_C,G_C,C_C,G_C,C_C,G_C,G_C,C_C,G_G,C_C,C_C,C_C,C_C,G_C,G_G,G_C,G_C,C_C,G_C,C_C,C_C,C_C,C_C,C_C,G_C,C_C,C_C,G_G,G_C,C_C,G_C,G_C,C_C,G_C,G_C,G_G,G_C,C_C,G_C,G_C,G_C,C_C,C_C,C_C,C_C,C_C,G_G,G_C,G_C,G_C,C_C,C_C,G_C,G_C,G_C,G_C,G_C,G_G,C_C,C_C,G_C,G_C,C_C,G_C,G_G,G_C,G_G,C_C,G_C,G_C,G_G,G_G,G_C,G_C,C_C,C_C,G_C,G_C,C_C,G_C,C_C,G_C,G_C,-,C_C,C_C,C_C,G_C,G_C,G_C,C_C,G_G,G_C,C_C
534894_652	A_A,a_a,A_T,a_a,T_T,a_a,T_T,T_T,A_T,A_T,T_T,A_T,A_T,a_a,a_a,A_T,T_T,a_a,T_T,A_A,A_A,A_T,T_T,A_T,t_t,a_a,A_T,A_A,A_A,T_T,T_T,T_T,T_T,T_T,T_T,A_T,A_A,T_T,A_A,A_A,t_t,T_T,t_t,A_T,A_A,T_T,A_T,T_T,T_T,A_A,A_T,A_T,a_a,A_A,A_T,A_A,T_T,T_T,T_T,A_T,a_a,A_A,A_T,A_T,T_T,A_T,A_T,t_t,T_T,A_A,t_t,A_T,T_T,T_T,T_T,A_A,A_A,A_T,A_A,A_T,T_T,T_T,A_T,T_T,A_T,A_A,t_t,A_A,T_T,A_A,t_t,A_T,A_T,T_T,A_A,A_T
43376_1218	T_C,T_C,T_C,c_c,T_C,T_C,T_C,C_C,T_C,T_C,C_C,T_C,T_T,T_C,t_c,-,T_C,C_C,C_C,T_T,T_C,T_C,C_C,T_C,C_C,C_C,T_C,T_C,T_C,C_C,C_C,T_C,c_c,T_C,c_c,C_C,C_C,T_C,t_c,T_C,C_C,C_C,C_C,T_T,T_C,T_C,C_C,T_T,T_C,C_C,t_c,C_C,T_C,C_C,T_T,T_C,C_C,C_C,T_C,T_T,C_C,T_C,C_C,C_C,T_C,T_C,T_C,t_t,T_T,C_C,C_C,C_C,T_C,C_C,C_C,T_C,T_C,T_T,C_C,C_C,T_C,T_T,T_C,T_C,C_C,T_C,T_C,T_C,T_C,T_C,T_C,T_C,T_C,T_C,C_C,t_c
7817_11857	T_A,T_T,T_A,T_A,T_T,T_T,T_T,T_A,T_T,T_A,T_A,T_T,A_A,T_T,T_T,T_A,A_A,A_A,T_A,t_a,t_a,T_T,T_A,t_a,T_A,t_a,T_T,A_A,A_A,T_T,T_A,T_T,A_A,T_A,A_A,T_A,T_T,T_T,T_A,T_A,t_t,A_A,T_A,T_A,T_T,T_T,T_T,T_A,T_T,T_A,-,T_A,T_A,T_A,t_a,T_A,A_A,T_T,T_A,T_T,T_T,T_A,T_T,T_T,t_a,t_t,A_A,T_A,A_A,T_T,T_A,T_A,T_T,T_T,T_A,t_t,T_A,T_T,T_A,T_A,T_T,T_A,T_A,t_a,T_A,A_A,T_T,A_A,T_A,T_A,T_A,T_A,T_A,T_T,T_A,T_A
5512_7523	T_C,T_T,C_C,c_c,C_C,T_C,T_C,T_T,C_C,T_C,C_C,C_C,T_C,C_C,T_C,T_T,C_C,T_C,T_T,C_C,T_T,T_T,T_T,t_c,C_C,T_C,C_C,T_C,T_C,T_C,T_C,T_C,T_T,T_C,T_T,T_C,T_C,T_C,c_c,T_C,T_C,T_C,T_C,T_C,T_C,T_C,T_C,C_C,T_T,T_C,C_C,T_C,C_C,C_C,T_C,T_C,T_T,c_c,T_C,C_C,T_C,C_C,T_T,c_c,C_C,T_C,C_C,C_C,T_C,C_C,T_C,T_T,T_T,C_C,T_C,c_c,T_C,T_C,T_C,C_C,T_C,C_C,T_T,t_t,C_C,t_c,T_T,T_C,C_C,C_C,t_t,C_C,T_C,T_T,T_C,C_C
8924_11504	G_A,G_G,G_G,G_G,G_A,G_A,A_A,G_A,A_A,G_G,G_A,A_A,G_A,a_a,g_g,G_A,G_G,A_A,G_G,G_G,G_A,G_A,A_A,A_A,a_a,a_a,G_A,G_G,G_A,G_A,G_A,G_A,G_A,a_a,G_A,G_A,G_A,g_g,G_A,G_G,G_G,A_A,A_A,a_a,G_A,G_G,G_A,G_A,A_A,G_A,G_A,A_A,G_G,G_G,A_A,A_A,A_A,G_A,G_G,A_A,g_g,G_A,G_A,G_G,a_a,G_A,G_A,G_A,G_A,G_A,G_A,G_A,G_A,G_A,G_A,G_A,G_G,G_A,G_A,G_A,g_g,G_A,G_G,G_A,a_a,G_G,G_A,A_A,G_A,G_G,G_G,G_A,G_A,G_A,G_G,A_A
3754_21019	T_C,T_T,T_C,T_C,C_C,T_T,T_T,T_T,C_C,C_C,T_T,T_C,T_C,T_T,c_c,T_C,T_C,T_C,C_C,T_C,T_T,T_T,C_C,T_C,c_c,T_T,C_C,T_C,T_C,T_T,T_C,C_C,T_T,T_C,T_T,C_C,T_C,T_T,T_C,t_t,C_C,T_C,T_T,c_c,T_T,C_C,T_C,c_c,T_C,T_T,T_C,T_C,T_C,t_t,T_T,T_C,T_C,T_C,C_C,T_T,T_C,T_C,T_T,T_C,T_C,C_C,T_C,T_C,T_C,T_C,T_C,T_C,T_C,T_C,T_T,T_C,T_C,T_C,t_t,T_C,T_T,T_C,C_C,T_C,C_C,C_C,C_C,T_C,C_C,C_C,T_C,T_C,t_t,T_T,T_C,T_C
6797_8458	g_g,G_G,A_A,A_A,A_G,A_A,A_G,A_G,A_A,A_A,A_G,A_G,G_G,A_A,G_G,A_G,A_G,A_A,A_A,g_g,A_A,a_g,A_G,A_A,a_a,A_A,G_G,A_A,G_G,G_G,A_A,G_G,A_A,G_G,A_A,A_G,A_A,a_g,a_a,A_A,A_G,A_A,G_G,A_A,G_G,A_G,A_A,G_G,A_G,A_A,A_A,A_G,A_A,A_G,A_G,A_G,G_G,A_A,a_g,A_G,A_A,A_G,G_G,A_G,A_G,A_G,A_A,A_A,A_G,A_G,A_A,A_G,A_A,A_G,A_A,A_G,A_A,G_G,G_G,A_A,A_G,G_G,a_a,A_G,A_G,A_A,a_a,A_A,A_G,a_g,A_G,A_G,A_G,G_G,A_A,A_A
5699_3963	T_T,T_T,T_T,t_t,C_C,C_T,C_C,C_T,C_T,C_T,T_T,T_T,C_T,C_T,C_T,C_T,T_T,T_T,T_T,-,C_C,C_T,C_T,C_T,T_T,c_c,C_T,T_T,C_T,C_C,C_T,c_c,c_c,T_T,C_C,T_T,C_T,t_t,t_t,C_C,t_t,c_t,t_t,t_t,c_t,C_T,T_T,c_t,C_C,C_T,T_T,T_T,C_T,c_t,T_T,T_T,T_T,T_T,c_t,t_t,C_T,c_t,c_c,T_T,C_T,C_T,T_T,T_T,C_T,C_T,C_T,T_T,C_T,C_T,C_T,c_c,T_T,C_T,C_C,T_T,C_T,T_T,T_T,C_T,C_C,T_T,-,T_T,C_T,C_C,T_T,T_T,C_T,C_T,c_t,C_T
4128_8077	T_C,T_T,C_C,c_c,T_C,T_T,c_c,T_C,T_T,t_t,T_C,t_c,T_C,T_C,T_T,C_C,C_C,T_T,T_C,T_T,T_C,T_C,T_C,T_T,c_c,t_c,T_C,t_c,C_C,C_C,C_C,t_c,C_C,T_C,T_C,T_T,T_C,C_C,T_T,C_C,t_t,T_C,T_C,T_C,T_C,C_C,C_C,C_C,C_C,T_T,C_C,T_T,c_c,T_C,T_C,t_t,T_T,C_C,C_C,-,c_c,t_c,C_C,T_C,T_T,C_C,t_c,t_c,C_C,C_C,c_c,T_T,T_C,t_t,T_C,C_C,T_C,T_C,C_C,C_C,T_C,T_C,t_t,T_C,T_C,T_C,c_c,T_C,T_T,t_t,T_C,C_C,T_C,C_C,C_C,T_C
207506_140	G_G,G_G,A_A,G_G,G_G,G_A,G_A,G_G,G_A,G_G,G_A,G_A,G_G,G_G,G_G,A_A,G_A,G_A,G_A,G_A,G_A,G_G,G_G,G_G,G_A,g_g,G_A,G_A,G_A,G_G,G_A,G_G,G_A,G_G,G_G,G_G,-,-,G_G,G_G,G_A,G_A,G_G,G_A,G_A,G_G,G_G,G_G,G_A,G_A,G_G,G_A,G_G,G_A,G_G,g_a,G_G,G_A,G_A,g_a,G_G,G_G,G_G,G_A,G_A,G_G,G_A,G_G,g_g,G_A,G_A,G_A,A_A,g_a,G_G,G_G,G_G,G_A,G_G,G_A,A_A,G_A,G_G,a_a,G_G,G_G,g_g,G_G,G_G,g_g,G_A,G_A,G_A,G_A,G_G,g_a
105757_387	TATAATAATA_TATAATAATA,TATAATAATA_TATAATAATA,TATAATAATA_TATAATA,TATAATAATA_TATAATA,TATAATAATA_TATAATAATA,TATAATAATA_TATAATAATA,TATAATAATA_TATAATAATA,TATAATAATA_TATAATAATA,TATAATAATA_TATAATAATA,TATAATAATA_TATAATA,TATAATAATA_TATAATAATA,TATAATAATA_TATAATAATA,TATAATAATA_TATAATAATA,TATAATAATA_TATAATA,TATAATAATA_TATAATAATA,TATAATAATA_TATAATAATA,TATAATA_TATAATA,TATAATAATA_TATAATAATA,TATAATAATA_TATAATAATA…
2864_26933	G_G,T_G,T_T,T_G,T_G,T_T,T_G,T_G,t_g,T_G,T_T,T_G,G_G,T_T,T_G,T_G,T_G,T_T,T_T,T_G,T_G,g_g,T_T,G_G,G_G,T_G,T_T,T_G,G_G,T_T,T_T,T_G,-,G_G,T_G,T_G,T_T,T_G,G_G,G_G,T_G,T_G,G_G,T_G,G_G,G_G,T_G,T_G,T_T,T_T,T_T,G_G,T_G,T_G,T_G,T_G,G_G,G_G,T_G,G_G,G_G,T_G,T_G,T_T,T_G,T_G,T_G,T_T,G_G,T_G,T_G,T_T,T_T,G_G,T_G,T_T,T_T,T_T,G_G,T_G,T_T,G_G,T_T,T_T,T_G,T_G,T_G,G_G,G_G,T_G,T_T,T_T,G_G,T_T,G_G,G_G
1163_67035	A_A,A_A,A_G,A_A,A_G,A_A,A_G,A_G,A_A,A_A,a_g,A_G,G_G,A_G,A_G,A_G,A_A,A_G,A_A,g_g,A_A,A_A,A_G,A_A,A_A,A_G,A_A,A_A,A_A,A_A,a_a,a_a,a_g,G_G,A_G,A_G,A_A,A_A,A_A,A_G,A_A,A_G,A_G,G_G,A_G,A_G,A_A,A_A,A_G,A_G,A_A,G_G,A_G,A_A,A_G,A_G,A_A,A_G,A_A,G_G,A_G,A_G,A_G,A_A,A_A,A_A,A_G,A_A,G_G,a_a,A_A,A_A,A_A,A_G,A_A,A_A,A_A,A_A,A_A,A_A,A_G,A_A,A_A,A_G,A_G,A_G,a_g,A_A,A_A,A_A,A_A,a_a,A_A,A_A,A_A,A_G
8726_1360	A_A,G_G,G_A,A_A,G_G,A_A,G_G,G_G,G_A,G_A,G_G,G_A,G_A,G_G,g_g,a_a,G_G,A_A,G_G,A_A,A_A,G_A,G_G,G_A,G_A,G_A,G_A,A_A,A_A,G_G,g_g,G_G,G_G,G_G,G_G,G_A,A_A,G_G,A_A,A_A,G_G,G_G,G_G,G_A,G_A,G_G,G_A,g_g,G_G,A_A,g_a,G_A,A_A,A_A,G_A,A_A,G_G,G_G,G_G,a_a,a_a,A_A,G_A,G_A,G_G,G_A,G_A,G_G,G_G,A_A,G_G,A_A,G_G,G_G,g_g,A_A,a_a,g_a,A_A,A_A,g_g,G_G,G_A,G_G,G_A,A_A,G_G,A_A,g_a,A_A,g_g,g_a,G_A,G_G,A_A,G_A
6_208339	A_T,A_T,A_A,A_A,A_T,A_A,A_T,A_T,A_T,A_A,A_T,A_T,T_T,A_A,T_T,A_T,A_T,A_A,A_A,T_T,A_A,A_T,A_T,A_T,A_A,A_T,T_T,A_A,T_T,T_T,A_A,T_T,A_A,T_T,A_A,A_T,A_A,T_T,A_A,A_A,A_T,A_A,T_T,A_A,T_T,A_T,A_A,T_T,A_T,A_A,A_A,A_T,A_A,A_T,A_T,A_T,T_T,A_A,A_T,A_T,A_A,A_T,T_T,A_T,A_T,A_T,A_A,A_A,A_T,A_T,A_A,A_T,A_A,A_T,A_A,A_T,a_a,T_T,T_T,A_A,A_T,T_T,A_A,T_T,A_T,A_A,A_A,A_A,A_T,A_T,A_T,A_T,A_T,T_T,A_A,A_A
4705_24948	A_A,A_T,A_T,A_A,A_T,A_T,A_T,A_A,A_A,A_A,a_a,A_T,A_T,A_T,A_T,A_T,A_T,A_A,a_a,A_T,A_T,A_T,A_T,A_A,a_a,A_A,a_t,A_T,t_t,A_A,A_A,A_T,A_A,A_T,A_A,A_A,A_A,A_T,A_T,A_T,A_A,A_A,A_A,A_T,a_t,A_A,A_A,T_T,A_T,A_A,A_A,A_T,A_T,A_A,A_T,A_T,A_A,A_A,A_T,T_T,A_A,A_T,a_t,A_A,A_T,A_T,A_T,A_T,-,A_A,A_A,a_a,A_T,A_A,a_a,A_T,A_T,T_T,A_A,A_A,A_T,T_T,A_A,a_a,A_A,A_A,A_T,a_a,A_T,A_A,A_T,a_a,A_T,a_t,A_A,A_T
5392_30402	A_A,A_G,A_A,A_A,G_G,A_A,A_A,A_A,A_A,G_G,a_a,A_G,A_A,A_A,A_G,A_A,A_A,a_a,A_A,A_A,A_G,A_G,A_G,A_G,A_A,A_G,A_A,a_g,A_A,A_A,A_A,A_A,A_A,A_A,A_A,A_A,A_A,A_A,a_a,g_g,A_A,A_A,A_A,A_G,A_A,A_G,A_A,a_a,A_A,A_G,A_A,A_A,G_G,A_A,A_G,A_A,A_A,g_g,a_a,A_G,A_G,A_A,A_A,A_A,a_g,A_A,A_G,A_A,A_A,A_A,A_A,A_G,a_a,A_G,A_A,A_A,A_A,A_G,A_A,A_A,A_A,A_A,A_G,A_A,A_A,G_G,A_A,a_a,A_A,A_A,A_A,A_A,G_G,A_A,A_A,A_A
17742_3465	A_A,A_A,A_A,A_A,A_A,A_C,A_C,C_C,A_A,A_A,A_C,A_A,A_A,A_A,A_A,A_A,A_A,A_C,A_A,A_C,A_A,A_C,A_C,A_A,A_A,A_C,A_C,A_A,A_A,A_A,A_A,A_A,A_C,A_C,A_A,A_A,A_A,A_C,A_A,A_A,A_A,A_A,A_A,A_A,A_A,A_A,A_A,A_A,A_A,A_C,A_A,C_C,A_A,A_A,A_A,A_A,A_C,A_A,A_A,A_C,A_A,A_A,A_A,A_A,A_A,A_A,A_C,A_A,A_A,A_A,A_A,A_A,A_A,A_C,A_C,A_A,A_A,C_C,A_C,A_A,C_C,A_C,A_A,A_A,A_A,A_A,A_A,A_A,A_A,A_A,A_C,A_C,A_C,A_A,A_C,A_A
35859_328	A_G,A_A,A_A,A_A,A_G,A_A,A_A,A_A,A_G,A_G,A_A,A_A,A_G,A_A,A_A,A_A,A_A,A_A,A_A,A_G,A_A,A_A,A_G,G_G,A_A,A_A,A_A,A_A,A_A,A_A,A_A,A_A,A_A,A_A,A_A,A_G,A_A,-,A_G,A_A,A_A,A_A,A_A,A_G,A_A,A_G,A_A,A_A,A_A,A_A,A_G,A_A,A_A,A_A,A_G,A_A,A_A,A_A,A_A,A_A,A_A,A_A,A_A,A_A,A_A,A_G,A_A,A_A,A_G,A_A,A_A,A_A,A_A,A_A,A_A,A_A,A_A,A_A,A_A,A_G,A_G,A_A,A_G,A_A,A_A,A_A,A_A,A_G,A_A,A_A,A_A,A_G,A_G,A_A,A_A,A_A
3925_33212	A_G,a_a,A_G,A_G,A_A,A_A,A_A,A_A,G_G,A_G,A_A,A_A,A_A,A_G,A_A,A_A,g_g,A_A,A_A,G_G,A_A,a_a,A_G,A_G,G_G,A_A,G_G,A_G,A_A,A_G,A_A,A_A,A_A,A_A,A_A,A_G,A_A,A_A,A_G,A_A,A_A,A_G,A_A,A_G,A_G,A_A,A_G,A_G,A_A,A_A,A_G,G_G,A_G,a_a,g_g,A_A,a_a,A_G,A_G,A_A,a_a,A_G,A_A,A_G,A_G,A_G,G_G,A_G,a_g,G_G,A_G,A_A,A_G,G_G,A_A,g_g,A_A,A_G,A_G,G_G,A_G,G_G,A_A,A_A,A_G,A_G,A_A,A_G,G_G,a_a,A_G,G_G,A_A,A_A,A_G,G_G
1300_93627	G_T,G_G,T_T,G_T,G_G,T_T,G_G,G_G,G_T,G_T,G_G,t_t,t_t,G_G,g_g,G_G,G_T,G_T,G_G,G_T,G_T,G_G,G_T,G_T,G_T,G_T,g_t,G_G,G_T,T_T,G_T,G_T,G_G,G_T,G_G,T_T,G_G,G_T,G_T,g_t,G_G,G_G,G_G,G_T,t_t,G_T,G_G,G_G,g_t,G_G,G_G,g_t,g_g,G_T,G_T,T_T,T_T,T_T,G_G,t_t,T_T,G_G,T_T,G_G,G_G,G_T,G_T,G_G,g_t,G_G,G_T,G_G,G_G,G_T,T_T,G_G,g_t,G_T,G_G,G_T,G_G,T_T,G_G,t_t,G_G,G_G,G_G,G_T,G_T,t_t,g_t,t_t,G_T,T_T,G_T,G_T
12176_3356	C_G,g_g,c_c,C_C,C_C,c_c,C_C,C_C,C_C,C_C,C_G,C_C,C_C,C_G,C_C,C_C,g_g,C_C,g_g,c_c,C_C,C_C,C_G,C_C,C_C,C_C,C_C,C_C,-,C_C,C_C,-,C_C,C_G,C_C,C_C,C_C,G_G,c_g,C_C,c_c,C_C,C_C,g_g,C_G,c_c,C_C,C_C,G_G,C_C,C_C,C_C,C_C,c_c,C_C,C_C,G_G,C_C,C_C,C_C,C_C,c_c,C_C,G_G,C_C,C_G,-,C_C,C_G,C_C,C_C,C_C,C_C,C_G,c_c,C_C,-,c_c,C_C,C_G,C_C,C_C,C_G,C_C,C_G,c_c,C_C,c_c,C_C,C_C,c_c,C_G,C_G,C_C,c_c,G_G
562220_955	T_A,T_T,T_A,t_t,T_T,t_t,T_A,T_T,A_A,T_T,T_T,A_A,A_A,T_T,T_T,t_a,T_A,T_T,T_T,T_T,T_A,T_A,T_A,A_A,T_A,A_A,T_A,T_T,T_A,T_A,T_A,T_A,t_t,T_A,T_A,T_A,T_A,T_T,T_A,T_T,T_A,T_T,T_A,T_A,T_A,T_T,T_T,A_A,A_A,T_A,T_T,A_A,T_A,T_T,A_A,A_A,T_A,A_A,T_T,T_A,T_T,T_T,T_A,T_T,A_A,T_A,T_A,T_T,T_A,T_A,T_T,T_A,T_A,T_T,T_T,T_A,T_T,T_A,T_A,T_T,T_T,T_T,T_T,T_T,A_A,T_A,T_A,T_A,T_A,T_T,T_T,T_A,T_A,T_A,T_T,T_A
6578_16732	G_A,G_A,-,G_A,G_A,G_A,G_A,G_A,G_A,G_A,G_A,G_A,G_G,G_A,g_a,G_G,G_A,G_A,G_G,G_A,A_A,G_G,A_A,A_A,A_A,G_A,G_A,G_A,A_A,G_A,G_A,G_G,G_A,G_A,A_A,A_A,G_G,G_A,G_A,G_A,G_A,G_G,G_G,G_G,G_G,G_A,G_G,G_A,G_G,G_A,G_A,G_A,G_G,G_A,A_A,G_A,G_A,G_A,G_A,G_A,A_A,G_A,G_A,A_A,G_A,G_G,G_A,G_A,A_A,A_A,G_A,G_G,G_G,-,G_A,G_G,G_A,G_A,g_a,G_G,G_A,G_G,A_A,G_A,G_G,G_A,G_G,G_A,G_G,A_A,G_A,A_A,G_A,A_A,A_A,G_G
3886_6053	T_G,a_t,T_T,T_G,T_T,G_G,T_G,T_G,T_G,T_T,T_G,G_G,T_T,T_T,G_G,t_t,T_G,T_G,G_G,T_G,T_T,T_T,T_G,T_G,T_G,T_G,G_G,T_G,T_G,t_t,T_G,T_T,T_T,T_G,T_T,T_G,T_G,T_T,T_G,T_T,T_G,G_G,T_G,G_G,T_T,T_T,t_g,t_t,T_G,T_G,T_G,T_G,T_T,T_G,T_T,T_G,T_G,g_g,T_T,T_T,T_T,T_T,T_G,T_G,T_T,T_G,G_G,-,T_T,T_T,T_T,T_T,T_G,T_T,T_T,T_T,t_g,T_T,T_G,G_G,T_T,T_T,T_G,T_T,T_T,T_T,T_G,T_T,T_T,T_T,T_G,T_G,T_G,T_T,T_T,T_T
10558_4407	G_T,G_G,G_G,G_T,G_G,T_T,G_G,G_T,T_T,T_T,G_G,T_T,G_G,G_G,G_G,G_T,G_T,G_T,G_G,G_G,G_T,G_G,G_T,G_G,G_T,T_T,G_G,G_G,G_G,G_T,G_G,G_G,G_G,G_T,G_T,T_T,G_G,G_T,G_T,G_T,G_G,G_G,G_T,G_G,G_G,G_T,G_T,G_T,G_G,G_G,G_T,G_G,G_T,G_G,G_G,T_T,G_G,T_T,T_T,G_T,G_T,T_T,G_T,T_T,G_G,G_G,G_G,G_T,G_G,G_T,G_G,G_G,T_T,G_G,T_T,G_G,G_T,G_G,G_G,G_T,G_T,G_T,T_T,G_T,G_T,G_G,G_T,T_T,G_T,G_T,T_T,G_G,G_T,G_T,G_T,G_T
1579_95742	G_G,T_G,T_G,G_G,T_T,G_G,T_T,T_T,T_G,T_G,T_T,T_G,g_g,T_G,T_G,T_G,T_T,G_G,t_t,G_G,G_G,t_g,T_T,T_G,T_G,t_t,T_G,T_G,T_G,G_G,T_T,t_t,T_T,T_T,t_g,t_g,G_G,T_T,G_G,G_G,t_t,T_T,t_t,T_G,T_G,T_G,T_G,T_T,t_t,G_G,T_G,T_T,G_G,G_G,T_G,G_G,T_T,T_T,T_T,T_G,T_G,T_T,T_T,T_G,T_T,t_g,g_g,T_T,t_t,G_G,T_T,T_G,T_T,T_T,T_T,G_G,g_g,t_g,G_G,T_G,T_T,T_T,T_T,T_T,T_G,G_G,T_T,G_G,T_T,G_G,T_G,T_G,T_G,t_t,G_G,T_T
865_51894	C_C,G_G,G_C,G_G,C_C,G_G,C_C,G_C,G_C,C_C,G_G,G_C,G_C,G_C,C_C,C_C,G_C,C_C,G_C,G_G,G_C,G_C,G_C,G_G,C_C,G_C,G_G,C_C,C_C,G_G,G_C,C_C,C_C,G_C,G_C,C_C,C_C,G_C,G_C,G_C,G_C,G_G,G_C,G_C,C_C,G_C,G_C,C_C,C_C,G_G,G_G,G_C,C_C,G_C,G_G,G_G,G_G,C_C,G_C,C_C,G_C,G_C,G_C,C_C,G_C,G_C,G_C,G_G,G_C,C_C,G_C,C_C,G_G,G_C,G_G,G_C,C_C,C_C,C_C,G_C,C_C,C_C,C_C,G_C,G_C,C_C,G_G,G_C,G_C,c_c,G_C,C_C,C_C,G_C,G_C,G_C
1044_36808	G_A,G_A,A_A,A_A,G_A,G_A,G_G,g_a,G_G,A_A,G_G,G_G,G_A,G_G,G_A,G_A,G_A,G_G,G_A,G_A,G_A,G_A,G_G,G_G,G_G,G_G,G_A,G_G,-,G_G,G_G,G_G,G_A,G_G,G_A,G_A,G_A,G_A,G_A,G_G,G_G,G_G,G_G,G_G,G_G,A_A,G_G,G_G,G_G,G_G,G_A,G_G,A_A,G_A,G_G,G_G,G_G,G_A,G_A,G_G,A_A,G_A,G_G,a_a,G_G,G_A,G_A,G_G,G_G,G_A,G_A,G_A,G_G,G_A,G_A,G_G,A_A,G_A,G_A,G_A,A_A,A_A,A_A,G_A,G_G,A_A,G_A,G_G,G_A,A_A,G_A,G_A,G_A,G_A,G_A,G_G
25458_2320	C_C,C_C,C_C,C_C,C_C,C_C,C_C,C_C,C_C,C_C,C_C,C_C,C_C,C_C,C_C,C_C,C_C,C_C,A_A,C_C,C_C,C_C,A_A,C_A,C_A,C_A,C_C,C_A,C_A,C_A,C_A,C_C,C_A,C_A,C_A,A_A,C_A,C_A,C_A,C_A,C_A,C_A,C_C,C_C,C_C,C_A,C_A,C_C,C_C,C_A,C_A,C_C,C_C,C_A,C_C,C_C,C_A,C_A,C_C,C_C,C_A,C_A,A_A,C_C,C_A,C_C,A_A,C_A,C_C,C_C,C_C,C_C,C_C,C_C,C_A,A_A,C_C,C_A,C_C,C_C,C_A,C_C,C_A,C_A,C_C,C_A,C_C,C_C,C_C,A_A,C_C,C_C,C_C,C_A,C_C,C_A
8655_32352	A_A,G_A,G_A,G_A,G_G,A_A,G_G,G_G,G_A,G_A,G_G,G_A,G_A,g_a,G_A,G_G,G_G,A_A,g_g,A_A,a_a,G_A,G_G,G_A,G_A,g_g,G_A,g_a,G_A,A_A,G_G,G_G,G_G,G_G,A_A,A_A,A_A,G_G,G_A,A_A,G_G,G_G,G_G,G_A,G_A,G_A,G_A,G_G,G_A,G_A,G_A,g_g,A_A,A_A,G_A,A_A,g_g,G_G,G_G,A_A,G_A,G_G,G_G,G_A,G_G,G_A,G_A,g_g,G_G,A_A,G_G,g_g,G_G,G_G,g_g,A_A,A_A,G_A,G_A,G_A,G_G,g_g,G_G,G_G,G_A,A_A,G_G,G_A,g_g,A_A,G_A,G_A,G_A,-,A_A,G_G
11744_5563	T_A,A_A,A_A,A_A,T_A,T_A,T_A,A_A,T_A,A_A,T_A,T_A,A_A,A_A,A_A,A_A,A_A,A_A,A_A,T_T,A_A,A_A,A_A,T_T,A_A,T_A,A_A,A_A,T_A,A_A,A_A,A_A,T_A,T_A,A_A,A_A,T_A,A_A,A_A,T_A,T_A,A_A,A_A,A_A,T_A,A_A,A_A,T_A,A_A,A_A,A_A,T_A,T_A,A_A,A_A,T_A,T_A,A_A,T_A,T_A,T_A,A_A,A_A,A_A,A_A,A_A,A_A,A_A,T_T,A_A,A_A,A_A,T_T,T_A,A_A,T_A,T_A,A_A,T_A,A_A,A_A,T_A,T_A,A_A,T_A,T_A,A_A,T_A,A_A,T_A,A_A,A_A,T_A,A_A,A_A,T_A
25340_1106	A_A,C_A,C_A,A_A,A_A,C_A,C_C,A_A,C_A,C_A,C_A,C_C,A_A,A_A,C_A,c_a,C_A,C_A,C_A,A_A,A_A,A_A,c_a,A_A,C_A,A_A,A_A,c_c,A_A,C_A,C_C,C_A,A_A,C_A,A_A,A_A,a_a,C_A,c_c,C_A,c_c,C_A,a_a,c_c,C_C,A_A,C_A,A_A,A_A,C_A,A_A,c_a,A_A,C_C,A_A,C_C,A_A,C_A,C_A,C_A,A_A,A_A,A_A,C_A,A_A,A_A,C_A,C_A,A_A,A_A,C_A,A_A,C_A,A_A,A_A,c_c,C_A,C_C,C_A,C_A,C_A,C_C,C_A,A_A,A_A,C_A,a_a,C_C,C_A,A_A,C_A,C_A,A_A,A_A,C_A,C_A
1066_78520	G_G,G_G,g_a,G_G,G_A,G_G,g_a,G_A,G_G,G_G,a_a,G_A,G_A,G_A,G_A,G_A,G_G,G_A,G_G,g_a,G_G,G_G,G_A,G_G,G_G,G_A,G_G,G_G,G_G,G_G,g_g,G_G,A_A,A_A,G_A,G_A,G_G,G_G,G_G,G_A,G_G,G_G,G_A,G_A,G_A,G_A,G_G,G_G,G_A,G_A,G_G,a_a,G_A,g_g,G_A,G_A,G_G,G_A,G_A,a_a,G_A,G_G,g_g,G_G,G_G,G_G,A_A,G_G,A_A,G_G,G_G,g_g,G_G,G_A,G_G,G_G,G_G,G_G,G_G,G_G,G_A,G_G,g_g,G_G,G_A,G_A,G_A,g_g,G_G,g_g,G_G,G_G,G_G,G_A,G_G,G_A
30844_1688	G_T,G_T,G_T,t_t,G_G,t_t,G_T,G_G,G_T,T_T,g_g,G_T,G_G,G_T,G_G,G_G,G_T,g_g,G_T,G_G,t_t,g_t,G_G,g_t,T_T,g_t,g_g,t_t,G_G,G_G,T_T,g_g,G_T,G_G,G_T,G_T,t_t,G_G,T_T,G_T,g_g,G_G,G_G,G_G,g_t,G_T,g_g,G_G,G_G,G_G,G_T,G_G,G_T,t_t,G_G,G_T,G_G,G_G,T_T,G_G,G_T,G_G,G_G,g_t,G_T,G_T,G_T,t_t,G_G,G_G,t_t,g_g,T_T,T_T,T_T,g_t,G_T,G_G,G_G,T_T,G_T,G_G,t_t,G_G,g_g,G_G,g_t,T_T,G_T,G_T,G_T,g_t,G_T,G_G,t_t,G_T
36_675638	A_G,A_A,G_G,A_G,A_G,G_G,G_G,A_G,A_G,G_G,G_G,G_G,G_G,A_G,A_G,G_G,A_G,A_G,G_G,G_G,A_G,A_G,A_G,A_G,A_G,G_G,G_G,A_G,A_G,A_G,A_G,A_G,G_G,A_G,A_G,A_G,A_G,G_G,G_G,G_G,G_G,G_G,A_G,G_G,G_G,G_G,A_G,G_G,A_G,A_G,A_G,A_G,A_A,G_G,A_A,G_G,A_G,A_G,G_G,G_G,G_G,A_A,G_G,G_G,G_G,A_G,G_G,A_G,A_G,G_G,G_G,A_G,G_G,G_G,A_G,A_G,A_G,A_G,G_G,G_G,G_G,G_G,G_G,G_G,A_G,A_A,G_G,A_G,G_G,A_G,A_G,G_G,G_G,G_G,A_G,G_G
6590_17948	A_C,C_C,C_C,a_a,C_C,C_C,A_A,C_C,C_C,c_c,C_C,C_C,A_C,C_C,c_c,A_C,C_C,C_C,a_c,C_C,C_C,A_C,A_C,A_C,C_C,c_c,C_C,a_c,A_A,A_A,A_A,C_C,A_C,C_C,A_C,A_C,A_C,A_A,a_a,C_C,A_C,A_C,C_C,C_C,C_C,A_C,C_C,C_C,C_C,A_C,A_C,c_c,C_C,C_C,C_C,c_c,a_a,A_C,A_C,C_C,A_A,C_C,C_C,A_A,A_C,A_C,A_C,C_C,C_C,C_C,C_C,A_C,A_C,A_C,C_C,C_C,A_C,C_C,C_C,A_C,A_C,C_C,C_C,C_C,A_C,C_C,C_C,c_c,C_C,C_C,A_A,C_C,C_C,C_C,C_C,C_C
111_362223	c_c,T_T,C_T,T_T,C_C,T_T,c_c,C_C,C_T,C_C,T_T,C_T,C_T,C_T,C_C,C_C,C_T,C_C,C_T,C_T,C_C,C_T,C_C,T_T,C_C,C_C,C_T,C_C,C_C,T_T,c_c,c_c,C_C,C_C,C_T,C_C,C_C,C_T,T_T,C_T,C_T,T_T,C_C,C_T,C_C,c_t,C_C,C_C,C_T,C_T,T_T,C_T,C_C,C_T,T_T,T_T,T_T,C_C,C_C,C_C,t_t,C_T,C_C,C_C,C_T,C_T,C_T,C_T,C_T,C_C,C_T,c_c,C_C,C_T,T_T,C_T,C_C,C_C,C_C,C_T,C_C,C_C,C_C,C_T,C_C,C_C,C_T,C_T,C_C,C_C,C_C,C_C,c_c,C_T,C_C,c_c
52766_780	A_G,A_G,A_G,A_A,G_G,A_G,A_A,A_A,A_G,A_G,A_G,G_G,A_A,A_A,A_G,G_G,A_G,A_G,A_G,A_G,A_A,A_G,A_G,A_G,A_G,G_G,A_A,A_G,A_A,A_G,A_G,A_G,A_A,A_A,A_A,A_G,A_G,A_A,A_G,A_G,A_A,A_G,A_G,A_G,A_G,G_G,A_A,A_A,G_G,A_A,A_G,A_G,A_G,G_G,A_G,A_G,A_A,A_A,A_G,A_G,G_G,A_G,A_A,A_G,A_A,G_G,G_G,A_A,G_G,A_G,A_G,A_A,A_G,G_G,A_G,A_G,A_G,G_G,G_G,A_G,A_G,G_G,A_G,A_A,A_A,A_G,G_G,A_G,A_A,A_G,A_A,A_A,G_G,A_G,A_G,A_G
19140_2320	C_C,G_C,c_c,C_C,G_C,C_C,G_C,G_C,C_C,C_C,G_C,C_C,C_C,G_C,G_C,C_C,C_C,G_C,C_C,C_C,G_C,C_C,g_g,G_C,G_C,C_C,C_C,g_c,G_C,c_c,C_C,C_C,G_C,C_C,g_g,C_C,c_c,C_C,c_c,c_c,c_c,C_C,C_C,C_C,C_C,C_C,C_C,G_C,C_C,g_c,G_C,C_C,C_C,C_C,G_C,c_c,C_C,C_C,G_C,C_C,C_C,c_c,C_C,G_G,c_c,C_C,-,G_C,G_C,g_g,C_C,c_c,C_C,G_C,c_c,C_C,C_C,C_C,G_C,C_C,G_C,C_C,G_G,G_C,C_C,c_c,C_C,G_C,C_C,C_C,C_C,C_C,C_C,C_C,c_c,c_c
8948_14563	G_A,A_A,A_A,A_A,A_A,G_A,G_A,G_G,A_A,A_A,G_A,g_g,G_A,g_a,G_A,g_g,g_a,G_A,G_A,G_G,g_g,A_A,g_a,a_a,A_A,a_a,G_A,G_A,g_g,A_A,a_a,G_A,G_A,G_G,A_A,G_A,G_A,A_A,a_a,G_A,A_A,G_A,A_A,g_g,g_g,G_G,G_A,a_a,G_A,G_A,A_A,G_G,a_a,G_G,g_g,a_a,G_A,A_A,G_A,G_G,a_a,G_A,G_A,A_A,G_A,G_G,A_A,G_A,G_G,A_A,G_A,G_G,A_A,a_a,G_G,A_A,G_G,a_a,G_A,G_A,G_A,G_G,G_G,G_A,G_A,A_A,A_A,G_G,A_A,A_A,G_G,G_A,-,G_G,G_G,G_G
17571_1830	T_G,T_G,T_G,G_G,T_G,T_G,T_G,G_G,T_T,T_G,G_G,T_G,T_T,T_G,T_G,T_G,T_G,G_G,G_G,T_T,T_T,T_G,T_G,T_G,G_G,G_G,T_G,T_G,T_G,G_G,G_G,T_G,T_G,T_G,G_G,G_G,G_G,T_G,T_G,T_G,G_G,G_G,G_G,T_T,T_G,T_G,G_G,T_T,T_G,G_G,T_G,T_G,T_G,T_G,T_G,T_G,G_G,G_G,T_G,T_T,G_G,T_G,G_G,G_G,T_G,T_G,T_G,T_G,T_G,G_G,G_G,G_G,T_T,G_G,G_G,T_G,T_G,T_T,G_G,G_G,T_G,T_T,T_G,G_G,G_G,G_G,T_G,T_G,T_G,T_G,T_T,G_G,T_G,T_G,T_G,T_G
2515_27315	G_G,G_G,g_g,G_G,A_A,g_g,G_A,G_A,G_G,g_g,G_G,G_G,G_G,G_A,g_a,G_G,G_G,a_a,A_A,G_A,g_g,G_G,G_A,G_G,G_A,G_G,G_G,A_A,G_G,G_A,G_A,G_G,G_A,-,g_g,-,G_G,G_G,g_g,G_A,g_a,A_A,G_A,G_A,G_A,g_g,a_a,g_g,G_G,G_A,G_A,G_G,G_A,G_G,G_G,G_G,G_A,G_G,G_A,G_A,A_A,a_a,G_A,A_A,G_G,G_A,G_A,-,G_A,G_G,a_a,G_A,G_G,A_A,g_g,g_g,G_G,G_G,G_G,G_A,G_G,G_A,G_A,G_A,G_G,g_a,G_G,G_A,G_G,g_g,G_A,G_G,G_G,G_G,G_G,G_A
11699_5803	C_C,C_C,A_A,C_C,C_C,C_A,C_A,C_C,C_A,C_C,C_C,C_A,C_C,C_A,C_A,C_A,C_C,A_A,C_A,C_C,C_C,C_C,C_A,A_A,C_C,C_C,C_C,C_A,C_C,C_A,A_A,C_C,C_C,C_A,C_C,C_A,A_A,C_A,C_C,C_C,C_C,C_C,C_C,C_C,C_C,A_A,C_C,A_A,C_A,C_C,C_A,C_C,C_C,C_C,C_A,C_A,C_A,C_C,C_C,A_A,C_C,C_C,C_C,C_A,C_C,C_A,C_C,C_C,C_A,C_A,C_C,C_A,C_C,C_C,C_C,C_C,C_A,C_A,C_A,C_C,C_C,C_C,C_C,C_C,C_C,C_C,C_C,C_C,C_A,C_C,C_A,C_A,C_A,C_A,C_A,A_A
9700_1580	A_A,A_C,C_C,A_C,A_C,a_a,A_C,A_C,A_C,A_C,A_C,A_A,A_C,A_C,A_C,C_C,A_C,A_A,c_c,A_C,A_A,C_C,A_A,A_A,A_A,c_c,A_C,a_a,A_A,A_A,A_C,A_C,A_C,A_C,A_A,a_a,C_C,A_C,c_c,A_C,A_C,C_C,C_C,A_C,a_a,A_C,C_C,A_C,A_C,A_C,A_C,A_C,A_C,A_C,A_A,A_A,A_C,A_A,A_C,a_a,A_A,A_C,A_C,a_a,A_C,A_C,A_A,A_C,A_A,A_A,C_C,C_C,C_C,a_a,A_A,C_C,A_C,A_C,A_C,A_C,A_C,A_A,A_A,A_A,c_c,a_c,C_C,A_A,A_C,A_A,A_C,A_A,a_a,A_A,A_A,A_C
1504_32209	g_g,a_a,g_g,A_G,A_G,G_G,G_G,G_G,G_G,G_G,A_A,G_G,A_G,G_G,g_g,A_G,A_G,G_G,g_g,A_G,g_g,A_G,G_G,G_G,A_G,g_g,G_G,G_G,A_G,G_G,a_a,G_G,G_G,g_g,g_g,G_G,A_G,g_g,G_G,a_a,G_G,G_G,G_G,G_G,G_G,g_g,G_G,G_G,G_G,A_G,A_G,a_a,G_G,G_G,G_G,G_G,g_g,A_G,G_G,a_a,g_g,G_G,G_G,G_G,A_G,G_G,A_G,G_G,G_G,G_G,G_G,A_G,a_a,G_G,G_G,G_G,G_G,G_G,g_g,A_G,G_G,G_G,G_G,g_g,G_G,A_G,A_G,g_g,A_G,G_G,G_G,A_G,A_A,G_G,g_g,G_G
3655_2085	T_C,T_T,T_T,T_C,T_C,T_T,T_T,T_T,T_C,T_T,T_C,T_T,T_C,T_T,T_C,T_T,T_C,T_C,T_C,T_T,C_C,T_T,T_T,T_T,C_C,T_T,T_C,T_C,T_T,T_T,T_C,T_T,t_t,T_T,T_T,T_C,T_C,T_T,T_T,T_T,T_T,T_C,T_T,T_T,T_T,T_C,T_T,C_C,T_T,T_C,T_C,T_T,C_C,T_C,T_T,T_T,C_C,C_C,T_T,T_C,T_T,T_T,T_C,T_T,T_T,T_C,T_T,T_C,T_T,T_C,T_C,T_T,T_T,T_T,T_C,T_T,T_T,T_C,T_T,T_T,T_T,T_T,C_C,T_C,T_T,C_C,T_C,T_T,T_C,T_C,T_T,T_C,T_C,T_C,T_C,T_T
129148_327	C_T,T_T,C_T,C_T,C_C,C_T,C_C,C_T,C_C,C_C,C_T,C_T,C_T,T_T,C_C,C_C,C_T,T_T,C_T,C_C,C_C,C_T,C_T,C_T,C_T,T_T,C_C,C_T,C_T,C_T,C_C,C_C,C_T,C_C,C_C,C_C,T_T,C_T,C_T,T_T,C_C,C_C,T_T,C_C,T_T,C_C,C_T,C_T,C_C,C_T,C_T,C_C,C_T,C_C,T_T,C_T,C_C,C_T,C_C,C_T,C_T,C_T,T_T,C_T,C_C,C_C,C_C,C_T,C_C,C_T,C_T,C_T,C_T,C_C,C_T,C_T,c_t,C_T,C_C,C_T,C_C,C_C,C_C,C_C,C_C,C_C,C_C,C_T,C_C,C_C,C_C,T_T,C_T,T_T,C_C,C_T
982_138093	C_A,C_C,c_a,C_A,A_A,C_A,C_A,c_a,C_A,A_A,C_A,C_A,c_c,C_C,A_A,A_A,C_A,C_A,C_A,A_A,C_C,C_A,A_A,C_A,C_A,C_A,A_A,C_A,C_A,C_C,C_A,A_A,C_A,A_A,C_C,A_A,C_A,c_a,C_A,C_C,A_A,C_A,C_C,a_a,C_C,A_A,C_A,C_A,A_A,C_A,C_A,A_A,C_A,A_A,C_C,C_A,A_A,C_A,A_A,A_A,C_A,C_A,C_C,c_a,C_A,C_A,A_A,C_A,C_A,C_A,C_A,C_A,C_A,A_A,C_A,C_A,c_c,A_A,A_A,C_A,A_A,A_A,a_a,C_A,A_A,A_A,A_A,C_A,A_A,A_A,A_A,C_A,C_A,C_C,A_A,C_A
8629_15754	A_C,a_a,C_C,A_C,A_C,c_c,C_C,c_c,c_c,C_C,C_C,C_C,C_C,A_C,a_a,c_c,A_C,A_C,C_C,C_C,a_c,A_C,A_C,A_C,A_C,c_c,c_c,A_C,A_C,c_c,A_C,A_C,C_C,A_C,A_C,A_C,A_C,C_C,C_C,C_C,C_C,C_C,A_C,C_C,C_C,C_C,A_C,C_C,A_A,a_a,a_c,A_C,A_A,C_C,A_A,C_C,A_C,a_c,C_C,C_C,c_c,A_A,C_C,C_C,C_C,A_C,C_C,A_C,A_C,C_C,C_C,A_C,C_C,C_C,a_c,C_C,A_C,A_C,C_C,C_C,C_C,C_C,C_C,C_C,A_C,A_A,C_C,A_C,C_C,A_C,A_C,C_C,C_C,C_C,A_C,C_C
10721_17923	g_g,T_T,g_g,G_G,T_T,G_G,T_T,T_T,G_T,T_T,T_T,g_g,G_T,T_T,T_T,T_T,G_T,G_T,T_T,G_T,G_T,T_T,G_T,g_t,g_t,g_t,g_g,T_T,G_T,g_g,G_T,g_g,t_t,G_T,T_T,G_G,t_t,G_T,G_T,t_t,T_T,T_T,T_T,G_T,G_G,G_T,T_T,T_T,G_T,T_T,T_T,G_T,G_T,G_T,G_T,G_G,-,G_G,t_t,G_G,G_G,t_t,G_G,t_t,T_T,g_t,G_T,T_T,G_T,T_T,G_T,T_T,T_T,G_T,G_G,T_T,G_T,G_T,T_T,G_T,T_T,G_G,t_t,G_T,T_T,T_T,t_t,G_T,g_t,G_G,-,g_g,G_T,G_G,G_T,G_T
1786_40941	a_c,A_C,C_C,C_C,A_C,A_C,a_a,c_c,A_A,C_C,A_A,a_a,A_C,a_a,A_C,C_C,A_C,A_A,A_C,A_C,A_C,A_C,A_A,A_A,a_a,A_A,A_C,A_A,A_C,A_A,A_A,A_A,A_C,A_A,A_C,A_C,A_C,C_C,A_C,A_A,a_a,A_A,a_a,A_A,a_a,C_C,A_A,A_A,A_A,A_A,A_C,a_a,C_C,A_C,A_A,A_A,A_A,A_C,A_C,a_a,a_c,A_C,A_A,C_C,A_A,A_C,A_C,a_a,A_A,A_A,A_C,A_C,A_A,A_C,A_C,A_A,C_C,A_C,A_C,A_C,C_C,A_C,C_C,A_C,A_A,C_C,A_C,A_A,A_C,C_C,A_C,A_C,a_c,A_C,A_C,A_A
14684_3020	c_g,G_G,G_G,c_c,C_C,C_G,C_C,C_C,C_G,C_G,C_G,C_G,C_G,C_G,C_G,C_G,G_G,G_G,G_G,C_C,C_C,C_G,C_G,G_G,C_G,C_G,C_C,G_G,C_G,G_G,G_G,C_C,C_G,C_C,C_C,C_G,C_G,C_G,C_G,G_G,G_G,G_G,C_G,C_G,C_C,C_G,C_C,C_C,G_G,C_C,C_G,C_G,G_G,C_C,G_G,C_G,C_C,C_G,C_G,C_C,C_G,c_g,G_G,C_G,C_C,C_C,c_g,C_G,C_G,C_G,c_g,G_G,C_G,C_G,C_G,c_g,C_G,C_G,C_C,C_G,C_C,C_C,C_G,C_G,C_C,C_G,G_G,G_G,C_C,C_C,C_C,c_c,C_G,G_G,C_C,G_G
711_41989	T_T,C_T,C_T,t_t,C_T,c_t,C_T,T_T,T_T,T_T,T_T,C_T,C_T,C_T,c_t,C_T,C_T,T_T,T_T,C_T,C_T,C_T,C_T,T_T,T_T,T_T,t_t,C_T,C_T,t_t,T_T,C_T,T_T,C_T,T_T,T_T,T_T,C_T,C_T,C_T,T_T,T_T,T_T,c_t,C_T,T_T,T_T,c_c,c_c,T_T,T_T,C_T,C_T,T_T,C_T,C_T,t_t,T_T,C_T,c_c,t_t,T_T,t_t,T_T,C_T,C_T,C_T,C_T,C_T,T_T,T_T,T_T,C_T,T_T,T_T,C_T,C_T,C_C,T_T,T_T,C_T,C_C,T_T,T_T,t_t,T_T,C_T,T_T,C_T,T_T,C_T,T_T,C_T,C_T,T_T,C_T
5098_3201	T_C,T_T,T_T,t_t,T_C,T_C,T_C,t_c,T_C,T_T,T_T,T_C,C_C,C_C,T_C,T_T,T_T,T_C,T_T,T_T,C_C,T_T,T_C,C_C,T_T,C_C,T_C,T_C,T_C,T_C,T_C,T_C,T_T,T_C,T_C,C_C,T_C,C_C,T_T,C_C,T_C,T_C,T_C,T_C,T_T,T_C,T_C,C_C,T_C,T_T,T_T,C_C,T_C,T_C,T_T,T_T,C_C,T_T,C_C,T_T,C_C,T_T,T_C,C_C,C_C,T_C,T_C,T_C,T_C,T_C,T_C,T_T,C_C,T_C,C_C,C_C,C_C,C_C,T_C,T_C,C_C,T_C,T_T,T_T,T_T,T_C,T_C,C_C,t_c,C_C,T_C,T_C,T_C,T_C,C_C,T_T
11784_1739	T_T,C_T,T_T,t_t,T_T,C_T,C_C,C_C,C_T,T_T,C_C,T_T,T_T,C_T,T_T,t_t,t_t,C_C,T_T,C_T,c_c,c_c,C_T,C_T,C_T,T_T,C_T,T_T,T_T,C_T,C_T,t_t,C_C,C_T,c_c,T_T,t_t,C_C,t_t,t_t,T_T,C_T,t_t,T_T,C_T,T_T,T_T,T_T,T_T,C_T,T_T,C_C,C_T,t_t,C_T,t_t,C_T,C_T,T_T,c_t,t_t,C_T,C_T,T_T,C_T,C_T,C_T,C_T,C_T,C_T,c_t,C_C,C_T,c_c,C_C,C_T,T_T,C_C,C_T,T_T,C_C,C_T,T_T,C_T,T_T,T_T,t_t,t_t,T_T,t_t,C_T,C_T,C_T,C_T,C_T,T_T
29_85791	a_a,G_G,G_G,g_a,g_a,G_G,G_A,g_g,G_G,A_A,g_g,g_g,G_A,a_a,g_a,g_g,g_g,G_G,g_a,g_g,G_G,G_G,G_A,G_G,G_G,G_G,G_A,G_G,G_G,G_G,G_G,g_a,G_A,G_G,G_G,G_A,g_g,G_A,G_A,A_A,G_G,a_a,G_G,G_A,g_g,G_A,G_G,G_G,g_g,G_G,G_A,G_G,g_g,g_g,G_G,G_G,g_g,G_G,g_g,G_A,a_a,G_G,G_A,G_G,g_g,g_g,G_A,g_a,-,G_G,G_A,G_G,G_G,G_G,G_A,G_G,G_G,G_G,A_A,G_G,G_G,G_G,g_a,G_G,G_G,g_g,G_A,G_G,A_A,G_A,G_G,G_A,G_A,G_A,G_G,G_A
6015_7803	T_T,A_A,a_a,A_T,A_T,A_A,A_A,A_T,A_T,A_T,A_A,T_T,A_T,T_T,A_T,A_T,T_T,A_T,A_A,A_A,T_T,A_T,A_A,A_T,a_a,A_T,T_T,A_T,T_T,T_T,a_t,A_T,a_t,A_T,A_T,A_T,A_T,T_T,A_T,A_T,A_T,a_t,a_t,a_a,A_T,T_T,a_a,T_T,T_T,T_T,A_T,A_T,a_t,a_a,T_T,A_A,A_T,a_t,A_A,a_a,A_T,T_T,A_T,A_A,T_T,A_T,A_A,A_A,T_T,A_A,T_T,T_T,A_A,A_T,A_A,a_a,A_A,A_T,a_t,A_A,A_T,T_T,T_T,t_t,a_a,A_T,T_T,A_A,A_A,A_T,a_a,A_T,A_A,A_T,a_a,A_T
983_130845	G_T,G_G,G_G,G_G,G_G,G_T,T_T,G_T,T_T,G_T,G_G,G_G,G_G,G_G,G_G,G_G,G_T,G_G,G_G,t_t,G_T,G_G,G_G,G_G,g_t,G_T,G_T,G_T,G_T,G_T,G_G,G_G,T_T,G_G,G_G,G_T,G_G,G_T,G_G,G_T,G_T,G_G,g_g,G_G,g_g,G_G,G_G,G_G,G_G,G_G,G_G,G_T,G_T,G_T,G_G,G_T,G_T,G_T,G_G,G_T,G_G,G_G,G_G,G_T,G_G,G_G,G_T,G_G,G_T,G_T,G_G,G_T,G_G,T_T,G_T,G_G,G_T,G_G,G_G,G_G,G_T,G_G,g_g,G_T,G_G,g_g,G_G,G_G,G_G,G_T,G_G,T_T,G_T,G_T,G_T,G_T
3266_10935	T_T,t_t,C_C,t_t,t_t,T_T,t_t,T_T,C_C,T_C,t_t,T_T,t_t,t_c,T_T,T_T,C_C,T_T,t_t,C_C,T_T,T_T,T_T,T_C,C_C,C_C,C_C,t_t,T_T,c_c,t_t,T_T,T_T,T_T,t_t,c_c,T_T,T_T,T_T,t_t,T_T,T_C,t_t,T_C,T_C,T_T,T_C,T_C,t_t,t_t,T_C,C_C,T_C,t_t,t_c,T_T,t_t,T_C,T_C,T_C,t_t,T_C,T_T,T_C,T_C,T_C,C_C,T_C,T_C,C_C,T_C,T_T,T_C,C_C,T_T,C_C,T_T,T_C,C_C,C_C,T_C,C_C,T_T,T_T,T_C,T_C,t_t,T_C,C_C,T_T,T_C,c_c,t_t,T_T,T_C,C_C
3564_33165	C_A,C_A,C_A,C_C,C_A,C_C,A_A,A_A,C_C,C_C,A_A,C_C,C_C,A_A,C_C,C_C,C_A,A_A,C_A,C_A,C_C,A_A,C_C,C_C,A_A,C_A,A_A,A_A,C_C,A_A,C_A,C_A,C_A,C_C,A_A,c_a,A_A,A_A,C_A,C_C,A_A,C_C,A_A,C_C,C_A,C_A,A_A,C_A,A_A,C_A,C_C,C_A,C_A,A_A,C_A,C_C,A_A,A_A,C_A,A_A,C_A,C_A,A_A,A_A,A_A,C_A,A_A,A_A,C_A,A_A,A_A,C_C,C_A,C_A,A_A,A_A,C_A,C_C,A_A,C_A,C_A,C_A,C_A,A_A,C_A,A_A,C_A,A_A,C_A,C_A,C_A,C_A,C_C,A_A,C_A,A_A
19636_2171	T_T,T_G,T_G,T_T,T_G,t_t,T_T,t_g,T_G,T_T,T_G,T_G,T_G,T_G,T_T,T_T,T_T,T_G,T_T,T_T,T_T,T_G,T_G,T_T,T_T,T_T,t_t,T_T,T_T,T_T,G_G,T_G,T_T,G_G,T_G,T_G,t_g,T_G,T_T,T_G,G_G,T_G,g_g,T_G,T_G,t_g,T_T,G_G,G_G,T_T,T_T,T_G,T_T,-,T_G,T_T,t_g,G_G,G_G,t_g,T_G,T_T,T_T,T_T,T_G,T_G,G_G,g_g,t_g,T_T,G_G,T_T,g_g,T_G,T_G,T_G,T_T,t_g,T_T,T_G,T_G,T_T,-,T_G,T_G,T_T,t_g,T_T,T_G,T_T,g_g,G_G,T_G,T_T,T_T,T_T
16370_6105	a_a,A_G,A_A,a_a,A_A,A_A,A_G,A_A,A_G,A_A,A_G,A_A,A_A,g_g,A_A,A_A,A_A,A_G,a_a,A_A,g_g,A_G,A_A,A_G,A_G,A_A,A_A,A_A,a_a,A_A,a_g,A_A,A_G,A_A,G_G,A_A,A_G,A_G,A_A,A_A,A_A,a_g,A_A,a_a,A_G,A_A,a_a,A_A,a_a,A_A,A_A,a_a,A_G,A_A,A_G,A_A,A_A,A_G,A_A,A_A,a_a,G_G,A_G,A_A,a_a,A_G,A_A,A_G,A_G,A_G,a_a,A_G,A_G,a_a,a_g,g_g,A_A,a_a,a_a,A_A,A_A,A_A,a_a,A_G,a_a,A_A,A_A,A_A,A_A,A_A,a_a,A_A,A_A,A_G,a_a,A_A
266_299598	A_A,G_G,A_G,A_G,A_G,G_G,G_G,G_G,G_G,G_G,A_A,G_G,A_G,G_G,A_A,G_G,A_A,A_A,A_A,A_A,G_G,G_G,A_G,A_G,G_G,A_G,A_G,G_G,G_G,A_G,A_A,A_G,G_G,A_A,A_G,G_G,A_G,A_A,A_G,G_G,A_G,A_G,G_G,A_G,G_G,A_G,A_A,A_G,G_G,A_A,A_A,A_A,A_G,G_G,G_G,A_G,A_G,G_G,A_G,G_G,A_A,A_G,A_A,A_G,G_G,A_G,A_G,A_A,G_G,A_G,A_G,A_A,G_G,G_G,G_G,A_A,A_A,G_G,A_G,G_G,G_G,A_G,A_G,A_G,A_G,A_G,A_G,A_G,A_G,A_G,A_G,A_G,A_G,G_G,G_G,G_G
8169_5310	G_T,G_T,G_T,T_T,G_G,T_T,G_T,G_G,T_T,T_T,g_g,g_g,G_G,T_T,G_G,t_t,G_T,T_T,T_T,G_G,t_t,G_T,G_T,T_T,G_T,G_T,-,T_T,G_T,G_G,T_T,G_G,t_t,G_G,T_T,G_T,T_T,G_T,t_t,G_T,g_g,T_T,G_G,T_T,G_G,G_T,T_T,g_g,g_g,G_T,t_t,g_t,G_T,G_T,G_T,G_T,G_T,G_T,G_T,g_g,T_T,G_T,G_G,G_T,G_T,G_T,t_t,t_t,g_t,T_T,T_T,g_g,T_T,g_g,t_t,G_T,t_t,G_G,g_g,T_T,G_T,G_G,T_T,g_t,G_T,G_T,t_t,G_T,G_T,G_T,G_T,G_T,G_T,G_G,t_t,G_T
868_46983	T_T,T_A,A_A,T_T,t_t,A_A,t_t,T_T,t_t,T_T,T_A,T_A,T_T,A_A,t_t,T_T,A_A,a_a,t_a,T_T,T_A,T_A,T_T,T_T,T_T,T_A,A_A,T_T,T_T,T_A,A_A,t_t,T_T,T_T,T_A,T_A,A_A,T_T,T_A,T_T,T_T,T_T,T_T,T_T,T_T,t_t,T_T,T_T,T_A,a_a,t_t,T_A,T_T,T_A,T_A,A_A,t_t,T_T,t_t,T_T,T_T,T_T,T_T,t_t,T_A,T_A,T_T,T_A,T_T,T_T,t_t,T_A,T_A,T_A,T_T,T_T,T_A,T_T,A_A,T_T,T_T,t_t,t_t,t_t,T_T,t_t,T_A,T_A,T_A,T_T,t_t,T_T,T_T,T_T,A_A,T_T
2401_8827	a_a,A_A,A_A,A_A,T_T,T_A,t_t,T_A,T_A,t_a,A_A,A_A,T_A,T_A,T_A,T_A,A_A,A_A,a_a,T_A,T_T,T_A,T_A,T_A,A_A,t_a,A_A,A_A,T_A,T_T,T_A,T_A,T_T,a_a,T_T,T_A,T_A,T_A,a_a,T_A,A_A,T_A,a_a,a_a,T_T,T_A,A_A,T_A,T_T,T_T,A_A,T_A,T_A,T_A,A_A,a_a,A_A,A_A,T_A,T_A,T_A,T_A,T_A,A_A,T_A,T_A,a_a,A_A,T_A,T_A,T_A,a_a,T_A,T_A,T_T,t_t,A_A,a_a,T_T,A_A,T_T,A_A,A_A,T_A,T_T,A_A,A_A,a_a,T_A,T_T,T_A,a_a,T_A,T_A,T_A,T_T
709_87411	A_A,A_A,A_C,A_A,a_c,A_C,A_A,a_a,A_C,A_C,A_C,A_C,a_a,A_C,A_A,A_A,A_C,A_C,c_c,C_C,a_a,a_a,C_C,A_C,c_c,c_c,A_A,A_C,A_C,A_C,A_C,A_A,A_C,A_A,A_C,c_c,A_A,A_C,A_C,A_C,A_C,A_C,A_A,A_A,A_A,A_C,A_C,A_A,A_C,A_C,a_c,A_A,A_A,c_c,A_A,A_A,A_C,A_C,A_A,A_C,a_a,A_C,C_C,A_A,c_c,a_c,C_C,A_C,A_A,A_A,a_a,A_A,A_C,a_a,A_C,C_C,a_a,A_C,A_A,a_c,A_C,a_a,A_C,A_C,A_A,A_C,A_C,A_A,C_C,C_C,A_A,a_a,c_c,A_C,A_A,A_C
6590_17271	G_A,A_A,a_a,G_G,A_A,A_A,G_G,A_A,A_A,a_a,A_A,A_A,G_A,A_A,A_A,G_A,A_A,A_A,G_A,A_A,A_A,G_A,G_A,G_A,A_A,A_A,A_A,G_G,G_G,G_G,G_G,A_A,G_A,A_A,G_A,g_g,g_a,G_A,G_G,A_A,G_A,G_A,A_A,A_A,A_A,G_A,a_a,A_A,a_a,G_A,G_A,a_a,A_A,A_A,A_A,G_A,G_A,G_A,g_a,A_A,g_g,A_A,A_A,G_G,G_A,G_A,G_A,a_a,A_A,A_A,A_A,G_A,G_A,G_A,A_A,A_A,G_A,A_A,A_A,G_A,A_A,A_A,A_A,G_A,g_a,A_A,A_A,A_A,A_A,A_A,G_G,A_A,A_A,A_A,A_A,A_A
2844_27845	A_A,c_c,C_A,C_C,C_C,a_a,C_C,c_c,C_A,C_A,C_C,a_a,C_C,C_A,C_A,C_C,C_C,A_A,C_C,a_a,A_A,C_A,c_c,C_C,C_A,c_c,C_A,C_A,C_A,A_A,C_C,C_C,C_C,C_C,C_A,C_A,A_A,C_C,C_A,A_A,c_c,C_C,c_c,C_A,C_A,C_A,c_a,C_C,C_A,a_a,C_A,-,A_A,A_A,C_A,a_a,C_C,c_c,C_C,C_A,C_A,C_C,C_C,C_C,C_C,C_A,C_A,C_C,C_C,A_A,C_C,C_A,C_C,C_C,c_c,A_A,A_A,A_A,C_A,c_a,C_C,C_C,C_C,C_C,C_C,a_a,C_C,C_A,C_C,a_a,C_A,C_A,C_A,C_C,A_A,C_C
17305_2903	A_T,A_A,T_T,A_T,A_A,a_t,A_T,A_A,A_T,A_A,A_A,A_A,a_a,T_T,A_A,A_A,A_T,a_t,T_T,t_t,A_T,A_A,A_T,A_A,t_t,A_T,A_T,A_A,A_T,A_A,t_t,A_T,A_T,A_T,A_A,A_A,T_T,A_T,a_a,A_T,A_A,t_t,A_T,A_A,A_T,A_A,A_T,a_a,A_T,-,A_T,A_T,A_T,A_A,A_T,a_a,A_A,T_T,A_T,A_T,a_a,A_A,A_T,A_T,A_A,A_A,A_A,a_t,A_T,A_T,A_T,A_T,A_A,A_T,T_T,A_T,A_A,A_A,A_T,A_T,A_A,A_A,a_a,A_A,A_A,a_a,A_A,T_T,A_A,a_a,A_T,A_T,A_T,T_T,T_T,A_A
4991_7103	A_C,A_C,A_C,A_A,A_C,A_C,C_C,C_C,C_C,A_C,A_C,A_A,C_C,A_C,A_A,C_C,A_A,C_C,A_C,A_C,A_C,A_A,A_C,A_C,c_c,A_A,A_A,A_C,C_C,A_C,A_C,C_C,C_C,C_C,C_C,A_C,C_C,C_C,A_C,C_C,C_C,A_A,C_C,A_C,a_c,C_C,C_C,A_C,C_C,C_C,A_A,A_A,C_C,A_C,-,A_A,A_A,A_C,C_C,C_C,A_A,C_C,A_C,A_C,C_C,A_C,A_A,C_C,A_C,A_C,a_c,A_C,C_C,a_c,A_C,A_C,A_A,C_C,A_A,A_C,C_C,A_C,C_C,A_C,A_C,A_C,C_C,A_C,C_C,A_C,C_C,A_C,c_c,A_C,C_C,C_C
3876_14248	T_C,T_C,T_C,T_T,T_C,t_c,T_C,T_T,C_C,T_C,-,T_C,C_C,t_c,t_t,T_C,T_C,T_T,T_T,C_C,C_C,T_C,T_C,T_C,T_T,T_T,t_c,T_C,t_t,T_T,T_T,T_C,T_C,T_C,T_T,T_T,T_T,T_C,T_C,T_C,T_T,T_T,T_T,C_C,T_C,T_C,T_T,C_C,T_T,T_T,T_C,T_C,T_C,T_C,T_C,t_t,T_T,T_T,T_C,C_C,t_t,T_C,T_T,T_T,T_C,T_C,T_C,t_t,T_C,T_T,T_T,T_T,C_C,T_T,t_t,T_C,T_C,C_C,T_T,T_T,T_C,C_C,T_C,T_T,T_T,T_T,T_C,T_C,T_C,T_C,C_C,t_t,T_C,t_c,T_T,T_C
4826_5568	A_G,G_G,a_a,A_G,G_G,a_a,A_G,g_g,G_G,a_a,G_G,A_G,G_G,G_G,G_G,A_G,A_A,A_A,G_G,G_G,g_g,A_G,G_G,G_G,a_g,G_G,G_G,G_G,G_G,G_G,A_A,A_A,G_G,A_G,G_G,G_G,G_G,g_g,A_G,a_g,A_G,G_G,G_G,G_G,G_G,a_g,a_g,G_G,A_G,A_G,A_A,a_g,A_G,A_A,G_G,A_A,g_g,A_G,G_G,g_g,-,G_G,A_A,g_g,G_G,A_A,G_G,A_G,G_G,A_A,A_G,A_G,A_G,A_A,a_a,G_G,G_G,G_G,A_A,G_G,G_G,G_G,A_G,a_a,A_A,A_A,G_G,A_A,A_G,A_G,G_G,G_G,A_G,A_A,G_G,A_A
5579_29835	A_T,A_A,A_T,A_T,A_T,A_T,A_A,A_A,A_A,A_T,A_A,A_T,A_T,T_T,A_T,A_A,A_A,A_T,A_T,T_T,A_T,A_T,A_A,A_T,A_T,A_T,A_T,A_T,T_T,A_T,A_A,T_T,A_A,A_T,A_T,A_T,A_T,A_A,A_T,T_T,A_A,T_T,A_T,A_A,T_T,A_T,A_A,A_A,A_T,T_T,A_T,A_T,A_T,A_T,T_T,T_T,A_A,A_T,A_A,T_T,A_T,A_A,A_T,A_A,T_T,A_A,A_T,T_T,A_T,A_A,A_T,T_T,A_T,A_T,A_T,T_T,A_T,A_T,T_T,A_T,A_T,T_T,T_T,T_T,A_T,A_T,A_T,A_T,A_T,A_T,A_A,T_T,A_A,A_A,A_T,A_A
13787_4889	T_G,T_G,T_G,G_G,T_G,T_G,T_G,G_G,T_G,T_G,g_g,T_G,T_T,T_G,T_G,t_g,T_G,G_G,G_G,T_T,T_G,T_G,T_G,T_G,G_G,G_G,T_G,G_G,g_g,G_G,G_G,-,G_G,T_G,G_G,G_G,G_G,T_G,T_G,T_G,G_G,G_G,G_G,T_T,T_G,T_G,G_G,T_T,T_G,G_G,T_G,T_G,T_G,G_G,T_G,T_G,G_G,G_G,-,t_t,G_G,T_G,g_g,G_G,T_G,T_T,T_G,T_G,T_G,G_G,G_G,G_G,T_G,G_G,G_G,T_G,T_G,T_T,G_G,g_g,T_G,T_T,T_G,G_G,g_g,G_G,T_G,T_G,T_G,T_G,T_T,g_g,T_G,-,G_G,-
559990_890	-,C_C,C_T,c_c,C_C,c_c,C_C,c_t,C_C,C_C,C_T,C_C,C_C,c_t,-,C_C,C_T,C_C,c_c,C_T,C_C,C_T,C_C,C_T,C_T,C_T,C_C,C_T,-,c_c,C_C,C_C,C_T,C_C,T_T,C_C,T_T,C_C,c_c,c_c,C_T,C_C,C_T,T_T,C_T,C_C,T_T,C_C,c_c,C_T,C_C,C_C,T_T,C_C,C_T,C_C,C_C,t_t,C_T,C_T,C_C,C_T,t_t,C_C,c_c,C_C,C_C,C_T,T_T,C_C,C_C,C_T,C_C,T_T,C_C,C_T,C_T,C_T,C_C,C_C,C_C,T_T,T_T,T_T,C_T,C_T,C_T,C_T,C_T,C_C,c_t,C_C,C_C,C_T,c_t,C_C
15631_12225	-,A_G,a_a,a_a,A_A,G_G,A_G,A_A,G_G,G_G,a_a,A_G,A_A,A_G,A_A,a_a,A_G,A_G,A_G,a_a,G_G,A_G,A_A,A_G,A_G,a_a,A_A,G_G,A_A,a_a,G_G,A_A,A_G,a_a,A_G,A_G,G_G,a_a,G_G,A_G,A_G,A_A,A_A,A_A,A_A,A_G,A_G,A_A,A_A,A_A,A_G,A_A,A_G,A_G,A_A,a_a,A_A,A_A,A_G,A_A,A_G,A_A,A_A,A_G,A_G,A_G,A_G,g_g,A_A,A_G,G_G,A_G,G_G,g_g,G_G,a_a,A_G,A_A,A_A,G_G,A_G,a_a,a_g,a_a,A_G,a_a,A_G,G_G,A_G,a_a,A_G,A_G,A_G,A_A,G_G,A_G
3016_33658	A_A,A_T,A_A,a_a,A_T,a_a,A_T,A_T,A_A,A_A,T_T,A_A,A_A,A_T,A_T,A_A,A_A,A_T,a_a,A_A,A_T,A_A,A_A,A_T,A_T,a_a,a_a,A_T,A_T,A_A,A_A,A_A,A_T,A_A,t_t,a_a,a_a,A_A,A_A,A_A,A_T,A_A,A_A,A_A,A_A,A_A,A_A,t_t,a_a,a_t,a_a,A_A,a_a,A_A,t_t,A_A,A_A,A_A,A_T,A_A,A_A,A_T,A_A,T_T,a_t,A_A,A_T,A_T,A_T,T_T,A_A,A_A,A_A,A_T,A_A,a_a,A_A,a_a,A_T,A_A,A_T,a_a,T_T,A_T,A_A,A_T,a_a,a_a,A_A,A_A,A_A,A_A,A_A,A_A,a_t,A_A
228_334668	C_C,A_A,C_A,A_A,C_C,A_A,C_C,C_C,C_A,C_C,A_A,C_A,C_A,C_A,C_C,C_C,C_A,C_C,C_A,C_A,C_C,C_A,C_C,A_A,C_C,C_A,C_A,C_C,C_C,C_A,C_A,C_C,C_C,C_C,C_A,C_C,C_C,C_A,C_A,C_A,C_A,A_A,C_A,C_A,C_C,C_A,C_C,C_C,C_C,C_A,A_A,C_A,C_C,C_A,C_A,A_A,C_A,C_C,C_C,C_C,C_A,C_A,C_C,C_C,C_A,C_A,C_C,C_C,C_A,C_C,C_A,C_C,C_C,C_A,A_A,C_C,C_C,C_C,C_C,C_A,C_C,C_C,C_C,C_A,C_C,C_C,C_A,C_A,C_C,C_C,C_C,C_C,C_C,C_A,C_C,C_A
538648_1124	G_A,G_A,a_a,A_A,G_A,g_g,g_g,G_A,G_G,A_A,g_g,G_G,G_A,G_G,G_A,g_a,G_G,G_G,G_A,G_A,A_A,G_A,G_G,g_g,G_G,g_g,g_g,G_G,G_A,g_g,G_G,g_g,G_A,G_G,G_A,-,G_A,G_A,G_A,G_G,G_G,G_G,G_G,g_g,G_G,a_a,G_G,G_G,g_g,G_G,G_A,g_g,A_A,G_G,G_G,G_G,G_G,g_g,g_a,G_G,a_a,G_A,G_G,A_A,G_G,a_a,a_a,g_g,G_G,G_A,G_A,G_A,G_G,G_A,G_G,G_G,a_a,G_A,G_A,G_A,G_A,g_g,A_A,G_A,G_G,a_a,G_A,G_G,G_A,G_A,G_A,G_A,G_A,G_A,G_A,G_G
19023_3052	T_C,t_c,T_C,C_C,T_T,C_C,T_C,T_T,T_C,T_C,T_T,T_T,T_T,T_C,T_C,T_C,T_T,C_C,T_T,C_C,T_C,T_C,T_T,T_T,t_t,t_t,T_C,c_c,C_C,T_T,t_t,T_T,T_T,T_T,T_T,T_T,C_C,T_T,c_c,T_C,T_T,T_T,T_T,T_C,T_C,T_C,T_T,T_T,T_T,C_C,t_c,-,C_C,c_c,-,C_C,t_t,T_T,t_t,T_C,T_T,c_c,T_C,C_C,T_T,T_C,C_C,T_T,T_T,C_C,t_t,C_C,T_T,T_T,t_t,C_C,C_C,T_T,C_C,T_C,T_T,T_T,T_C,T_T,C_C,C_C,T_T,C_C,T_T,c_c,T_T,T_C,T_C,T_C,T_C,T_C
12086_13221	T_T,T_T,T_G,T_T,T_G,T_T,T_G,T_G,T_T,T_T,T_G,T_G,T_G,T_G,T_G,T_G,T_T,T_G,T_T,T_G,t_t,T_T,t_t,T_T,T_T,T_G,T_T,T_T,T_T,T_T,T_T,T_T,G_G,G_G,T_G,T_G,T_T,T_T,T_T,T_G,t_t,T_T,T_G,T_G,T_G,T_G,T_T,T_T,t_t,T_G,T_T,g_g,t_g,T_T,T_G,T_G,T_T,T_G,T_G,G_G,T_G,t_t,T_G,t_t,T_T,T_T,T_G,T_T,G_G,T_T,T_T,T_T,T_T,T_G,T_T,T_T,T_T,T_T,T_T,T_T,T_G,T_T,T_T,T_T,T_G,T_G,T_G,t_t,T_T,T_T,T_T,T_T,T_T,T_G,T_T,T_G
11117_18614	g_g,G_G,G_A,G_A,G_G,G_A,A_A,G_A,G_G,G_A,G_A,G_A,g_a,A_A,G_G,G_G,G_A,G_A,G_G,G_G,a_a,G_G,G_G,G_G,g_g,g_g,G_G,G_A,G_A,G_G,G_A,G_G,A_A,A_A,G_G,G_A,G_A,A_A,g_a,G_A,G_G,G_A,G_A,G_G,g_g,G_G,A_A,G_G,G_G,G_A,g_a,G_A,G_A,G_G,G_G,G_A,A_A,a_a,G_A,G_G,g_a,G_A,G_G,G_A,A_A,G_A,G_A,G_A,G_A,G_A,G_G,G_G,G_G,G_G,G_A,a_a,G_G,G_A,G_A,G_G,G_A,G_G,G_G,G_A,G_G,A_A,g_g,G_A,g_g,A_A,G_A,G_A,G_A,G_G,a_a,A_A
135231_128	C_A,C_C,A_A,C_C,C_C,C_C,A_A,A_A,C_C,C_A,C_A,C_C,C_C,A_A,C_A,C_C,C_C,A_A,c_c,C_A,C_C,A_A,C_C,C_C,A_A,C_C,A_A,C_A,A_A,A_A,C_A,C_A,C_A,C_A,C_A,C_A,C_A,A_A,C_A,C_C,C_A,C_C,A_A,C_A,c_a,c_a,C_A,C_A,A_A,C_A,C_C,A_A,C_C,A_A,C_A,C_C,C_A,A_A,C_C,A_A,C_A,C_A,C_A,A_A,A_A,C_A,A_A,A_A,C_A,C_A,A_A,C_C,C_C,C_C,A_A,A_A,C_A,C_A,A_A,C_A,C_C,C_C,C_A,A_A,C_C,A_A,C_C,C_A,C_C,C_C,C_A,C_C,C_C,A_A,C_A,A_A
536226_570	A_A,T_A,T_A,A_A,T_T,A_A,T_T,T_T,T_A,T_A,T_T,T_A,T_A,T_T,T_A,a_a,T_T,A_A,T_T,A_A,A_A,T_A,T_T,T_A,T_A,T_A,T_A,T_A,A_A,T_T,T_T,T_T,T_T,T_T,T_T,T_A,A_A,T_T,A_A,A_A,T_T,T_T,T_T,T_A,T_A,T_T,T_A,T_T,T_T,A_A,T_A,T_A,A_A,A_A,T_A,A_A,T_T,T_T,T_T,T_A,t_a,T_A,T_A,T_A,t_t,T_A,T_A,T_T,T_T,A_A,T_T,t_a,T_T,T_T,t_t,A_A,A_A,T_A,a_a,T_A,T_T,T_T,T_T,T_T,T_A,A_A,T_T,A_A,T_T,A_A,T_T,T_T,T_A,T_T,A_A,T_A
2057_42012	T_T,A_A,T_T,t_a,T_A,T_A,t_a,A_A,T_T,T_A,T_T,A_A,A_A,A_A,T_T,A_A,T_A,T_A,T_T,T_A,T_A,A_A,A_A,A_A,t_t,A_A,T_A,T_T,-,T_A,T_A,T_A,T_A,T_A,A_A,A_A,T_A,T_A,T_A,A_A,A_A,T_A,A_A,T_A,T_T,A_A,a_a,T_A,A_A,A_A,T_A,t_t,T_T,T_A,a_a,T_T,T_A,T_T,T_A,T_A,a_a,T_A,T_A,a_a,T_A,T_A,A_A,A_A,a_a,T_A,A_A,A_A,T_T,A_A,T_A,T_A,T_A,A_A,A_A,T_A,T_A,A_A,T_A,T_T,A_A,T_T,T_T,A_A,T_A,A_A,T_A,A_A,T_A,A_A,A_A,T_A
3338_14554	A_A,G_G,A_A,A_A,A_A,A_A,A_G,A_A,A_G,A_A,A_G,A_A,A_A,A_G,A_A,A_A,A_A,A_G,A_A,A_A,G_G,A_G,A_A,A_G,A_G,A_A,A_A,A_A,A_A,G_G,A_G,A_A,A_G,A_A,G_G,A_A,A_G,A_G,A_A,-,A_A,A_G,g_g,A_A,G_G,A_A,A_A,A_A,A_A,A_A,A_A,A_A,A_G,A_A,G_G,A_A,A_A,A_G,A_A,A_A,A_A,A_G,G_G,A_A,A_G,A_G,A_A,A_G,A_G,A_G,A_A,A_G,A_G,A_A,A_G,A_G,A_A,A_A,A_A,A_A,A_A,A_A,A_A,A_G,A_A,A_A,A_A,A_A,A_A,A_A,A_A,A_A,A_A,G_G,A_A,A_A
565195_1089	TAGAGAG_TAGAGAG,TAGAGAG_TAGAGAG,TAGAG_TAGAG,TAGAGAG_TAGAG,TAGAGAG_TAGAGAG,TAGAGAG_TAGAG,TAGAGAG_TAGAG,TAGAGAG_TAGAG,TAGAG_TAGAG,TAGAGAG_TAGAG,TAGAGAG_TAGAG,TAGAGAG_TAGAG,TAGAG_TAGAG,TAGAGAG_TAGAG,TAGAG_TAGAG,TAGAGAG_TAGAGAG,TAGAGAG_TAGAG,TAGAGAG_TAGAGAG,TAGAGAG_TAGAG,TAGAG_TAGAG,TAGAGAG_TAGAG,TAGAGAG_TAGAGAG,TAGAGAG_TAGAG,TAGAGAG_TAGAGAG,TAGAGAG_TAGAG,TAGAGAG_TAGAG,TAGAGAG_TAGAGAG,TAGAGAG_TAGAG,T…
86091_459	g_a,G_A,G_A,G_A,G_G,A_A,G_G,-,A_A,A_A,G_G,g_a,A_A,G_A,G_G,g_g,G_A,G_A,a_a,G_G,A_A,G_A,g_g,A_A,G_A,g_a,G_G,A_A,G_G,G_A,a_a,G_A,g_a,G_G,g_a,G_A,A_A,G_A,A_A,G_A,G_A,G_G,G_A,G_G,g_g,G_A,g_g,G_A,g_g,g_g,G_A,G_G,g_g,A_A,G_A,G_A,g_a,G_G,G_A,G_G,G_A,G_G,G_G,G_A,G_A,G_A,-,A_A,G_G,G_A,A_A,G_A,A_A,G_A,A_A,G_A,A_A,G_A,G_G,a_a,G_A,G_A,A_A,G_G,G_A,G_G,G_A,a_a,A_A,G_A,G_G,G_A,G_A,G_G,a_a,G_A
32175_1166	T_T,C_C,C_C,T_T,C_C,C_C,C_C,T_C,T_C,C_C,T_C,C_C,T_C,T_C,C_C,C_C,C_C,C_C,T_C,C_C,T_C,C_C,C_C,T_C,T_T,C_C,C_C,C_C,C_C,T_T,C_C,C_C,T_C,T_C,C_C,C_C,T_T,C_C,T_C,T_C,C_C,T_C,C_C,C_C,C_C,T_C,C_C,C_C,C_C,C_C,T_C,T_C,C_C,C_C,T_C,C_C,T_C,T_C,C_C,C_C,T_C,T_C,T_T,T_C,T_C,C_C,C_C,T_C,T_C,T_T,C_C,C_C,C_C,C_C,T_C,T_C,T_C,C_C,C_C,C_C,T_C,T_C,C_C,T_C,C_C,T_C,T_C,T_C,C_C,C_C,C_C,T_C,T_C,T_T,C_C,T_C
100592_328	T_C,T_C,C_C,C_C,T_T,T_C,T_C,C_C,C_C,C_C,C_C,T_C,T_C,C_C,T_C,C_C,C_C,T_T,T_C,C_C,T_C,C_C,C_C,T_C,T_C,C_C,C_C,T_C,T_C,T_T,C_C,T_C,T_C,T_C,T_T,C_C,C_C,T_C,T_C,C_C,T_C,C_C,C_C,T_C,T_T,T_C,T_C,T_T,T_T,T_C,T_C,C_C,T_C,T_C,T_C,T_C,C_C,T_C,T_C,T_C,C_C,t_t,C_C,T_T,T_T,T_C,T_T,C_C,T_C,T_T,C_C,c_c,C_C,T_C,T_C,T_C,C_C,C_C,T_C,T_C,T_C,T_T,T_T,T_T,C_C,T_C,C_C,T_T,T_T,c_c,C_C,T_C,T_C,C_C,T_C,T_C
812_96339	G_G,G_A,A_A,G_A,A_A,A_A,A_A,a_a,G_G,A_A,A_A,a_a,g_g,a_a,G_A,a_a,a_a,A_A,G_A,A_A,A_A,A_A,G_G,G_A,G_G,G_A,G_A,A_A,G_G,G_A,G_A,G_A,g_a,G_A,G_G,G_A,G_G,G_A,G_G,G_A,-,A_A,G_A,a_a,A_A,g_g,a_a,A_A,G_A,A_A,a_a,A_A,G_G,G_A,G_A,A_A,G_A,G_A,A_A,A_A,G_G,G_A,G_G,G_A,G_G,A_A,G_G,g_g,G_G,a_a,A_A,a_a,G_G,A_A,G_A,G_G,G_A,G_G,A_A,A_A,G_G,A_A,G_G,a_a,a_a,G_G,G_G,a_a,G_G,G_G,A_A,G_A,g_g,G_A,a_a,g_g
2904_24508	A_G,A_G,G_G,G_G,A_G,A_G,A_A,A_G,A_A,G_G,A_A,A_A,A_G,A_A,A_G,A_G,A_G,A_A,A_G,A_G,A_G,A_G,A_A,A_A,A_A,A_A,A_G,A_A,A_G,A_A,A_A,A_A,A_G,A_A,A_G,a_g,A_G,A_G,A_G,A_A,A_A,A_A,A_A,A_A,A_A,G_G,A_A,A_A,A_A,A_A,A_G,A_A,G_G,A_G,A_A,A_A,A_A,A_G,A_G,A_A,G_G,A_G,A_A,G_G,A_A,A_G,A_G,A_A,A_A,A_G,A_G,A_G,A_A,A_G,A_G,A_A,G_G,A_G,A_G,A_G,G_G,A_G,G_G,A_G,A_A,G_G,A_G,A_A,A_G,G_G,A_G,A_G,A_G,A_G,A_G,A_A
1517_9747	T_A,T_T,T_T,T_T,T_A,T_T,T_T,A_A,T_T,T_T,T_T,A_A,T_A,t_t,T_T,t_t,T_A,T_T,T_T,T_T,T_A,T_A,A_A,T_A,A_A,T_T,T_T,t_a,T_T,T_T,T_A,T_A,T_A,T_A,T_A,T_A,T_T,A_A,T_T,T_A,A_A,T_A,t_a,T_T,T_A,T_A,T_T,T_T,T_A,T_T,T_T,a_a,T_A,T_T,T_T,T_T,T_A,a_a,A_A,T_T,A_A,T_A,T_T,t_t,t_t,t_t,A_A,T_T,A_A,T_A,T_A,t_t,T_A,T_T,T_T,T_A,t_t,T_A,T_A,T_T,T_T,T_T,T_A,T_T,T_T,T_A,T_A,T_A,T_T,T_T,T_A,T_T,T_A,T_T,T_A,T_T
9463_5533	A_G,A_G,G_G,G_G,A_G,A_G,A_A,A_G,A_A,G_G,A_A,A_A,A_G,A_A,A_G,A_G,A_G,A_A,A_G,A_G,A_G,A_G,A_A,A_A,A_A,a_a,A_G,A_A,A_G,A_A,A_A,A_A,a_a,A_A,a_g,A_G,A_G,A_G,A_G,A_A,A_A,A_A,A_A,A_A,A_A,G_G,A_A,A_A,A_A,A_A,A_G,A_A,G_G,a_g,A_A,A_A,A_A,A_G,A_G,a_a,G_G,A_G,A_A,G_G,A_A,A_G,A_G,A_A,a_a,A_G,A_G,A_G,A_A,A_G,A_G,A_A,G_G,g_g,A_G,A_G,G_G,G_G,G_G,A_G,A_A,G_G,A_G,A_A,A_G,G_G,a_g,A_G,A_G,A_G,A_G,A_A
531743_1072	g_g,G_A,G_G,G_G,a_a,G_G,g_a,A_A,g_a,G_A,A_A,G_G,g_g,G_A,G_A,G_G,a_a,G_G,G_A,G_G,g_g,a_a,G_A,G_G,G_A,G_A,G_A,G_G,G_A,G_G,A_A,A_A,A_A,A_A,G_A,G_A,G_G,G_A,g_g,G_G,A_A,A_A,A_A,G_A,G_A,G_A,G_A,A_A,G_A,G_G,g_g,A_A,G_G,g_g,G_A,G_G,a_a,A_A,A_A,G_A,G_A,G_A,A_A,g_g,A_A,a_a,G_G,a_a,A_A,G_G,G_A,g_g,G_A,a_a,A_A,G_G,G_G,G_A,g_g,G_A,A_A,G_A,a_a,A_A,g_g,g_g,G_A,g_g,G_A,g_g,G_A,g_a,g_a,G_A,g_g,A_A
224_301064	A_A,A_G,A_G,G_G,A_A,a_a,g_g,A_A,a_a,A_A,A_A,A_A,A_A,a_a,A_G,A_A,G_G,a_a,A_A,A_A,A_G,A_G,A_A,A_G,A_G,A_A,A_G,A_A,A_A,A_A,A_G,A_G,A_A,A_A,A_A,A_G,A_G,A_A,a_a,a_g,A_A,A_A,A_A,A_G,A_A,A_G,A_A,A_A,A_A,A_A,A_G,a_a,a_a,A_A,A_G,A_A,A_A,A_G,A_A,A_G,a_a,A_G,G_G,a_a,A_A,A_A,A_G,A_A,a_a,A_A,A_G,A_A,A_A,A_A,A_A,A_G,g_g,A_A,A_A,A_G,A_A,a_a,A_G,A_G,A_G,A_A,a_a,A_G,A_G,A_G,A_A,A_A,A_A,G_G,A_A,A_G
3513_12557	T_T,C_T,C_T,C_C,t_t,c_c,C_T,C_C,T_T,T_T,C_C,C_C,T_T,c_c,C_T,C_T,C_T,c_c,C_C,T_T,t_t,C_T,C_T,c_t,C_C,C_C,C_T,c_c,C_T,C_C,C_C,T_T,C_T,T_T,C_C,C_C,C_T,C_T,C_T,C_T,c_c,C_C,C_C,T_T,C_T,C_C,C_T,T_T,C_T,c_c,C_T,t_t,c_t,C_T,C_T,C_C,C_C,C_C,T_T,T_T,T_T,C_T,C_C,c_c,C_T,C_T,C_T,T_T,C_T,C_C,c_c,C_C,T_T,C_C,c_c,t_t,C_C,T_T,c_c,C_C,C_T,T_T,T_T,C_C,C_T,C_C,T_T,C_T,T_T,T_T,T_T,C_C,C_T,c_t,C_T,C_T
31258_1268	C_G,C_G,C_G,C_C,G_G,C_C,C_G,g_g,C_C,C_C,G_G,C_G,G_G,C_C,G_G,C_C,C_G,C_C,C_C,G_G,c_c,C_G,C_G,C_C,C_C,C_G,G_G,c_c,G_G,G_G,C_C,g_g,C_C,G_G,C_C,c_g,C_C,C_G,C_C,C_G,C_G,C_C,g_g,C_C,G_G,c_g,C_C,G_G,g_g,C_G,C_C,C_G,C_G,C_G,c_g,G_G,G_G,C_G,C_G,g_g,C_C,C_G,g_g,C_G,C_G,C_G,C_C,C_C,c_c,C_G,C_C,C_C,C_C,C_G,C_C,C_G,C_C,G_G,G_G,C_C,C_G,G_G,C_C,C_G,c_c,c_c,C_C,C_C,C_G,C_G,C_G,c_c,C_G,G_G,C_C,C_G
347_304057	G_G,G_G,A_A,G_A,G_A,A_A,A_A,G_A,G_A,A_A,A_A,A_A,A_A,G_A,G_A,g_a,G_G,G_A,A_A,a_a,g_g,G_A,G_A,G_A,G_A,A_A,A_A,G_A,g_a,G_A,G_A,G_A,A_A,G_A,G_A,G_A,G_A,A_A,A_A,A_A,A_A,G_A,G_A,a_a,G_A,A_A,G_A,A_A,g_g,G_A,G_A,G_A,g_g,A_A,G_G,A_A,G_A,G_G,A_A,a_a,A_A,G_G,A_A,A_A,a_a,G_A,A_A,G_A,G_A,A_A,A_A,G_A,A_A,A_A,G_A,G_A,G_A,G_A,A_A,G_A,A_A,G_A,G_A,G_A,G_A,G_G,A_A,G_A,A_A,g_g,G_A,A_A,A_A,A_A,G_A,A_A
61941_660	T_G,T_T,G_G,G_G,T_G,T_T,G_G,T_G,T_T,T_G,T_G,T_G,T_G,T_G,T_T,T_G,G_G,T_T,T_G,T_T,T_G,T_G,T_G,T_T,G_G,T_G,T_G,T_G,G_G,T_G,T_G,t_g,G_G,T_G,T_T,T_T,T_G,G_G,T_T,G_G,T_T,T_G,T_G,T_T,T_G,G_G,T_G,G_G,G_G,T_T,G_G,T_T,G_G,T_G,T_G,T_G,T_T,G_G,G_G,T_G,G_G,T_G,G_G,T_G,T_T,G_G,T_G,T_G,G_G,G_G,G_G,T_T,T_G,T_T,T_G,G_G,T_G,T_G,G_G,G_G,T_T,T_T,T_T,T_G,T_G,T_G,G_G,T_G,T_G,g_g,T_G,G_G,T_G,G_G,t_g,T_G
1037_29534	A_A,A_A,A_A,A_A,A_G,a_a,G_G,A_G,G_G,A_A,A_G,A_G,a_g,G_G,A_G,A_G,A_G,G_G,A_G,A_A,a_g,A_G,G_G,G_G,G_G,G_G,A_G,A_A,A_A,A_G,A_G,A_G,A_G,G_G,A_G,A_G,A_G,A_A,A_G,A_A,A_G,G_G,A_G,G_G,a_a,A_A,A_G,A_G,A_G,A_G,A_G,G_G,A_A,a_a,G_G,G_G,g_g,A_G,A_A,A_G,A_A,A_G,A_G,A_A,A_G,a_a,A_G,a_a,A_G,A_G,A_G,A_G,A_G,A_G,A_G,A_G,A_A,A_G,A_G,A_G,A_A,A_G,a_a,A_G,G_G,A_A,A_A,A_G,A_G,A_A,A_A,G_G,A_G,A_G,a_a,G_G
991_45947	T_T,T_T,T_T,t_t,T_T,T_T,T_T,t_t,C_C,T_T,T_T,T_T,T_T,T_T,T_T,T_T,T_T,T_T,C_C,t_t,T_T,T_T,C_C,c_t,C_C,c_c,t_t,C_T,C_T,c_c,C_T,T_T,C_T,C_T,c_t,C_C,c_t,C_T,C_T,C_T,c_c,C_T,t_t,T_T,T_T,C_T,T_T,T_T,T_T,T_T,C_T,T_T,t_t,c_c,T_T,T_T,C_T,C_T,T_T,T_T,C_T,C_T,C_C,T_T,C_C,t_t,C_C,C_T,T_T,T_T,T_T,T_T,T_T,T_T,C_T,C_C,T_T,C_T,t_t,T_T,C_T,T_T,C_T,C_T,T_T,C_T,T_T,T_T,T_T,C_C,t_t,T_T,t_t,C_T,T_T,C_T
564997_127	A_T,A_T,A_T,A_A,T_T,A_A,A_A,A_T,A_A,A_A,A_T,A_A,A_A,A_T,A_A,A_A,A_A,A_T,A_T,A_A,A_A,A_T,A_A,A_T,A_A,A_A,A_A,A_A,A_A,A_A,A_T,A_T,A_T,A_A,A_A,A_A,A_A,A_T,A_A,A_A,A_A,A_A,A_A,A_A,A_A,A_A,A_T,A_A,t_t,A_T,A_A,A_T,A_A,A_A,A_A,A_A,A_A,A_A,a_t,A_A,A_T,A_T,A_A,A_T,A_A,A_A,A_A,A_A,A_A,A_A,A_A,A_T,A_A,t_t,A_T,A_T,A_A,T_T,A_A,A_A,A_A,A_A,A_A,A_T,A_T,A_A,A_A,A_A,A_A,A_A,A_A,A_A,A_T,A_A,a_a,A_A
9263_3845	A_A,A_A,a_a,A_A,A_C,a_c,C_C,a_c,C_C,A_A,a_a,C_C,A_C,C_C,A_C,A_C,A_C,C_C,A_C,a_a,A_C,a_c,C_C,C_C,C_C,C_C,A_C,A_A,A_A,A_C,a_c,A_C,A_C,C_C,a_a,A_C,A_A,A_A,a_c,A_A,a_c,C_C,A_C,C_C,A_A,A_A,A_A,A_C,A_C,a_c,A_C,C_C,A_A,A_A,C_C,C_C,C_C,A_C,a_a,A_C,A_A,A_C,a_c,a_a,c_c,A_A,A_C,A_C,a_a,A_C,A_A,A_C,A_C,A_C,A_C,A_C,A_A,A_C,A_A,A_C,A_A,A_A,A_A,A_C,C_C,a_a,A_A,A_C,a_c,a_a,A_A,a_c,A_C,A_C,A_A,C_C
10920_19991	G_A,A_A,A_A,a_a,G_A,G_A,G_G,A_A,G_G,a_a,G_A,G_G,G_A,G_G,G_A,G_A,G_A,G_G,G_A,A_A,G_A,g_a,G_G,G_G,G_G,G_G,G_A,A_A,G_A,G_A,G_A,G_A,G_A,G_G,G_A,G_A,G_A,A_A,G_A,A_A,G_A,G_G,G_G,G_G,G_A,A_A,g_a,G_A,G_G,G_A,G_A,G_G,A_A,a_a,G_G,g_g,G_G,G_A,A_A,G_A,a_a,G_A,G_A,A_A,G_G,G_A,G_A,g_a,G_A,G_A,G_A,G_A,G_A,G_A,G_A,G_A,A_A,G_A,G_G,G_A,A_A,G_A,A_A,G_A,G_G,A_A,G_A,G_G,G_A,A_A,A_A,G_A,G_A,G_A,A_A,G_G
612_138665	a_t,A_T,A_T,A_A,A_T,a_a,A_T,A_A,T_T,A_T,A_A,A_T,T_T,A_T,A_T,a_t,A_T,A_A,A_A,T_T,T_T,A_T,A_T,A_T,A_A,A_A,A_T,a_a,A_T,A_A,A_A,A_T,A_T,A_T,A_A,A_A,A_A,A_T,A_T,a_a,A_A,A_A,A_A,T_T,A_T,A_T,A_A,T_T,A_T,A_A,A_T,A_T,A_T,t_t,A_T,A_T,A_A,A_A,A_T,T_T,A_A,A_T,A_A,A_A,A_T,A_T,A_T,A_T,A_T,A_A,A_A,A_A,T_T,A_A,A_A,A_T,A_T,T_T,a_a,A_A,A_T,T_T,A_T,A_A,A_A,A_A,A_T,A_T,A_T,A_T,T_T,A_A,A_T,A_T,A_T,A_T
5651_13541	A_A,A_G,A_A,A_A,A_G,A_A,A_A,G_G,A_G,A_G,A_A,G_G,A_G,A_A,A_G,G_G,A_G,A_A,A_A,A_G,A_G,g_g,A_G,G_G,A_G,A_A,A_A,A_A,g_g,A_G,G_G,A_A,A_A,A_G,A_G,A_G,A_A,a_a,A_A,G_G,G_G,A_A,a_g,G_G,G_G,A_G,A_G,G_G,A_G,A_A,A_A,A_G,a_g,A_G,A_A,A_G,A_A,A_G,A_G,A_G,A_A,a_a,a_a,a_a,A_A,G_G,A_G,A_G,A_A,A_G,g_g,A_A,A_G,A_A,A_A,a_g,G_G,a_a,G_G,A_G,G_G,G_G,A_G,A_G,A_A,A_A,A_G,A_A,A_G,A_A,A_A,a_a,a_g,A_G,G_G,A_A
38208_651	G_T,G_T,G_G,G_T,T_T,G_G,G_G,-,G_G,G_G,T_T,G_G,G_G,G_G,T_T,T_T,G_T,G_G,G_T,T_T,G_G,G_T,t_t,G_G,G_T,G_G,T_T,G_G,T_T,G_T,G_G,G_T,G_G,t_t,G_G,G_G,G_G,G_T,G_G,G_G,G_T,T_T,G_G,t_t,T_T,G_G,G_T,G_T,T_T,T_T,G_T,T_T,G_G,G_G,G_G,G_G,G_T,T_T,G_T,-,G_G,T_T,T_T,G_T,G_T,G_T,G_G,G_G,t_t,G_T,G_G,G_T,G_G,G_G,G_G,G_T,G_G,G_T,T_T,G_G,G_G,G_T,G_G,T_T,G_G,T_T,G_G,G_G,G_G,G_T,G_T,G_T,G_T,T_T,G_G,G_G
2679_8651	T_T,T_T,T_T,T_C,T_T,T_T,T_C,T_C,T_T,T_C,T_T,T_C,T_T,T_T,T_T,T_T,T_T,T_T,T_T,T_C,T_C,T_T,T_T,T_T,T_T,T_T,T_T,T_T,C_C,C_C,T_T,T_T,T_C,T_C,T_T,T_T,T_T,T_C,T_C,T_T,T_T,T_T,T_C,T_T,T_C,T_T,C_C,T_T,T_T,T_C,T_C,T_T,T_T,T_T,C_C,T_C,T_T,T_T,C_C,T_T,T_T,T_T,T_T,T_C,T_C,T_T,T_T,T_T,T_C,T_T,T_T,T_T,T_C,T_T,T_C,T_T,T_T,T_T,T_T,T_T,T_T,T_C,T_T,T_C,T_T,T_T,T_T,T_T,T_T,T_C,C_C,T_T,T_T,T_C,T_T,T_T
4380_15699	T_G,G_G,G_G,T_G,G_G,T_G,T_G,G_G,G_G,G_G,T_G,G_G,T_G,T_G,G_G,G_G,G_G,g_g,G_G,G_G,T_G,G_G,G_G,G_G,G_G,G_G,G_G,T_G,T_G,T_G,G_G,T_G,T_G,T_G,T_T,G_G,t_g,T_G,G_G,G_G,T_T,G_G,G_G,g_g,G_G,g_g,G_G,T_G,G_G,T_G,G_G,G_G,g_g,T_G,G_G,T_T,T_G,G_G,T_T,G_G,T_G,G_G,G_G,G_G,T_G,G_G,G_G,G_G,G_G,T_G,T_G,T_G,G_G,T_T,G_G,G_G,G_G,G_G,T_T,T_G,T_G,G_G,g_g,T_G,G_G,G_G,g_g,G_G,G_G,G_G,T_G,G_G,G_G,T_G,T_T,-
7205_10216	C_C,C_C,G_G,C_C,C_C,C_C,C_C,C_C,C_C,G_C,G_C,C_C,C_C,C_C,G_C,G_C,G_C,G_C,G_C,G_C,C_C,G_C,G_C,G_C,G_C,G_C,C_C,G_G,G_G,C_C,G_C,C_C,G_C,G_C,G_C,G_C,G_G,G_C,C_C,C_C,C_C,C_C,C_C,C_C,C_C,G_C,C_C,C_C,G_G,C_C,C_C,C_C,C_C,G_G,C_C,C_C,G_G,G_C,C_C,G_C,G_C,C_C,C_C,G_C,G_G,G_G,C_C,C_C,C_C,C_C,C_C,G_C,G_C,C_C,C_C,G_G,G_C,G_C,G_C,G_C,G_G,C_C,G_C,C_C,G_C,G_C,C_C,C_C,C_C,C_C,C_C,C_C,C_C,C_C,C_C,G_C
16323_4243	A_G,A_A,A_G,A_G,G_G,A_G,A_G,A_G,A_G,G_G,A_G,A_G,A_G,A_A,G_G,G_G,A_G,A_A,A_G,G_G,A_A,A_G,A_G,A_G,A_G,A_G,G_G,A_G,A_G,A_A,A_G,G_G,A_G,G_G,A_A,G_G,A_A,A_G,A_G,A_A,G_G,A_G,A_A,G_G,A_A,G_G,A_G,A_G,G_G,A_G,A_G,G_G,A_G,G_G,A_A,A_G,G_G,A_G,G_G,A_G,A_G,A_G,A_A,A_G,A_G,A_G,G_G,A_G,A_G,A_G,A_G,A_G,A_G,G_G,A_G,A_G,A_G,A_G,G_G,A_G,G_G,G_G,G_G,A_G,G_G,G_G,G_G,A_G,G_G,G_G,G_G,A_A,A_G,A_A,G_G,A_G
18508_2187	g_g,T_T,T_G,T_G,G_G,T_T,T_T,T_T,T_G,G_G,T_T,t_t,T_G,t_t,g_g,T_G,T_G,T_T,g_g,T_G,T_T,T_T,g_g,T_G,T_G,T_T,t_g,T_G,G_G,t_t,T_G,G_G,t_t,T_G,T_T,G_G,t_t,t_t,t_g,T_T,G_G,T_G,t_t,G_G,T_T,G_G,T_G,T_G,T_G,t_t,T_G,T_G,T_G,t_g,T_T,T_G,T_G,T_G,G_G,T_T,T_G,T_G,T_T,T_G,T_G,T_G,T_G,T_G,T_G,T_G,T_G,T_G,t_g,T_G,t_t,g_g,T_G,T_T,T_T,T_G,T_T,T_G,G_G,T_G,G_G,G_G,G_G,T_G,g_g,G_G,T_G,T_T,T_T,T_T,T_G,T_G
47269_693	CCTGATGGATATCATATTTTACT_CCT,CCT_CCT,CCTGATGGATATCATATTTTACT_CCTGATGGATATCATATTTTACT,CCTGATGGATATCATATTTTACT_CCTGATGGATATCATATTTTACT,CCTGATGGATATCATATTTTACT_CCTGATGGATATCATATTTTACT,CCTGATGGATATCATATTTTACT_CCT,CCTGATGGATATCATATTTTACT_CCT,CCT_CCT,CCTGATGGATATCATATTTTACT_CCTGATGGATATCATATTTTACT,CCTGATGGATATCATATTTTACT_CCT,CCTGATGGATATCATATTTTACT_CCT,CCTGATGGATATCATATTTTACT_CCT,CCTGATGGATATCATATTTTACT…
2420_15819	A_T,A_A,A_T,T_T,T_T,A_T,A_T,T_T,t_t,T_T,a_t,A_T,T_T,a_t,T_T,T_T,T_T,A_T,a_a,T_T,A_A,A_T,T_T,T_T,A_T,A_A,T_T,A_T,A_T,A_A,A_T,T_T,A_T,T_T,a_a,T_T,A_T,T_T,T_T,A_A,T_T,A_T,A_T,T_T,a_a,T_T,T_T,a_a,A_T,A_T,T_T,t_t,A_A,A_T,A_A,A_T,T_T,A_T,T_T,A_T,A_T,A_T,A_A,a_a,a_t,A_T,T_T,A_T,A_T,A_T,T_T,A_T,A_T,T_T,A_T,A_T,t_t,T_T,T_T,A_T,T_T,T_T,T_T,A_T,T_T,A_T,T_T,a_t,T_T,T_T,T_T,T_T,A_T,a_a,t_t,T_T
9432_12616	A_G,G_G,A_A,A_G,a_a,A_G,g_g,A_G,A_A,A_A,A_A,G_G,A_A,A_A,a_a,A_A,A_A,A_G,A_A,A_G,A_A,G_G,A_G,A_G,A_G,A_A,A_G,A_A,A_G,A_A,G_G,A_G,A_A,A_G,a_a,A_A,A_A,a_a,A_A,A_A,A_A,A_A,A_G,A_A,A_A,A_A,a_a,A_G,A_G,A_G,A_G,A_G,a_a,G_G,A_G,G_G,A_A,a_g,A_A,a_a,A_A,A_A,A_G,a_a,A_G,A_G,A_A,a_a,A_A,A_A,G_G,A_A,A_G,A_G,G_G,a_a,A_A,G_G,a_a,A_A,A_G,A_G,A_A,A_G,a_g,A_G,a_g,A_A,A_A,a_a,G_G,A_A,A_A,A_G,A_A,g_g
9462_4304	T_T,C_T,C_T,T_T,c_t,C_C,C_T,T_T,T_T,T_T,T_T,C_T,C_T,-,C_T,C_T,C_T,t_t,T_T,c_c,C_T,C_C,C_T,t_t,T_T,T_T,C_T,C_T,C_T,T_T,t_t,C_T,T_T,C_T,T_T,T_T,t_t,C_T,c_t,C_C,T_T,t_t,T_T,c_t,C_T,T_T,T_T,C_C,C_T,T_T,T_T,C_T,C_T,T_T,C_T,c_t,t_t,T_T,C_T,C_C,T_T,C_T,T_T,T_T,C_T,C_T,C_T,C_T,C_T,T_T,T_T,T_T,C_T,T_T,T_T,C_T,c_t,C_C,T_T,T_T,C_T,c_c,t_t,t_t,T_T,T_T,C_T,t_t,C_T,T_T,C_T,T_T,c_t,c_t,T_T,T_T
7189_6597	T_C,T_T,T_T,T_T,C_C,T_C,T_T,t_c,T_T,T_C,T_C,T_T,T_T,C_C,T_T,T_T,T_C,T_T,T_T,T_T,T_C,T_T,T_T,T_T,T_T,T_C,T_T,T_C,t_t,T_C,t_t,T_T,T_T,T_T,T_C,T_T,T_C,t_c,T_T,t_t,T_T,T_C,T_T,T_T,T_T,T_T,T_C,T_C,T_T,T_T,T_T,T_C,T_T,T_T,T_T,T_T,T_T,T_T,T_T,T_C,T_C,T_C,t_c,T_T,T_C,T_T,T_T,T_C,t_c,T_T,T_T,T_T,T_T,T_T,T_T,C_C,T_C,T_T,T_C,T_C,T_C,T_T,T_T,T_T,T_C,T_T,T_T,C_C,t_t,-,T_T,c_c,T_C,T_T,T_T,T_T
40215_964	T_C,C_C,C_C,T_C,C_C,T_C,T_T,T_C,T_T,T_C,C_C,C_C,T_C,T_T,T_C,T_C,T_T,T_C,T_C,T_C,T_C,C_C,T_C,T_C,T_C,T_C,T_C,T_C,T_T,T_T,T_C,T_T,T_T,T_C,T_T,T_T,T_C,T_C,C_C,T_T,T_T,T_C,T_C,C_C,T_C,C_C,T_C,T_C,T_T,C_C,C_C,T_T,T_T,T_C,T_C,T_T,T_C,T_C,C_C,T_C,T_C,C_C,T_C,T_C,T_C,C_C,T_T,C_C,T_C,T_C,T_T,T_T,C_C,T_T,T_T,T_C,T_T,T_C,T_C,T_T,T_C,T_T,T_C,T_C,T_C,T_T,C_C,T_C,T_C,T_T,T_C,T_T,T_C,T_C,T_T,T_C
2535_4263	T_C,T_C,T_C,T_C,T_T,C_C,T_C,T_T,T_C,C_C,T_T,T_C,T_T,T_C,T_T,T_T,T_C,T_C,T_C,T_T,C_C,T_C,T_T,T_C,T_C,T_C,T_T,C_C,T_T,T_T,C_C,T_T,T_C,T_T,T_C,T_C,C_C,T_T,C_C,T_C,T_C,T_T,T_T,T_T,T_T,T_C,T_C,T_T,T_T,T_T,T_C,T_T,T_C,T_C,T_T,T_C,T_T,T_T,T_C,T_T,T_C,T_T,T_T,T_C,T_C,T_C,T_C,C_C,T_T,T_C,C_C,T_C,C_C,T_C,C_C,T_C,T_C,T_T,T_T,C_C,T_C,T_T,C_C,T_T,T_C,T_T,T_C,C_C,T_C,T_C,T_C,T_C,T_C,T_T,C_C,T_C
564303_2470	C_G,g_g,C_G,C_G,C_C,c_g,C_G,c_c,C_G,c_c,C_G,C_C,C_G,C_G,c_c,C_C,C_C,C_G,c_g,C_C,g_g,c_g,C_C,C_G,C_G,c_g,C_C,C_G,c_g,G_G,C_G,C_C,C_G,C_C,G_G,C_C,C_G,C_G,c_g,G_G,C_C,C_G,G_G,C_C,G_G,C_C,C_G,g_g,C_C,C_G,C_G,C_C,C_G,C_C,g_g,C_G,C_C,C_G,C_C,C_G,C_G,C_G,G_G,C_G,C_G,C_G,C_C,C_G,C_G,C_G,C_G,C_G,C_G,c_c,c_g,C_G,C_G,C_C,C_C,C_G,C_C,c_c,C_C,C_G,C_C,C_C,C_C,c_g,C_C,C_C,C_C,C_G,C_G,G_G,C_C,C_G
891_71636	T_G,T_G,T_G,T_T,g_g,t_t,t_t,T_T,g_g,T_T,T_G,T_G,T_G,T_G,T_G,T_G,T_T,T_G,T_G,T_G,T_T,G_G,T_G,T_G,T_G,g_g,t_t,G_G,T_T,T_T,T_G,T_T,T_T,T_T,t_t,T_G,T_T,t_t,T_T,t_t,T_T,T_G,T_T,t_t,t_t,T_T,t_t,T_T,g_g,t_t,T_G,t_t,T_G,G_G,t_t,g_g,T_T,G_G,G_G,T_G,T_T,G_G,G_G,g_g,T_G,T_G,G_G,t_g,T_G,G_G,T_T,G_G,G_G,G_G,T_T,g_g,t_t,T_G,T_T,T_G,T_T,T_G,t_g,t_g,T_T,t_g,T_T,G_G,T_G,T_T,T_G,t_t,G_G,G_G,T_T,t_g
11072_4082	C_C,C_A,C_A,A_A,C_C,A_A,C_C,A_A,C_C,C_C,A_A,A_A,C_C,c_a,C_A,C_A,C_A,a_a,A_A,c_c,C_C,C_A,c_a,C_A,a_a,-,C_A,C_A,C_A,A_A,A_A,C_C,c_a,C_A,A_A,A_A,C_A,C_A,C_A,C_A,c_a,A_A,A_A,c_c,C_A,C_A,C_A,C_A,C_A,A_A,C_A,c_c,C_A,a_a,c_c,A_A,A_A,A_A,C_C,C_C,c_c,C_A,A_A,A_A,C_A,C_A,C_A,C_C,C_A,A_A,A_A,A_A,C_C,a_a,A_A,C_A,a_a,C_C,A_A,A_A,C_A,C_C,c_a,A_A,C_A,A_A,C_C,C_A,C_C,c_c,c_c,A_A,c_c,C_A,C_A,a_a
902_124553	T_T,C_C,c_c,C_C,T_T,C_C,t_t,C_C,T_T,c_t,C_C,C_C,T_T,C_T,C_T,C_T,C_T,C_C,C_C,T_T,T_T,C_C,c_t,C_T,C_C,C_C,C_T,c_c,C_T,C_C,C_C,T_T,C_T,C_T,C_C,C_C,C_C,C_T,C_T,C_C,C_T,C_C,C_C,T_T,C_T,C_T,C_C,C_T,C_T,C_C,c_t,T_T,c_t,C_T,C_T,C_C,C_C,c_c,T_T,T_T,C_T,C_T,C_C,C_C,C_T,c_t,C_T,T_T,c_c,C_C,C_C,C_C,T_T,c_c,C_C,C_T,C_T,T_T,C_T,C_C,C_T,T_T,C_T,C_C,C_C,c_c,C_T,C_T,C_T,C_T,T_T,c_c,c_t,C_T,C_T,C_T
3914_34908	G_G,G_T,G_T,G_G,G_T,t_t,G_T,G_T,T_T,G_T,t_t,T_T,G_T,T_T,G_G,G_T,G_T,G_G,g_g,t_t,G_T,t_t,G_T,G_T,T_T,G_T,t_t,T_T,T_T,G_T,T_T,t_t,T_T,G_G,G_T,G_G,T_T,g_g,G_G,-,t_t,G_T,G_T,t_t,T_T,T_T,T_T,G_T,G_T,g_t,G_G,T_T,T_T,T_T,G_T,G_T,G_G,T_T,G_T,G_T,G_T,T_T,T_T,G_G,G_T,G_G,t_t,t_t,G_T,T_T,T_T,G_T,T_T,T_T,G_G,g_t,T_T,g_t,G_T,g_t,G_T,g_t,T_T,g_g,T_T,G_T,T_T,t_t,T_T,G_T,T_T,T_T,G_T,T_T,t_t,G_G
551501_365	G_A,G_G,G_G,G_A,A_A,G_G,G_G,G_G,G_A,A_A,G_G,G_A,g_a,G_G,A_A,G_A,G_A,G_G,G_A,G_A,G_G,G_G,G_A,G_A,G_A,G_G,G_A,G_A,G_A,G_G,G_A,A_A,G_G,G_A,G_G,A_A,G_A,G_G,G_A,G_G,A_A,G_A,G_G,A_A,G_G,A_A,G_A,G_A,G_A,G_G,G_A,G_A,G_A,G_A,G_G,G_A,g_g,G_A,A_A,G_G,G_A,G_A,G_G,G_A,g_a,G_A,G_A,G_A,g_a,G_A,G_A,G_A,G_A,G_A,G_G,G_A,G_A,G_G,G_G,G_A,G_G,G_A,A_A,g_g,A_A,A_A,A_A,G_A,A_A,A_A,G_A,G_G,G_G,G_G,G_A,G_A
383_73562	G_A,G_G,A_A,G_A,G_A,A_A,A_A,G_A,G_A,A_A,A_A,A_A,A_A,G_A,G_A,g_g,G_G,G_A,A_A,A_A,G_A,G_A,G_A,G_A,G_A,A_A,a_a,G_A,G_A,G_A,A_A,G_A,A_A,G_A,G_A,G_A,G_A,A_A,A_A,A_A,A_A,G_A,G_A,A_A,a_a,A_A,a_a,A_A,g_g,G_A,G_A,G_A,G_G,A_A,G_G,A_A,G_G,G_A,A_A,a_a,A_A,G_G,A_A,a_a,A_A,G_A,A_A,G_A,G_A,A_A,a_a,G_A,A_A,a_a,G_A,G_A,G_A,G_A,A_A,G_A,G_A,G_A,G_A,G_A,G_A,G_G,A_A,G_A,A_A,G_A,G_A,A_A,a_a,A_A,G_A,A_A
2971_33062	C_C,C_C,T_C,T_C,C_C,c_c,C_C,C_C,c_c,C_C,C_C,C_C,T_C,T_C,c_c,C_C,T_C,C_C,c_c,C_C,c_c,T_C,C_C,T_C,C_C,C_C,c_c,C_C,C_C,C_C,c_c,T_C,C_C,T_C,T_C,T_T,C_C,C_C,t_t,T_C,T_C,C_C,T_C,T_C,C_C,C_C,T_C,T_C,C_C,c_c,T_C,C_C,C_C,C_C,C_C,c_c,T_C,C_C,c_c,C_C,C_C,t_t,C_C,c_c,T_C,C_C,C_C,T_C,T_C,C_C,C_C,T_C,c_c,c_c,C_C,T_C,T_T,c_c,T_C,C_C,T_C,T_C,T_C,c_c,C_C,C_C,T_C,C_C,T_C,c_c,C_C,C_C,C_C,C_C,C_C,C_C
16159_1617	G_G,G_T,T_T,G_T,T_T,G_T,G_G,g_g,T_T,G_T,T_T,T_T,G_G,T_T,t_t,G_T,G_T,t_t,t_t,T_T,G_G,T_T,G_T,G_T,T_T,T_T,T_T,g_t,T_T,T_T,G_T,G_T,G_T,G_G,G_T,T_T,T_T,G_G,g_g,T_T,t_t,G_G,G_T,g_t,G_T,G_T,G_T,g_g,g_g,G_T,G_T,g_g,G_T,t_t,G_T,T_T,G_T,G_T,G_T,G_T,g_g,G_G,G_T,G_T,G_T,G_G,T_T,T_T,G_G,T_T,G_G,t_t,G_T,G_G,G_T,G_T,T_T,T_T,G_T,G_T,T_T,G_T,T_T,t_t,g_g,G_G,G_G,G_T,G_G,t_t,G_G,T_T,G_G,G_G,G_G,G_G
13148_1904	T_C,T_C,C_C,c_c,T_C,c_c,T_T,T_C,T_T,C_C,T_T,T_T,T_C,T_T,t_t,T_C,T_C,T_T,T_T,T_C,T_C,T_C,T_T,T_T,T_T,T_T,t_c,T_T,T_C,T_T,t_t,T_T,T_C,T_T,T_C,T_C,T_C,t_c,T_C,t_t,T_T,T_T,T_T,T_T,t_t,C_C,T_T,T_T,T_T,T_T,t_c,T_T,C_C,T_C,T_T,T_T,T_T,T_C,T_C,t_t,t_c,T_C,T_T,C_C,T_T,T_C,t_t,T_T,T_T,T_C,T_C,-,T_T,T_C,T_C,T_T,C_C,T_C,T_C,T_C,t_c,T_C,c_c,T_C,T_T,C_C,T_C,T_T,T_C,c_c,T_C,t_c,T_C,T_C,t_c,T_T
11481_3469	C_C,C_C,C_T,C_C,c_t,C_C,C_T,C_C,C_C,C_C,C_T,C_T,C_T,C_T,C_T,c_c,C_C,C_T,C_C,C_C,C_C,C_C,C_T,C_C,C_C,c_c,C_C,C_C,C_C,C_C,C_C,C_C,C_T,T_T,C_T,C_T,C_C,C_C,C_C,C_T,C_C,C_C,C_C,c_t,C_T,C_T,C_C,C_C,C_T,C_T,C_C,t_t,c_t,C_C,C_T,C_T,c_c,C_T,C_C,T_T,c_t,C_C,C_T,C_C,C_C,C_C,c_t,c_c,T_T,C_C,C_C,C_C,C_C,C_T,C_C,C_C,C_C,C_C,C_C,C_C,C_T,C_C,C_C,C_T,c_t,C_T,C_T,C_C,C_C,C_C,C_C,C_C,C_C,C_T,C_C,C_T
32115_358	a_g,A_G,a_g,A_A,A_G,A_G,A_G,A_A,G_G,A_G,A_A,A_G,g_g,A_A,A_G,a_a,A_G,A_A,A_A,G_G,G_G,A_G,A_G,A_G,A_A,A_A,A_G,A_G,A_G,A_A,A_A,A_G,A_G,A_G,A_A,A_A,A_A,A_G,A_G,A_G,A_A,A_A,A_A,G_G,A_G,a_g,A_A,G_G,A_G,A_A,A_G,A_G,A_G,A_G,A_G,A_G,A_A,A_A,A_G,G_G,A_A,A_G,A_A,A_A,g_g,A_G,A_G,A_G,A_G,A_A,A_A,A_A,G_G,A_A,A_A,A_G,a_g,G_G,A_A,A_A,A_G,G_G,a_a,A_A,A_A,A_A,a_g,A_G,A_G,A_G,G_G,A_A,A_G,A_G,A_G,A_G
146458_120	C_T,C_T,T_T,T_T,T_T,C_T,C_T,C_C,T_T,C_T,T_T,C_T,T_T,T_T,C_T,C_T,T_T,C_T,C_C,T_T,T_T,C_T,C_C,C_T,T_T,C_T,T_T,C_T,C_T,C_T,C_T,T_T,C_C,C_T,C_C,C_T,C_T,C_T,T_T,C_T,C_T,C_T,C_T,C_T,C_T,C_T,C_T,T_T,C_C,C_T,T_T,C_T,T_T,T_T,C_T,C_T,C_C,C_T,C_T,T_T,C_T,T_T,C_T,T_T,T_T,C_T,T_T,T_T,C_T,T_T,C_T,C_T,C_C,T_T,C_C,T_T,C_T,T_T,T_T,T_T,C_T,T_T,C_T,C_C,T_T,C_T,C_T,T_T,T_T,T_T,C_T,T_T,C_T,C_T,C_T,T_T
15849_2741	T_T,G_T,t_t,G_T,g_g,G_T,G_T,G_G,G_G,G_T,G_G,g_g,g_t,T_T,G_G,G_G,T_T,G_T,T_T,G_T,G_T,g_t,G_T,G_T,T_T,g_t,G_T,G_G,T_T,G_T,G_T,T_T,T_T,G_T,G_T,T_T,T_T,G_T,G_T,t_t,g_t,T_T,G_T,T_T,G_T,g_g,T_T,G_T,g_t,G_T,G_T,G_T,G_T,G_T,G_T,G_G,G_G,T_T,G_T,G_T,G_T,G_G,G_T,g_t,G_T,G_G,G_G,G_T,G_T,G_T,T_T,-,g_g,g_t,G_T,G_T,G_T,G_G,G_T,G_T,G_T,G_T,G_G,G_T,G_G,G_T,G_T,T_T,G_T,G_T,G_T,G_T,G_T,T_T,T_T,G_G
1121_8355	A_C,C_C,C_C,C_C,A_C,a_a,c_c,C_C,C_C,A_C,c_c,A_A,A_A,A_C,A_C,C_C,A_A,C_C,A_C,a_c,a_a,C_C,A_C,C_C,A_A,C_C,C_C,a_c,A_A,C_C,A_C,C_C,A_C,A_C,c_c,A_C,C_C,A_A,a_c,C_C,A_A,C_C,C_C,c_c,c_c,a_a,A_C,A_C,a_c,A_C,A_C,C_C,C_C,c_c,c_c,C_C,C_C,A_C,C_C,C_C,c_c,A_C,C_C,a_c,c_c,a_a,C_C,C_C,C_C,C_C,A_C,a_a,A_C,c_c,C_C,C_C,A_C,C_C,A_C,A_C,C_C,A_C,c_c,a_a,C_C,A_C,A_A,c_c,A_A,A_C,C_C,C_C,C_C,C_C,A_C,C_C
1023_52024	G_G,G_A,G_G,G_A,G_G,G_A,G_G,G_A,G_G,G_G,G_G,G_A,G_G,G_G,G_G,a_a,G_A,G_A,g_g,G_G,G_G,G_G,G_A,G_G,g_g,g_a,G_G,g_a,G_A,G_A,G_G,G_G,G_G,G_G,G_G,G_G,G_A,G_G,G_A,A_A,G_G,G_G,G_A,G_G,G_A,G_G,G_A,G_A,G_G,A_A,G_A,G_G,G_G,G_G,G_A,G_A,G_G,G_G,G_G,A_A,G_A,G_G,G_G,G_A,G_G,G_G,G_G,G_G,G_G,G_G,G_A,G_G,G_G,G_G,G_G,g_g,G_G,A_A,G_A,A_A,G_A,G_A,g_g,G_G,G_G,G_G,G_G,G_A,G_G,G_G,G_A,A_A,G_G,G_G,G_G,A_A
1433_25516	T_T,T_A,T_T,T_A,T_T,T_A,T_T,T_T,A_A,T_T,T_T,T_A,T_T,A_A,T_T,T_A,T_T,A_A,T_A,T_A,T_T,T_T,T_A,A_A,T_T,T_A,T_A,T_T,T_T,T_A,T_A,T_A,T_A,T_A,T_T,A_A,T_T,T_A,T_T,T_A,T_T,T_T,T_T,T_T,T_T,T_T,T_T,T_T,T_T,T_T,T_T,T_A,T_A,T_T,T_A,T_A,A_A,T_T,T_T,T_A,T_A,T_T,T_T,T_A,T_A,T_T,T_A,A_A,T_T,T_A,T_T,T_T,T_T,T_T,T_A,A_A,T_T,T_A,T_T,T_A,T_A,T_T,T_T,T_A,A_A,T_T,T_T,A_A,T_A,T_A,T_A,T_A,A_A,T_A,T_A,A_A
1840_21192	T_C,T_T,T_C,T_T,C_C,T_T,T_C,T_T,T_C,T_C,C_C,T_T,C_C,C_C,T_T,T_T,C_C,T_T,T_C,T_T,T_C,T_T,T_C,T_C,T_C,T_T,T_T,T_T,T_C,T_T,T_C,T_T,T_T,T_C,T_C,T_C,T_C,T_T,T_T,T_C,T_C,T_C,T_C,T_T,T_T,T_T,T_C,T_C,T_C,T_T,T_T,T_C,C_C,C_C,T_C,T_T,T_C,T_T,T_T,T_C,C_C,T_C,T_T,C_C,T_C,T_T,T_C,T_C,T_T,T_T,T_C,T_C,T_C,C_C,T_C,T_T,T_T,T_T,T_C,T_C,T_C,T_T,T_T,T_C,T_T,C_C,T_C,T_C,T_T,T_C,T_C,T_C,T_C,T_T,T_C,T_C
9976_4512	T_T,C_T,C_T,C_T,C_C,C_T,c_c,C_C,C_C,C_C,C_C,C_T,C_T,C_T,c_t,C_C,C_C,T_T,C_C,T_T,T_T,C_T,C_T,C_T,-,C_T,t_t,-,C_T,t_t,C_C,C_C,C_C,C_C,C_T,C_T,T_T,C_C,C_T,T_T,C_C,C_C,C_C,C_T,C_T,C_T,C_T,C_C,C_T,t_t,C_T,C_C,T_T,T_T,C_T,T_T,C_C,c_c,C_C,-,c_t,C_C,C_C,c_t,C_C,C_T,C_T,C_C,C_C,T_T,C_C,c_t,C_C,C_C,c_c,-,T_T,c_t,C_T,C_T,C_C,C_C,C_C,C_C,C_T,T_T,C_C,C_T,C_C,T_T,C_T,C_T,C_T,C_C,T_T,C_C
555372_515	a_a,G_G,g_g,A_G,a_g,G_G,a_a,g_g,G_G,A_A,A_G,G_G,a_a,A_G,G_G,g_g,A_A,G_G,A_G,a_g,G_G,A_G,A_G,A_G,A_G,g_g,A_G,G_G,G_G,G_G,g_g,a_a,A_G,G_G,A_G,G_G,G_G,A_G,a_g,A_A,g_g,A_A,g_g,A_A,A_G,A_G,G_G,A_G,-,G_G,A_G,G_G,G_G,a_g,G_G,G_G,a_g,A_G,A_G,A_A,a_a,G_G,A_A,A_A,g_g,A_G,G_G,A_G,a_g,G_G,a_g,G_G,A_A,G_G,g_g,A_G,G_G,G_G,A_A,A_A,A_A,G_G,A_A,A_G,G_G,G_G,A_A,A_G,A_A,A_G,A_G,G_G,a_g,A_G,g_g,A_G
4438_15043	G_A,G_A,G_G,G_A,G_A,G_G,G_G,G_G,G_G,G_G,G_A,G_G,G_G,G_G,G_A,G_A,G_A,G_G,G_A,G_A,G_G,G_A,G_A,G_G,G_A,G_G,A_A,G_G,A_A,G_A,G_G,G_A,G_G,G_G,G_G,G_G,G_G,G_A,G_G,G_G,G_A,G_A,G_G,G_G,G_A,G_G,G_A,G_A,G_A,G_A,G_A,G_G,G_G,G_G,G_G,G_G,G_A,G_A,G_A,G_G,G_G,G_A,G_A,G_A,G_A,G_A,G_G,G_G,G_G,G_A,G_G,G_A,G_G,G_G,G_G,G_A,G_G,G_A,A_A,G_G,G_G,G_A,G_G,G_A,G_G,G_A,G_G,G_G,G_G,G_A,G_A,G_A,G_A,G_A,G_G,G_G
7486_3503	C_T,C_T,C_T,C_C,C_T,C_C,T_T,T_T,C_C,C_C,T_T,C_C,C_C,T_T,c_c,C_C,C_T,T_T,C_T,C_T,C_C,T_T,C_C,C_C,T_T,C_T,t_t,T_T,C_C,T_T,c_t,T_T,c_t,c_c,T_T,C_T,T_T,T_T,c_t,C_C,T_T,C_C,T_T,C_C,C_T,C_T,T_T,c_c,t_t,C_T,c_c,C_C,C_T,t_t,C_C,C_C,T_T,T_T,C_C,t_t,C_T,C_T,T_T,T_T,T_T,C_T,T_T,T_T,C_T,T_T,T_T,C_C,C_T,c_t,T_T,T_T,C_T,C_C,-,C_T,c_t,C_T,C_T,c_c,T_T,T_T,T_T,T_T,C_T,C_T,C_T,C_T,C_T,T_T,T_T,T_T
1500_74821	C_T,T_T,T_T,C_T,T_T,T_T,c_c,C_T,c_c,C_T,T_T,T_T,c_t,C_C,c_t,C_T,C_C,C_T,C_T,C_T,c_t,t_t,C_T,C_C,C_T,C_T,c_t,c_t,C_C,C_C,c_t,C_C,C_C,T_T,C_C,C_C,C_T,C_T,T_T,c_c,C_C,C_T,C_C,T_T,C_T,T_T,C_T,C_T,C_C,T_T,T_T,C_C,c_c,c_c,C_T,c_c,C_T,C_T,T_T,C_T,C_T,T_T,C_T,C_T,C_T,T_T,C_C,T_T,C_T,C_T,C_C,c_c,T_T,C_C,c_c,C_T,C_C,C_T,C_T,C_C,C_T,c_c,C_T,C_T,C_T,C_C,C_T,C_T,C_T,C_C,C_T,C_C,C_T,C_T,C_C,c_t
5412_5660	T_T,T_T,T_T,T_T,T_C,T_C,C_C,T_C,C_C,T_T,T_C,C_C,T_C,C_C,T_C,T_C,T_C,C_C,T_C,T_T,T_C,T_C,C_C,C_C,C_C,C_C,T_C,T_T,T_T,T_C,T_C,T_C,T_C,C_C,T_C,T_C,T_C,T_T,T_C,T_T,T_C,C_C,T_C,C_C,T_T,T_T,T_C,T_C,T_C,T_C,T_C,C_C,T_T,T_T,C_C,C_C,C_C,T_C,T_T,T_C,T_T,T_C,T_C,T_T,T_C,T_T,T_C,T_C,T_C,T_C,T_C,T_C,T_C,T_C,T_C,T_C,T_T,T_C,T_C,T_C,T_T,T_C,T_T,T_C,C_C,T_T,T_T,T_C,T_C,T_T,T_T,T_C,T_C,T_C,T_T,C_C
47040_856	c_c,T_T,t_c,t_t,T_C,C_C,C_C,T_C,C_C,T_T,T_C,c_c,T_C,C_C,T_C,t_c,T_C,C_C,T_C,T_T,t_t,C_C,C_C,C_C,C_C,C_C,c_c,T_T,T_C,t_t,T_C,T_C,T_C,C_C,C_C,T_C,c_c,T_T,C_C,T_T,T_C,C_C,t_c,C_C,T_C,-,T_C,T_C,C_C,T_C,T_C,c_c,T_T,T_T,C_C,C_C,C_C,c_c,T_T,t_c,t_t,T_C,T_C,T_T,C_C,C_C,T_C,t_c,T_C,C_C,T_C,t_c,T_C,c_c,T_C,T_C,T_T,C_C,C_C,t_c,t_t,T_C,T_T,c_c,C_C,T_T,C_C,C_C,T_C,T_T,T_T,C_C,c_c,c_c,T_T,C_C
52563_936	T_C,T_T,T_C,C_C,c_c,T_T,T_T,T_T,T_C,C_C,T_T,T_C,C_C,T_C,c_c,C_C,C_C,T_T,t_c,-,T_T,T_T,T_C,c_c,T_C,T_T,T_C,T_C,T_C,T_T,T_C,C_C,T_T,T_C,T_T,C_C,T_C,T_T,C_C,T_T,C_C,T_C,T_C,C_C,T_T,C_C,C_C,T_C,T_C,T_T,C_C,T_T,T_T,T_C,T_T,T_C,T_C,T_C,C_C,T_T,T_C,T_C,T_T,T_C,t_c,T_C,T_C,T_C,T_C,T_C,T_C,T_C,-,T_C,T_T,T_C,C_C,T_T,T_C,T_T,T_T,T_C,C_C,T_C,C_C,T_C,C_C,T_C,C_C,C_C,T_C,T_C,T_T,t_t,T_C,C_C
2999_18970	T_A,A_A,A_A,T_A,A_A,T_A,T_T,T_A,T_T,T_A,A_A,A_A,T_A,T_T,T_A,T_A,T_T,T_A,T_A,T_A,T_A,A_A,T_A,T_A,T_A,T_A,T_A,T_A,T_T,T_T,T_A,T_T,T_T,T_A,T_T,T_T,T_A,T_A,A_A,T_T,T_T,T_A,T_A,A_A,T_A,A_A,T_A,T_A,T_T,A_A,A_A,T_T,T_T,T_A,T_A,T_T,T_A,T_A,A_A,T_A,T_A,A_A,T_A,T_A,T_A,A_A,T_T,A_A,T_A,T_A,T_T,T_T,A_A,T_T,T_T,T_A,T_T,T_A,T_A,T_T,T_A,T_T,T_A,T_A,T_A,T_T,A_A,T_A,T_A,T_T,T_A,T_T,T_A,T_A,T_T,T_A
32473_241	C_C,T_C,C_C,T_C,T_C,T_C,C_C,T_T,C_C,T_T,T_C,T_T,T_C,T_C,C_C,T_C,C_C,T_C,T_C,C_C,T_C,T_C,T_C,C_C,C_C,T_T,C_C,T_C,C_C,T_C,C_C,C_C,T_C,T_C,C_C,C_C,C_C,T_C,C_C,C_C,T_C,C_C,T_C,T_C,T_T,C_C,C_C,T_C,T_T,T_C,T_T,C_C,C_C,C_C,C_C,T_T,T_C,C_C,C_C,C_C,T_C,C_C,C_C,t_c,T_C,T_T,C_C,T_C,C_C,T_C,C_C,C_C,T_C,C_C,C_C,T_C,C_C,C_C,C_C,C_C,C_C,T_C,C_C,C_C,C_C,C_C,T_T,t_c,T_C,T_C,T_T,C_C,T_C,T_C,T_T,C_C
1907_71252	T_T,C_C,C_T,C_C,t_t,C_C,T_T,c_t,C_T,T_T,c_c,c_c,C_T,C_T,T_T,t_t,C_T,T_T,C_T,C_C,C_T,c_t,C_T,C_C,T_T,c_c,c_c,T_T,t_t,c_c,C_T,t_t,T_T,c_c,C_T,T_T,T_T,C_T,C_T,C_T,C_T,C_C,C_C,C_T,T_T,C_T,C_T,t_t,c_t,C_C,C_C,C_T,T_T,C_T,C_C,C_C,C_C,T_T,c_c,t_t,c_t,C_T,t_t,T_T,C_T,C_T,C_T,C_C,C_T,t_t,C_T,t_t,C_C,C_T,C_C,C_T,t_t,T_T,T_T,C_T,t_t,T_T,t_t,C_T,C_T,T_T,c_c,C_T,C_T,T_T,C_T,t_t,T_T,c_t,C_T,C_T
44457_709	T_A,T_A,T_A,T_T,T_A,T_A,T_A,T_T,A_A,T_A,T_T,T_A,A_A,T_A,T_A,T_A,T_A,T_T,T_T,A_A,A_A,T_A,T_A,T_A,T_T,T_T,T_A,T_A,T_A,T_T,T_T,T_A,A_A,T_A,T_T,T_T,T_T,T_A,T_A,T_A,T_T,T_T,T_T,A_A,T_A,T_A,T_T,A_A,T_A,T_T,T_A,T_A,T_A,T_A,T_A,T_A,T_T,T_T,T_A,A_A,T_T,T_A,T_T,T_T,T_A,T_A,T_A,T_A,T_A,T_T,T_T,T_T,A_A,T_T,T_T,T_A,T_A,A_A,T_T,T_T,T_A,A_A,T_A,T_T,T_T,T_T,T_A,T_A,T_A,T_A,A_A,T_T,T_A,T_A,T_A,T_A
6727_4005	C_T,C_C,C_C,C_C,C_C,C_C,C_T,C_T,T_T,C_C,C_T,T_T,c_c,t_t,C_T,C_T,C_T,C_T,c_t,C_T,C_T,C_T,-,C_T,C_T,T_T,t_t,T_T,C_T,T_T,T_T,T_T,C_C,C_T,C_T,C_T,C_T,c_t,t_t,T_T,T_T,T_T,t_t,t_t,T_T,c_c,c_t,T_T,t_t,T_T,C_T,T_T,C_C,C_T,T_T,T_T,T_T,C_C,C_T,T_T,C_C,C_T,T_T,c_c,T_T,T_T,-,T_T,T_T,C_T,C_C,t_t,T_T,C_C,C_T,T_T,C_C,C_T,C_T,C_C,C_C,C_T,c_c,c_t,T_T,c_c,C_T,T_T,C_T,C_C,C_T,C_T,C_C,C_T,C_T,C_T
26547_1998	G_G,G_G,G_G,g_g,G_G,G_G,G_G,G_G,A_A,G_G,G_G,g_g,G_A,G_G,G_A,G_G,G_G,G_A,G_G,G_A,G_G,G_G,a_a,G_G,g_g,G_G,g_g,G_A,G_A,g_g,G_G,A_A,a_a,G_G,G_G,g_g,g_g,G_G,g_g,g_g,G_G,g_g,G_G,g_g,a_a,G_G,G_G,G_G,g_a,G_G,G_G,g_g,G_G,g_g,G_A,G_G,a_a,g_g,G_A,g_g,G_G,G_G,G_G,g_g,g_a,g_g,G_G,G_G,G_G,G_A,g_g,G_G,G_A,G_G,G_G,G_G,G_A,G_G,a_a,g_g,G_G,G_G,G_A,G_G,G_G,G_G,G_G,G_A,G_G,G_G,G_G,g_g,g_g,G_G,G_A,G_A
616_88653	c_c,G_C,G_G,G_G,G_G,G_C,G_C,C_C,g_g,G_G,G_G,G_C,G_G,G_G,C_C,G_C,G_G,G_C,C_C,G_G,G_G,G_C,C_C,G_G,G_G,G_C,G_G,g_g,G_G,G_C,G_C,G_G,C_C,G_C,C_C,G_C,G_C,G_C,G_G,g_g,G_C,G_C,G_C,c_c,G_C,G_C,G_G,G_G,C_C,G_C,G_G,C_C,G_G,G_G,G_C,G_G,c_c,G_C,G_C,g_g,G_C,G_G,G_C,G_G,G_G,g_c,G_G,G_G,G_C,G_G,G_G,G_C,G_C,G_G,G_C,G_G,G_C,G_G,G_G,G_G,G_C,G_G,G_C,G_C,G_G,G_C,G_C,G_G,G_G,G_G,G_C,G_G,G_C,G_C,G_C,G_G
10948_2872	T_C,T_T,T_T,C_C,T_C,C_C,C_C,T_C,T_T,t_t,T_C,c_c,t_t,c_c,T_T,T_T,T_C,C_C,T_C,T_T,T_T,T_T,t_t,T_T,T_C,C_C,t_t,T_T,T_T,T_C,t_t,T_T,T_T,T_C,T_T,T_C,T_T,t_c,t_t,C_C,t_t,T_C,T_T,T_C,T_T,T_T,T_C,t_t,t_t,T_T,C_C,T_T,T_T,T_T,C_C,T_C,T_C,C_C,t_t,T_C,C_C,t_t,T_C,T_T,T_C,C_C,T_C,T_T,T_C,T_T,T_T,t_t,t_t,t_t,T_C,T_T,T_C,C_C,T_T,T_T,T_T,T_T,T_T,T_C,T_T,T_C,T_C,T_C,T_C,T_C,T_T,T_T,T_C,C_C,T_T,T_C
9011_12810	G_A,A_A,g_a,G_A,G_G,G_A,G_A,G_A,G_A,G_G,G_A,G_A,G_A,A_A,G_G,G_G,g_g,G_A,a_a,G_G,A_A,G_A,G_G,G_A,G_A,G_A,G_G,G_A,G_A,A_A,G_A,G_G,g_a,G_G,A_A,G_G,G_A,a_a,G_A,A_A,G_G,G_A,A_A,G_G,A_A,G_G,G_A,G_A,G_G,G_A,G_A,G_G,G_A,g_g,A_A,G_A,g_g,G_A,G_G,G_A,G_A,G_A,A_A,G_A,G_A,G_A,g_g,G_A,G_A,G_A,G_A,A_A,G_A,g_g,G_A,G_A,G_G,G_G,G_G,G_A,G_G,G_G,G_G,G_A,g_g,G_G,g_g,G_A,G_G,G_G,g_g,G_A,G_A,A_A,G_G,G_A
2328_37895	G_A,G_A,G_G,G_A,G_G,G_A,G_A,G_A,G_A,G_A,G_A,G_G,G_A,g_g,g_g,G_G,g_g,G_G,G_G,G_G,g_a,G_A,G_A,A_A,g_g,g_g,A_A,G_G,G_A,A_A,G_A,G_A,G_G,G_G,a_a,g_a,A_A,G_A,a_a,g_g,a_a,g_a,G_A,g_a,G_A,G_G,A_A,G_A,G_G,g_g,G_A,G_G,G_G,A_A,G_A,G_G,A_A,G_G,G_A,g_g,G_A,G_A,G_G,G_A,A_A,G_A,G_A,G_A,G_G,G_G,G_A,a_a,A_A,G_A,G_G,G_G,a_a,G_A,G_A,g_g,G_A,A_A,a_a,G_G,G_A,G_G,G_A,G_G,A_A,G_A,G_A,a_a,G_A,G_G,G_A,G_G
66571_158	G_A,G_G,G_A,G_G,G_A,G_A,G_G,G_G,G_A,G_A,G_G,G_A,G_G,G_G,G_G,A_A,G_A,g_a,G_A,G_A,G_G,G_G,G_G,G_G,G_A,G_A,G_G,G_A,G_G,G_A,G_A,G_A,G_G,G_G,G_G,G_A,G_A,G_G,G_A,G_G,G_G,G_A,G_A,G_G,G_A,G_A,G_G,G_G,A_A,G_G,G_A,G_A,G_G,A_A,G_G,G_A,G_G,G_G,g_a,G_G,G_A,G_A,G_G,G_A,G_G,A_A,A_A,G_G,A_A,G_A,g_a,G_G,G_A,A_A,G_A,G_A,G_A,G_A,A_A,G_A,G_A,A_A,G_G,G_G,G_G,G_G,A_A,G_G,G_G,G_A,G_G,G_G,G_G,G_A,G_A,G_A
39991_542	g_g,G_C,G_G,g_c,g_g,G_G,G_C,G_C,G_G,C_C,G_C,G_G,G_C,c_c,G_G,G_G,G_C,G_G,G_C,C_C,G_G,G_G,G_C,G_G,G_G,g_g,G_C,G_G,G_C,G_G,G_G,G_G,G_G,G_G,G_C,G_G,G_G,G_C,C_C,G_G,G_C,G_C,G_C,g_g,G_G,G_G,G_G,G_C,G_C,G_C,G_C,G_C,G_C,c_c,G_G,G_G,G_G,G_C,g_g,g_g,G_G,G_C,G_G,g_g,G_C,G_G,G_G,G_C,G_G,G_G,G_C,G_G,C_C,G_C,c_c,C_C,G_G,G_G,g_g,G_C,G_G,C_C,G_G,G_C,G_C,g_c,c_c,c_c,G_C,C_C,G_G,G_G,G_G,G_G,G_G,G_C
9310_3114	a_a,G_A,a_a,A_A,G_G,A_A,g_g,G_G,A_A,g_g,G_G,G_A,G_A,G_A,A_A,G_A,G_G,A_A,G_G,A_A,A_A,G_A,G_G,g_g,G_A,g_a,G_A,g_g,g_a,G_A,G_G,G_G,G_G,G_G,G_A,G_A,a_a,G_G,a_a,A_A,g_g,G_G,G_G,G_A,G_A,a_a,a_a,G_G,G_G,g_a,G_A,G_G,a_a,a_a,G_A,A_A,G_G,g_g,G_G,G_A,G_A,G_G,g_g,G_A,G_G,G_A,G_A,g_g,g_g,A_A,G_G,G_A,G_G,G_G,G_G,a_a,A_A,G_A,A_A,G_A,G_G,G_G,G_G,G_G,G_G,A_A,G_G,A_A,g_g,A_A,G_A,G_A,G_A,G_G,A_A,G_G
10082_8090	C_G,g_g,G_G,g_g,C_G,G_G,C_G,G_G,G_G,C_C,C_G,G_G,C_C,C_G,C_G,G_G,C_G,G_G,C_G,C_G,g_g,C_G,C_G,C_G,g_g,G_G,C_G,C_G,G_G,G_G,G_G,C_G,C_G,G_G,C_G,G_G,G_G,c_g,C_C,c_c,C_G,C_C,C_G,C_C,C_G,C_G,G_G,C_G,C_G,G_G,C_G,G_G,G_G,C_G,G_G,G_G,C_G,G_G,c_c,C_C,C_C,G_G,C_C,C_C,C_G,g_g,G_G,C_G,C_G,G_G,G_G,G_G,C_G,G_G,G_G,g_g,G_G,G_G,C_G,C_C,C_C,G_G,C_C,G_G,G_G,G_G,C_C,C_G,C_C,C_G,C_G,G_G,C_G,C_G,G_G,C_G
131570_237	T_T,T_T,T_C,T_T,T_C,T_T,T_C,T_C,T_T,T_T,T_C,T_C,T_C,T_C,T_C,T_C,T_T,T_C,T_T,T_C,T_T,T_T,C_C,T_T,T_T,T_C,T_T,T_T,T_T,T_T,T_T,T_T,T_C,C_C,T_C,T_C,T_T,T_T,T_T,T_C,T_T,T_C,T_C,C_C,T_C,T_C,T_T,T_T,T_C,T_C,T_T,C_C,T_C,T_T,T_C,T_C,T_T,T_C,T_T,C_C,T_C,T_C,T_C,T_T,T_T,T_T,T_C,T_T,C_C,T_T,T_T,T_T,T_T,T_C,T_T,T_T,T_T,T_T,T_T,T_T,T_C,T_T,T_T,T_C,T_C,T_C,T_C,T_T,T_T,T_T,T_T,T_T,T_T,T_C,T_T,T_C
23391_2309	G_G,G_A,G_G,G_G,G_A,a_a,g_g,G_A,A_A,g_g,G_A,G_A,G_A,A_A,A_A,g_a,a_a,a_a,A_A,G_A,a_a,G_A,g_g,A_A,g_g,A_A,G_A,G_A,G_G,A_A,G_A,G_A,g_a,G_A,A_A,G_A,G_G,g_g,A_A,G_A,G_A,G_A,A_A,G_A,a_a,G_A,G_A,G_G,a_a,G_A,G_A,G_A,G_A,G_A,A_A,g_a,A_A,G_G,a_a,G_A,g_g,A_A,A_A,G_A,A_A,G_A,A_A,A_A,g_a,G_A,g_g,A_A,G_A,A_A,A_A,G_A,a_a,A_A,A_A,G_A,g_g,A_A,A_A,a_a,G_G,a_a,-,A_A,A_A,G_A,G_A,A_A,a_a,G_A,A_A,A_A
17681_2088	G_G,G_T,G_T,T_T,G_G,T_T,G_G,G_T,G_T,T_T,G_T,T_T,T_T,G_T,G_T,G_T,T_T,T_T,T_T,G_G,G_T,G_G,G_T,G_G,G_T,G_T,G_T,G_T,T_T,T_T,G_T,G_G,G_T,G_T,T_T,T_T,T_T,G_T,G_T,G_T,G_T,G_T,G_T,G_T,T_T,G_T,G_T,G_T,T_T,T_T,G_T,T_T,G_T,G_T,G_T,G_T,T_T,G_G,G_T,T_T,G_G,T_T,G_T,T_T,G_T,G_T,T_T,T_T,G_T,G_T,G_G,G_T,G_G,G_G,G_G,G_T,T_T,T_T,G_G,G_G,T_T,G_T,G_T,G_T,G_G,G_T,T_T,G_T,T_T,G_T,G_T,T_T,T_T,G_T,G_G,T_T
1049_17309	G_G,A_G,G_G,a_a,A_G,A_G,G_G,G_G,A_G,A_G,A_G,A_G,G_G,g_g,A_A,G_G,G_G,g_g,A_G,G_G,A_G,A_A,G_G,G_G,a_g,A_A,A_G,A_G,A_G,A_G,A_A,G_G,g_g,a_g,A_G,A_G,A_G,G_G,A_A,A_A,A_A,A_A,g_g,A_G,A_G,A_A,G_G,G_G,G_G,g_g,A_A,g_g,A_G,A_G,A_G,A_G,A_A,g_g,a_g,A_G,A_G,A_G,A_A,A_G,A_G,G_G,A_A,g_g,A_G,A_A,A_A,A_G,A_A,A_G,a_a,G_G,a_a,A_A,A_G,A_G,A_G,A_G,A_G,a_a,A_A,A_G,G_G,A_G,A_G,A_A,G_G,G_G,A_A,A_A,A_G,a_a
562201_522	AAATG_AAATGAATG,AAATG_AAATGAATG,AAATG_AAATGAATG,AAATGAATG_AAATGAATG,AAATG_AAATGAATG,AAATG_AAATGAATG,AAATG_AAATGAATG,AAATGAATG_AAATGAATG,AAATG_AAATGAATG,AAATG_AAATGAATG,AAATGAATG_AAATGAATG,AAATG_AAATGAATG,AAATG_AAATG,AAATG_AAATGAATG,AAATG_AAATGAATG,AAATG_AAATGAATG,AAATG_AAATGAATG,AAATGAATG_AAATGAATG,AAATGAATG_AAATGAATG,AAATG_AAATG,AAATG_AAATGAATG,AAATG_AAATGAATG,AAATG_AAATGAATG,AAATG_AAATGAATG,AAA…
6016_16778	T_G,T_T,T_G,T_T,T_G,T_G,T_T,t_t,T_G,T_T,T_T,-,T_T,T_T,T_T,G_G,t_t,t_g,T_G,T_G,T_T,T_T,T_T,T_G,T_G,T_G,T_T,t_g,T_T,T_G,T_G,T_G,T_T,T_T,T_T,T_G,t_t,T_T,T_G,T_T,T_T,T_T,T_G,T_T,t_t,G_G,T_T,T_T,G_G,T_T,T_G,T_G,T_T,G_G,T_T,T_G,T_T,T_T,T_G,T_T,T_G,T_G,T_T,T_G,T_T,G_G,T_G,T_T,G_G,T_G,T_G,T_T,T_G,T_G,T_G,T_G,T_G,T_G,G_G,T_G,t_g,G_G,T_T,T_T,T_T,T_T,G_G,T_T,T_T,T_T,T_T,T_T,T_T,T_G,t_g,T_G
8910_12115	T_C,C_C,t_t,T_T,T_C,T_C,T_C,T_T,T_T,T_C,T_C,T_C,T_T,T_T,T_T,T_C,T_C,C_C,T_T,T_T,T_T,C_C,T_C,T_C,T_C,T_C,T_C,T_T,C_C,T_C,C_C,T_T,c_c,C_C,T_C,T_T,T_T,T_T,T_T,T_C,t_t,T_T,T_T,T_C,C_C,C_C,T_C,T_C,T_T,T_T,T_T,t_t,T_T,T_C,T_C,T_T,T_C,T_C,T_T,C_C,T_C,T_T,T_T,T_T,T_T,T_C,T_C,T_C,C_C,T_T,T_C,T_T,T_T,T_C,T_T,T_T,T_T,T_T,T_T,T_C,T_C,T_T,T_C,T_T,T_T,T_C,T_T,T_C,T_T,T_T,T_T,T_T,C_C,T_T,T_C,T_T
2302_44030	A_T,A_A,A_T,A_T,A_A,t_t,A_A,A_A,A_T,A_T,A_A,T_T,A_T,A_A,A_A,a_a,A_T,A_T,A_A,a_t,A_T,a_a,A_T,A_T,a_a,A_T,A_T,a_a,A_T,T_T,A_T,a_a,A_A,A_T,A_A,t_t,A_A,A_T,A_T,A_T,A_A,A_A,A_A,A_T,A_T,a_t,A_A,A_A,A_T,A_A,A_A,A_T,A_T,a_t,A_T,T_T,A_T,T_T,A_A,T_T,T_T,a_a,T_T,A_A,A_A,A_T,A_T,A_A,A_T,a_a,A_T,A_A,A_A,A_T,T_T,A_A,a_t,A_T,A_A,A_T,A_A,T_T,A_A,A_T,A_A,A_A,A_A,a_t,A_T,T_T,A_T,T_T,t_t,T_T,A_T,a_t
41301_734	G_T,G_T,G_T,G_T,T_T,G_T,G_G,G_T,G_T,T_T,G_T,G_T,G_T,G_T,T_T,G_G,G_T,G_T,T_T,T_T,G_T,G_G,T_T,T_T,T_T,T_T,G_T,G_T,G_T,G_T,G_T,G_T,G_T,G_T,G_T,T_T,G_T,G_T,T_T,T_T,G_T,T_T,T_T,G_T,G_T,G_T,T_T,G_T,T_T,G_T,T_T,T_T,G_T,G_T,T_T,G_G,G_T,G_T,G_G,T_T,G_T,T_T,T_T,G_G,G_T,G_T,T_T,G_T,G_T,G_G,G_G,G_T,T_T,G_G,T_T,T_T,G_T,T_T,G_G,G_T,G_T,G_T,T_T,G_T,G_T,T_T,T_T,T_T,T_T,T_T,G_T,T_T,T_T,G_T,G_G,T_T
37117_714	T_A,A_A,A_A,T_A,T_A,A_A,T_A,A_A,A_A,T_T,T_A,A_A,T_T,T_A,T_A,A_A,T_A,T_A,T_A,T_A,A_A,T_A,T_A,T_A,T_A,A_A,T_A,A_A,A_A,A_A,A_A,T_A,T_A,A_A,T_A,A_A,A_A,T_A,T_T,T_T,T_A,T_A,T_A,T_T,T_A,T_A,A_A,T_A,A_A,A_A,T_A,A_A,A_A,T_A,A_A,A_A,T_A,T_A,T_A,T_T,T_T,A_A,T_T,T_T,T_A,T_A,A_A,T_A,T_A,A_A,T_A,A_A,T_T,A_A,A_A,T_A,A_A,A_A,T_A,T_A,T_A,A_A,T_A,T_A,A_A,A_A,T_T,T_A,T_T,T_A,T_A,A_A,T_A,T_A,A_A,T_A
22555_278	A_A,A_A,T_A,A_A,A_A,A_A,a_a,a_a,A_A,A_A,T_A,a_a,A_A,T_A,T_A,A_A,T_A,A_A,A_A,T_A,a_a,T_A,a_a,T_A,a_a,T_A,A_A,T_A,T_A,A_A,a_a,A_A,T_A,A_A,T_T,a_a,T_T,A_A,a_a,A_A,T_A,A_A,T_A,T_T,t_t,a_a,T_T,A_A,A_A,T_A,A_A,A_A,T_T,a_a,t_a,a_a,A_A,t_t,T_A,T_A,A_A,T_A,T_A,A_A,A_A,a_a,A_A,T_A,T_T,A_A,a_a,T_A,A_A,T_T,A_A,T_A,T_A,T_A,A_A,a_a,A_A,t_t,t_t,t_t,T_A,T_A,t_a,T_A,T_A,A_A,t_t,a_a,A_A,T_A,T_A,A_A
2077_26016	A_T,A_T,A_A,A_A,A_A,A_T,A_T,T_T,A_A,A_T,A_A,A_T,A_A,A_A,A_T,a_t,a_a,a_t,T_T,A_A,A_A,a_t,T_T,a_t,A_A,a_a,A_A,A_T,A_T,A_T,A_T,A_A,T_T,A_A,T_T,A_T,A_T,A_T,a_a,A_T,T_T,A_T,A_T,A_T,A_T,A_T,a_t,A_A,T_T,A_T,A_A,A_T,a_a,A_A,A_T,a_t,t_t,A_T,A_T,A_A,A_T,A_A,A_T,A_A,A_A,A_T,A_A,A_A,A_T,A_A,A_A,A_T,a_a,A_A,A_T,A_A,A_T,A_A,A_A,A_A,A_T,A_A,A_T,t_t,A_A,A_T,A_T,A_A,A_A,A_A,A_T,A_A,A_T,A_T,A_T,A_A
7360_11380	c_g,C_G,C_G,c_c,C_G,G_G,C_C,C_C,C_C,C_G,C_C,C_G,C_C,C_C,c_c,C_G,c_g,g_g,C_C,C_C,C_G,C_C,C_C,C_G,C_C,g_g,c_c,C_G,C_G,C_G,C_C,G_G,C_G,C_C,C_C,G_G,C_G,C_C,C_C,C_G,G_G,C_G,G_G,G_G,c_c,C_C,C_C,G_G,C_C,C_G,C_C,C_C,G_G,C_C,C_C,g_g,G_G,C_G,C_C,C_G,C_C,C_C,C_G,C_G,C_G,C_G,C_G,C_C,C_C,C_C,C_G,C_C,C_G,C_C,C_G,g_g,c_c,C_C,C_G,C_C,C_C,-,C_G,c_c,C_G,G_G,C_G,C_C,C_G,C_G,c_c,C_G,C_C,C_G,c_g,g_g
3504_28765	TAGGAATCA_TTCA,TAGGAATCA_TTCA,TAGGAATCA_TTCA,TAGGAATCA_TTCA,TAGGAATCA_TAGGAATCA,TTCA_TTCA,TAGGAATCA_TTCA,TAGGAATCA_TAGGAATCA,TAGGAATCA_TTCA,TTCA_TTCA,TAGGAATCA_TAGGAATCA,TAGGAATCA_TTCA,TAGGAATCA_TAGGAATCA,TAGGAATCA_TTCA,TAGGAATCA_TAGGAATCA,TAGGAATCA_TAGGAATCA,TAGGAATCA_TTCA,TAGGAATCA_TTCA,TAGGAATCA_TTCA,TAGGAATCA_TAGGAATCA,TTCA_TTCA,TAGGAATCA_TTCA,TAGGAATCA_TAGGAATCA,TAGGAATCA_TTCA,TAGGAATCA_TTCA…
18384_2219	A_A,c_a,C_A,A_A,C_C,C_C,C_C,C_A,C_A,C_C,C_A,C_C,C_C,C_C,C_C,C_C,C_A,C_A,C_C,C_A,C_C,c_a,C_C,C_C,C_A,C_C,C_A,c_c,C_C,C_C,C_C,C_A,C_C,C_A,C_C,C_A,C_A,C_A,C_C,C_C,C_C,C_C,C_A,c_c,C_A,C_C,C_A,C_C,C_C,C_A,A_A,C_C,C_C,C_C,c_a,C_C,C_C,C_A,C_C,c_c,c_c,C_C,C_A,C_A,-,C_A,C_C,C_A,C_A,c_c,C_C,C_A,C_A,C_C,C_A,C_C,C_A,C_C,C_C,C_C,C_A,C_A,C_A,C_C,C_C,C_C,C_C,C_C,C_A,C_C,A_A,C_C,C_A,C_A,C_C,C_C
121_240694	T_T,C_C,T_C,C_C,T_T,C_C,T_T,T_T,T_C,T_T,C_C,T_C,T_C,T_C,T_T,T_T,T_C,T_T,T_C,T_C,T_T,T_C,T_T,C_C,T_T,T_C,T_C,T_T,T_T,T_C,T_C,T_T,T_T,T_T,T_C,T_T,T_T,T_C,T_C,T_C,T_C,C_C,T_C,T_C,T_T,T_C,T_T,T_T,T_T,T_C,C_C,T_C,T_T,T_C,T_C,C_C,T_C,T_T,T_T,T_T,T_C,T_C,T_T,T_T,T_C,T_C,T_T,T_T,T_C,T_T,T_C,T_T,T_T,T_C,C_C,T_T,T_T,T_T,T_T,T_C,T_T,T_T,T_T,T_C,T_T,T_T,T_C,T_C,T_T,T_T,T_T,T_T,T_T,T_C,T_T,T_C
225_324740	C_A,A_A,C_C,C_A,C_A,C_A,C_A,C_C,C_A,A_A,C_A,c_a,A_A,C_A,A_A,C_A,A_A,C_A,C_A,A_A,C_C,A_A,A_A,A_A,A_A,C_A,C_C,a_a,A_A,A_A,A_A,A_A,A_A,A_A,C_A,A_A,A_A,A_A,A_A,C_C,C_A,A_A,A_A,c_a,A_A,C_C,C_A,A_A,A_A,A_A,A_A,C_A,C_A,A_A,A_A,C_A,C_A,A_A,C_A,a_a,C_C,A_A,A_A,A_A,C_A,A_A,C_A,C_A,A_A,A_A,C_A,C_A,C_A,C_C,A_A,C_A,A_A,C_A,C_A,A_A,C_A,C_A,A_A,c_a,C_C,C_A,A_A,A_A,C_A,A_A,C_A,A_A,C_A,A_A,C_A,A_A
7_175570	A_A,a_a,G_G,A_A,A_A,G_G,A_G,A_A,A_A,A_A,G_G,G_G,A_G,a_a,A_A,a_a,A_A,A_A,A_A,A_A,A_G,A_A,A_G,A_G,A_G,A_A,a_g,A_A,A_A,A_A,A_G,A_G,g_g,A_G,A_A,A_G,G_G,A_A,G_G,G_G,A_G,G_G,a_g,a_a,A_G,A_G,G_G,A_G,a_g,G_G,A_A,A_G,A_G,A_A,A_G,G_G,A_A,A_A,A_G,A_A,A_G,A_G,G_G,G_G,G_G,A_A,G_G,A_A,A_G,A_G,G_G,A_A,G_G,A_G,G_G,a_a,A_G,A_A,A_G,A_A,A_G,G_G,A_G,A_G,G_G,A_G,A_A,A_G,A_G,A_G,A_A,a_a,A_A,A_A,G_G,A_A
6447_17923	c_c,C_T,c_c,C_C,C_T,C_C,C_T,C_T,C_C,C_C,C_C,C_C,C_C,C_T,C_T,c_t,C_C,C_T,c_c,C_C,c_c,C_C,C_T,C_T,C_T,c_c,C_C,C_T,C_T,c_c,C_C,C_C,C_T,C_C,T_T,C_C,C_C,C_C,C_C,C_C,C_T,C_C,C_C,C_C,C_C,C_C,C_C,C_T,C_C,C_T,C_T,C_C,C_C,C_C,C_T,C_C,C_C,C_C,C_T,C_C,c_c,C_T,C_C,T_T,C_C,C_C,C_T,t_t,C_C,T_T,C_C,C_C,C_C,C_T,C_C,C_C,C_C,C_C,C_T,C_C,C_T,C_C,T_T,C_T,C_C,C_T,C_C,C_T,C_C,c_c,C_C,C_C,C_C,C_C,C_T,C_C
8059_4550	T_A,T_A,T_A,T_A,T_A,T_T,T_A,T_A,T_A,T_A,T_A,T_T,T_A,T_A,T_A,A_A,T_A,T_T,A_A,T_A,T_T,A_A,T_T,T_T,T_T,T_A,T_A,T_A,T_T,T_T,T_A,T_A,T_A,T_A,T_T,T_T,A_A,T_A,T_A,T_A,T_A,A_A,A_A,T_A,T_T,T_A,A_A,T_A,T_A,T_A,T_A,T_A,T_A,T_A,T_T,T_T,T_A,T_T,T_A,T_T,T_T,T_A,T_A,T_T,T_A,T_A,T_T,T_A,T_T,T_T,T_A,A_A,A_A,T_T,T_T,A_A,T_A,T_A,T_A,T_A,T_A,T_T,T_T,T_T,A_A,T_A,A_A,T_T,T_A,T_T,T_A,T_T,T_A,T_T,T_T,T_A
781_107784	A_A,A_A,A_A,A_A,a_a,A_A,A_G,A_A,A_A,A_A,a_a,A_A,A_G,A_A,A_A,a_a,A_A,A_A,A_G,a_a,A_A,A_A,A_G,A_A,A_G,-,A_G,A_A,A_G,A_G,A_A,A_A,A_G,A_G,A_G,A_G,A_G,A_A,G_G,A_G,A_A,A_A,A_G,A_A,A_A,A_G,a_a,A_A,A_A,A_A,A_A,A_A,A_G,a_a,A_G,A_A,A_G,A_G,A_A,a_a,A_A,A_G,G_G,A_A,A_G,A_A,A_G,g_g,A_G,A_A,A_A,a_a,a_a,a_a,A_G,G_G,A_A,A_G,a_a,A_A,A_A,A_A,A_G,A_G,A_A,G_G,a_g,a_a,A_G,G_G,A_A,A_G,A_G,A_G,A_A,a_g
546069_11214	t_t,T_T,T_T,t_c,T_C,T_T,T_C,T_C,T_C,T_C,T_T,T_C,c_c,C_C,T_C,T_T,T_T,T_C,T_C,t_t,C_C,T_T,T_C,C_C,T_C,C_C,T_T,C_C,T_T,t_c,T_C,t_c,c_c,t_t,T_C,C_C,T_T,T_C,T_T,C_C,T_C,T_C,T_C,T_T,T_C,c_c,T_T,C_C,T_C,T_C,T_C,C_C,T_C,T_C,T_T,T_T,C_C,T_C,C_C,t_t,c_c,T_T,T_C,C_C,C_C,T_C,C_C,T_C,T_C,T_C,T_C,T_T,c_c,T_C,c_c,c_c,T_C,C_C,T_C,C_C,T_C,T_T,T_T,C_C,T_T,T_C,T_C,T_C,t_t,c_c,c_c,T_C,T_T,T_T,C_C,t_t
26003_2192	G_C,G_G,G_G,G_G,G_G,G_C,C_C,G_C,C_C,G_C,G_G,G_G,G_G,G_G,G_G,G_G,G_C,G_G,G_G,G_C,G_C,G_G,G_G,G_G,G_C,G_C,G_C,G_C,G_C,G_C,G_G,G_G,C_C,G_G,G_G,G_C,G_G,g_c,G_G,G_C,G_C,G_G,G_G,G_G,G_G,G_C,G_G,G_G,G_G,G_G,G_G,G_C,G_C,G_C,G_G,c_c,G_C,G_C,G_G,G_C,g_g,G_G,G_C,G_C,G_G,g_g,G_C,G_G,G_C,G_C,G_G,g_c,G_G,c_c,G_C,G_G,G_C,G_G,G_G,G_G,G_C,G_G,G_G,G_C,G_G,G_C,G_G,G_G,G_G,G_C,G_G,C_C,G_C,G_C,g_g,G_C
1500_63021	t_t,T_T,t_t,T_G,T_T,T_T,T_T,T_T,T_T,T_T,T_T,T_T,t_g,G_G,T_G,T_G,T_G,T_G,t_t,T_T,T_T,T_T,T_G,T_G,T_T,T_T,T_T,T_T,T_G,T_G,T_G,G_G,T_T,T_G,G_G,g_g,t_t,t_t,T_T,T_G,T_G,T_T,t_g,T_T,T_G,t_t,T_G,T_G,G_G,T_T,T_T,T_G,T_G,T_T,T_G,T_G,T_T,T_T,T_T,T_T,T_G,T_T,T_T,T_G,T_G,T_T,T_G,T_T,T_T,T_T,G_G,T_G,T_T,T_T,g_g,T_G,T_G,T_G,T_G,g_g,T_T,g_g,T_G,T_T,T_G,T_G,T_G,T_G,T_G,T_G,T_G,t_t,T_T,T_T,t_g,T_T
21752_2102	C_C,C_C,T_C,C_C,T_C,C_C,T_T,T_T,C_C,C_C,C_C,C_C,t_c,T_C,C_C,T_C,T_T,c_c,T_C,C_C,C_C,C_C,T_C,T_C,C_C,C_C,C_C,C_C,C_C,T_T,c_c,T_C,T_T,C_C,T_C,C_C,C_C,T_C,C_C,C_C,C_C,C_C,C_C,C_C,c_c,C_C,T_C,C_C,C_C,C_C,C_C,t_c,C_C,C_C,C_C,C_C,T_C,C_C,C_C,C_C,C_C,C_C,T_C,T_C,C_C,c_c,T_C,T_C,C_C,C_C,C_C,C_C,T_C,T_C,T_C,C_C,C_C,C_C,C_C,C_C,C_C,T_T,C_C,C_C,T_C,C_C,T_T,T_C,T_T,C_C,T_C,c_c,c_c,t_t,C_C,C_C
3064_43316	g_g,G_A,G_A,G_G,G_G,A_A,G_G,g_g,a_a,G_A,G_A,G_A,G_G,G_A,G_G,G_G,G_A,a_a,a_a,G_A,G_A,G_A,G_A,g_g,a_a,G_A,G_A,A_A,a_a,G_A,g_g,G_G,G_A,a_a,G_A,G_A,A_A,a_a,G_A,A_A,G_G,G_A,G_G,G_G,G_G,G_G,g_g,A_A,G_A,G_A,G_G,g_a,G_A,G_A,G_G,a_a,a_a,G_A,G_A,G_G,A_A,G_A,G_G,a_a,a_a,A_A,G_A,G_A,G_G,A_A,G_G,G_A,A_A,G_A,g_a,a_a,G_A,G_A,G_G,G_G,G_A,G_A,G_G,G_G,A_A,A_A,G_G,A_A,G_G,G_A,G_G,G_A,A_A,G_G,G_A,a_a
9523_5783	A_A,A_A,A_A,A_A,C_C,C_A,C_C,a_a,C_A,C_A,A_A,A_A,C_A,c_a,C_A,C_A,A_A,A_A,A_A,C_A,-,C_A,C_A,C_A,a_a,c_a,C_A,A_A,C_A,C_C,C_C,c_c,C_C,A_A,C_C,C_A,C_A,C_A,A_A,C_A,A_A,C_A,A_A,A_A,c_c,C_A,A_A,C_A,C_C,C_C,A_A,C_A,C_A,C_A,A_A,A_A,A_A,a_a,C_A,C_A,C_A,C_A,C_A,A_A,C_A,c_c,A_A,A_A,C_A,C_A,C_A,a_a,C_A,C_A,C_A,C_A,A_A,C_A,C_C,A_A,C_C,A_A,A_A,C_A,C_C,A_A,A_A,A_A,C_A,c_c,C_A,A_A,C_A,C_A,C_A,C_C
2212_60507	G_A,G_G,G_A,G_G,G_A,A_A,G_G,G_G,G_A,G_A,G_G,g_a,G_G,G_G,G_G,A_A,G_A,G_A,G_A,G_A,G_G,G_G,G_G,G_G,G_A,G_A,g_g,G_A,G_G,G_A,G_A,G_A,G_G,G_G,G_G,G_A,G_A,G_G,G_A,G_G,g_g,G_A,G_A,G_G,G_A,G_A,G_G,G_G,A_A,G_G,G_A,G_G,G_G,A_A,G_G,G_A,G_G,G_G,G_A,G_G,g_a,G_A,G_G,G_A,G_G,A_A,A_A,G_G,A_A,-,G_A,G_G,G_A,a_a,G_A,G_A,G_A,G_A,a_a,G_A,G_A,A_A,G_G,G_G,G_G,G_G,A_A,G_G,G_G,G_A,G_G,G_G,G_G,G_A,G_A,G_A
23849_2077	T_G,G_G,T_T,T_G,T_G,T_G,T_G,t_t,G_G,T_G,T_G,T_T,G_G,t_t,G_G,G_G,G_G,G_G,G_G,T_G,t_t,G_G,G_G,G_G,G_G,T_G,t_g,T_T,T_G,G_G,T_G,T_T,T_G,T_G,G_G,T_G,T_T,T_G,T_G,g_g,T_T,T_G,T_G,G_G,T_T,T_G,G_G,G_G,G_G,t_g,t_g,t_t,G_G,T_G,G_G,T_T,T_G,G_G,G_G,T_G,G_G,G_G,T_G,T_T,G_G,T_T,G_G,T_G,T_G,G_G,G_G,T_G,G_G,G_G,T_G,G_G,G_G,T_T,G_G,T_G,G_G,T_G,T_G,T_T,t_t,G_G,T_G,T_G,G_G,T_T,T_G,G_G,T_T,G_G,T_G,t_g
532024_1475	C_C,A_A,A_C,C_C,a_a,A_C,A_C,A_A,A_C,A_C,a_a,A_A,A_A,A_A,A_C,A_A,A_C,A_C,A_C,A_A,A_A,A_A,A_A,A_A,C_C,A_A,a_c,a_c,A_A,A_A,A_C,A_A,A_A,A_C,A_C,A_A,A_A,a_c,A_C,A_C,A_A,c_c,A_A,A_C,A_C,A_A,A_A,A_A,A_A,A_A,-,A_A,a_c,A_C,A_A,C_C,A_A,C_C,A_A,A_A,A_C,A_C,A_C,A_A,A_A,a_c,A_A,A_A,a_a,A_A,A_A,A_A,A_A,A_A,A_A,A_C,a_c,a_a,A_A,A_C,A_A,A_A,A_C,A_A,A_C,A_C,A_C,A_A,A_C,A_A,A_C,A_A,A_C,A_A,A_A,A_C
7056_6796	G_G,g_t,G_G,G_G,T_T,g_g,g_t,T_T,G_T,G_T,T_T,g_g,G_G,G_T,G_T,G_G,T_T,G_G,G_T,g_g,G_G,G_T,T_T,g_g,t_t,g_g,G_T,g_g,G_T,G_G,T_T,T_T,T_T,T_T,G_T,G_T,G_G,g_t,G_G,g_g,T_T,G_T,t_t,G_T,G_T,G_T,T_T,T_T,G_T,G_G,g_g,T_T,G_G,g_g,G_T,g_g,T_T,T_T,T_T,G_T,G_T,g_t,T_T,G_G,T_T,G_T,G_G,t_t,T_T,G_G,G_T,G_G,G_T,T_T,T_T,G_G,G_G,G_T,G_G,G_T,T_T,G_T,g_t,t_t,g_g,G_G,G_T,G_G,g_t,g_g,G_T,g_g,G_T,g_g,G_G,T_T
383_94657	G_A,A_A,G_G,G_A,G_A,G_G,G_G,G_A,G_A,G_G,G_G,G_G,G_G,G_A,G_A,G_G,g_g,a_a,G_G,G_G,G_A,G_A,G_A,G_A,G_A,G_G,G_G,G_A,G_A,G_A,G_A,G_A,G_G,G_A,G_A,G_A,G_A,G_G,g_g,G_G,G_G,G_G,g_a,G_G,G_G,G_G,G_A,G_G,a_a,G_A,G_A,G_A,A_A,G_G,A_A,G_G,G_A,G_A,G_G,G_G,g_g,A_A,G_G,G_G,g_g,g_a,G_G,G_A,G_A,G_G,G_G,g_a,G_G,G_G,G_A,g_a,G_A,G_A,G_G,G_G,G_G,g_g,G_G,G_G,G_A,a_a,G_G,G_A,G_G,G_A,g_g,g_g,G_G,G_G,G_A,G_G
561653_4233	c_c,C_C,C_C,C_C,C_C,C_T,C_T,T_T,C_C,C_C,C_T,C_T,C_C,C_C,C_C,C_C,C_C,C_C,C_C,C_T,C_C,C_T,C_C,C_C,C_T,C_T,C_T,C_C,C_C,C_C,C_C,C_C,C_T,C_T,C_T,C_C,C_C,C_T,C_C,C_C,C_C,C_C,C_C,C_C,C_T,C_C,C_C,C_C,C_C,T_T,C_C,C_T,C_C,C_C,C_C,C_T,C_T,C_T,C_C,C_T,C_C,C_C,C_C,C_C,C_C,C_T,C_T,C_C,C_C,C_C,C_C,C_C,C_C,C_T,C_T,C_C,C_C,C_T,C_T,C_C,T_T,C_T,C_C,c_c,C_C,C_T,C_C,C_C,C_C,C_C,C_T,C_C,C_T,C_C,C_T,C_C
43_868143	T_A,T_T,T_T,t_a,T_A,T_A,T_T,T_T,T_A,T_A,T_T,T_A,T_A,A_A,T_T,T_T,T_T,T_T,T_A,T_T,T_A,T_T,T_T,T_T,T_T,T_A,T_T,t_a,T_T,T_T,T_T,t_t,A_A,T_A,T_A,T_A,T_T,T_A,T_A,A_A,T_T,T_A,t_a,T_T,T_T,t_t,T_T,T_A,t_t,T_A,T_A,A_A,T_T,t_t,T_T,T_A,a_a,T_T,T_T,T_T,A_A,T_T,T_A,T_T,t_a,T_A,T_A,t_a,A_A,T_T,T_T,T_T,T_T,T_A,T_A,T_T,T_T,T_T,t_t,T_A,T_T,T_T,T_T,t_t,T_A,T_T,T_T,A_A,T_T,T_A,T_A,T_T,A_A,T_T,a_a,T_A
280_35498	A_T,A_A,A_T,A_T,A_T,A_A,A_T,A_A,A_A,T_T,T_T,A_A,A_T,A_T,A_T,A_A,A_T,A_A,A_A,A_A,T_T,A_T,A_T,A_A,A_T,A_A,A_A,A_T,T_T,A_A,A_T,A_A,A_A,A_A,A_T,A_T,A_A,A_A,A_T,A_A,A_T,A_T,A_A,A_T,A_A,A_T,A_A,A_T,A_T,A_T,A_A,A_A,A_A,A_T,A_T,A_A,A_A,A_A,A_A,T_T,A_T,A_T,A_A,A_A,A_A,T_T,A_A,A_T,T_T,A_A,A_T,A_T,A_A,A_A,A_T,A_A,A_T,A_T,A_T,A_T,A_A,A_A,A_T,A_T,A_A,A_A,A_A,A_A,A_A,A_A,A_T,A_A,A_A,A_A,A_T,A_A
10691_6253	C_T,C_T,C_C,c_c,C_T,C_C,C_T,C_T,C_C,c_c,C_T,C_T,T_T,C_C,T_T,C_T,C_T,C_C,C_C,T_T,C_C,C_T,C_T,C_C,C_T,C_T,T_T,c_c,C_T,T_T,C_C,T_T,C_C,T_T,C_C,C_T,C_C,C_T,c_c,C_C,C_T,C_C,T_T,C_C,T_T,T_T,C_C,T_T,c_t,C_C,C_C,C_T,C_C,C_T,C_T,C_T,C_T,C_C,c_t,C_T,C_C,C_T,T_T,C_T,C_T,C_T,C_C,C_C,C_T,C_T,C_C,C_T,C_C,C_T,C_C,C_T,C_C,T_T,T_T,C_C,C_T,T_T,C_C,c_c,C_T,C_C,C_C,C_T,C_T,C_T,C_T,C_T,C_T,T_T,C_C,C_C
10459_6041	T_T,T_T,t_t,c_c,T_T,T_T,C_T,t_t,C_C,t_t,t_t,t_t,C_T,T_T,C_T,T_T,C_T,C_T,C_T,T_T,t_t,T_T,C_T,C_C,T_T,T_T,C_T,c_c,T_T,t_t,T_T,c_c,T_T,c_t,C_T,C_T,T_T,T_T,C_T,C_T,T_T,C_C,C_T,c_c,C_T,T_T,T_T,C_C,C_T,c_c,T_T,C_C,C_T,t_t,t_t,T_T,T_T,T_T,T_T,T_T,C_T,T_T,C_T,C_C,C_C,C_T,C_C,C_T,T_T,T_T,C_T,C_T,c_t,T_T,T_T,-,T_T,C_T,C_C,t_t,C_T,C_T,T_T,T_T,T_T,C_T,C_T,T_T,C_C,C_T,T_T,C_T,T_T,-,C_T,T_T
560829_1200	C_G,G_G,C_G,G_G,G_G,C_C,C_C,C_G,C_G,G_G,C_G,G_G,G_G,C_C,G_G,G_G,G_G,G_G,G_G,G_G,G_G,G_G,G_G,G_G,G_G,C_G,C_C,G_G,G_G,G_G,C_G,G_G,G_G,G_G,G_G,C_G,C_G,C_G,G_G,C_G,C_G,C_G,C_C,G_G,G_G,C_G,C_C,G_G,G_G,G_G,G_G,G_G,C_G,C_C,C_G,G_G,G_G,C_G,G_G,G_G,C_G,C_G,C_C,G_G,G_G,G_G,C_C,G_G,G_G,G_G,G_G,G_G,G_G,G_G,C_G,C_C,G_G,C_G,G_G,C_G,G_G,G_G,G_G,G_G,C_G,C_G,C_G,C_G,G_G,C_G,C_G,C_G,G_G,C_G,G_G,G_G
1163_64904	C_T,C_T,C_T,C_T,C_C,T_T,C_T,C_T,T_T,T_T,C_C,C_T,C_T,C_T,C_C,C_C,C_T,C_T,C_T,C_C,T_T,C_T,C_C,T_T,C_T,C_T,C_C,T_T,C_C,C_T,T_T,C_T,C_T,C_C,C_T,C_T,T_T,C_T,T_T,C_T,C_T,C_C,C_T,C_C,C_C,C_T,C_T,C_T,C_C,C_C,C_T,C_C,C_T,T_T,C_T,C_T,C_T,C_C,C_T,C_C,C_T,C_C,C_C,C_T,C_T,C_T,C_T,T_T,C_C,C_T,T_T,C_T,T_T,C_C,T_T,C_T,T_T,C_T,C_C,T_T,C_T,C_T,T_T,C_C,C_T,C_C,C_T,T_T,T_T,C_T,C_T,C_T,C_T,C_C,T_T,C_T
46460_769	G_A,G_A,A_A,-,G_A,G_A,G_G,G_A,G_G,A_A,G_A,G_G,G_A,G_G,G_A,G_A,g_g,G_G,G_A,A_A,G_A,G_G,G_G,G_G,G_G,G_G,G_G,A_A,A_A,G_A,G_A,G_A,G_A,G_G,G_G,G_A,G_G,G_A,G_G,A_A,G_A,G_G,G_A,G_G,-,G_G,G_A,G_A,G_A,G_A,G_A,G_G,G_A,A_A,G_G,G_G,G_G,G_G,A_A,G_A,A_A,G_A,G_A,A_A,G_A,G_A,G_A,G_A,G_A,G_G,G_A,G_A,G_A,G_G,G_A,G_A,A_A,G_G,G_G,G_A,G_A,G_A,A_A,G_G,G_G,G_A,A_A,G_A,G_A,A_A,A_A,G_G,G_G,G_G,A_A,G_G
538786_224	A_A,A_A,A_A,A_A,A_A,A_A,A_A,A_A,G_A,A_A,A_A,A_A,A_A,A_A,A_A,A_A,A_A,A_A,G_G,A_A,A_A,A_A,G_G,G_A,G_A,G_A,A_A,G_A,G_A,G_A,G_A,A_A,G_A,G_A,G_A,G_G,A_A,G_A,G_A,G_A,G_A,G_A,A_A,A_A,A_A,G_A,G_A,A_A,A_A,G_A,G_A,A_A,A_A,G_A,A_A,A_A,G_A,G_A,A_A,A_A,G_A,G_A,G_G,A_A,G_G,A_A,G_G,G_A,A_A,A_A,A_A,A_A,A_A,A_A,G_A,G_G,A_A,G_A,A_A,A_A,G_A,A_A,G_A,G_A,A_A,G_A,A_A,A_A,A_A,G_G,A_A,A_A,A_A,G_A,A_A,G_A
564122_174	C_C,C_C,T_T,C_T,C_C,T_T,C_T,t_t,T_T,T_T,C_T,C_T,T_T,t_t,T_T,T_T,T_T,T_T,T_T,T_T,C_T,C_T,T_T,T_T,C_C,C_T,T_T,C_T,T_T,C_T,T_T,T_T,C_T,T_T,C_T,T_T,c_t,T_T,T_T,T_T,T_T,C_T,C_T,T_T,C_C,T_T,C_C,C_T,T_T,T_T,T_T,C_C,C_T,c_t,T_T,T_T,T_T,C_T,C_C,T_T,C_T,T_T,T_T,T_T,T_T,t_t,C_C,C_T,T_T,T_T,t_t,C_T,T_T,C_T,C_T,T_T,C_T,T_T,T_T,T_T,T_T,T_T,T_T,T_T,C_T,C_T,C_T,T_T,T_T,T_T,C_T,T_T,c_c,T_T,T_T,T_T
3984_16302	A_A,A_A,T_A,A_A,T_A,A_A,T_T,T_A,A_A,A_A,T_A,T_A,T_A,T_A,T_A,T_A,A_A,T_A,A_A,T_A,A_A,A_A,T_A,A_A,A_A,T_A,A_A,A_A,A_A,A_A,A_A,A_A,T_T,T_T,T_T,T_T,-,A_A,A_A,T_T,A_A,A_A,T_A,T_A,T_A,T_A,A_A,A_A,T_A,T_A,A_A,T_T,T_A,A_A,T_A,T_A,A_A,T_A,T_A,T_T,T_T,A_A,T_A,A_A,A_A,A_A,T_T,A_A,T_T,A_A,A_A,A_A,-,T_A,A_A,A_A,A_A,A_A,A_A,A_A,T_T,A_A,-,A_A,T_T,T_A,T_T,A_A,A_A,A_A,A_A,a_a,A_A,T_A,A_A,T_A
6102_14535	A_A,C_C,A_A,C_A,C_A,C_A,c_a,C_C,A_A,C_A,a_a,C_C,C_C,C_C,A_A,C_C,C_A,C_A,A_A,C_A,C_A,C_C,C_C,C_C,A_A,C_C,a_a,A_A,C_A,C_A,C_A,C_A,c_a,C_A,C_C,C_C,C_A,C_A,C_A,C_A,C_C,C_A,C_C,C_A,A_A,C_C,C_C,C_A,C_C,C_C,C_A,C_A,A_A,C_A,C_C,A_A,c_a,A_A,C_A,C_C,C_A,C_A,C_A,C_C,C_A,C_A,C_C,C_C,C_C,C_A,C_C,C_C,A_A,C_C,C_A,C_A,C_A,C_C,C_C,C_A,C_A,C_C,C_A,A_A,C_A,A_A,A_A,C_C,C_A,C_C,C_A,C_C,C_A,C_C,C_C,C_A
407_253463	A_A,C_A,A_A,a_a,C_A,A_A,C_A,C_A,A_A,A_A,C_A,A_A,A_A,C_A,C_A,A_A,A_A,c_a,A_A,A_A,C_A,A_A,C_A,C_A,C_A,A_A,A_A,C_A,C_A,A_A,A_A,A_A,C_A,A_A,C_C,a_a,A_A,A_A,a_a,A_A,C_A,A_A,A_A,A_A,A_A,A_A,A_A,C_A,A_A,C_A,C_A,A_A,A_A,A_A,C_A,A_A,A_A,A_A,C_A,A_A,A_A,c_a,A_A,C_C,C_A,A_A,A_A,a_a,C_A,C_C,A_A,A_A,A_A,C_A,A_A,A_A,A_A,A_A,C_A,A_A,C_A,A_A,C_C,C_A,A_A,C_A,A_A,a_a,A_A,A_A,A_A,a_a,A_A,A_A,C_A,A_A
14159_2583	C_T,C_C,C_T,C_C,C_T,C_T,C_C,C_C,C_T,C_T,C_C,C_T,C_C,C_C,C_C,T_T,C_T,C_T,C_T,C_T,C_C,C_C,C_C,C_C,C_T,C_T,C_C,C_T,C_C,C_T,C_T,C_T,C_C,C_C,C_C,C_T,C_T,C_C,C_T,C_C,C_C,C_T,C_T,C_C,C_T,C_T,C_C,C_C,T_T,C_C,C_T,C_T,C_C,T_T,C_C,C_T,C_C,C_C,C_T,C_C,C_T,C_T,C_C,C_T,C_C,T_T,T_T,C_C,T_T,C_T,C_T,C_C,C_T,T_T,C_T,C_T,C_T,C_T,T_T,C_T,C_T,T_T,C_C,C_C,C_C,C_C,T_T,C_C,C_C,C_T,C_C,C_C,C_C,C_T,C_T,C_T
559565_477	G_A,G_A,g_g,G_A,G_G,G_A,G_A,G_A,G_A,A_A,G_G,G_G,G_A,G_G,g_g,G_G,G_G,G_G,G_G,G_G,G_A,G_A,G_G,A_A,G_G,G_G,G_G,G_G,G_G,G_A,g_g,g_a,G_G,g_g,G_A,G_A,A_A,G_A,G_A,G_A,G_A,G_G,G_A,G_G,G_G,G_A,G_A,a_a,g_g,G_G,G_A,g_g,G_G,A_A,G_A,G_G,G_A,G_G,G_G,G_G,g_a,G_G,G_G,G_A,G_A,G_A,G_A,a_a,-,g_g,G_A,G_G,A_A,G_A,G_G,G_G,A_A,G_A,G_G,G_A,G_A,G_A,a_a,G_G,G_A,G_G,G_A,G_G,a_a,G_A,G_A,g_g,G_A,G_G,G_A,G_G
852_143856	T_C,T_C,T_C,T_T,C_C,T_C,c_c,C_C,T_C,T_C,C_C,t_c,c_c,t_t,T_C,T_C,C_C,T_T,T_C,T_T,T_T,T_C,C_C,T_C,t_c,T_C,T_C,T_T,T_T,C_C,C_C,C_C,C_C,C_C,-,c_c,t_t,T_C,T_T,T_C,C_C,C_C,C_C,T_C,T_C,T_C,T_C,C_C,C_C,T_T,T_T,T_C,T_T,T_T,T_C,T_T,C_C,C_C,T_C,T_C,C_C,T_T,T_C,T_C,C_C,t_t,T_T,C_C,c_c,T_T,C_C,T_T,C_C,C_C,C_C,T_T,T_T,T_C,T_T,T_C,c_c,C_C,T_C,C_C,T_C,T_T,C_C,T_T,C_C,T_T,C_C,t_c,T_C,C_C,T_T,T_C
22576_1318	T_C,T_C,C_C,C_C,T_C,C_C,T_C,T_C,C_C,C_C,C_C,C_C,T_C,t_c,T_C,T_C,C_C,C_C,C_C,C_C,T_T,T_C,C_C,C_C,C_C,c_c,C_C,C_C,C_C,C_C,c_c,c_c,T_T,T_C,T_C,C_C,T_C,C_C,T_C,T_C,T_C,C_C,C_C,C_C,C_C,C_C,c_c,T_C,T_C,T_T,C_C,C_C,T_C,C_C,c_c,C_C,C_C,C_C,C_C,C_C,T_T,T_C,C_C,T_C,C_C,C_C,C_C,T_C,T_C,C_C,C_C,T_C,C_C,C_C,C_C,C_C,T_C,T_C,-,C_C,C_C,C_C,T_T,C_C,T_C,C_C,T_C,T_C,C_C,C_C,C_C,c_c,T_C,C_C,C_C,C_C
46678_393	G_T,T_T,T_T,T_T,T_T,G_T,T_T,G_T,T_T,T_T,G_T,G_T,G_T,G_T,G_T,G_T,G_T,T_T,G_T,G_T,G_T,T_T,G_T,T_T,T_T,T_T,G_T,G_T,T_T,T_T,T_T,G_T,G_T,G_G,T_T,G_T,G_T,T_T,T_T,G_T,T_T,T_T,G_T,G_T,G_G,G_G,G_T,T_T,T_T,G_T,T_T,T_T,T_T,G_G,G_T,T_T,G_T,T_T,G_T,G_T,T_T,G_T,G_T,T_T,G_T,G_T,T_T,G_T,G_G,T_T,T_T,G_G,T_T,T_T,G_G,T_T,G_G,G_T,G_T,G_T,G_T,G_G,G_G,G_T,G_T,T_T,T_T,G_G,T_T,T_T,G_T,G_T,T_T,T_T,G_G,G_G
4967_24133	T_T,C_T,C_T,T_T,C_T,C_T,t_t,T_T,C_T,T_T,T_T,T_T,T_T,C_T,C_T,C_T,T_T,T_T,C_T,c_t,T_T,T_T,t_t,T_T,C_T,T_T,C_T,C_T,T_T,T_T,t_t,c_t,T_T,C_T,C_T,T_T,T_T,c_t,T_T,t_t,t_t,C_T,C_T,T_T,C_T,C_T,t_t,T_T,T_T,C_T,C_T,c_c,T_T,c_t,T_T,C_T,t_t,C_T,T_T,T_T,c_t,c_t,T_T,C_T,T_T,c_t,C_C,C_T,T_T,C_T,T_T,C_C,T_T,c_t,T_T,C_T,C_T,C_T,t_t,T_T,T_T,T_T,C_T,T_T,C_T,T_T,T_T,C_C,T_T,T_T,T_T,T_T,C_C,T_T,T_T,T_T
2307_37078	c_g,c_g,C_C,C_C,C_C,C_G,G_G,G_G,C_C,C_C,C_C,C_G,C_C,C_C,C_G,C_G,C_C,C_G,G_G,C_C,C_C,C_G,G_G,C_G,C_C,C_G,c_c,C_C,C_C,c_g,C_G,C_C,G_G,C_G,G_G,C_G,c_g,C_C,C_C,C_C,C_G,C_G,C_G,c_g,C_G,c_g,C_C,C_C,G_G,C_G,C_C,C_G,C_C,C_C,C_G,C_G,G_G,C_G,c_c,c_c,c_c,c_c,C_G,c_c,C_C,C_G,C_C,C_C,C_G,C_C,C_C,C_G,C_G,c_c,C_G,C_C,C_G,C_C,C_C,C_C,C_G,C_C,C_G,C_G,C_C,C_G,c_g,C_C,C_C,C_C,C_G,C_C,C_G,C_G,C_G,C_C
8862_7772	c_c,C_C,A_C,A_C,A_A,A_C,A_C,a_a,a_c,A_A,A_C,A_C,a_a,C_C,A_A,A_A,A_C,A_C,A_C,A_A,C_C,A_C,A_A,A_C,a_a,A_C,a_a,A_C,A_C,c_c,c_c,A_A,A_C,a_a,C_C,a_a,A_C,A_C,a_a,C_C,A_A,A_C,C_C,a_a,C_C,A_A,A_C,A_C,a_a,A_C,A_C,a_a,A_C,A_A,C_C,A_A,A_A,A_C,A_A,A_C,A_C,A_C,C_C,A_C,A_C,A_C,A_A,A_C,A_C,A_C,C_C,A_C,A_C,A_A,A_C,A_C,A_C,A_A,A_A,A_C,A_A,A_A,A_A,A_C,A_A,A_A,A_A,A_C,A_A,A_A,A_A,A_C,A_C,C_C,A_A,A_C
69752_497	G_C,G_C,G_C,G_G,C_C,G_C,G_G,G_G,G_C,C_C,G_C,C_C,G_G,G_G,G_C,C_C,G_C,G_G,G_C,G_C,G_G,G_C,G_C,g_g,G_C,C_C,G_G,C_C,G_G,G_C,G_C,G_C,G_G,G_G,G_G,G_C,G_C,G_G,G_C,G_C,G_G,G_C,G_C,G_C,G_C,C_C,G_G,G_G,C_C,G_G,G_C,G_C,C_C,C_C,G_C,G_C,G_G,G_C,G_C,G_C,C_C,G_C,G_G,G_C,G_G,C_C,C_C,G_G,C_C,G_C,G_C,G_C,G_C,C_C,G_C,G_C,G_C,C_C,C_C,G_C,G_C,C_C,G_C,G_G,G_G,C_C,C_C,G_C,G_G,G_C,G_G,G_G,C_C,G_C,G_C,G_C
8633_2734	g_g,g_g,g_g,G_G,G_G,g_g,g_g,a_g,a_a,A_G,A_G,G_G,G_G,A_G,A_G,g_g,G_G,G_G,G_G,G_G,G_G,g_g,A_G,A_G,g_g,G_G,G_G,G_G,G_G,G_G,A_G,G_G,g_g,A_G,A_G,G_G,G_G,G_G,A_G,A_G,a_a,G_G,A_A,G_G,G_G,G_G,G_G,A_A,g_g,G_G,G_G,A_G,A_A,g_g,a_g,G_G,G_G,A_G,g_g,G_G,A_G,a_a,A_G,a_g,A_G,g_g,g_g,G_G,A_G,A_G,G_G,A_A,A_G,G_G,G_G,A_G,A_G,g_g,A_G,A_G,a_a,G_G,A_A,A_G,G_G,A_A,G_G,G_G,G_G,A_G,G_G,A_A,G_G,A_G,A_G,A_A
1358_75125	A_G,A_G,A_A,A_G,G_G,A_G,a_g,A_G,A_A,G_G,A_A,A_A,a_a,G_G,A_A,A_G,A_G,G_G,G_G,A_A,A_A,A_G,A_A,a_g,A_G,A_A,G_G,A_A,a_a,A_A,A_A,g_g,g_g,A_A,A_G,A_G,A_A,A_G,A_G,a_a,a_g,A_G,a_a,A_G,A_A,a_a,A_G,A_A,G_G,G_G,A_G,A_G,g_g,a_a,A_G,a_a,a_a,g_g,A_G,A_G,G_G,A_A,a_a,G_G,A_A,a_g,A_G,a_a,A_G,A_G,A_A,G_G,A_A,A_A,G_G,a_a,G_G,A_G,A_G,A_A,A_A,A_G,G_G,G_G,A_G,A_G,g_g,A_A,a_g,A_G,A_G,G_G,A_G,A_G,A_A,A_G
3684_16636	C_C,c_c,C_G,c_c,C_C,c_c,C_C,C_C,G_G,c_g,C_C,C_C,C_C,C_G,C_C,C_C,G_G,C_C,c_c,G_G,C_C,C_C,C_C,C_G,G_G,C_G,G_G,g_g,C_C,C_G,c_c,C_C,c_c,C_C,C_C,C_G,C_C,C_C,C_G,C_C,C_C,C_G,C_C,C_G,C_G,C_C,C_G,c_g,C_C,C_C,C_G,C_G,C_G,C_C,C_G,C_C,C_C,C_G,C_G,c_c,c_c,C_G,C_C,g_g,C_G,C_G,G_G,c_g,C_G,G_G,C_G,C_C,c_g,G_G,c_c,G_G,C_C,C_G,C_G,G_G,C_G,G_G,c_c,C_C,C_G,C_G,c_c,C_G,G_G,C_C,C_G,G_G,C_C,C_C,C_G,G_G
549328_687	C_C,C_C,A_C,A_C,C_C,A_C,C_C,C_C,A_A,C_C,A_A,A_C,C_C,C_C,C_C,C_C,A_C,C_C,A_C,A_C,A_C,A_C,A_C,C_C,A_C,A_C,A_A,A_C,A_C,A_C,A_C,C_C,C_C,A_C,C_C,A_C,A_C,C_C,A_C,A_C,A_C,A_A,A_C,A_C,A_C,C_C,A_C,C_C,A_C,A_C,A_C,C_C,A_C,A_C,C_C,A_C,A_C,A_A,C_C,C_C,A_C,C_C,A_A,A_C,A_A,A_C,A_C,C_C,C_C,A_C,A_C,C_C,A_C,A_C,A_C,C_C,A_C,C_C,C_C,A_A,A_C,C_C,A_C,C_C,C_C,A_C,A_C,C_C,A_C,C_C,A_C,C_C,C_C,A_C,C_C,A_C
531570_514	T_T,T_C,T_T,T_C,T_C,T_C,T_T,C_C,T_T,C_C,T_C,C_C,T_C,T_C,T_T,T_C,T_T,T_C,T_C,T_T,T_C,T_C,T_C,T_T,T_T,C_C,T_T,T_C,T_T,T_C,T_T,T_T,T_C,T_C,T_T,T_T,T_T,T_C,T_T,T_T,T_C,T_T,T_C,T_C,C_C,T_T,T_T,T_C,C_C,T_C,C_C,T_T,T_T,T_T,T_T,C_C,T_C,T_T,T_T,T_T,T_C,T_T,T_T,T_T,T_C,C_C,T_T,T_C,T_T,T_C,T_T,T_T,T_C,T_T,T_T,T_C,T_C,T_T,T_T,T_T,T_T,T_C,T_C,T_T,T_T,T_T,C_C,T_C,T_C,T_C,T_C,T_T,T_C,T_C,C_C,T_T
48191_380	TG_T,TG_T,TG_T,TG_T,TG_TG,T_T,TG_T,TG_T,T_T,T_T,TG_TG,TG_T,T_T,TG_T,TG_TG,TG_TG,TG_T,TG_T,TG_T,TG_TG,T_T,TG_T,TG_TG,T_T,TG_T,TG_T,TG_TG,T_T,TG_TG,TG_T,T_T,TG_T,TG_T,TG_TG,TG_T,TG_T,T_T,TG_T,T_T,TG_T,TG_T,TG_TG,TG_T,TG_TG,TG_T,TG_T,TG_T,TG_T,TG_TG,TG_TG,TG_T,TG_TG,TG_T,T_T,TG_T,TG_T,TG_T,TG_TG,TG_T,TG_TG,TG_T,TG_TG,TG_TG,TG_T,TG_T,TG_T,TG_T,T_T,TG_TG,TG_T,T_T,TG_T,T_T,T_T,T_T,TG_T,T_T,TG_T,TG_TG,T…
26712_1786	AAGAGA_AAGA,AAGA_AAGA,AAGAGA_AAGA,AAGAGA_AAGA,AAGAGA_AAGAGA,AAGA_AAGA,AAGA_AAGA,AAGA_AAGA,AAGAGA_AAGA,AAGAGA_AAGAGA,AAGA_AAGA,AAGAGA_AAGA,AAGAGA_AAGA,AAGAGA_AAGA,AAGAGA_AAGAGA,AAGAGA_AAGAGA,AAGAGA_AAGAGA,AAGA_AAGA,AAGAGA_AAGA,AAGAGA_AAGA,AAGA_AAGA,AAGA_AAGA,AAGAGA_AAGA,AAGAGA_AAGA,AAGAGA_AAGA,AAGA_AAGA,AAGAGA_AAGA,AAGAGA_AAGA,AAGAGA_AAGA,AAGA_AAGA,AAGAGA_AAGA,AAGAGA_AAGAGA,AAGA_AAGA,AAGAGA_AAGA,A…
3062_10676	C_T,C_T,C_C,C_C,C_T,C_C,C_T,C_T,C_T,C_C,C_T,c_t,t_t,C_C,T_T,C_T,C_T,C_C,c_c,T_T,C_C,C_T,C_T,C_T,c_c,t_t,T_T,C_C,T_T,T_T,C_C,T_T,C_C,T_T,C_C,C_T,C_C,T_T,C_C,C_C,C_T,C_C,T_T,C_C,T_T,C_T,C_C,T_T,C_T,C_C,C_C,c_c,C_C,C_T,C_T,C_T,t_t,C_C,C_T,C_T,C_C,C_T,T_T,C_T,C_T,C_T,C_C,C_C,C_T,C_T,C_T,C_T,C_C,C_T,C_C,C_T,C_T,T_T,T_T,C_C,C_T,t_t,c_c,t_t,C_T,C_C,C_C,C_C,C_T,t_t,c_c,C_T,C_T,T_T,C_C,C_C
2002_14947	G_A,G_G,G_G,G_G,G_G,G_A,A_A,G_A,A_A,G_A,G_G,G_G,G_G,G_G,g_g,G_G,G_A,G_G,g_g,G_A,a_a,G_G,G_G,G_G,G_A,G_A,g_g,G_A,G_A,G_A,G_G,g_g,A_A,G_G,g_g,G_A,g_g,g_g,G_G,g_g,G_A,G_G,G_G,G_G,G_G,g_g,G_G,G_G,g_g,G_G,G_G,G_A,G_A,G_A,G_G,A_A,G_A,g_g,G_G,G_A,g_g,G_G,G_G,G_A,G_G,G_G,G_A,g_g,g_a,G_A,G_G,g_a,G_G,A_A,G_A,G_G,G_A,G_G,G_G,G_G,G_A,G_G,G_G,G_A,G_G,G_A,G_G,G_G,G_G,G_A,G_G,A_A,G_A,g_g,G_A,G_A
536326_171	TGGGGG_TGGGG,TGGGGG_TGGGG,TGGGGG_TGGGG,TGGGG_TGGGG,TGGGG_TGGGG,TGGGGG_TGGGG,TGGGGG_TGGGG,TGGGG_TGGGG,TGGGGG_TGGGG,TGGGGG_TGGGG,TGGGG_TGGGG,TGGGGG_TGGGG,TGGGGG_TGGGGG,TGGGGG_TGGGGG,TGGGGG_TGGGG,TGGGGG_TGGGG,TGGGGG_TGGGG,TGGGG_TGGGG,TGGGG_TGGGG,TGGGGG_TGGGGG,TGGGGG_TGGGG,TGGGGG_TGGGGG,TGGGGG_TGGGG,TGGGGG_TGGGG,TGGGG_TGGGG,TGGGG_TGGGG,TGGGGG_TGGGGG,TGGGGG_TGGGG,TGGGGG_TGGGG,TGGGG_TGGGG,tgggg_tgggg,T…
744_131456	-,G_C,G_G,-,G_C,G_G,G_C,G_C,G_G,G_G,G_C,G_C,c_c,G_G,C_C,g_c,G_C,G_G,G_G,c_c,G_G,G_C,G_C,G_G,G_G,G_C,C_C,G_G,C_C,C_C,G_G,C_C,G_G,C_C,G_G,G_C,G_C,c_c,G_G,G_G,G_C,G_G,C_C,g_g,C_C,G_C,G_G,C_C,G_C,G_G,G_G,C_C,G_G,G_C,G_C,G_C,C_C,G_G,G_C,G_C,G_G,G_C,C_C,G_C,G_C,c_c,G_G,G_G,G_C,G_C,G_G,G_C,G_G,G_C,G_G,G_C,G_G,C_C,C_C,G_G,G_C,c_c,g_g,G_C,G_C,G_G,G_G,-,G_C,C_C,G_C,G_C,G_G,C_C,G_G,G_G
5445_3665	A_G,G_G,A_G,A_G,A_A,A_G,A_G,A_G,A_G,A_A,a_a,A_G,a_a,G_G,A_A,A_A,A_G,a_a,A_G,A_A,G_G,A_G,A_A,A_G,A_G,A_G,A_A,A_G,A_G,G_G,A_G,A_A,A_G,A_A,G_G,A_A,A_G,A_G,a_g,G_G,A_A,A_G,G_G,A_A,G_G,A_A,a_a,A_G,a_a,A_G,A_G,a_a,A_G,A_A,G_G,A_G,a_a,A_G,A_A,A_G,a_g,A_G,G_G,A_G,A_A,A_G,A_A,A_G,A_G,A_G,A_G,A_G,A_G,A_A,A_G,a_g,A_A,A_A,A_A,A_G,a_a,A_A,A_A,a_g,A_A,A_A,A_A,A_G,A_A,A_A,A_A,A_G,A_G,G_G,a_a,A_G
3597_409	G_T,G_G,G_G,G_T,G_T,G_G,G_T,G_G,G_G,T_T,g_t,G_G,T_T,G_T,G_T,g_g,T_T,G_G,G_G,G_T,G_G,T_T,G_T,G_T,G_T,G_G,G_T,G_G,g_g,G_G,G_G,g_t,G_T,G_G,G_T,G_G,G_G,g_g,G_T,T_T,G_T,T_T,t_t,T_T,T_T,G_T,g_g,t_t,G_G,G_G,G_T,G_G,g_g,G_T,G_G,g_g,g_t,G_T,G_T,T_T,t_t,G_G,T_T,t_t,G_T,G_T,G_G,G_T,G_T,G_G,g_t,G_G,T_T,G_G,G_G,G_T,G_G,G_G,G_T,T_T,T_T,G_G,T_T,G_T,G_G,G_G,T_T,G_T,T_T,G_T,G_T,G_G,G_T,g_g,G_G,G_T
4201_50546	T_T,G_T,G_T,G_T,g_g,T_T,g_g,G_G,G_T,G_T,G_G,g_t,G_T,G_T,G_T,G_G,G_G,T_T,G_G,t_t,T_T,G_T,G_T,T_T,G_T,G_T,g_t,T_T,t_t,T_T,G_G,G_G,G_G,G_G,G_T,G_T,t_t,g_g,g_g,T_T,G_G,G_G,G_G,G_T,G_T,G_T,G_T,g_g,G_T,T_T,G_T,G_G,T_T,T_T,G_T,T_T,G_G,G_G,G_G,G_T,G_T,G_G,G_G,G_T,G_G,G_T,G_T,G_G,g_g,T_T,G_G,G_T,G_G,G_G,G_G,t_t,T_T,G_T,G_T,G_T,g_g,G_G,g_g,G_G,G_T,T_T,G_G,G_T,G_G,T_T,G_T,G_T,T_T,g_g,g_t,G_G
626_194930	T_T,c_t,t_t,C_C,t_t,C_T,t_t,T_T,C_T,c_c,c_t,C_T,t_t,T_T,C_C,t_t,T_T,T_T,C_T,t_t,C_T,C_C,T_T,T_T,C_T,-,c_c,c_t,C_T,C_T,C_T,T_T,T_T,t_t,C_T,C_T,C_T,T_T,c_c,c_c,C_C,C_C,t_t,C_T,c_t,C_C,T_T,T_T,t_t,C_T,C_C,T_T,C_T,C_T,C_T,C_T,C_C,T_T,C_T,C_T,t_t,C_T,C_C,C_T,C_T,T_T,C_C,t_t,C_T,C_C,C_C,-,C_T,C_T,C_C,T_T,c_c,C_C,C_T,c_t,C_T,C_T,C_T,C_T,C_C,C_T,t_t,C_T,C_T,C_C,t_t,t_t,C_C,C_C,C_T,C_C
12786_13214	A_A,T_T,A_T,t_t,A_T,A_T,a_t,t_t,A_T,t_t,A_T,T_T,t_t,T_T,A_T,T_T,A_T,A_T,A_T,T_T,t_t,T_T,t_t,T_T,A_A,T_T,A_T,A_T,T_T,T_T,a_a,T_T,T_T,A_A,a_t,t_t,T_T,A_T,A_T,A_A,t_t,A_T,t_t,A_T,A_T,T_T,T_T,T_T,t_t,T_T,A_T,T_T,A_T,A_T,T_T,A_A,T_T,A_A,T_T,t_t,A_T,A_T,A_T,T_T,T_T,a_t,T_T,T_T,T_T,T_T,t_t,T_T,A_T,t_t,T_T,A_T,a_t,T_T,T_T,A_T,T_T,T_T,A_T,T_T,A_T,A_T,a_t,t_t,A_T,T_T,A_T,T_T,A_T,T_T,T_T,A_T
1263_39283	c_c,C_C,C_T,T_T,C_C,C_C,c_c,C_T,C_C,C_C,C_T,C_C,C_C,c_c,C_T,c_c,c_c,c_c,C_T,C_T,C_T,C_T,C_T,C_C,C_T,c_c,c_c,C_T,T_T,C_T,C_T,T_T,T_T,C_T,t_t,t_t,C_T,C_C,T_T,T_T,T_T,T_T,c_c,C_T,c_c,C_T,c_c,T_T,C_T,t_t,C_T,T_T,C_C,C_T,T_T,C_C,C_T,T_T,c_t,C_C,C_T,C_C,C_T,C_T,C_C,C_T,C_C,C_C,C_T,C_T,c_t,C_C,c_t,t_t,C_C,C_C,C_C,C_T,t_t,C_T,C_T,c_c,C_C,C_C,c_c,T_T,C_C,c_c,C_C,C_T,C_T,C_T,C_T,c_t,T_T,C_T
2504_18100	C_C,T_T,C_T,C_T,c_c,C_C,C_T,C_C,C_C,C_C,C_C,T_T,C_T,C_C,C_T,C_C,C_T,C_C,C_T,C_T,T_T,T_T,c_c,C_C,C_C,C_T,C_C,C_T,C_T,C_T,C_C,C_T,C_C,T_T,C_T,C_C,C_C,C_C,C_C,C_C,c_t,C_T,C_C,C_C,C_T,C_T,C_C,C_C,C_C,C_C,C_T,C_T,C_C,C_C,C_C,C_T,c_t,C_C,C_T,C_C,C_T,c_c,C_T,C_C,C_C,C_C,C_C,C_C,C_T,C_C,C_C,C_C,C_C,C_C,C_C,c_c,C_C,C_T,C_C,C_C,C_T,C_T,C_C,C_C,C_T,C_C,C_C,C_C,C_T,C_T,C_C,C_C,C_T,c_t,C_C,C_C
1491_4332	T_C,T_C,T_C,T_C,T_C,T_C,T_C,T_C,C_C,C_C,T_C,C_C,c_c,T_T,T_C,T_T,C_C,T_C,T_C,T_T,C_C,C_C,T_C,T_T,T_C,T_C,T_T,T_T,T_T,T_C,T_C,C_C,c_c,T_C,T_T,t_c,c_c,T_T,T_C,c_c,T_C,T_C,t_c,T_T,T_T,C_C,C_C,T_T,T_T,t_t,T_C,T_C,T_T,C_C,c_c,c_c,T_T,T_C,T_T,t_t,C_C,T_C,C_C,T_C,t_t,T_C,T_T,c_c,T_C,C_C,T_C,c_c,T_T,T_C,T_C,T_C,c_c,T_C,T_C,T_C,T_C,t_t,C_C,T_C,C_C,T_C,T_C,T_C,T_C,T_C,T_T,T_C,T_C,T_C,-,T_T
29373_1012	A_A,A_T,A_A,A_A,A_A,A_A,A_T,A_A,A_T,A_A,A_T,A_A,A_A,T_T,A_A,A_A,A_A,A_T,A_A,A_A,T_T,A_T,A_A,A_T,A_T,A_A,A_A,A_A,A_A,A_T,A_T,A_A,A_T,A_A,T_T,A_A,A_T,A_T,A_A,A_A,A_A,A_T,A_A,A_A,A_T,A_A,A_A,A_A,A_A,A_A,A_A,A_A,A_T,A_A,A_T,A_A,A_A,A_T,A_A,A_A,A_A,A_T,A_T,A_A,A_T,A_T,A_A,A_T,A_T,A_T,A_A,A_T,A_T,A_A,A_T,A_T,A_A,A_A,A_A,A_A,A_A,A_A,A_A,A_T,A_A,A_A,A_A,A_A,A_A,A_A,A_A,A_A,A_A,A_T,A_A,A_A
29209_1427	T_T,T_T,C_T,c_t,T_T,T_T,T_T,T_T,T_T,t_t,T_T,T_T,T_T,T_T,T_T,T_T,C_T,t_t,C_T,T_T,c_c,T_T,t_t,C_C,t_t,T_T,t_t,T_T,C_T,C_C,T_T,T_T,T_T,C_C,T_T,t_t,C_T,T_T,c_t,t_t,t_t,C_T,t_t,T_T,C_T,T_T,T_T,C_C,C_T,C_T,C_T,C_T,T_T,T_T,C_T,T_T,T_T,T_T,T_T,C_T,t_t,T_T,T_T,c_c,t_t,T_T,C_C,c_c,C_T,T_T,T_T,T_T,C_C,T_T,T_T,T_T,C_T,T_T,T_T,C_C,T_T,C_T,T_T,T_T,C_C,C_T,T_T,T_T,T_T,T_T,C_T,T_T,T_T,T_T,T_T,T_T
18170_2769	C_C,C_C,c_c,T_T,C_C,C_C,c_c,C_T,C_C,C_C,C_T,C_C,C_C,C_C,c_t,C_C,-,C_C,c_t,-,c_t,C_T,C_T,C_C,C_T,c_c,C_C,C_T,T_T,C_T,T_T,C_T,T_T,C_T,T_T,t_t,c_t,C_C,-,T_T,T_T,T_T,C_C,C_T,c_c,C_T,C_C,c_c,C_T,C_T,C_T,T_T,c_c,C_T,T_T,C_C,c_c,t_t,c_t,C_C,C_T,C_C,C_T,c_t,C_C,C_T,C_C,C_C,C_T,c_t,T_T,C_C,T_T,T_T,C_C,C_C,C_C,C_T,T_T,C_T,C_T,c_c,C_C,C_C,C_C,t_t,c_c,C_C,c_c,C_T,c_c,c_t,c_c,C_T,T_T,C_T
2385_58671	A_A,C_A,C_C,C_A,C_C,C_C,C_A,C_C,C_C,C_C,C_C,C_C,C_A,c_c,C_A,C_C,C_C,C_C,C_A,C_C,C_C,C_C,A_A,C_C,A_A,C_A,a_a,C_C,c_a,C_A,C_C,C_A,C_A,C_A,A_A,C_C,C_A,C_A,a_a,C_A,C_C,C_C,C_A,c_c,c_c,C_A,C_C,C_C,c_c,c_c,C_C,C_C,C_A,c_c,C_A,C_C,A_A,C_A,C_C,C_C,C_A,C_A,A_A,C_C,C_A,C_C,c_c,A_A,C_A,C_C,C_C,c_c,C_C,C_C,C_A,a_a,C_A,A_A,C_C,C_C,C_A,C_C,c_a,C_A,C_C,A_A,A_A,C_C,C_A,A_A,C_C,C_A,C_A,C_A,C_C,a_a
468_135495	AGATGATGATGA_AGATGATGATGA,AGATGATGATGA_AGATGATGATGA,AGATGATGA_AGATGATGA,AGATGATGATGA_AGATGATGATGA,AGATGATGATGA_AGATGATGA,AGATGATGA_AGATGATGA,AGATGATGATGA_AGATGATGATGA,AGATGATGATGA_AGATGATGA,AGATGATGATGA_AGATGATGA,AGATGATGATGA_AGATGATGA,AGATGATGATGA_AGATGATGA,AGATGATGATGA_AGATGATGATGA,AGATGATGATGA_AGATGATGA,AGATGATGATGA_AGATGATGA,AGATGATGATGA_AGATGATGA,AGATGATGATGA_AGATGATGA,AGATGATGATGA_AGATGATGA…
10839_763	t_c,T_T,T_C,T_T,C_C,T_T,c_c,T_C,t_c,C_C,T_T,T_C,T_C,T_C,c_c,C_C,t_c,C_C,T_C,t_t,T_T,T_C,T_C,T_T,C_C,T_C,T_T,c_c,C_C,T_C,t_c,C_C,C_C,T_C,T_C,C_C,C_C,t_c,C_C,T_C,T_C,T_T,-,T_C,C_C,t_c,T_C,C_C,C_C,T_T,T_T,T_C,C_C,t_c,T_T,T_T,T_T,C_C,T_C,C_C,T_C,t_c,T_C,C_C,T_C,T_C,T_C,t_t,T_T,C_C,T_C,C_C,T_T,T_C,T_T,t_c,C_C,C_C,c_c,T_C,C_C,C_C,C_C,c_c,T_C,C_C,T_T,T_C,T_C,C_C,T_C,C_C,c_c,T_C,T_C,T_C
704_62730	G_A,G_A,G_A,A_A,G_G,G_A,G_A,g_g,A_A,A_A,G_G,G_A,G_G,A_A,G_G,G_A,G_A,a_a,A_A,G_G,A_A,G_A,G_A,A_A,A_A,g_a,G_G,A_A,G_A,G_G,A_A,G_G,A_A,G_G,A_A,G_A,a_a,G_A,A_A,G_A,A_A,A_A,g_g,a_a,G_G,G_A,A_A,G_G,g_g,G_A,A_A,G_A,G_A,a_a,a_a,G_A,G_A,G_A,G_A,G_G,A_A,a_a,G_G,G_A,G_A,G_A,A_A,a_a,G_A,g_g,A_A,G_A,a_a,G_G,A_A,G_A,A_A,G_G,G_G,A_A,G_A,G_G,a_a,G_A,G_A,G_A,A_A,A_A,G_A,G_A,G_A,G_A,G_A,G_G,A_A,G_A
81022_166	A_A,A_A,G_A,G_G,A_A,G_A,A_A,G_G,A_A,A_A,G_A,G_A,A_A,G_A,G_A,A_A,G_A,G_G,A_A,G_G,G_A,A_A,A_A,A_A,G_A,G_A,G_A,g_a,A_A,A_A,A_A,G_A,A_A,G_A,A_A,G_A,A_A,G_G,A_A,A_A,G_A,G_A,G_G,G_A,G_A,G_G,A_A,A_A,G_A,G_G,G_A,G_A,G_G,g_a,G_A,G_G,G_A,A_A,A_A,G_G,A_A,G_A,a_a,A_A,A_A,G_A,A_A,A_A,G_A,G_A,A_A,G_G,A_A,G_A,G_A,G_A,G_A,G_A,G_A,A_A,A_A,G_G,G_G,A_A,G_A,G_A,A_A,G_G,g_a,G_G,A_A,G_A,G_G,A_A,g_a,G_G
4099_5071	CATAGATAGA_CATAGA,CATAGATAGA_CATAGA,CATAGATAGA_CATAGA,CATAGATAGA_CATAGATAGA,CATAGATAGA_CATAGA,CATAGATAGA_CATAGA,CATAGATAGA_CATAGA,CATAGATAGA_CATAGATAGA,CATAGATAGA_CATAGA,CATAGATAGA_CATAGA,CATAGATAGA_CATAGATAGA,CATAGATAGA_CATAGA,CATAGA_CATAGA,CATAGATAGA_CATAGA,CATAGATAGA_CATAGA,CATAGATAGA_CATAGA,CATAGATAGA_CATAGA,CATAGATAGA_CATAGATAGA,CATAGATAGA_CATAGATAGA,CATAGA_CATAGA,CATAGATAGA_CATAGA,CATAGATAG…
7605_10429	T_T,G_T,T_T,T_T,G_T,T_T,T_T,G_T,T_T,T_T,G_T,T_T,T_T,T_T,G_T,t_t,T_T,G_T,T_T,T_T,G_T,T_T,g_t,G_T,G_T,T_T,T_T,g_t,-,T_T,T_T,T_T,G_T,T_T,g_g,T_T,T_T,T_T,g_t,T_T,G_T,t_t,T_T,T_T,T_T,T_T,T_T,G_T,T_T,G_T,G_T,T_T,T_T,T_T,G_T,T_T,T_T,T_T,G_T,t_t,t_t,G_T,t_t,g_g,g_t,t_t,g_t,G_T,G_T,G_G,T_T,t_t,T_T,G_T,T_T,t_t,T_T,T_T,g_t,T_T,G_T,T_T,G_G,G_T,T_T,G_T,T_T,G_T,T_T,T_T,T_T,t_t,T_T,T_T,G_T,T_T
5082_20244	-,T_T,G_T,T_T,g_t,T_T,G_G,g_g,T_T,T_T,g_g,T_T,T_T,G_G,T_T,t_t,G_T,G_G,G_T,G_T,T_T,g_g,T_T,T_T,G_G,G_T,G_G,G_G,T_T,G_G,G_T,G_T,g_t,T_T,g_g,g_g,g_g,g_g,G_T,T_T,g_g,T_T,G_G,T_T,t_t,G_T,G_G,G_T,G_G,t_t,T_T,G_T,G_T,G_G,G_T,T_T,G_G,g_g,G_T,G_G,G_T,T_T,G_G,g_g,G_G,T_T,-,g_g,T_T,G_G,G_G,T_T,G_T,G_T,G_G,G_G,G_T,T_T,G_G,G_T,T_T,G_T,G_T,G_G,G_T,g_g,g_t,G_T,G_T,t_t,g_g,G_T,G_T,g_g,G_T,G_G
8633_3768	C_T,T_T,T_T,T_T,T_T,T_T,T_T,c_c,C_C,T_T,c_c,T_T,t_t,C_C,C_T,T_T,T_T,t_t,T_T,t_t,T_T,c_t,C_T,C_T,C_T,T_T,T_T,T_T,t_t,T_T,C_T,T_T,T_T,C_T,C_T,T_T,t_t,T_T,C_C,C_T,C_C,T_T,C_C,T_T,t_t,t_t,T_T,C_T,t_t,T_T,T_T,-,c_c,t_t,C_T,T_T,T_T,C_T,T_T,t_t,C_T,C_C,C_T,C_T,C_T,T_T,t_t,t_t,C_T,C_T,t_t,c_c,c_t,t_t,t_t,C_C,C_T,T_T,c_t,-,C_T,t_t,C_C,C_T,T_T,C_C,T_T,T_T,t_t,C_T,T_T,C_T,T_T,C_T,C_T,c_c
1066_86162	t_t,T_T,T_A,T_T,T_A,T_T,T_A,T_A,T_T,T_T,T_A,T_A,T_A,T_A,T_A,T_A,T_T,t_a,T_T,T_A,T_T,T_T,T_A,T_T,T_T,T_A,T_T,T_T,T_T,t_t,T_T,T_T,A_A,A_A,T_A,T_A,T_T,T_T,t_t,T_A,t_t,T_T,T_A,T_A,T_A,T_A,T_T,T_T,T_A,A_A,T_T,A_A,t_t,T_T,T_A,T_A,T_T,T_A,T_A,a_a,T_A,T_T,T_A,T_T,T_T,T_T,T_A,T_T,A_A,T_T,T_T,T_T,T_T,T_A,T_T,t_t,T_T,T_T,t_t,T_T,T_A,T_T,T_T,T_T,T_A,T_A,T_A,T_T,T_T,T_T,T_T,t_t,T_T,T_A,T_T,t_t
1631_38640	G_A,A_A,G_A,A_A,G_G,A_A,G_A,A_A,G_A,G_A,G_G,A_A,G_G,G_G,A_A,A_A,G_G,A_A,G_A,A_A,G_A,A_A,G_A,G_A,G_A,A_A,A_A,A_A,G_A,A_A,G_A,A_A,A_A,G_A,G_G,G_A,G_A,A_A,A_A,G_A,G_A,G_A,G_A,A_A,A_A,A_A,G_A,G_A,G_A,A_A,A_A,G_A,G_G,G_G,G_A,A_A,G_A,A_A,A_A,G_A,G_G,G_A,A_A,G_G,G_A,A_A,G_A,G_A,A_A,A_A,G_A,G_A,G_A,G_G,G_A,A_A,A_A,A_A,G_A,G_A,G_A,A_A,A_A,G_A,A_A,G_G,G_A,G_A,A_A,G_A,G_A,G_A,G_A,A_A,G_A,G_A
12071_4075	C_A,C_A,A_A,C_C,c_c,C_A,A_A,C_A,a_a,C_A,C_A,C_C,A_A,c_c,C_C,c_c,A_A,A_A,C_C,C_A,c_c,C_A,A_A,A_A,A_A,C_C,C_A,a_a,C_A,C_A,C_A,A_A,A_A,C_A,C_A,C_C,c_c,c_a,C_A,C_C,A_A,C_A,c_a,C_A,C_A,C_A,A_A,C_A,A_A,C_A,-,C_A,C_C,C_A,C_A,C_C,A_A,C_A,C_A,c_c,c_c,C_A,C_A,C_C,C_A,A_A,C_C,A_A,A_A,C_C,A_A,C_A,C_A,A_A,C_A,A_A,A_A,C_A,C_A,A_A,C_C,C_A,C_A,C_A,A_A,C_A,A_A,A_A,C_C,C_C,A_A,C_A,A_A,A_A,C_A,A_A
62288_305	G_A,G_A,G_G,G_A,G_A,G_G,G_A,G_G,G_G,G_G,G_A,G_A,G_G,G_G,A_A,G_A,G_A,G_G,G_A,A_A,G_G,G_A,G_A,G_G,G_A,G_A,A_A,G_G,A_A,G_A,G_G,G_A,G_G,A_A,G_G,G_A,G_G,G_A,G_G,G_G,G_A,G_A,G_A,G_G,A_A,G_A,G_A,G_A,G_A,G_A,G_A,G_A,G_G,G_G,G_G,G_A,G_A,G_A,G_A,G_A,G_G,G_A,A_A,G_A,G_A,G_A,G_G,G_G,G_A,G_A,G_G,G_A,G_G,G_A,G_G,G_A,G_G,G_A,A_A,G_G,G_A,G_A,G_G,A_A,g_a,G_A,G_G,G_G,G_G,G_A,G_A,G_A,G_A,A_A,G_G,G_G
11072_4028	a_a,A_G,A_G,G_G,a_a,G_G,A_A,g_g,A_A,A_A,G_G,G_G,A_A,a_a,A_G,A_G,a_g,G_G,G_G,a_a,A_A,A_G,A_G,A_G,g_g,g_g,A_G,A_G,a_g,G_G,G_G,A_A,a_g,A_G,g_g,G_G,A_G,A_G,g_g,A_G,A_G,G_G,G_G,a_a,A_A,A_G,A_G,A_G,A_G,g_g,A_G,-,a_g,g_g,a_a,G_G,G_G,G_G,A_A,A_A,A_A,A_G,G_G,G_G,A_G,a_g,a_g,A_A,A_G,G_G,G_G,G_G,A_A,G_G,g_g,A_G,A_G,A_A,G_G,g_g,A_G,A_A,G_G,g_g,A_G,G_G,A_A,A_G,A_A,A_G,A_A,G_G,A_G,A_G,A_G,A_G
11176_15083	A_A,A_G,A_G,A_G,G_G,A_G,A_A,G_G,G_G,A_A,G_G,A_G,A_A,A_G,A_G,G_G,G_G,A_G,A_A,G_G,G_G,A_G,a_g,A_A,G_G,A_G,G_G,G_G,A_A,A_G,A_G,A_G,A_G,G_G,A_A,A_G,A_G,G_G,A_A,A_G,G_G,A_A,G_G,A_G,A_A,A_A,A_A,A_G,A_G,A_G,A_G,A_A,G_G,A_A,G_G,A_G,A_G,A_G,A_G,a_a,G_G,A_G,G_G,A_G,A_A,G_G,A_G,A_G,A_G,G_G,G_G,A_G,G_G,A_G,A_G,A_G,A_A,A_G,A_G,G_G,A_G,G_G,A_A,A_A,A_G,A_G,A_G,G_G,A_G,A_G,G_G,A_G,A_A,A_A,A_G,A_A
7522_44485	C_C,T_C,T_C,T_T,T_C,T_C,T_C,T_T,C_C,T_C,T_C,C_C,T_T,T_C,C_C,T_T,T_T,T_T,T_T,T_C,T_T,T_C,T_C,C_C,T_T,C_C,T_C,T_T,t_t,T_C,t_t,C_C,T_C,T_T,T_T,T_T,T_C,T_T,T_T,T_T,T_T,T_T,T_T,T_T,T_T,T_T,T_C,T_T,C_C,T_T,T_T,T_C,t_c,T_T,T_C,C_C,T_T,T_T,T_T,T_T,C_C,T_T,T_T,C_C,T_C,C_C,T_C,T_T,t_t,T_C,T_T,T_T,T_C,T_T,C_C,T_T,T_C,T_C,C_C,T_T,T_C,T_T,T_T,T_T,T_T,T_C,T_C,T_T,T_T,T_T,T_T,C_C,C_C,T_C,T_C,T_T
26939_201	A_A,A_A,A_A,A_A,A_A,A_T,A_T,T_T,A_A,A_A,A_T,A_A,A_A,A_A,A_A,A_A,A_A,A_T,A_A,A_T,A_A,A_T,A_T,A_A,A_A,A_T,A_T,A_A,A_A,A_A,A_A,A_A,A_T,A_T,A_A,A_A,A_A,A_T,A_A,A_A,A_A,A_A,A_A,A_A,A_A,A_A,A_A,A_A,A_A,A_T,A_A,T_T,A_A,A_A,A_A,A_A,A_T,A_A,A_A,A_T,A_A,A_A,A_A,A_A,A_A,A_A,A_T,A_A,A_A,A_A,A_A,A_A,A_A,A_T,A_T,A_A,A_A,T_T,A_T,A_A,T_T,A_T,A_A,A_A,A_A,A_A,A_A,A_A,A_A,A_A,A_T,A_T,A_T,A_A,A_T,A_A
225_324819	G_C,C_C,G_G,G_C,G_C,G_C,G_C,G_G,G_C,C_C,G_C,G_C,C_C,G_C,C_C,G_C,C_C,G_C,G_C,C_C,G_G,C_C,C_C,C_C,C_C,G_C,G_C,c_c,C_C,C_C,C_C,C_C,C_C,C_C,G_C,C_C,C_C,C_C,C_C,G_G,G_C,C_C,C_C,-,C_C,G_G,G_C,C_C,C_C,C_C,C_C,G_C,G_C,c_c,C_C,G_C,G_C,C_C,G_C,C_C,G_G,C_C,C_C,C_C,G_C,C_C,G_C,G_C,C_C,C_C,G_C,G_C,G_C,G_G,C_C,G_C,C_C,G_C,G_C,C_C,G_C,G_C,C_C,G_C,G_G,G_C,C_C,C_C,G_C,C_C,G_C,C_C,G_C,C_C,G_C,C_C
1167_129442	C_C,C_C,t_t,t_t,C_C,C_C,T_T,T_T,T_T,C_T,C_T,C_C,t_t,C_T,T_T,T_T,C_T,C_T,T_T,T_T,c_c,C_C,C_T,C_T,C_T,C_T,t_t,c_t,c_t,C_T,t_t,C_T,T_T,C_T,C_C,T_T,T_T,C_T,T_T,C_T,t_t,C_T,C_T,t_t,T_T,T_T,-,C_C,C_T,C_T,T_T,C_T,T_T,t_t,T_T,C_T,T_T,C_T,T_T,C_T,C_T,C_T,C_C,t_t,T_T,C_T,T_T,T_T,C_T,T_T,C_T,T_T,C_T,C_C,C_C,C_C,C_T,C_T,C_T,c_c,C_T,C_T,T_T,C_T,C_C,C_T,C_T,C_C,T_T,C_T,C_C,c_c,C_T,C_T,T_T,C_T
9465_11063	T_C,T_C,t_t,T_T,T_C,T_C,T_C,C_C,T_T,T_T,t_t,T_C,T_C,T_T,T_C,t_c,T_C,T_T,c_c,c_c,T_T,t_t,t_t,T_T,T_C,c_c,T_C,t_t,T_T,t_c,t_t,T_C,T_C,T_C,T_C,T_T,C_C,t_c,T_C,T_C,T_C,T_T,c_c,T_C,C_C,T_C,C_C,T_C,C_C,T_T,C_C,T_C,C_C,T_C,T_T,C_C,t_t,C_C,c_c,T_T,T_T,T_C,C_C,T_C,T_C,T_T,c_c,t_t,T_T,T_C,t_t,t_t,C_C,C_C,t_t,t_t,T_C,t_t,T_T,T_T,T_C,C_C,t_t,T_C,T_T,c_c,C_C,T_T,T_C,T_C,T_T,t_c,T_T,t_t,t_t,T_T
8366_25679	c_c,T_T,c_c,c_c,T_C,T_C,T_C,T_T,T_C,T_T,t_c,T_T,T_T,c_c,t_t,T_T,T_T,T_C,c_c,T_C,c_c,t_t,t_t,T_T,C_C,T_C,t_c,T_T,T_C,T_T,T_C,T_C,T_C,T_C,T_C,T_T,C_C,T_C,T_T,t_c,T_T,C_C,t_c,T_T,T_T,T_T,C_C,T_T,T_C,T_T,T_C,T_C,c_c,T_T,T_C,t_t,T_T,C_C,T_C,T_C,t_t,t_t,T_C,T_C,t_t,T_T,T_T,t_c,T_C,T_C,T_C,T_C,T_T,c_c,C_C,t_c,t_t,t_t,T_C,T_C,C_C,t_t,t_t,T_C,t_c,T_C,T_T,C_C,T_T,t_t,T_C,T_C,T_C,C_C,c_c,T_T
5975_26604	C_T,t_t,T_T,t_t,C_T,C_T,C_C,C_T,C_C,T_T,C_T,C_C,c_t,C_C,C_T,C_T,C_T,C_C,c_c,T_T,C_T,C_T,C_C,C_T,C_C,C_C,c_t,C_T,c_t,C_T,C_T,C_T,C_T,C_C,C_T,c_t,c_t,T_T,C_T,T_T,C_T,C_C,c_c,C_C,C_T,T_T,C_T,c_t,C_C,C_T,C_T,C_C,T_T,T_T,C_C,C_C,C_C,C_T,t_t,C_T,T_T,C_T,C_T,t_t,C_C,C_T,C_C,c_c,c_t,C_T,c_t,C_T,C_T,C_T,C_T,C_T,c_t,C_T,C_T,c_c,T_T,C_T,T_T,C_T,C_C,T_T,C_T,c_c,C_T,T_T,T_T,C_T,C_T,C_T,T_T,C_C
588_95353	G_C,G_C,G_C,C_C,g_g,C_C,G_C,G_G,G_C,C_C,G_G,G_C,G_G,G_C,G_G,G_G,G_C,G_C,C_C,G_G,C_C,G_C,G_G,c_c,c_c,G_C,G_G,c_c,G_G,G_G,C_C,G_G,G_C,G_G,G_C,G_C,c_c,G_G,C_C,G_C,G_C,G_C,G_G,G_G,g_g,G_C,C_C,G_G,G_G,G_C,C_C,g_g,G_C,g_c,G_G,G_C,G_G,G_C,G_C,g_g,G_C,G_G,G_G,G_C,G_C,G_C,g_g,C_C,G_G,G_C,C_C,G_C,C_C,G_C,C_C,G_C,G_C,G_G,G_G,C_C,G_C,G_G,C_C,G_G,G_C,G_C,G_C,C_C,G_C,G_C,G_C,G_C,G_C,G_G,C_C,G_C
4157_24581	G_A,G_G,g_a,A_A,A_A,G_G,G_G,G_G,G_A,A_A,G_G,g_a,A_A,g_a,A_A,A_A,A_A,G_G,G_A,g_a,G_G,G_G,g_a,A_A,G_A,G_G,a_a,G_A,G_A,G_G,G_A,a_a,G_G,G_A,G_G,A_A,G_A,G_G,A_A,G_G,A_A,G_A,G_A,a_a,G_G,A_A,A_A,G_A,G_A,g_g,A_A,g_g,G_G,g_g,G_G,G_A,G_A,g_g,A_A,G_G,G_A,G_G,G_G,G_A,G_A,G_A,G_A,g_a,G_A,G_A,G_A,G_A,G_A,G_A,G_G,G_A,a_a,G_G,G_A,G_A,G_G,G_A,a_a,G_A,A_A,G_A,A_A,G_A,A_A,A_A,G_A,g_a,G_G,G_G,G_A,A_A
196_193141	G_A,a_a,A_A,A_A,G_A,G_A,G_G,G_A,G_G,A_A,G_A,G_G,G_A,G_G,G_A,G_A,G_A,G_G,G_A,A_A,G_A,G_A,G_G,G_G,g_g,G_G,G_A,A_A,G_A,G_A,G_A,G_A,-,G_G,G_A,G_A,a_a,a_a,G_A,A_A,G_A,G_G,G_G,G_G,G_A,A_A,G_A,G_A,G_G,G_A,G_A,G_G,A_A,a_a,G_G,g_g,G_G,G_A,A_A,G_A,A_A,G_A,G_A,A_A,G_G,A_A,G_A,G_A,G_A,G_A,G_A,g_g,G_A,G_A,a_a,G_A,A_A,G_A,G_A,G_A,A_A,G_G,A_A,G_A,G_G,A_A,G_A,G_G,G_A,A_A,A_A,G_A,G_A,G_A,A_A,G_G
757_164126	T_A,T_A,T_T,T_A,T_A,T_T,T_A,T_T,T_T,T_T,T_A,T_A,T_T,T_T,A_A,T_A,T_A,T_T,T_A,A_A,T_T,T_A,T_A,T_T,T_A,T_A,a_a,T_T,A_A,T_A,T_T,T_A,T_T,A_A,T_T,T_A,T_T,T_A,T_T,T_T,T_A,T_A,T_A,T_T,T_A,T_A,T_A,t_a,T_A,-,T_A,T_A,T_T,t_t,T_T,T_A,T_A,T_A,t_t,T_T,T_T,T_A,A_A,T_A,T_A,T_A,T_T,T_T,T_A,T_A,T_T,T_A,T_T,T_T,T_T,T_A,T_T,T_A,A_A,T_T,T_A,T_A,T_T,A_A,T_A,T_A,T_T,T_T,T_T,T_A,T_A,T_A,T_A,A_A,T_T,T_T
1715_54769	T_T,T_C,T_T,T_T,T_C,T_T,T_C,T_C,T_T,T_T,T_C,T_T,t_t,t_c,T_T,T_T,T_T,T_C,T_T,T_T,T_C,T_T,T_C,T_C,T_C,t_t,T_T,T_C,T_C,T_T,t_t,T_T,T_C,T_T,C_C,T_T,T_T,T_T,T_T,T_T,T_C,T_T,T_T,T_T,T_T,t_t,T_T,T_C,T_T,T_C,T_C,t_t,T_T,T_T,T_C,T_T,T_T,T_T,T_C,T_T,T_T,t_t,T_T,C_C,T_C,T_T,T_C,T_C,T_C,C_C,T_T,T_T,T_T,T_C,T_T,T_T,t_t,T_T,T_C,T_T,T_C,t_t,C_C,T_C,T_T,t_c,T_T,T_C,T_T,T_T,T_T,T_T,T_T,T_T,T_C,T_T
17174_1113	T_C,T_T,T_T,T_T,T_C,T_C,C_C,T_C,C_C,T_T,T_C,C_C,T_C,C_C,T_C,T_C,T_C,C_C,T_C,T_T,T_C,T_C,C_C,C_C,C_C,C_C,T_C,T_T,T_C,T_C,T_C,T_C,T_C,C_C,T_C,T_C,T_C,T_T,T_C,T_T,T_C,C_C,C_C,C_C,T_C,T_T,T_C,T_C,C_C,T_C,T_C,C_C,T_T,T_T,C_C,C_C,C_C,T_C,T_T,T_C,T_T,T_C,T_C,T_T,C_C,T_C,T_C,T_C,T_C,T_C,T_C,T_C,T_C,T_C,T_C,T_C,T_T,T_C,T_C,T_C,T_T,T_C,T_T,T_C,C_C,T_T,T_C,C_C,T_C,T_T,T_T,T_C,T_C,T_C,T_T,C_C
1740_17905	A_A,G_G,G_A,g_g,A_A,g_g,A_A,A_A,G_A,A_A,G_G,g_a,G_A,g_a,a_a,A_A,G_G,a_a,G_A,G_A,A_A,G_A,A_A,G_G,a_a,G_A,G_G,A_A,A_A,G_G,g_g,A_A,A_A,A_A,G_A,A_A,A_A,G_A,g_g,G_A,G_A,G_G,G_A,G_A,a_a,G_A,G_A,A_A,A_A,G_A,G_G,G_A,A_A,G_A,G_G,G_G,g_g,a_a,A_A,a_a,G_A,g_a,A_A,A_A,G_A,G_A,g_g,G_A,G_A,A_A,a_a,a_a,A_A,g_a,G_G,G_A,A_A,A_A,A_A,G_A,A_A,A_A,A_A,G_G,A_A,a_a,g_a,G_A,A_A,A_A,A_A,A_A,a_a,G_A,A_A,A_A
11_603596	G_A,G_G,G_A,G_G,g_a,G_A,G_G,G_G,G_A,A_A,G_G,g_g,G_G,g_g,G_G,A_A,G_A,G_A,a_a,G_A,G_G,G_G,G_G,G_G,G_A,G_A,G_G,A_A,G_A,g_a,G_A,a_a,G_G,G_G,G_G,G_A,G_A,G_G,G_A,G_G,G_G,G_A,G_A,g_g,G_A,G_A,G_G,G_G,a_a,G_G,G_A,a_a,G_A,A_A,G_G,G_A,G_G,G_A,G_A,G_G,g_a,g_a,G_G,G_A,g_g,a_a,A_A,g_g,A_A,G_A,G_A,G_A,G_A,A_A,g_a,g_g,G_A,G_A,A_A,G_A,G_A,A_A,G_G,g_g,G_G,G_A,A_A,G_G,g_g,G_A,G_G,G_G,G_G,G_A,G_A,G_A
4777_5390	G_A,G_A,G_A,G_A,G_G,A_A,G_A,G_G,g_a,A_A,G_G,G_A,G_G,G_A,G_G,G_G,G_A,G_A,G_A,G_G,A_A,G_A,G_G,G_A,g_a,G_A,G_G,A_A,g_g,G_G,A_A,G_G,G_A,G_G,G_A,G_A,A_A,G_G,A_A,g_a,G_A,G_G,G_G,G_G,G_A,G_A,G_A,G_G,G_G,G_G,G_A,G_G,g_a,G_A,G_G,G_A,G_G,G_G,G_A,G_G,G_A,G_G,G_G,G_A,G_A,G_A,G_A,A_A,G_G,G_A,A_A,G_A,A_A,A_A,A_A,G_A,G_A,G_G,G_G,A_A,G_A,G_G,A_A,G_G,G_A,G_G,G_A,A_A,G_A,-,G_G,G_A,G_A,G_G,A_A,G_A
3879_47237	G_A,G_G,a_a,G_A,A_A,G_G,A_A,G_G,A_A,A_A,G_G,G_A,g_a,G_G,A_A,G_A,G_A,G_G,G_A,G_A,a_a,G_G,G_A,g_a,G_A,G_G,G_A,G_A,G_A,-,a_a,A_A,G_G,G_A,A_A,A_A,G_A,G_G,G_A,g_g,A_A,A_A,g_g,A_A,G_G,A_A,G_A,G_A,g_g,G_G,G_A,G_A,G_A,g_g,G_G,g_g,G_A,g_g,a_a,G_G,G_A,g_a,G_G,g_a,a_a,A_A,G_A,g_a,A_A,g_a,G_A,g_g,G_A,G_A,G_G,g_a,G_A,G_G,G_G,G_A,G_G,G_A,a_a,a_a,a_a,A_A,A_A,G_A,A_A,a_a,G_A,G_G,g_g,G_G,G_A,G_A
2816_59504	c_c,C_C,C_A,C_A,c_a,C_C,c_a,C_C,A_A,A_A,C_C,C_C,C_A,A_A,c_c,C_A,A_A,C_C,C_C,A_A,a_a,C_C,c_c,C_A,A_A,C_A,A_A,C_A,C_C,C_A,C_C,C_A,C_C,C_A,c_a,C_A,C_A,c_c,A_A,C_A,c_c,C_A,C_C,C_A,C_A,C_C,C_A,A_A,C_C,C_C,c_c,C_A,A_A,C_C,C_A,C_C,C_C,C_A,C_A,C_A,C_A,A_A,C_C,a_a,C_A,C_A,A_A,a_a,C_A,A_A,C_A,c_c,c_a,A_A,C_C,A_A,C_A,C_A,A_A,A_A,C_A,a_a,C_A,c_c,A_A,C_A,C_A,C_A,A_A,C_C,C_A,a_a,C_A,C_C,C_A,A_A
1983_36739	A_A,G_A,G_A,G_A,A_A,G_G,G_A,G_A,G_G,G_G,G_G,a_a,G_A,G_A,G_A,G_A,G_A,G_A,G_A,G_A,G_G,G_A,G_A,G_G,a_a,G_A,-,G_G,g_g,g_g,g_g,G_G,A_A,A_A,G_A,G_A,G_G,G_A,g_g,G_A,G_G,G_A,G_A,G_A,G_A,G_A,g_g,G_G,a_a,a_a,G_A,A_A,G_A,G_G,g_a,g_a,g_g,A_A,G_A,A_A,G_A,G_G,A_A,G_A,G_G,g_g,G_A,G_G,G_A,g_a,G_G,g_g,G_G,G_A,G_G,G_A,g_g,g_a,g_g,G_G,G_A,g_g,G_G,A_A,G_A,A_A,G_A,g_g,g_g,G_A,G_G,G_G,G_A,A_A,G_G,G_A
6577_18046	g_g,G_G,g_a,A_A,G_G,A_A,G_A,G_G,g_g,A_A,g_g,g_a,G_G,A_A,G_G,G_A,g_a,A_A,A_A,-,A_A,G_A,G_A,G_A,A_A,A_A,G_G,A_A,G_G,g_g,a_a,G_G,A_A,G_G,A_A,G_A,A_A,G_G,a_a,G_A,G_A,A_A,g_g,a_a,G_G,G_A,a_a,g_g,g_g,G_A,A_A,G_A,G_A,G_A,G_A,G_A,g_g,a_a,G_A,G_G,a_a,g_a,G_G,G_A,g_a,G_A,a_a,a_a,G_A,G_A,A_A,G_A,A_A,G_A,A_A,G_A,G_A,G_G,G_G,A_A,G_A,G_G,A_A,G_G,G_A,A_A,A_A,A_A,G_A,G_A,G_A,G_A,G_G,G_G,A_A,G_A
2539_22839	a_a,C_A,a_a,c_a,C_A,C_C,c_a,c_a,C_A,C_A,C_A,C_C,C_A,C_A,c_a,A_A,-,C_C,A_A,C_A,C_C,A_A,C_C,C_C,C_C,C_A,c_a,C_A,C_C,C_C,C_A,C_A,C_A,C_A,C_C,C_C,A_A,C_C,C_A,C_A,C_A,A_A,A_A,C_A,C_C,c_a,A_A,c_c,C_A,C_A,C_A,c_a,C_A,C_A,C_C,c_c,C_A,c_c,C_A,c_c,c_c,C_A,C_A,C_C,c_a,A_A,C_C,C_A,C_C,C_C,C_A,A_A,a_a,C_C,C_C,A_A,C_A,C_A,C_A,C_A,C_A,c_c,c_c,C_C,A_A,C_A,A_A,c_c,C_A,C_C,C_A,c_c,C_A,C_C,c_c,c_a
1590_72903	c_c,C_A,A_A,A_A,C_C,a_a,C_A,C_C,C_C,c_a,c_a,A_A,A_A,a_a,C_A,a_a,C_A,C_A,c_a,C_A,C_A,A_A,C_A,C_A,C_C,C_A,C_A,C_C,C_A,C_A,A_A,C_A,C_A,c_c,-,C_A,C_C,C_C,A_A,C_A,c_c,C_A,C_A,a_a,C_A,C_A,C_A,A_A,C_A,C_A,A_A,A_A,A_A,a_a,C_C,C_A,A_A,A_A,A_A,a_a,c_a,A_A,A_A,c_a,c_a,C_A,A_A,A_A,C_A,A_A,c_c,C_A,A_A,C_A,C_C,a_a,A_A,C_A,a_a,a_a,A_A,C_A,C_A,C_A,a_a,C_A,A_A,C_A,A_A,C_A,C_A,a_a,A_A,C_A,C_A,C_A
24479_2404	G_C,G_C,G_G,G_G,C_C,G_G,G_C,C_C,C_C,G_G,G_C,G_G,G_G,G_G,G_C,G_G,G_C,G_C,G_C,G_C,G_C,G_C,G_C,G_C,G_C,G_C,G_C,C_C,G_C,G_C,G_G,G_C,G_C,G_C,G_C,G_C,C_C,C_C,G_G,G_C,C_C,G_C,G_C,G_G,G_C,G_C,G_C,G_G,G_C,G_C,G_G,G_G,G_G,G_G,C_C,G_C,G_G,G_G,G_G,G_G,G_C,G_G,G_G,G_C,G_C,G_C,G_G,G_G,G_C,G_G,C_C,G_C,G_G,G_C,C_C,G_G,G_G,G_C,G_G,G_G,G_G,G_C,G_C,G_C,G_G,G_C,G_G,G_C,G_G,G_C,G_C,G_G,G_G,G_C,G_C,G_C
7634_6716	A_A,A_A,A_G,A_A,A_G,A_A,A_G,A_G,A_A,A_A,A_G,A_G,A_G,A_G,A_G,A_G,A_A,A_G,A_A,A_G,A_A,A_A,A_G,A_A,A_A,A_G,A_A,A_A,A_A,A_A,A_A,A_A,A_G,G_G,A_G,A_G,A_A,A_A,A_A,A_G,A_A,A_G,A_G,G_G,A_G,A_G,A_A,A_A,A_G,A_G,A_A,G_G,A_G,A_A,A_G,A_G,A_A,A_G,A_A,G_G,A_G,A_G,A_G,A_A,A_A,A_A,A_G,A_A,G_G,A_A,A_A,A_A,A_A,A_G,A_A,A_A,A_A,A_A,A_A,A_A,A_G,A_A,A_A,A_G,A_G,A_G,A_G,A_A,A_A,A_A,A_A,A_A,A_A,A_G,A_A,A_G
549619_187	A_A,A_A,A_T,A_T,A_A,A_A,A_A,A_A,A_T,A_T,A_A,A_A,A_A,A_T,A_A,A_A,T_T,A_A,A_A,T_T,A_A,A_A,A_A,A_T,T_T,A_T,T_T,A_T,A_A,A_T,A_A,A_A,A_A,A_A,A_A,A_T,A_A,A_A,A_T,A_A,A_A,A_T,A_A,A_T,A_T,A_A,A_T,A_T,A_A,A_A,A_T,A_T,A_T,A_A,A_T,A_A,A_A,A_T,A_T,A_T,A_A,A_T,A_A,A_T,A_T,A_T,T_T,A_T,A_T,T_T,A_T,A_A,A_T,T_T,A_A,T_T,A_A,A_T,A_T,T_T,A_T,T_T,A_A,A_A,A_T,A_T,A_A,A_T,T_T,A_A,A_T,T_T,A_A,A_A,A_T,T_T
4636_13052	T_C,C_C,T_T,T_C,T_C,T_C,T_T,c_c,T_C,T_T,T_T,T_C,T_T,t_c,t_c,T_T,T_C,T_C,t_t,T_C,T_C,T_C,T_C,T_C,T_C,T_C,t_t,-,T_C,C_C,T_C,T_C,T_T,C_C,T_C,T_C,T_C,t_t,t_t,t_t,T_T,T_T,t_c,-,T_T,T_T,c_c,T_C,T_C,T_C,T_C,T_C,C_C,T_T,c_c,T_C,T_C,T_C,T_T,T_T,T_T,c_c,t_t,T_T,T_C,T_C,T_T,T_C,T_C,t_t,T_T,T_C,T_T,T_T,T_C,T_C,C_C,c_c,T_C,T_T,T_T,T_C,T_T,T_C,C_C,c_c,T_T,T_C,T_T,T_C,T_C,t_t,T_T,T_T,c_c,T_T
19442_1981	T_T,T_C,T_T,T_T,T_T,T_T,T_C,T_T,T_C,t_t,T_C,t_t,t_t,c_c,t_t,T_T,T_T,t_c,t_t,T_T,C_C,T_C,t_t,T_C,T_C,T_T,t_t,t_t,T_T,T_C,c_c,T_T,t_c,T_T,C_C,T_T,T_C,T_C,T_T,T_T,T_T,T_C,T_T,T_T,T_C,T_T,T_T,T_T,t_t,T_T,T_T,t_t,T_C,t_t,T_C,t_t,t_t,t_t,T_T,t_t,T_T,T_C,C_C,t_t,T_C,T_C,T_T,-,T_C,T_C,T_T,T_C,T_C,T_T,T_C,T_C,T_T,T_T,T_T,T_T,T_T,-,T_T,T_C,T_T,T_T,t_t,T_T,T_T,T_T,T_T,t_t,t_t,T_C,T_T,T_T
15660_10957	t_t,T_A,T_A,A_A,T_T,T_A,T_A,A_A,A_A,T_A,T_A,T_A,a_a,a_a,A_A,A_A,A_A,T_A,T_T,T_T,T_A,T_A,-,a_a,T_A,t_a,A_A,t_t,t_t,t_t,T_A,A_A,T_A,A_A,T_T,t_t,T_A,T_A,T_A,t_t,A_A,T_A,A_A,A_A,T_A,T_A,-,A_A,T_A,T_A,t_t,T_T,T_A,a_a,T_A,T_A,T_A,T_T,A_A,t_t,t_t,A_A,T_T,T_A,T_A,A_A,T_A,A_A,T_A,T_A,T_A,T_A,A_A,T_A,t_t,T_A,A_A,A_A,A_A,T_A,A_A,T_A,T_A,T_A,A_A,T_A,A_A,T_A,A_A,T_A,T_T,t_t,T_T,t_t,A_A,T_A
4070_27593	C_A,C_A,A_A,C_A,A_A,C_A,C_A,C_A,C_A,C_A,C_A,A_A,C_A,A_A,C_A,C_A,A_A,A_A,A_A,C_A,C_A,C_A,C_A,C_C,A_A,A_A,C_C,A_A,C_C,C_C,C_A,C_C,A_A,A_A,C_A,C_A,C_C,C_A,C_A,C_A,C_C,C_A,C_A,C_A,C_A,A_A,C_A,C_C,C_A,A_A,C_A,A_A,A_A,C_C,C_A,A_A,C_C,A_A,C_A,A_A,C_A,C_C,A_A,C_A,C_C,C_C,C_A,C_A,C_A,A_A,C_A,C_A,C_C,C_A,A_A,A_A,C_C,C_A,C_C,C_A,C_A,C_C,C_C,A_A,C_A,A_A,C_A,A_A,C_C,C_A,C_C,C_C,C_A,A_A,C_A,A_A
104634_182	G_G,G_G,G_A,G_A,G_G,G_G,G_G,G_G,G_A,G_A,G_G,G_G,G_G,G_A,G_G,G_G,A_A,G_G,G_G,A_A,G_G,G_G,g_g,G_A,A_A,G_A,A_A,-,G_G,G_A,G_G,G_G,G_G,G_G,G_G,G_A,G_G,G_G,G_A,G_G,g_g,G_A,G_G,G_A,a_a,G_G,G_A,G_A,G_G,G_G,G_A,A_A,G_A,G_G,G_A,G_G,G_G,G_A,G_A,G_A,G_G,G_A,G_G,g_a,G_A,G_A,A_A,G_A,G_A,A_A,G_A,G_G,G_A,A_A,G_G,A_A,G_G,G_A,G_A,A_A,G_A,A_A,G_G,G_G,G_A,G_A,G_G,G_A,A_A,G_G,G_A,A_A,G_G,G_G,G_A,A_A
8711_1627	T_C,T_T,T_T,T_T,T_C,T_T,T_T,T_C,T_T,T_C,T_T,T_T,T_T,T_T,T_T,T_C,T_T,C_C,T_C,T_T,T_T,T_T,T_T,T_T,T_T,T_C,T_C,T_T,T_T,t_c,T_C,T_C,T_T,T_T,T_C,T_T,C_C,T_T,T_T,T_T,T_T,T_T,C_C,T_T,T_T,T_T,T_T,T_T,T_T,T_T,T_C,T_C,T_C,T_T,c_c,T_C,T_T,T_T,t_t,T_C,T_C,T_T,t_t,T_T,t_c,T_T,T_T,T_C,T_T,T_C,T_T,T_T,T_T,t_t,T_T,T_T,T_T,T_T,T_C,T_T,T_T,T_T,T_T,T_T,T_T,T_C,T_T,T_C,t_t,t_c,T_T,T_C,c_c,T_C,T_T,T_T
6753_8816	T_T,T_T,C_C,C_T,T_T,C_C,C_T,T_T,T_T,t_t,C_T,C_C,C_T,T_T,c_t,C_C,T_T,C_T,C_T,c_t,C_T,t_t,C_T,c_c,C_C,C_T,C_T,t_t,C_T,C_T,C_C,C_T,c_t,T_T,C_T,T_T,T_T,T_T,c_t,T_T,t_t,T_T,C_T,C_C,T_T,C_T,C_T,C_C,C_T,T_T,C_T,C_C,c_c,c_c,T_T,C_T,C_T,C_C,C_T,c_c,T_T,T_T,C_T,c_t,T_T,T_T,C_T,T_T,T_T,C_C,t_t,C_T,C_T,T_T,T_T,C_T,C_T,C_T,C_T,C_T,C_T,C_T,T_T,C_T,t_t,C_T,C_C,T_T,C_C,T_T,C_T,C_T,c_c,C_T,C_T,T_T
765_111245	GT_GT,GT_GTTT,GT_GT,GT_GTTT,GTTT_GTTT,GT_GT,GT_GTTT,GTTT_GTTT,GT_GTTT,GT_GT,GTTT_GTTT,GT_GTTT,GT_GT,gt_gttt,GT_GTTT,GT_GT,GTTT_GTTT,GT_GT,GT_GTTT,GT_GT,gt_gt,GT_GTTT,GT_GTTT,GT_GT,GT_GTTT,GT_GTTT,gttt_gttt,GT_GT,GT_GTTT,GT_GT,GTTT_GTTT,GTTT_GTTT,GTTT_GTTT,GTTT_GTTT,GT_GTTT,GT_GTTT,GT_GT,GT_GTTT,GT_GT,GT_GT,GTTT_GTTT,GT_GTTT,GTTT_GTTT,GT_GTTT,GT_GTTT,GT_GTTT,GT_GTTT,GTTT_GTTT,GT_GTTT,GT_GT,GT_GTTT…
191562_203	T_T,T_T,-,T_T,T_T,C_T,C_T,T_T,T_T,C_T,C_C,C_T,C_T,C_T,T_T,T_T,C_T,C_T,C_T,C_T,T_T,T_T,T_T,T_T,T_T,T_T,T_T,C_T,C_T,T_T,C_C,C_T,T_T,C_T,C_T,C_C,T_T,C_C,T_T,T_T,T_T,T_T,T_T,T_T,T_T,C_T,T_T,T_T,T_T,C_C,T_T,T_T,T_T,C_T,C_T,C_T,C_C,T_T,T_T,t_t,C_T,C_T,C_C,T_T,T_T,T_T,T_T,T_T,T_T,T_T,T_T,C_C,T_T,T_T,T_T,T_T,T_T,T_T,T_T,T_T,C_T,C_T,T_T,T_T,T_T,T_T,T_T,T_T,T_T,C_T,T_T,T_T,C_C,C_C,C_T,T_T
983_84928	T_C,c_c,C_C,c_c,C_C,T_C,T_T,t_c,T_T,T_C,C_C,C_C,T_C,t_t,T_C,C_C,T_T,T_C,T_C,c_c,T_C,C_C,T_C,T_C,t_c,T_C,t_t,T_C,T_T,T_T,t_c,T_T,T_T,T_C,T_T,T_T,T_C,T_C,c_c,T_T,T_T,T_C,T_C,C_C,T_C,C_C,T_C,T_C,T_T,C_C,C_C,t_t,T_T,T_C,T_C,T_T,T_C,T_C,C_C,T_C,T_C,C_C,t_t,T_C,T_C,C_C,T_T,C_C,T_C,T_C,T_T,T_T,C_C,T_T,T_T,T_C,T_T,T_C,T_T,T_T,T_C,T_T,T_C,T_C,T_C,T_T,C_C,T_C,T_C,T_T,T_C,T_T,T_C,T_C,T_T,T_C
2408_34393	T_G,g_g,T_T,t_t,G_G,T_T,t_g,G_G,G_G,T_T,t_g,T_T,t_t,T_T,T_G,T_T,T_G,g_g,T_G,T_G,T_G,-,T_G,t_t,T_T,T_G,T_G,G_G,T_G,T_G,T_T,T_G,T_G,g_g,T_G,g_g,G_G,G_G,t_t,T_G,G_G,T_G,T_G,T_T,G_G,T_G,T_G,T_T,T_T,t_t,T_T,T_T,T_T,T_T,G_G,T_G,T_T,t_t,T_G,T_T,t_g,t_t,T_T,T_G,T_G,T_G,T_T,t_t,T_G,T_T,t_g,T_G,T_T,G_G,G_G,T_T,t_t,T_G,T_T,t_t,T_T,t_g,T_G,T_G,T_T,T_G,t_t,T_G,T_T,t_g,t_g,T_T,T_T,T_G,T_G,t_g
16082_6352	A_A,G_A,G_A,G_G,A_A,G_G,A_A,G_G,A_A,A_A,G_G,G_G,A_A,G_A,G_A,G_A,G_A,G_G,G_G,A_A,A_A,G_A,G_A,G_A,G_G,G_G,G_A,G_A,G_A,G_G,G_G,A_A,G_A,G_A,G_G,G_G,G_A,G_A,G_A,G_A,G_A,G_G,G_G,A_A,G_A,G_A,G_A,G_A,G_A,G_G,G_A,A_A,G_A,G_A,G_A,G_G,G_G,G_G,A_A,A_A,A_A,G_A,G_G,G_G,G_A,G_A,G_A,A_A,G_A,G_G,G_G,G_G,A_A,G_G,G_G,G_A,G_A,A_A,G_A,G_G,G_A,A_A,G_A,G_G,G_A,G_G,A_A,G_A,A_A,G_A,A_A,G_G,G_A,G_A,G_A,G_A
15029_1004	C_C,C_T,-,C_C,T_T,C_C,T_T,t_t,C_T,C_T,T_T,C_T,C_C,C_T,C_T,C_C,T_T,C_C,c_t,C_C,C_C,C_T,C_T,C_C,C_T,C_T,C_T,C_C,C_T,C_C,T_T,T_T,T_T,T_T,C_T,C_T,C_C,c_t,C_C,C_C,T_T,t_t,T_T,C_T,C_T,C_T,C_T,T_T,C_T,C_C,C_C,T_T,C_C,C_C,C_T,C_C,T_T,T_T,T_T,C_T,C_T,t_t,T_T,C_C,T_T,C_T,C_C,T_T,T_T,C_C,C_T,C_C,C_T,T_T,T_T,C_C,C_C,C_T,C_C,C_T,T_T,C_T,T_T,T_T,-,C_C,c_t,C_C,C_T,C_C,C_T,C_T,C_T,T_T,C_C,T_T
1456_86277	C_T,c_c,T_T,C_T,C_T,T_T,C_T,T_T,T_T,C_T,C_T,C_T,C_T,T_T,C_T,C_T,C_T,T_T,C_T,C_C,C_T,C_C,C_T,C_T,t_t,C_T,C_T,C_T,C_T,C_C,T_T,C_T,T_T,C_C,T_T,C_T,c_c,C_C,C_T,T_T,T_T,C_T,C_T,T_T,C_C,C_T,T_T,T_T,T_T,T_T,C_T,C_T,T_T,T_T,C_T,C_T,C_T,t_t,T_T,T_T,C_T,T_T,C_C,T_T,C_C,C_T,C_T,C_T,C_T,T_T,T_T,T_T,T_T,C_T,C_T,C_T,C_T,C_T,C_T,T_T,C_C,C_C,T_T,C_T,C_T,T_T,C_T,C_T,C_C,C_T,c_c,C_T,C_T,C_C,T_T,T_T
5649_13360	G_T,G_T,T_T,G_G,G_T,G_T,T_T,T_T,T_T,T_T,G_T,T_T,T_T,T_T,T_T,T_T,T_T,G_T,T_T,G_T,T_T,G_T,G_T,T_T,T_T,G_T,G_T,T_T,T_T,G_T,T_T,T_T,G_T,G_T,G_G,T_T,T_T,G_T,G_T,G_T,T_T,G_T,G_G,G_T,G_T,T_T,T_T,T_T,T_T,G_T,G_G,G_G,T_T,G_T,G_T,G_G,T_T,T_T,T_T,G_G,T_T,G_T,T_T,G_T,T_T,G_T,G_T,T_T,G_T,T_T,G_T,T_T,T_T,T_T,G_T,G_T,T_T,T_T,G_T,T_T,G_T,T_T,T_T,T_T,T_T,T_T,G_T,T_T,T_T,G_T,T_T,G_T,G_T,T_T,G_T,G_T
9492_2322	G_A,A_A,A_A,G_G,G_G,A_A,G_A,G_A,a_a,g_g,A_A,A_A,a_a,G_G,A_A,G_A,G_A,G_A,a_a,A_A,G_A,g_a,A_A,A_A,G_A,a_a,G_A,G_A,G_A,A_A,a_a,a_a,G_A,A_A,G_A,g_a,A_A,a_a,G_A,G_G,A_A,a_a,G_A,A_A,A_A,G_A,G_G,G_A,A_A,G_A,g_a,a_a,G_A,g_g,G_G,A_A,G_A,g_a,A_A,A_A,G_A,G_A,G_A,A_A,g_g,A_A,G_G,g_g,G_A,a_a,G_A,G_A,g_g,A_A,a_a,A_A,a_a,A_A,A_A,G_A,A_A,a_a,G_A,G_A,A_A,a_a,A_A,G_A,A_A,G_A,A_A,G_A,g_g,G_A,A_A,A_A
550994_2210	G_G,A_A,A_G,a_a,G_G,A_A,g_g,A_G,A_G,G_G,A_A,A_G,a_g,g_g,G_G,G_G,A_G,g_g,A_G,A_A,A_G,A_G,-,A_A,G_G,A_G,A_G,G_G,g_g,A_A,A_G,G_G,G_G,a_g,a_g,G_G,g_g,A_G,A_G,A_G,A_G,A_A,A_G,A_G,G_G,A_G,A_G,G_G,G_G,a_a,A_A,A_G,G_G,A_G,A_A,A_A,a_a,g_g,a_g,g_g,A_G,A_G,A_G,G_G,A_G,g_g,A_G,a_a,A_G,g_g,A_G,g_g,A_A,A_G,a_a,-,g_g,g_g,G_G,A_G,g_g,G_G,g_g,A_G,A_G,G_G,A_A,g_g,-,G_G,A_G,g_g,G_G,A_G,G_G,A_G
5379_14803	C_C,T_T,T_T,T_T,C_C,T_T,C_C,C_C,T_C,C_C,T_T,t_c,T_C,T_C,C_C,c_c,T_C,C_C,T_C,C_C,C_C,T_C,C_C,T_T,c_c,T_C,T_C,C_C,C_C,T_T,T_C,C_C,C_C,C_C,t_c,C_C,C_C,T_C,T_C,T_C,T_C,T_T,T_C,T_C,C_C,T_C,t_t,C_C,T_C,T_C,T_T,T_C,C_C,T_C,T_T,T_T,T_T,C_C,C_C,C_C,T_C,T_C,C_C,c_c,T_C,T_T,T_C,t_t,T_C,C_C,T_C,C_C,C_C,c_c,T_T,T_C,C_C,C_C,C_C,T_C,C_C,C_C,C_C,t_c,c_c,C_C,T_C,T_C,c_c,C_C,C_C,C_C,C_C,T_C,C_C,C_C
1183_54759	g_g,A_G,a_a,G_G,A_A,G_G,A_G,A_A,g_g,G_G,a_a,A_G,A_A,G_G,A_A,A_G,A_G,G_G,G_G,A_A,g_g,A_G,A_G,G_G,G_G,A_G,A_A,G_G,A_A,a_a,g_g,A_A,G_G,A_A,g_g,A_A,G_G,A_G,g_g,A_G,A_G,G_G,A_A,G_G,A_A,A_G,G_G,A_A,A_A,A_G,G_G,A_G,a_a,a_a,A_G,A_G,a_a,A_G,A_G,a_a,g_g,A_G,a_a,A_G,A_G,A_G,G_G,g_g,A_G,A_G,G_G,A_G,g_g,A_G,G_G,A_G,g_g,A_A,A_A,G_G,A_G,A_A,G_G,A_G,a_a,A_G,G_G,G_G,A_G,A_G,A_G,A_G,A_G,A_A,G_G,A_G
10463_1119	G_G,A_G,A_G,G_G,A_A,G_G,A_A,A_A,A_G,A_G,A_A,A_G,A_G,A_G,A_G,A_G,A_A,G_G,A_A,G_G,G_G,A_G,A_A,A_G,A_G,A_G,A_G,A_G,A_G,G_G,A_A,A_A,A_A,A_A,A_G,A_G,G_G,A_A,G_G,G_G,A_A,A_A,A_A,A_G,A_G,A_G,A_G,A_A,A_A,G_G,A_G,A_A,G_G,G_G,A_G,G_G,A_A,A_A,A_A,A_G,A_G,A_A,A_A,A_G,A_A,A_G,A_G,A_A,A_A,G_G,A_A,A_G,A_A,A_A,A_A,G_G,G_G,A_G,G_G,A_G,A_A,A_A,A_A,A_A,A_G,G_G,A_A,G_G,A_A,G_G,A_G,A_G,A_G,A_A,G_G,A_A
322_97916	A_G,A_G,A_A,-,A_G,A_A,A_A,A_A,A_A,A_A,A_G,A_A,A_A,A_A,A_G,A_G,A_G,A_A,A_G,A_G,A_A,A_G,A_A,A_A,A_G,A_A,G_G,A_A,G_G,A_G,A_A,A_G,A_A,A_A,A_A,A_A,A_A,A_G,A_A,A_A,A_G,A_G,A_A,A_A,A_G,A_A,A_G,A_G,A_G,A_G,A_G,A_A,A_A,A_A,A_A,A_A,A_G,A_G,A_G,A_A,A_A,A_G,A_G,A_G,A_G,A_G,A_A,A_A,A_A,A_G,A_A,A_G,A_A,A_A,A_A,A_G,A_A,A_G,G_G,A_A,A_A,A_G,A_A,A_G,A_A,A_G,A_A,A_A,A_A,A_G,A_G,A_G,A_G,A_G,A_A,A_A
112_12383	C_C,T_T,C_T,T_T,C_T,C_C,C_T,C_T,C_T,T_T,C_T,C_T,C_T,T_T,C_T,T_T,T_T,T_T,C_T,C_C,C_C,T_T,C_C,C_C,t_t,C_C,T_T,c_c,C_C,C_T,T_T,C_C,C_C,C_C,c_c,C_T,c_t,T_T,T_T,C_T,c_c,C_T,T_T,C_T,c_c,T_T,C_C,C_T,C_T,T_T,C_T,C_T,c_t,C_T,T_T,C_C,c_c,T_T,C_T,C_T,C_T,C_T,T_T,T_T,T_T,C_T,C_T,t_t,C_C,T_T,C_T,C_T,C_C,C_T,C_T,C_T,C_C,T_T,C_T,T_T,T_T,C_T,C_T,T_T,C_T,C_T,C_T,C_C,C_T,C_T,c_t,T_T,C_T,t_t,C_T,C_C
16253_3827	A_G,A_G,A_G,A_G,A_G,A_G,A_A,A_A,A_A,A_G,G_G,A_G,A_G,a_a,A_A,a_a,A_A,A_G,a_a,A_A,a_a,A_G,A_A,A_A,a_a,A_A,a_a,A_G,G_G,a_a,A_G,A_G,A_A,A_A,a_a,A_A,A_A,g_g,a_a,a_a,A_G,A_A,A_G,A_A,A_A,a_g,A_G,A_A,a_a,a_a,A_G,a_a,A_A,G_G,A_A,a_a,a_a,a_a,A_A,A_G,A_A,A_A,A_G,a_a,A_G,A_A,a_a,a_a,A_A,A_A,A_G,a_a,A_A,A_A,A_G,a_a,A_A,A_G,A_A,A_A,A_A,A_A,A_A,A_G,A_A,A_A,a_a,A_G,A_A,G_G,A_A,A_A,a_a,A_G,A_A,a_a
16799_4690	A_T,T_T,T_T,A_T,T_T,A_A,T_T,T_T,A_T,A_T,T_T,A_A,A_T,T_T,T_T,T_T,A_T,A_T,T_T,A_T,A_T,T_T,A_T,A_T,A_T,A_T,A_T,T_T,A_T,A_A,A_T,A_T,T_T,A_T,T_T,A_A,T_T,A_T,A_T,A_T,T_T,T_T,T_T,A_T,A_A,A_T,T_T,T_T,A_T,T_T,T_T,A_T,A_T,A_T,A_T,A_A,A_T,A_A,T_T,A_A,A_A,T_T,A_T,T_T,T_T,A_T,A_T,t_t,A_T,T_T,A_T,T_T,T_T,A_T,A_A,T_T,A_T,A_T,T_T,A_T,T_T,A_A,T_T,A_T,T_T,T_T,T_T,A_T,A_T,A_A,A_T,A_A,A_T,A_A,A_T,A_T
12022_1015	A_A,A_T,A_A,A_A,a_t,A_T,A_T,A_T,A_A,A_A,A_A,A_T,a_a,A_T,A_T,A_A,A_A,T_T,A_A,A_A,A_T,A_A,A_T,A_T,A_T,A_A,A_A,A_T,A_T,A_A,A_A,A_T,A_T,A_A,T_T,A_A,A_A,A_A,A_A,A_A,A_T,A_A,A_A,A_T,T_T,A_A,A_A,A_T,A_T,A_T,A_T,A_A,T_T,A_A,A_T,A_T,A_A,A_T,A_T,A_T,A_A,A_T,A_A,t_t,A_T,a_t,T_T,A_T,A_T,T_T,A_A,A_A,A_A,T_T,A_T,A_A,A_A,A_A,A_T,A_T,a_a,T_T,T_T,T_T,A_A,A_T,A_A,T_T,A_T,A_A,A_A,a_a,A_A,A_A,A_T,A_T
63591_357	C_G,C_C,C_G,C_G,C_G,C_C,C_G,C_G,C_G,C_G,C_G,C_C,C_G,C_G,C_G,G_G,C_G,C_C,G_G,c_g,C_C,C_G,C_C,C_C,C_C,C_G,C_G,C_G,C_C,C_C,C_G,C_G,C_G,C_G,C_C,C_C,G_G,C_G,C_G,C_G,C_G,G_G,G_G,C_G,C_C,C_G,G_G,C_G,C_G,C_G,C_G,C_G,C_G,C_G,C_C,C_C,C_G,C_C,C_G,C_C,C_C,C_G,C_C,C_C,C_G,C_G,C_C,C_G,C_C,C_C,c_g,G_G,G_G,C_C,C_C,G_G,C_G,C_G,C_G,C_G,C_G,C_C,C_C,C_C,G_G,C_G,G_G,C_C,C_G,C_C,C_G,C_C,C_G,C_C,C_C,C_G
555008_141	A_G,G_G,A_G,G_G,A_A,g_g,A_G,a_a,A_G,a_a,g_g,A_G,A_G,G_G,G_G,G_G,G_G,A_G,A_G,A_G,A_G,A_G,G_G,G_G,A_G,A_G,A_G,G_G,a_a,G_G,A_G,A_A,A_G,G_G,a_g,A_G,a_a,G_G,A_G,g_g,A_G,G_G,G_G,G_G,a_g,G_G,A_G,A_G,A_G,G_G,G_G,G_G,G_G,G_G,G_G,G_G,G_G,A_G,A_A,g_g,A_G,G_G,G_G,G_G,A_G,A_G,g_g,G_G,A_G,A_G,a_a,G_G,A_G,A_G,G_G,G_G,A_G,A_A,G_G,G_G,A_A,A_G,G_G,G_G,G_G,A_G,G_G,G_G,G_G,a_a,A_G,A_A,g_g,g_g,a_g,A_G
210963_116	A_A,A_A,A_T,A_T,A_A,T_T,A_T,A_A,T_T,A_T,A_T,T_T,A_A,A_T,A_T,A_T,T_T,A_A,A_A,T_T,A_A,A_T,T_T,A_T,T_T,A_T,T_T,A_T,A_T,T_T,A_A,A_A,A_A,A_T,A_A,A_T,A_A,A_A,A_T,A_A,A_A,A_T,A_A,T_T,A_T,A_T,A_T,A_T,A_A,A_A,A_T,T_T,A_T,A_A,A_T,T_T,A_T,A_T,T_T,A_T,A_A,A_T,T_T,A_T,A_T,A_T,T_T,A_T,A_T,T_T,A_T,A_A,T_T,T_T,A_A,T_T,A_A,A_T,A_T,T_T,A_T,T_T,A_A,A_T,A_T,A_T,A_A,A_T,T_T,A_A,A_T,T_T,A_A,T_T,T_T,T_T
41840_817	C_T,C_C,C_C,T_T,T_T,C_C,C_C,C_C,C_T,C_T,C_C,C_C,C_T,C_C,c_t,C_T,C_C,C_C,C_C,C_T,C_C,C_C,C_T,C_C,C_C,C_C,C_T,C_C,c_c,C_C,C_C,T_T,C_C,C_T,C_C,T_T,C_T,C_C,C_T,C_C,C_C,C_C,C_T,C_T,C_C,C_T,T_T,C_T,C_C,C_C,T_T,C_C,C_C,C_T,C_C,C_C,C_T,C_C,C_T,C_C,C_C,C_C,C_C,C_T,C_T,C_T,C_C,C_T,C_T,C_T,C_T,C_C,C_T,C_C,C_C,C_C,C_T,C_C,C_T,C_T,C_C,C_T,C_T,C_C,T_T,C_C,C_C,C_C,T_T,C_T,C_T,C_T,C_C,C_C,C_C,C_C
232_91035	C_T,C_T,T_T,t_t,c_c,T_T,C_T,C_C,C_T,T_T,C_C,C_T,c_c,T_T,C_C,C_C,C_T,T_T,T_T,C_C,T_T,C_T,C_T,C_T,T_T,C_T,C_C,T_T,C_C,C_C,T_T,c_c,T_T,C_C,T_T,C_T,T_T,C_C,T_T,T_T,C_T,T_T,C_C,T_T,C_C,C_T,t_t,C_C,C_C,c_t,T_T,C_T,t_t,t_t,C_T,C_T,C_C,T_T,C_T,c_c,t_t,C_T,C_C,C_T,C_T,C_T,t_t,T_T,C_T,C_T,T_T,C_T,T_T,C_T,T_T,C_C,C_C,C_C,C_C,T_T,C_T,C_C,T_T,C_C,c_c,T_T,T_T,T_T,C_T,C_T,C_T,c_t,C_T,C_C,T_T,T_T
10704_4817	G_A,G_A,G_G,G_G,G_G,G_A,G_A,A_A,G_G,G_A,G_G,G_A,G_G,G_G,G_A,G_A,G_G,G_A,A_A,G_G,G_G,G_A,A_A,G_A,G_G,A_A,g_g,G_A,G_A,G_A,G_A,G_G,A_A,G_A,A_A,G_A,G_A,G_A,G_G,G_A,G_A,G_A,G_A,A_A,G_A,G_A,G_A,G_G,A_A,G_A,G_G,G_A,G_G,G_G,G_A,G_A,A_A,G_A,G_A,G_G,g_g,G_G,G_A,G_G,g_g,G_A,G_G,G_G,G_A,G_G,G_A,G_A,A_A,G_G,G_A,G_G,G_A,G_G,G_G,G_G,G_A,G_G,G_A,A_A,G_G,G_A,G_A,G_G,G_G,G_G,G_A,G_G,G_A,G_A,G_A,G_G
18574_848	a_g,A_G,A_A,A_A,A_G,a_g,G_G,G_G,A_A,A_A,A_A,A_G,A_G,A_G,G_G,G_G,A_A,A_A,A_A,a_a,G_G,G_G,G_G,A_G,a_a,a_g,A_A,A_A,A_A,A_G,A_G,A_G,G_G,G_G,A_G,A_G,G_G,a_a,A_G,A_G,a_g,A_A,A_G,A_G,A_A,A_G,A_A,A_G,G_G,A_G,A_A,A_A,A_G,A_A,A_G,A_G,g_g,a_a,A_G,A_A,G_G,A_G,G_G,a_g,A_A,a_g,A_A,a_g,a_g,A_A,A_A,A_G,A_G,A_A,A_A,A_A,G_G,A_A,a_g,A_A,A_G,A_A,G_G,A_G,g_g,A_G,a_g,A_G,A_A,A_A,A_A,A_A,G_G,G_G,A_G,A_A
14600_3799	A_T,T_T,T_T,A_T,A_T,A_T,A_T,T_T,A_T,T_T,A_T,T_T,T_T,A_A,A_A,A_A,T_T,T_T,A_T,A_A,T_T,A_T,A_T,T_T,A_T,A_T,a_t,A_T,A_T,T_T,A_T,T_T,A_T,A_A,A_T,A_T,A_T,T_T,A_T,A_A,-,T_T,T_T,A_T,A_A,A_T,A_A,A_T,A_A,A_T,A_A,A_T,A_T,T_T,A_A,A_T,A_T,A_T,A_A,A_A,A_T,A_T,A_T,T_T,A_T,A_A,T_T,A_T,A_A,T_T,A_T,A_T,A_A,T_T,A_T,A_T,A_T,A_T,T_T,A_A,T_T,A_T,A_T,A_T,A_T,T_T,A_T,A_A,A_T,A_A,A_A,A_T,T_T,a_a,a_t,A_A
9809_2438	C_G,C_C,C_G,-,C_C,C_G,C_G,C_C,C_C,G_G,C_C,C_G,C_C,C_C,c_c,C_G,G_G,C_G,C_C,C_C,C_C,C_G,C_C,C_C,C_G,C_C,c_c,C_C,C_C,C_C,c_c,C_G,C_C,C_G,C_C,C_C,C_C,C_C,c_c,C_G,G_G,C_C,C_C,C_C,c_c,G_G,C_G,C_C,C_C,C_G,C_G,C_G,C_G,G_G,C_C,G_G,C_C,C_G,C_C,C_C,C_G,c_c,C_G,C_C,C_C,C_G,c_c,C_G,C_C,G_G,C_G,C_G,C_G,C_G,C_C,C_C,C_C,C_C,C_G,C_C,C_C,C_C,C_G,G_G,G_G,G_G,C_C,c_g,C_C,C_G,C_C,C_C,C_G,C_G,C_C,G_G
6012_6624	A_T,A_T,A_T,T_T,A_T,A_T,A_T,T_T,A_T,a_t,T_T,a_t,A_A,A_T,A_T,A_T,A_T,T_T,T_T,A_A,A_T,A_A,a_a,a_a,t_t,t_t,A_T,A_T,A_T,T_T,t_t,A_T,t_t,A_T,T_T,a_t,T_T,A_T,A_T,A_T,T_T,T_T,T_T,A_A,a_t,a_a,T_T,A_A,t_t,T_T,A_T,T_T,A_T,t_t,A_A,a_a,T_T,T_T,a_t,a_a,t_t,t_t,T_T,t_t,A_T,a_t,A_T,A_T,A_A,T_T,T_T,T_T,A_T,T_T,t_t,A_T,A_T,A_A,t_t,A_T,A_A,A_A,A_T,A_T,T_T,T_T,A_T,a_t,A_T,A_T,A_T,A_T,A_T,A_T,T_T,A_T
70_219524	g_t,T_T,G_G,G_T,G_T,G_G,G_G,G_T,G_T,G_G,G_G,G_G,G_G,G_T,G_T,G_G,G_T,G_T,G_G,G_G,G_T,G_T,G_T,G_T,G_T,g_g,G_G,G_T,G_T,g_g,G_T,G_T,G_G,G_T,T_T,G_T,G_T,G_G,G_G,g_g,G_G,G_G,g_g,G_G,G_G,G_G,G_T,G_G,G_T,G_T,G_T,t_t,T_T,G_G,T_T,G_G,G_T,G_T,g_g,G_G,G_G,T_T,G_G,G_G,G_G,G_T,G_G,G_T,T_T,G_G,G_G,G_T,G_G,G_G,G_T,G_T,G_T,G_T,G_G,G_G,G_G,g_g,G_G,G_G,G_T,T_T,G_G,G_T,G_G,G_T,G_T,G_G,G_G,G_G,G_T,G_G
484_187035	C_C,c_c,C_C,C_C,C_C,c_c,C_C,C_G,C_G,C_C,C_G,C_C,C_G,C_C,C_G,C_G,C_C,C_C,C_C,C_G,C_C,C_C,C_G,G_G,C_C,C_C,G_G,C_C,G_G,G_G,C_G,G_G,C_C,C_C,C_C,c_c,C_C,C_G,C_C,C_C,C_G,c_g,C_G,c_g,C_G,C_C,C_G,G_G,C_G,C_C,C_C,C_C,C_C,c_g,C_G,C_C,C_G,C_C,C_G,C_C,c_c,G_G,C_C,C_C,g_g,C_G,C_C,C_C,C_C,C_C,C_G,C_C,C_C,c_g,C_C,C_C,C_G,C_G,g_g,C_C,C_C,G_G,C_C,C_C,C_C,C_C,C_C,C_C,G_G,C_C,C_G,C_G,C_C,C_C,c_c,C_C
36_672978	C_T,C_C,t_t,T_T,C_T,T_T,T_T,C_T,C_T,T_T,T_T,T_T,T_T,C_T,C_T,c_c,C_C,C_T,T_T,T_T,c_t,C_T,C_T,C_T,C_T,T_T,t_t,C_T,C_T,C_T,C_T,C_T,T_T,C_T,C_T,C_T,C_T,T_T,T_T,T_T,t_t,C_T,C_T,T_T,C_T,T_T,C_T,T_T,C_C,C_T,C_T,c_c,C_C,T_T,C_C,T_T,C_T,C_T,t_t,T_T,T_T,C_C,T_T,T_T,T_T,C_T,T_T,C_T,C_T,T_T,T_T,C_T,T_T,T_T,C_T,C_C,C_T,C_T,T_T,C_T,C_T,C_T,C_T,C_T,C_T,C_C,T_T,C_T,T_T,C_T,C_T,T_T,T_T,T_T,C_T,T_T
5512_4195	T_A,t_t,A_A,A_A,A_A,T_A,T_A,T_T,A_A,T_A,A_A,T_A,T_A,A_A,T_A,T_T,A_A,T_A,T_T,A_A,t_t,T_T,t_t,t_a,a_a,T_A,A_A,a_a,T_A,T_A,T_A,T_A,T_T,t_a,T_T,T_A,T_A,T_A,A_A,A_A,T_A,T_A,a_a,A_A,T_A,T_A,T_T,A_A,T_T,T_A,A_A,A_A,A_A,A_A,T_A,T_A,T_T,T_A,T_A,A_A,T_A,A_A,T_T,A_A,A_A,t_a,a_a,A_A,T_A,A_A,t_a,T_T,T_T,A_A,T_A,A_A,T_A,T_A,T_A,A_A,A_A,A_A,T_T,t_t,a_a,T_A,T_T,T_A,A_A,A_A,T_A,A_A,T_A,T_T,T_A,A_A
2127_70710	A_C,A_C,A_C,A_C,C_C,A_A,A_C,A_C,A_A,A_A,C_C,A_C,A_C,A_C,C_C,C_C,A_C,A_C,A_C,C_C,A_A,A_C,C_C,A_A,A_C,A_C,C_C,A_A,C_C,A_C,A_A,A_C,A_C,C_C,A_C,A_C,A_A,A_C,A_A,A_C,A_C,C_C,A_C,C_C,A_C,A_C,A_C,A_C,C_C,C_C,A_C,C_C,A_C,A_A,A_C,A_C,A_C,C_C,A_C,C_C,A_C,C_C,C_C,A_C,A_C,A_C,A_C,A_A,C_C,A_C,A_A,A_C,A_A,A_A,A_A,A_C,A_A,A_C,C_C,A_A,A_C,A_C,A_A,C_C,A_C,C_C,A_C,A_A,A_A,A_C,A_C,A_C,A_C,C_C,A_A,A_C
7807_2843	A_G,A_A,G_G,A_G,G_G,A_G,G_G,A_G,G_G,G_G,A_G,A_G,A_G,A_A,G_G,G_G,A_G,A_A,A_G,G_G,G_G,A_G,A_G,A_G,A_G,a_g,G_G,A_G,A_G,A_G,g_g,G_G,A_G,G_G,G_G,g_g,A_G,A_G,A_G,a_a,G_G,G_G,a_a,G_G,A_A,g_g,A_G,A_G,G_G,A_G,A_G,g_g,A_G,G_G,A_A,A_G,G_G,A_G,G_G,A_G,A_G,A_G,A_A,a_g,G_G,G_G,G_G,A_G,G_G,A_G,A_G,A_G,A_G,G_G,A_G,A_G,A_G,a_g,G_G,A_G,G_G,G_G,G_G,G_G,G_G,G_G,G_G,A_G,G_G,G_G,g_g,A_A,a_g,A_A,G_G,A_G
45172_895	T_A,t_a,T_A,-,T_T,A_A,t_a,T_T,T_A,A_A,T_T,T_A,t_t,A_A,T_T,T_A,T_A,A_A,A_A,T_T,A_A,t_a,T_A,T_A,A_A,T_A,T_T,A_A,T_T,T_T,a_a,T_T,a_a,T_T,A_A,T_A,a_a,T_T,A_A,T_A,T_A,A_A,t_t,a_a,t_t,T_A,A_A,T_T,T_T,T_A,A_A,t_t,a_a,T_T,A_A,T_A,T_T,T_A,t_a,T_T,A_A,T_A,T_T,T_A,T_A,t_a,A_A,a_a,T_A,T_A,A_A,a_a,A_A,T_A,A_A,T_A,T_A,T_T,T_T,A_A,t_a,T_T,a_a,t_t,t_a,T_A,A_A,A_A,T_A,T_A,T_A,T_A,t_a,t_t,A_A,T_A
20951_3001	G_A,G_A,G_A,G_G,g_g,A_A,G_A,G_G,g_g,A_A,G_G,A_A,G_G,-,G_G,g_g,G_A,G_A,G_A,G_G,A_A,G_A,G_G,G_A,G_A,G_A,G_G,G_A,G_G,G_G,A_A,g_g,a_a,g_g,G_A,G_A,A_A,G_G,A_A,G_A,G_A,G_G,G_G,G_G,G_G,G_A,G_A,G_G,G_G,G_G,a_a,g_g,G_A,G_A,G_G,G_A,g_g,G_G,G_A,G_G,G_G,G_G,G_G,G_A,G_A,G_A,G_A,A_A,G_G,G_A,A_A,G_A,a_a,G_A,a_a,G_A,G_A,G_G,G_G,A_A,G_A,G_G,A_A,G_G,A_A,G_G,G_A,A_A,G_A,G_A,G_A,G_G,G_A,G_G,A_A,G_A
902_108299	A_A,g_g,G_G,g_g,g_a,G_G,a_a,G_G,A_A,G_A,G_G,G_G,A_A,G_A,G_A,g_a,G_A,G_G,g_g,A_A,A_A,G_A,G_A,G_A,G_G,G_G,a_a,G_A,G_A,g_g,G_G,A_A,G_A,G_A,g_g,G_G,g_g,g_a,G_A,G_G,G_A,G_G,g_g,A_A,G_A,G_A,G_G,a_a,G_A,G_G,G_A,A_A,g_g,G_A,G_A,G_G,g_g,g_g,A_A,a_a,G_A,g_a,G_G,G_G,g_g,G_A,G_A,A_A,G_A,G_G,g_g,G_G,A_A,G_G,g_g,g_a,A_A,A_A,G_A,G_G,G_A,A_A,G_A,G_G,g_g,g_g,G_A,G_A,G_A,G_A,A_A,g_g,G_A,g_g,G_A,G_A
1037_7974	G_G,G_G,G_G,g_g,A_A,G_A,A_A,G_A,A_A,G_G,G_A,A_A,G_A,A_A,G_A,G_G,G_A,A_A,G_A,G_G,G_A,G_A,A_A,A_A,A_A,A_A,G_A,g_g,G_G,g_a,G_A,G_A,G_A,A_A,G_A,G_A,G_A,G_G,G_A,G_G,G_A,A_A,G_A,A_A,G_G,G_G,G_A,G_A,G_A,G_A,G_A,A_A,G_G,G_G,A_A,A_A,A_A,G_A,G_G,G_A,G_G,G_A,G_A,G_G,G_A,G_G,G_A,G_A,G_A,G_A,a_a,G_A,G_A,G_A,G_A,G_A,G_G,a_a,g_g,G_A,G_G,G_A,G_G,G_A,A_A,G_G,G_G,G_A,G_A,G_G,G_G,G_A,G_A,G_A,G_G,A_A
718_43380	T_T,T_T,t_t,T_T,G_G,G_T,g_g,G_T,g_t,G_T,T_T,T_T,G_T,G_T,g_t,G_G,t_t,T_T,T_T,G_T,G_G,G_T,G_T,G_T,T_T,G_T,G_T,T_T,G_T,G_G,G_T,G_G,g_g,T_T,G_G,G_T,G_T,G_T,T_T,g_g,t_t,G_T,t_t,T_T,G_G,G_T,T_T,G_T,G_G,G_G,T_T,G_T,G_T,G_G,T_T,t_t,t_t,t_t,G_T,G_T,G_T,G_T,G_T,t_t,G_T,G_T,T_T,T_T,G_T,G_T,G_T,T_T,G_T,G_T,G_T,G_T,T_T,G_T,G_G,t_t,G_G,T_T,t_t,G_T,G_G,T_T,T_T,t_t,G_T,G_G,G_T,T_T,G_T,G_T,G_T,G_G
1156_104302	A_A,g_g,A_A,a_a,A_A,A_A,G_A,A_A,G_A,A_A,G_A,A_A,A_A,G_A,A_A,A_A,a_a,G_A,A_A,A_A,G_G,G_A,A_A,G_A,g_a,A_A,A_A,A_A,A_A,G_A,G_A,A_A,G_A,A_A,G_G,A_A,G_A,G_A,A_A,A_A,A_A,G_A,A_A,A_A,G_A,A_A,A_A,A_A,A_A,A_A,a_a,A_A,G_A,A_A,G_A,A_A,A_A,G_A,A_A,a_a,A_A,G_A,A_A,A_A,G_A,G_A,A_A,G_A,G_A,G_A,A_A,G_A,G_A,A_A,G_A,G_A,A_A,A_A,A_A,A_A,A_A,A_A,A_A,G_A,A_A,A_A,A_A,A_A,A_A,A_A,A_A,a_a,A_A,G_A,A_A,A_A
2892_26995	A_C,A_C,A_C,C_C,A_A,A_C,A_C,C_C,A_C,A_A,A_C,A_C,A_A,A_C,A_C,A_C,A_C,C_C,C_C,A_A,A_C,A_C,A_C,A_A,A_C,C_C,A_C,A_C,A_C,C_C,C_C,A_C,C_C,A_C,C_C,A_C,A_C,A_C,A_C,A_C,C_C,C_C,C_C,A_A,A_C,A_C,C_C,A_C,C_C,C_C,A_C,C_C,A_C,C_C,A_A,A_C,C_C,A_C,A_A,A_A,C_C,A_A,C_C,C_C,A_C,A_C,A_C,A_C,A_A,A_A,C_C,C_C,A_C,C_C,C_C,A_A,A_A,A_A,C_C,A_C,A_C,A_C,A_A,A_C,A_C,A_C,A_A,A_C,A_A,A_C,A_C,A_C,A_C,A_C,C_C,A_C
329_46074	t_t,t_g,T_T,G_G,T_G,T_G,T_G,G_G,G_G,G_G,T_G,t_g,t_g,G_G,T_G,T_G,T_G,G_G,G_G,T_G,g_g,T_G,G_G,G_G,G_G,T_T,g_g,T_G,G_G,G_G,g_g,G_G,T_G,t_g,G_G,G_G,T_G,T_G,T_G,T_G,G_G,G_G,t_g,T_G,T_T,T_G,T_G,T_G,T_G,g_g,G_G,T_G,G_G,G_G,T_G,T_T,G_G,G_G,T_G,G_G,g_g,t_g,T_T,G_G,T_G,G_G,T_G,G_G,G_G,t_t,G_G,T_G,G_G,t_g,G_G,T_G,T_G,G_G,G_G,G_G,G_G,T_G,g_g,g_g,G_G,T_G,T_G,G_G,T_G,G_G,G_G,T_G,G_G,G_G,G_G,G_G
1081_93918	T_C,T_C,T_C,C_C,T_T,T_C,C_C,C_C,T_C,T_C,T_C,T_T,C_C,C_C,T_C,T_T,T_C,T_C,T_C,T_C,C_C,T_C,T_C,T_C,T_C,T_T,C_C,T_C,C_C,T_C,T_C,T_C,C_C,C_C,C_C,T_C,T_C,C_C,T_C,T_C,C_C,T_C,T_C,T_C,T_C,T_T,C_C,C_C,T_T,C_C,T_C,T_C,T_C,T_T,T_C,T_C,C_C,C_C,T_C,T_C,T_T,T_C,C_C,T_C,C_C,T_T,T_T,C_C,T_T,T_C,T_C,C_C,T_C,T_T,T_C,T_C,T_C,T_T,T_T,T_C,T_C,T_T,T_C,C_C,C_C,T_C,T_T,T_C,C_C,T_C,C_C,C_C,T_T,T_C,T_C,T_C
4451_9031	C_T,C_T,c_c,C_C,C_T,C_T,C_T,c_c,C_T,C_T,C_C,C_T,t_t,C_T,C_T,C_T,C_T,C_C,C_C,T_T,C_C,C_T,C_T,C_T,c_c,C_C,C_T,C_T,C_T,C_C,C_C,C_T,C_C,C_T,C_C,C_C,C_C,C_T,t_t,c_c,C_C,C_C,C_C,T_T,C_T,C_T,c_c,T_T,C_T,C_C,C_T,C_T,C_T,c_c,C_T,C_C,C_C,C_C,C_T,T_T,C_C,c_t,C_C,c_c,C_T,C_T,C_T,C_T,c_t,C_C,C_C,C_C,C_T,C_C,C_C,C_T,C_T,T_T,C_C,C_C,C_T,t_t,C_T,c_c,C_C,C_C,t_t,C_T,C_T,C_T,C_T,C_C,C_T,C_T,C_C,C_T
2160_19312	G_A,a_a,A_A,G_A,G_A,A_A,G_A,G_A,G_A,g_a,A_A,G_A,G_G,G_G,G_A,A_A,A_A,G_A,G_A,G_A,G_G,A_A,G_A,G_G,G_A,G_G,G_A,G_G,A_A,G_A,G_G,G_A,G_G,G_A,G_A,G_G,G_A,G_A,a_a,G_G,G_A,G_A,G_A,G_A,G_A,G_G,G_A,G_G,G_A,G_A,G_A,G_G,G_A,G_A,A_A,A_A,G_G,G_A,G_G,G_A,G_G,A_A,G_A,G_G,g_g,G_A,G_G,G_A,G_A,G_A,G_A,A_A,G_G,G_A,G_G,G_G,a_a,G_G,G_A,G_G,G_A,A_A,A_A,G_G,a_a,G_A,G_A,G_A,A_A,G_G,G_G,G_A,G_A,A_A,G_G,A_A
10820_15098	G_A,A_A,G_A,G_A,G_G,G_A,G_G,G_A,G_G,G_G,G_A,A_A,G_A,A_A,G_G,G_G,G_A,A_A,g_g,G_G,G_G,G_A,G_A,G_A,g_g,G_A,G_G,G_A,G_A,G_A,G_G,G_G,G_A,G_G,G_G,G_G,G_A,g_g,G_A,a_a,G_G,G_G,A_A,G_G,A_A,G_G,G_A,G_A,G_G,G_A,G_A,G_G,G_A,g_g,A_A,G_A,g_g,G_A,G_G,a_a,G_A,G_A,A_A,G_A,G_G,G_G,G_G,g_g,G_G,G_A,G_A,G_A,G_A,G_G,G_A,G_A,G_A,G_A,G_G,G_A,G_G,G_G,g_g,G_G,G_G,G_G,G_G,G_A,G_G,G_G,G_G,A_A,G_A,a_a,g_g,G_A
5835_17814	AC_ACGAGCCGTTACC,AC_AC,AC_AC,AC_AC,AC_ACGAGCCGTTACC,AC_AC,ACGAGCCGTTACC_ACGAGCCGTTACC,AC_ACGAGCCGTTACC,ACGAGCCGTTACC_ACGAGCCGTTACC,AC_AC,AC_ACGAGCCGTTACC,acgagccgttacc_acgagccgttacc,AC_ACGAGCCGTTACC,ACGAGCCGTTACC_ACGAGCCGTTACC,AC_ACGAGCCGTTACC,AC_ACGAGCCGTTACC,AC_ACGAGCCGTTACC,ACGAGCCGTTACC_ACGAGCCGTTACC,AC_ACGAGCCGTTACC,AC_AC,AC_ACGAGCCGTTACC,AC_ACGAGCCGTTACC,ACGAGCCGTTACC_ACGAGCCGTTACC,ACGAGCCG…
565378_614	T_A,T_T,A_A,t_t,t_a,A_A,T_A,T_A,T_T,T_A,T_A,T_T,T_T,T_T,T_A,T_T,T_T,T_A,T_A,A_A,T_T,T_T,T_A,T_T,A_A,T_A,T_T,T_T,T_T,T_T,T_T,T_A,T_A,T_A,T_A,T_A,T_T,T_A,T_T,T_T,T_A,T_T,T_A,T_A,T_A,T_T,T_A,t_t,T_T,T_T,T_T,T_A,T_A,T_T,T_T,A_A,T_T,T_A,A_A,T_A,T_A,T_T,T_T,T_A,t_t,T_T,T_T,T_T,T_T,t_t,t_t,t_t,T_A,T_T,T_A,T_A,A_A,T_A,T_T,T_A,T_A,T_T,T_T,t_t,T_T,T_A,T_T,A_A,T_T,a_a,T_A,T_A,A_A,T_T,T_A,T_A
547145_135	T_A,T_T,T_A,T_A,T_T,A_A,T_T,T_T,T_A,T_A,T_T,A_A,T_A,T_T,T_T,T_T,T_A,T_A,T_T,T_A,T_A,T_T,T_A,T_A,T_A,T_A,T_A,T_T,T_A,A_A,T_A,T_A,T_T,T_A,T_T,A_A,T_T,T_A,T_A,T_A,T_T,T_T,T_T,T_A,A_A,T_A,T_T,T_T,T_A,T_T,T_T,T_A,T_A,T_A,T_A,A_A,T_A,A_A,T_T,A_A,A_A,T_T,A_A,T_T,T_T,T_A,T_A,T_T,T_A,T_T,T_A,T_T,T_T,T_A,A_A,T_T,T_A,T_A,T_T,T_A,T_T,A_A,T_T,T_A,T_T,T_T,T_T,T_A,T_A,A_A,T_A,A_A,T_A,A_A,T_A,T_A
8229_4372	A_C,A_C,a_c,a_a,C_C,A_A,C_C,A_A,a_a,A_C,A_C,A_C,A_C,a_c,C_C,C_C,C_C,a_a,A_A,A_A,c_c,a_c,A_C,A_C,C_C,a_c,A_C,C_C,A_C,C_C,a_a,A_A,A_A,A_C,A_C,A_A,A_A,A_C,a_a,A_C,A_C,A_A,A_C,C_C,C_C,A_A,C_C,A_A,A_C,A_C,a_a,c_c,C_C,A_A,A_C,a_a,A_C,C_C,A_A,A_C,A_C,C_C,A_C,C_C,a_c,A_C,A_A,A_C,a_a,C_C,C_C,A_C,A_A,a_c,A_C,a_a,A_A,A_A,A_C,A_C,A_C,C_C,A_C,A_C,A_A,A_A,A_C,A_A,A_C,A_C,A_A,c_c,C_C,A_A,A_C,A_A
5731_9456	A_T,T_T,A_T,A_T,A_A,A_T,a_a,A_T,A_T,A_A,A_T,A_T,A_T,A_T,A_A,a_a,A_T,A_T,A_T,A_A,t_t,A_T,A_A,A_T,A_T,a_t,A_A,A_T,A_T,t_t,A_T,A_A,A_T,A_A,T_T,A_A,A_T,A_T,A_T,T_T,A_A,A_T,T_T,A_A,T_T,A_A,A_T,a_t,A_A,A_T,A_T,a_a,A_T,A_A,t_t,A_T,A_A,A_T,A_A,A_T,a_a,A_T,T_T,t_t,A_T,A_T,A_A,A_T,A_T,A_T,A_T,A_T,A_T,A_A,A_T,A_T,A_T,A_A,A_A,A_T,A_A,a_a,A_A,A_T,A_A,A_A,A_A,A_T,A_A,A_A,A_A,A_T,A_T,T_T,A_A,A_T
1699_55099	T_C,T_C,T_C,T_C,T_T,T_C,T_C,T_T,T_C,T_C,C_C,T_C,T_T,T_C,T_T,C_C,T_C,T_T,T_T,T_T,T_C,T_C,T_C,C_C,T_C,T_T,T_T,T_C,T_T,T_T,T_T,T_T,T_C,T_C,T_T,T_T,T_T,T_C,T_T,T_T,T_T,T_T,T_T,T_C,T_T,T_T,T_C,T_C,T_C,T_C,T_C,T_T,T_T,T_T,T_T,T_C,T_T,T_C,T_C,T_C,T_C,T_C,T_C,T_T,T_T,T_C,T_C,C_C,T_C,T_T,T_T,T_C,T_T,T_T,T_T,T_C,C_C,T_T,C_C,T_C,T_C,T_T,T_C,T_T,T_T,C_C,T_C,T_T,T_T,T_C,C_C,T_T,T_T,T_C,T_C,T_T
5377_14693	C_G,C_C,C_G,C_G,G_G,C_G,C_G,G_G,C_G,G_G,C_G,C_G,C_G,C_G,g_g,g_g,G_G,C_G,C_G,G_G,c_c,C_G,G_G,C_G,C_C,C_G,G_G,C_G,c_g,c_c,C_G,G_G,c_c,G_G,C_C,g_g,G_G,C_G,C_G,C_C,g_g,C_G,C_C,G_G,c_c,G_G,C_G,C_C,G_G,C_G,C_G,g_g,C_G,g_g,C_C,c_c,G_G,C_G,g_g,C_G,C_G,C_G,c_c,C_G,g_g,C_G,G_G,C_G,c_g,C_G,c_g,C_G,C_G,g_g,C_G,C_G,C_G,G_G,G_G,C_G,G_G,G_G,g_g,C_G,G_G,g_g,G_G,C_G,G_G,G_G,G_G,c_c,C_G,C_C,g_g,C_G
3768_44863	t_t,C_C,T_C,C_C,T_T,C_C,t_t,T_T,T_T,T_T,C_C,T_C,T_C,T_C,T_C,T_T,T_C,T_C,T_C,t_c,T_T,T_C,T_C,C_C,T_C,T_C,T_C,t_c,T_T,T_C,T_C,T_T,T_T,T_C,T_C,t_c,T_T,T_C,T_C,C_C,T_C,C_C,C_C,C_C,T_T,t_t,T_C,T_C,T_C,C_C,C_C,T_C,T_C,C_C,C_C,C_C,C_C,T_C,T_T,t_c,T_C,T_C,T_T,T_T,T_C,T_C,t_c,T_C,T_C,T_C,T_C,T_T,T_C,t_t,C_C,T_C,T_C,T_T,T_T,T_C,T_T,T_T,T_C,-,T_T,T_C,T_C,C_C,t_t,T_T,T_T,T_C,c_c,T_C,t_t,T_T
9310_3898	GTTTT_GTTTT,GTT_GTTTT,GTT_GTT,GTTTT_GTTTT,GTT_GTT,GTTTT_GTTTT,GTT_GTT,GTT_GTT,GTT_GTTTT,GTT_GTTTT,GTT_GTT,GTT_GTTTT,GTT_GTTTT,GTT_GTTTT,GTT_GTT,GTT_GTTTT,GTT_GTT,GTTTT_GTTTT,GTT_GTT,GTTTT_GTTTT,GTTTT_GTTTT,GTT_GTTTT,GTT_GTT,GTT_GTTTT,GTT_GTTTT,GTT_GTTTT,gtt_gtttt,GTT_GTTTT,GTT_GTTTT,GTT_GTTTT,GTT_GTT,-,GTT_GTT,GTT_GTT,GTT_GTT,GTT_GTTTT,GTTTT_GTTTT,GTT_GTT,gtttt_gtttt,GTTTT_GTTTT,GTT_GTT,GTT_GTT,G…
8666_9907	A_T,A_T,A_A,t_t,A_A,T_T,A_A,T_T,T_T,A_T,A_T,A_T,A_A,A_T,A_A,A_A,A_A,T_T,T_T,t_t,A_T,A_A,A_T,A_T,A_A,A_T,A_T,A_A,a_a,a_a,T_T,T_T,T_T,A_T,A_T,T_T,t_t,A_T,T_T,A_T,A_T,T_T,A_T,A_A,a_a,T_T,A_A,T_T,A_T,A_A,T_T,A_T,A_A,t_t,A_T,T_T,A_T,A_A,T_T,A_T,A_T,A_A,A_T,A_A,A_T,A_T,T_T,A_T,A_T,a_a,a_a,A_T,T_T,A_T,A_T,t_t,A_T,T_T,A_T,A_T,A_T,A_A,A_A,A_T,t_t,A_T,T_T,T_T,A_T,A_T,T_T,A_A,A_A,T_T,A_T,T_T
34695_453	a_a,A_A,C_A,C_A,A_A,C_A,A_A,A_A,C_C,A_A,C_C,C_A,A_A,A_A,A_A,A_A,C_A,A_A,c_c,C_A,C_A,C_A,C_A,a_a,C_A,C_A,C_C,C_A,C_A,C_A,C_C,A_A,A_A,C_A,A_A,c_a,C_A,a_a,C_A,C_A,C_A,C_C,C_C,C_A,C_A,A_A,C_A,A_A,c_a,c_a,C_A,A_A,C_A,C_A,A_A,c_a,C_A,C_C,A_A,A_A,C_A,a_a,C_C,c_a,c_c,C_A,C_A,A_A,A_A,C_A,C_A,a_a,C_A,c_a,c_a,A_A,C_A,A_A,A_A,C_C,C_A,A_A,a_a,a_a,A_A,C_A,C_A,a_a,C_A,A_A,C_A,a_a,A_A,C_A,a_a,C_A
618_37843	G_T,G_T,G_T,G_T,G_G,G_T,G_G,G_T,G_G,G_G,G_G,G_T,G_T,G_G,G_G,G_G,G_T,G_G,G_T,G_G,G_G,G_G,G_G,G_G,G_G,G_T,g_g,G_T,G_T,G_T,G_G,g_g,G_G,G_G,G_G,G_G,G_G,G_G,G_T,T_T,G_G,G_G,T_T,G_G,G_T,G_G,G_T,G_T,G_G,G_T,G_T,G_G,G_G,g_g,G_T,G_T,g_g,G_G,G_G,G_T,g_g,G_G,G_T,G_T,G_G,G_G,G_G,G_G,G_G,G_G,G_T,G_G,G_G,G_G,G_G,G_G,G_T,G_G,G_G,G_T,G_G,G_G,G_G,G_G,G_G,G_G,G_G,G_T,G_G,G_G,G_G,G_T,G_T,G_T,G_G,G_T
35253_1499	t_t,t_t,c_t,t_t,C_T,C_C,C_T,T_T,C_T,C_T,C_C,C_C,C_C,c_c,T_T,T_T,C_T,c_t,C_C,C_C,c_c,t_t,C_C,C_T,C_T,c_c,T_T,C_C,C_C,C_C,t_t,C_T,c_c,c_c,C_C,C_C,C_T,C_C,t_t,c_t,c_c,C_T,T_T,t_t,T_T,C_T,C_T,C_T,C_T,C_C,C_T,T_T,T_T,C_C,T_T,c_c,C_C,C_T,C_C,t_t,c_c,c_c,C_C,t_t,C_C,c_t,c_c,C_C,T_T,C_C,C_T,C_T,C_T,c_c,C_T,c_c,t_t,C_T,C_T,C_C,C_C,t_t,C_T,c_c,T_T,C_T,C_T,T_T,C_C,C_C,C_T,T_T,C_C,C_C,C_C,C_T
4294_15516	AT_AT,ATAAAAGGT_ATAAAAGGT,AT_AT,ATAAAAGGT_AT,ATAAAAGGT_AT,ATAAAAGGT_AT,ATAAAAGGT_AT,ATAAAAGGT_ATAAAAGGT,AT_AT,ATAAAAGGT_AT,ATAAAAGGT_AT,ATAAAAGGT_ATAAAAGGT,ATAAAAGGT_ATAAAAGGT,ATAAAAGGT_ATAAAAGGT,ATAAAAGGT_AT,ATAAAAGGT_ATAAAAGGT,ATAAAAGGT_AT,ATAAAAGGT_AT,AT_AT,ATAAAAGGT_AT,ATAAAAGGT_AT,ATAAAAGGT_ATAAAAGGT,ATAAAAGGT_ATAAAAGGT,ATAAAAGGT_ATAAAAGGT,AT_AT,ATAAAAGGT_ATAAAAGGT,ATAAAAGGT_AT,ATAAAAGGT_AT,…
35058_1508	A_A,T_T,A_A,T_A,T_A,T_A,T_A,T_T,A_A,T_A,T_A,T_T,T_T,T_T,A_A,T_T,T_A,T_A,A_A,T_A,T_A,T_T,T_T,T_T,A_A,T_T,T_A,T_A,T_T,T_A,T_A,T_A,T_T,T_A,T_T,T_T,T_A,T_A,T_A,T_A,T_T,T_A,T_T,T_A,T_A,T_T,T_T,T_T,T_T,T_T,T_A,T_T,A_A,T_A,T_T,A_A,T_T,A_A,T_A,T_T,T_A,T_T,T_T,T_T,T_A,T_A,T_T,T_T,T_T,T_A,T_T,T_T,A_A,T_T,T_T,T_A,T_A,T_T,T_T,T_A,T_T,T_T,T_A,T_A,T_A,A_A,T_A,T_T,T_A,T_T,T_A,T_T,T_A,T_T,T_T,T_A
2858_3145	C_C,C_C,T_T,c_c,C_C,T_C,T_C,C_C,T_C,C_C,T_C,t_c,T_C,C_C,c_c,T_T,T_C,T_C,T_C,T_C,t_t,T_C,C_C,T_C,t_c,T_C,T_C,T_C,T_C,c_c,T_C,C_C,T_C,C_C,T_C,c_c,T_C,T_C,T_C,C_C,T_T,T_C,t_c,T_C,T_T,T_C,C_C,T_C,T_C,C_C,C_C,T_C,C_C,t_t,C_C,T_C,T_C,T_C,T_T,T_C,C_C,C_C,T_C,T_T,T_C,T_C,T_C,C_C,T_C,T_C,T_C,T_C,T_T,T_T,C_C,T_C,C_C,T_C,C_C,T_T,T_T,T_C,T_C,T_C,C_C,C_C,T_C,T_C,C_C,C_C,T_C,T_C,T_C,T_C,C_C,T_C
9402_10962	c_c,c_c,c_c,C_C,C_C,C_T,C_T,T_T,c_c,C_C,C_T,C_C,C_C,C_C,C_C,C_C,C_C,C_T,c_c,C_T,C_C,C_T,C_T,C_C,c_c,t_t,C_C,c_c,C_C,C_C,C_C,C_C,C_T,C_T,C_C,C_C,C_C,C_T,C_C,C_C,C_C,C_C,C_C,c_c,C_C,C_C,C_C,C_C,c_c,C_T,C_C,t_t,C_C,C_C,C_C,C_C,c_t,c_c,c_c,C_T,c_c,C_C,C_C,C_C,C_C,c_c,C_T,c_c,C_C,C_C,C_C,C_C,C_C,C_T,C_T,c_c,C_C,T_T,C_T,C_C,t_t,C_T,C_C,C_C,c_c,C_C,C_C,C_C,c_c,C_C,C_T,t_t,C_T,C_C,C_T,C_C
108316_424	G_T,G_G,G_T,G_T,T_T,G_G,G_G,G_G,t_t,T_T,G_G,G_T,G_T,G_G,T_T,G_T,G_T,G_G,G_T,G_T,G_G,G_G,G_T,G_T,G_T,G_G,G_G,G_T,G_T,G_G,G_T,T_T,G_G,G_T,G_G,T_T,G_T,G_G,G_T,G_G,T_T,G_T,G_G,T_T,G_G,T_T,G_T,G_T,G_T,G_G,-,G_T,G_T,G_T,G_G,G_T,G_T,G_T,T_T,G_G,G_T,G_T,G_G,G_T,G_T,G_T,G_T,G_T,G_T,G_T,G_T,G_T,G_T,G_T,G_G,G_T,G_T,G_G,G_G,G_T,G_G,G_T,T_T,G_T,T_T,T_T,T_T,G_T,T_T,T_T,G_T,G_G,G_G,G_G,g_t,G_T
15689_1929	a_g,A_A,A_A,A_A,g_g,A_G,A_A,A_G,A_A,A_G,A_G,A_A,A_A,G_G,A_A,A_A,A_G,A_A,A_A,A_A,A_G,A_A,A_A,A_A,A_A,a_g,A_A,a_g,a_a,G_G,A_A,A_A,A_A,A_A,A_G,A_A,A_G,A_G,a_a,A_G,A_A,A_G,A_A,a_a,A_A,A_A,A_G,a_a,A_A,A_A,A_A,g_g,A_A,a_a,A_A,A_A,A_A,A_A,a_a,A_G,A_G,A_G,A_A,A_A,A_G,A_G,A_A,a_g,A_G,A_A,A_A,A_A,a_a,A_A,A_A,G_G,A_G,a_a,A_G,A_G,A_G,A_A,A_A,A_A,A_G,A_A,A_A,G_G,A_A,A_G,a_a,G_G,A_G,A_A,A_A,A_A
3461_18906	g_g,C_C,G_C,G_C,G_G,C_C,g_g,G_G,g_g,g_g,C_C,G_C,G_C,G_C,G_C,G_G,G_C,G_C,G_C,C_C,G_G,G_C,G_C,G_C,C_C,C_C,G_G,G_C,G_C,G_C,G_G,g_g,G_G,G_C,C_C,c_c,G_C,G_C,C_C,G_C,C_C,C_C,C_C,C_C,g_g,G_G,G_C,C_C,G_C,G_C,G_C,G_C,G_C,G_C,C_C,C_C,C_C,C_C,G_G,G_C,g_c,G_C,G_G,G_G,G_C,G_C,G_C,G_C,G_C,G_C,G_C,G_G,G_C,G_C,g_g,G_C,C_C,G_C,G_C,G_G,g_c,G_G,G_C,G_G,G_G,G_C,G_C,C_C,g_g,G_G,G_G,G_C,G_C,C_C,G_C,G_G
2506_39297	G_T,T_T,G_T,T_T,G_G,G_T,T_T,G_T,T_T,G_T,G_T,t_t,G_T,G_G,t_t,g_t,G_T,G_T,t_t,T_T,g_g,T_T,t_t,T_T,g_g,-,T_T,G_G,G_T,t_t,T_T,T_T,G_T,G_T,G_T,G_T,G_T,G_T,T_T,G_T,T_T,G_T,G_T,T_T,g_t,T_T,G_T,G_T,T_T,G_T,T_T,G_T,t_t,T_T,G_T,T_T,T_T,T_T,G_G,G_G,T_T,g_g,G_T,G_T,g_t,G_T,G_T,g_g,G_G,T_T,T_T,g_t,G_G,t_t,T_T,G_G,g_g,t_t,G_T,G_T,G_T,G_T,T_T,T_T,G_T,T_T,t_t,G_G,G_G,g_t,T_T,g_g,g_g,T_T,G_T,T_T
18123_1251	G_T,G_G,G_T,G_G,G_T,G_T,G_G,G_G,G_T,G_T,G_G,G_T,G_G,G_G,G_G,G_T,G_G,G_G,G_T,G_T,G_G,G_G,G_G,G_T,G_T,G_T,G_G,G_T,G_G,G_T,G_T,G_T,G_G,G_G,G_G,G_T,G_T,G_G,G_T,G_G,G_G,G_T,G_T,G_G,G_T,G_T,G_G,G_G,T_T,G_G,G_T,G_T,G_T,T_T,G_T,G_T,G_G,G_G,G_T,G_T,T_T,G_T,G_G,G_G,G_G,T_T,G_T,G_G,T_T,G_T,G_T,G_G,G_T,G_T,G_T,G_T,G_T,G_T,T_T,G_T,G_G,G_T,G_G,G_G,G_G,G_T,G_G,G_G,G_G,G_T,G_G,G_G,G_T,G_T,G_T,G_T
10343_8497	A_A,A_A,G_G,A_G,A_G,A_G,A_A,A_G,A_A,G_G,A_A,A_A,A_G,A_A,A_G,A_G,A_G,A_A,A_G,A_G,a_g,A_A,A_A,A_A,A_A,A_A,A_A,A_A,a_g,A_A,A_A,A_A,A_G,A_A,A_A,A_G,A_A,A_A,A_A,A_A,A_A,A_A,A_A,A_A,A_A,A_A,A_A,A_A,A_A,A_A,A_G,A_A,A_G,A_G,A_A,A_A,A_A,A_A,A_G,A_A,G_G,A_G,A_A,G_G,A_A,A_A,A_G,A_A,A_A,A_A,-,A_G,A_A,A_A,A_G,A_A,G_G,A_A,A_A,A_G,A_G,A_G,G_G,A_A,A_A,A_G,A_G,A_A,A_G,G_G,A_G,A_A,A_A,A_A,A_G,A_A
4462_28408	c_c,C_C,C_T,C_T,C_T,C_C,C_T,C_T,C_T,C_T,C_T,C_C,C_T,C_T,c_c,T_T,C_T,C_C,T_T,C_T,C_C,C_T,C_C,C_C,c_c,C_T,C_T,c_c,C_C,C_C,c_c,C_T,C_T,C_T,C_C,C_C,T_T,C_T,C_T,C_T,C_T,T_T,T_T,C_T,C_C,C_T,T_T,C_T,C_T,C_T,C_T,c_c,c_t,C_T,C_C,C_C,C_T,C_C,C_T,C_C,C_C,c_t,c_c,C_C,C_T,C_T,C_C,C_T,C_C,C_C,C_T,T_T,T_T,C_C,C_C,t_t,C_T,c_c,C_T,C_T,C_T,C_C,C_C,C_C,T_T,C_T,T_T,c_c,C_T,C_C,C_T,C_C,C_T,C_C,C_C,C_T
6657_21082	T_T,T_C,C_C,T_T,C_C,c_c,C_C,C_C,t_t,c_c,c_c,C_C,T_C,C_C,T_C,C_C,C_C,C_C,T_C,C_C,C_C,C_C,T_T,T_C,t_t,T_C,T_C,C_C,T_T,C_C,C_C,T_C,T_C,T_C,t_t,T_C,T_T,c_c,t_t,t_c,c_c,C_C,T_C,C_C,c_c,T_C,C_C,C_C,T_C,C_C,C_C,C_C,T_C,T_C,T_C,C_C,T_T,T_C,c_c,C_C,T_T,T_C,T_T,T_C,T_C,C_C,T_T,T_T,T_C,C_C,C_C,C_C,c_c,C_C,T_C,T_T,T_C,T_T,C_C,C_C,T_T,C_C,T_C,C_C,C_C,T_T,T_T,c_c,T_C,t_t,C_C,T_C,T_C,T_C,C_C,T_C
547664_645	G_G,G_C,G_C,C_C,G_G,G_G,G_C,G_G,G_G,G_G,G_G,G_G,G_G,G_G,G_C,G_G,C_C,G_G,G_G,G_G,G_C,G_C,G_G,G_C,G_C,G_G,G_C,G_G,G_G,G_G,G_C,G_C,G_G,G_G,G_G,G_C,G_C,G_G,G_G,G_C,G_G,G_G,G_G,G_C,G_G,G_C,G_G,G_G,G_G,G_G,G_C,G_G,G_G,G_G,G_C,G_G,G_G,G_C,G_G,G_C,G_G,G_C,g_c,G_G,G_G,G_G,G_C,G_G,G_G,G_G,G_C,G_G,G_G,G_G,G_G,g_c,G_C,G_G,G_G,G_C,G_G,G_G,G_C,G_C,G_C,G_G,G_G,G_C,G_C,G_C,G_G,G_G,G_G,C_C,G_G,G_C
1261_45654	T_T,T_G,T_G,T_T,T_G,T_G,T_G,T_T,T_T,T_T,T_T,T_T,T_G,T_G,T_G,T_G,T_G,T_T,T_T,T_G,T_G,T_G,T_G,T_T,T_T,T_T,T_G,T_G,T_G,T_T,T_T,T_G,T_T,T_G,T_T,T_T,T_T,T_G,T_G,T_G,T_T,T_T,T_T,T_G,T_G,T_T,T_T,G_G,T_G,T_T,T_T,T_G,t_g,T_T,T_G,T_G,T_T,T_T,T_G,G_G,T_T,T_G,T_T,T_T,T_G,T_G,T_G,t_t,t_g,T_T,T_T,T_T,T_G,T_T,T_T,T_G,T_G,G_G,T_T,T_T,T_G,G_G,T_T,T_T,T_T,T_T,T_G,T_T,T_G,T_T,T_G,T_T,T_T,T_G,T_T,T_T
1862_141280	A_A,T_T,A_A,A_A,A_T,A_A,A_T,A_T,A_A,A_A,A_A,A_A,A_A,A_A,A_T,A_A,A_A,a_a,A_A,A_A,A_T,A_A,A_T,A_T,A_T,A_A,A_A,A_T,A_T,a_a,A_A,A_A,A_T,A_A,T_T,A_A,A_A,A_A,A_A,a_a,A_T,A_A,A_A,A_A,A_A,A_A,A_A,A_T,A_A,t_t,a_t,A_A,A_A,a_a,A_T,A_A,A_A,A_A,A_T,A_A,a_a,A_T,A_A,T_T,A_T,A_A,A_T,A_A,A_T,T_T,A_A,A_A,A_A,A_T,A_A,A_A,A_A,A_A,A_T,A_A,A_T,A_A,T_T,A_T,A_A,A_T,A_A,A_T,A_A,A_A,A_A,t_t,A_A,A_A,A_T,A_A
6063_4731	A_A,G_G,A_G,a_a,g_g,A_A,g_g,g_g,A_G,A_G,G_G,A_A,A_G,-,G_G,G_G,A_G,a_a,G_G,A_G,a_a,G_G,A_A,A_A,A_A,A_G,A_G,g_g,a_a,A_A,A_G,A_G,G_G,a_g,-,A_A,G_G,a_g,A_G,A_G,G_G,G_G,G_G,A_G,A_A,A_G,G_G,g_g,A_G,G_G,G_G,A_G,A_G,A_G,A_A,A_A,A_G,A_A,g_g,A_A,A_A,G_G,A_G,-,g_g,A_G,A_A,-,a_a,-,a_g,G_G,G_G,A_A,A_A,G_G,A_G,A_G,G_G,A_G,G_G,A_A,a_a,A_A,G_G,G_G,G_G,a_a,A_G,A_A,A_G,A_A,A_G,A_A,A_A,a_g
5352_34011	C_C,C_T,C_C,c_c,C_C,C_C,C_T,C_C,C_T,C_C,C_T,C_C,C_C,C_T,C_C,c_c,C_C,C_T,C_C,C_C,T_T,C_T,C_C,C_T,C_T,C_C,C_C,C_C,C_C,C_T,C_T,C_C,C_T,C_C,t_t,C_C,C_T,C_T,C_C,C_C,C_C,C_T,C_C,C_C,C_T,C_C,C_C,C_C,c_c,C_C,C_C,c_c,C_T,c_c,T_T,C_C,C_C,C_T,C_C,C_C,C_C,C_T,C_T,c_c,C_T,C_T,C_C,C_T,C_T,C_T,C_C,C_T,C_T,C_C,C_T,C_T,C_C,C_C,C_C,C_C,C_C,C_C,C_C,C_T,C_C,C_C,C_C,C_C,C_C,C_C,C_C,C_C,C_C,C_T,C_C,C_C
38315_67	A_T,T_T,a_a,A_T,a_t,A_T,t_t,A_A,a_t,T_T,A_T,a_t,T_T,A_T,T_T,A_T,T_T,A_T,T_T,T_T,A_T,T_T,T_T,T_T,T_T,A_T,T_T,T_T,T_T,T_T,T_T,T_T,T_T,T_T,A_T,T_T,T_T,T_T,T_T,A_A,A_T,T_T,T_T,T_T,T_T,A_A,A_T,T_T,T_T,T_T,T_T,A_T,A_T,T_T,T_T,A_T,A_T,T_T,A_T,T_T,a_a,T_T,T_T,T_T,A_T,T_T,A_T,A_T,T_T,T_T,A_T,A_T,a_t,a_a,T_T,A_T,T_T,A_T,A_T,T_T,A_T,A_T,T_T,a_t,A_A,A_T,T_T,T_T,A_T,T_T,A_T,T_T,A_T,T_T,T_T,T_T
2154_4312	T_T,C_T,C_T,t_t,C_T,C_C,t_t,T_T,C_T,C_T,C_T,C_T,C_T,c_t,T_T,t_t,T_T,T_T,T_T,t_t,T_T,C_T,C_T,T_T,t_t,C_C,t_t,t_t,T_T,T_T,C_C,C_C,t_t,C_C,C_T,C_T,T_T,t_t,T_T,C_T,C_C,C_T,C_C,C_T,T_T,C_T,T_T,C_C,C_C,T_T,t_t,C_T,t_t,c_t,C_T,t_t,C_T,C_T,C_C,t_t,C_T,t_t,T_T,C_T,c_t,C_T,C_C,c_c,C_C,T_T,C_C,T_T,C_C,C_T,c_c,T_T,t_t,C_T,t_t,C_T,c_t,T_T,c_t,C_T,T_T,t_t,C_C,T_T,C_T,T_T,C_T,C_C,C_T,T_T,T_T,T_T
9432_20048	C_A,c_c,C_C,C_C,a_a,C_A,C_C,-,C_C,C_A,C_A,C_C,C_C,c_a,C_C,C_C,C_A,c_c,C_C,C_C,c_a,c_c,C_C,C_C,c_c,c_a,C_C,C_A,C_C,C_A,C_C,C_C,C_C,C_C,C_A,C_C,C_C,C_A,C_C,C_A,C_C,C_A,C_C,C_C,C_C,C_C,C_A,C_A,C_C,c_c,c_c,C_A,C_C,C_C,C_C,c_c,C_C,C_C,C_C,C_A,C_A,C_A,C_A,C_C,c_c,C_A,C_C,C_C,C_A,C_C,C_C,C_C,C_C,C_C,C_C,C_A,C_A,C_C,C_A,C_C,C_A,C_C,C_C,C_C,C_A,C_C,C_C,A_A,C_C,C_A,C_C,A_A,C_A,C_C,c_c,C_C
8107_5966	C_C,T_T,C_C,C_T,T_T,C_C,T_T,T_T,C_T,C_T,C_T,C_T,T_T,C_C,T_T,T_T,C_T,T_T,C_C,C_T,C_T,T_T,C_C,T_T,C_C,C_C,C_T,T_T,C_C,T_T,C_T,C_T,C_T,C_T,C_T,T_T,C_T,T_T,c_t,C_C,T_T,C_C,C_T,C_T,T_T,T_T,C_C,C_T,C_T,C_C,C_T,T_T,C_T,T_T,C_C,C_T,C_T,C_C,C_T,C_C,c_c,C_T,C_T,C_T,T_T,T_T,T_T,C_T,C_T,C_T,C_T,C_C,T_T,C_C,c_t,C_T,C_T,T_T,c_t,C_T,C_T,t_t,C_T,C_C,T_T,C_T,T_T,C_C,T_T,T_T,C_T,c_t,C_T,C_C,C_C,T_T
65430_554	C_C,T_C,T_C,C_C,C_C,C_C,C_C,T_C,C_C,T_C,C_C,C_C,T_C,C_C,T_C,T_C,C_C,C_C,C_C,C_C,C_C,C_C,T_C,C_C,C_C,T_C,C_C,T_C,T_C,C_C,T_C,T_C,C_C,C_C,T_C,C_C,C_C,C_C,T_C,C_C,C_C,C_C,T_C,T_C,C_C,T_C,C_C,T_C,T_C,T_C,C_C,T_C,C_C,C_C,C_C,C_C,T_T,C_C,C_C,C_C,T_C,C_C,T_C,C_C,C_C,C_C,C_C,T_C,C_C,T_C,T_C,T_C,T_C,T_C,C_C,C_C,C_C,C_C,T_C,T_C,C_C,C_C,T_C,T_C,C_C,T_C,C_C,T_T,C_C,T_C,T_T,C_C,T_C,T_C,T_C,C_C
78_540219	C_G,C_G,G_G,G_G,C_G,C_G,C_C,C_G,C_C,G_G,C_C,C_C,C_G,C_C,G_G,C_G,C_G,C_C,g_g,C_G,g_g,C_G,C_C,C_C,C_C,C_C,C_G,C_C,C_G,C_C,C_C,C_C,C_G,C_C,C_G,G_G,C_G,C_G,C_G,C_C,C_C,C_C,C_C,C_C,C_C,G_G,C_C,C_C,C_C,C_C,C_G,C_C,G_G,C_G,C_C,C_C,C_C,C_G,C_G,C_C,G_G,C_G,C_C,G_G,C_C,C_G,C_G,C_C,C_C,G_G,g_g,C_G,C_C,C_G,G_G,C_C,G_G,C_G,C_G,C_G,G_G,C_G,G_G,C_G,C_C,G_G,C_G,C_C,C_G,G_G,C_G,C_G,C_G,C_G,c_g,C_C
12589_5729	G_A,A_A,G_G,G_G,G_A,G_A,A_A,G_A,G_A,G_G,G_A,G_A,G_A,A_A,A_A,G_A,G_A,g_a,G_G,G_A,A_A,A_A,A_A,G_A,G_A,G_A,G_G,A_A,A_A,G_G,A_A,G_A,A_A,A_A,A_A,G_A,G_A,G_G,g_g,G_G,A_A,G_G,G_G,A_A,G_A,G_G,A_A,G_G,A_A,G_A,G_A,G_A,G_A,A_A,A_A,g_a,A_A,A_A,G_G,G_G,G_A,G_A,G_G,G_A,G_A,A_A,G_A,G_A,A_A,G_A,A_A,G_A,G_A,G_A,G_G,a_a,G_A,G_G,A_A,G_A,A_A,A_A,G_A,G_A,G_A,G_A,G_A,G_A,a_a,A_A,G_A,G_A,G_G,G_G,A_A,G_A
2669_16501	g_g,G_G,G_G,G_G,G_G,G_A,G_A,G_G,G_G,G_G,G_G,A_A,G_G,G_G,g_g,G_G,A_A,G_A,G_A,G_G,G_A,G_A,G_A,G_A,G_A,A_A,G_G,G_A,G_G,G_A,G_A,G_G,G_G,G_A,G_A,G_A,g_g,G_G,G_G,G_G,g_g,A_A,G_G,G_A,G_A,G_G,G_G,G_A,G_G,g_g,G_A,A_A,g_g,G_A,G_A,A_A,A_A,G_A,G_G,G_A,G_G,G_G,G_A,G_G,G_G,G_G,G_A,g_g,G_A,G_A,g_g,G_A,G_A,G_G,G_G,g_a,G_G,G_G,G_A,G_G,G_A,G_A,G_G,G_A,A_A,G_G,G_G,G_A,G_G,G_A,G_G,G_G,G_G,G_A,G_G,G_A
18569_1571	G_A,G_G,G_G,G_G,G_G,G_G,G_G,G_G,A_A,G_G,G_A,G_G,G_A,G_G,G_G,G_G,G_G,G_G,G_G,G_G,G_G,G_G,G_G,G_G,G_A,g_a,G_A,G_G,G_G,G_G,G_G,G_A,G_G,G_A,G_G,G_A,G_A,G_G,G_G,G_A,G_G,G_G,G_G,G_A,G_G,G_G,G_G,A_A,G_A,G_G,G_G,G_G,G_G,G_G,A_A,G_A,G_A,G_G,G_G,G_G,G_G,G_G,g_a,G_G,G_G,G_G,G_G,G_A,G_A,g_a,G_G,G_A,G_G,G_G,G_G,G_A,G_G,G_A,G_G,G_A,G_G,G_G,G_G,G_G,G_G,G_G,G_G,G_G,G_G,G_G,G_G,G_G,A_A,G_G,G_G,G_G
128_388294	T_T,A_A,A_T,A_A,T_T,A_A,T_T,t_t,A_T,T_T,A_A,A_T,a_a,A_T,T_T,T_T,A_T,T_T,T_T,A_T,T_T,A_T,T_T,A_A,a_a,A_T,A_A,T_T,T_T,A_A,A_T,T_T,T_T,T_T,A_T,T_T,t_t,a_a,A_T,A_T,A_T,A_A,A_T,A_T,T_T,A_T,A_T,t_t,A_T,A_T,A_A,A_T,T_T,A_T,A_A,A_A,A_A,T_T,T_T,T_T,A_T,A_T,T_T,T_T,A_T,A_T,A_T,A_T,A_T,T_T,A_T,T_T,T_T,A_T,a_a,A_T,t_t,T_T,T_T,A_T,t_t,T_T,T_T,A_T,T_T,T_T,A_T,A_T,T_T,T_T,T_T,t_t,T_T,A_T,T_T,T_T
62239_520	T_G,T_G,T_T,g_g,T_T,T_T,T_T,T_T,G_G,T_T,T_G,T_G,T_T,T_G,T_T,t_t,T_T,T_T,T_T,G_G,T_T,T_G,T_G,T_T,T_T,G_G,T_T,T_T,T_T,T_T,T_T,T_T,T_G,T_G,T_T,T_T,T_T,T_G,T_G,T_T,T_T,G_G,T_G,t_g,T_T,T_T,T_T,T_T,t_g,T_G,T_T,T_G,G_G,T_G,T_G,G_G,-,T_T,T_T,T_G,T_T,T_G,T_G,T_G,T_G,T_T,T_T,T_G,t_t,T_T,T_T,T_T,T_T,t_t,T_G,T_T,t_g,T_G,T_G,T_G,G_G,T_T,T_T,T_T,T_T,T_G,T_T,T_G,T_G,T_T,T_T,T_T,T_G,T_G,G_G,T_G
5303_34154	C_C,-,T_C,T_T,C_C,t_t,T_C,T_T,C_C,C_C,T_T,T_T,C_C,T_C,T_C,t_t,T_C,T_T,T_T,c_c,C_C,T_C,T_C,T_C,T_T,T_T,T_C,T_C,T_C,T_T,T_T,C_C,T_C,T_C,T_T,T_T,T_C,T_C,T_C,t_c,t_t,T_T,T_T,C_C,T_C,T_C,T_C,T_C,T_C,T_T,T_C,C_C,T_C,T_C,t_c,T_T,T_T,t_t,C_C,C_C,c_c,T_C,T_T,T_T,T_C,T_C,T_T,c_c,T_C,T_T,t_t,t_t,c_c,T_T,T_T,T_C,t_c,C_C,T_T,T_T,c_c,c_c,T_C,T_T,T_C,T_T,C_C,T_C,C_C,T_C,C_C,T_T,t_t,T_C,T_C,T_C
9212_18428	G_T,G_G,G_G,G_G,G_T,t_t,T_T,G_T,T_T,G_G,G_T,T_T,G_T,t_t,G_T,g_t,G_T,T_T,G_T,G_G,G_T,G_T,T_T,T_T,T_T,T_T,G_T,G_G,G_T,G_G,G_T,G_T,G_T,T_T,G_T,G_T,G_T,G_G,G_T,G_G,G_T,t_t,T_T,T_T,G_T,g_g,-,G_T,T_T,G_T,G_T,T_T,G_G,G_G,T_T,T_T,T_T,G_T,G_G,G_T,G_G,g_t,G_G,G_G,T_T,G_T,T_T,G_T,G_T,G_T,g_t,G_T,G_T,G_T,g_t,G_T,G_G,G_T,G_T,G_T,G_G,G_T,G_G,G_T,T_T,G_G,g_g,T_T,G_T,G_G,G_G,g_t,G_T,g_t,G_G,T_T
2232_47677	T_T,c_t,c_t,T_T,C_T,C_C,T_T,c_t,c_t,t_t,C_T,c_c,C_T,C_T,T_T,T_T,T_T,C_T,T_T,t_t,t_t,C_T,C_T,T_T,T_T,C_C,t_t,T_T,T_T,T_T,c_c,c_t,T_T,C_C,C_T,C_T,C_T,C_T,t_t,C_T,C_C,C_T,t_t,C_T,C_T,t_t,T_T,c_c,C_C,T_T,T_T,c_t,T_T,t_t,C_T,C_T,C_T,C_T,C_C,C_T,c_c,T_T,t_t,C_T,C_T,C_T,c_c,C_C,C_C,t_t,c_c,t_t,C_C,C_T,C_T,C_T,T_T,C_T,t_t,C_T,C_T,t_t,c_t,C_T,C_T,T_T,C_T,T_T,C_T,T_T,C_C,c_c,C_T,T_T,t_t,T_T
218_111700	C_T,C_T,C_C,C_T,T_T,C_T,C_C,C_C,C_C,c_t,C_T,T_T,C_C,t_t,C_T,C_T,C_C,C_T,t_t,C_T,c_c,c_c,C_C,C_C,C_C,t_t,C_T,C_C,C_T,c_c,C_T,C_C,C_C,C_T,C_T,c_t,t_t,C_T,C_T,T_T,C_C,c_t,C_C,C_T,C_T,C_T,C_C,C_C,C_C,C_T,C_T,C_T,T_T,C_T,C_T,T_T,C_C,c_t,C_T,T_T,T_T,C_C,C_T,C_T,C_T,C_C,T_T,C_C,C_C,C_C,C_C,c_c,C_T,C_C,C_C,C_C,C_C,C_T,C_T,c_c,T_T,C_C,c_c,C_T,c_c,C_T,C_C,C_C,C_T,T_T,C_C,C_T,C_C,C_C,C_C,C_C
3766_19873	G_A,G_G,A_A,A_A,A_A,G_A,G_A,G_G,G_A,G_A,G_A,G_A,G_A,A_A,G_A,G_G,A_A,g_a,G_G,A_A,G_A,G_G,G_G,G_A,A_A,G_A,G_A,G_A,G_A,G_A,G_A,G_A,G_G,G_A,G_G,G_A,G_A,G_G,G_A,G_A,G_A,G_G,G_A,G_G,G_A,g_a,G_A,A_A,G_G,G_A,A_A,G_A,A_A,a_a,G_A,G_A,G_G,G_A,G_A,G_A,G_A,A_A,G_G,A_A,A_A,G_A,A_A,A_A,G_G,G_A,G_A,G_A,G_G,G_A,G_A,G_A,G_A,G_A,G_G,A_A,G_A,G_A,G_A,G_G,G_G,G_A,G_G,G_A,G_A,A_A,G_A,A_A,G_A,G_G,G_G,G_G
3951_25128	c_c,C_C,C_C,c_c,C_C,C_A,C_A,C_A,C_C,C_A,C_C,C_A,C_C,A_A,a_a,C_C,C_C,c_c,C_A,C_C,C_A,C_C,C_A,C_A,C_A,C_A,C_A,C_C,C_A,c_c,-,c_c,C_C,C_C,C_C,C_A,C_C,C_A,c_c,C_C,A_A,C_A,C_A,C_A,C_A,C_C,C_A,C_C,C_A,C_C,C_A,C_A,C_A,C_A,c_c,C_A,C_A,C_A,A_A,C_A,C_C,c_a,C_C,c_c,C_C,A_A,C_A,A_A,c_c,A_A,c_a,C_C,C_C,A_A,a_a,A_A,C_A,C_C,A_A,C_C,C_A,C_A,C_C,A_A,C_C,C_C,C_A,C_A,C_C,C_C,C_A,c_c,C_C,C_C,C_A,A_A
8642_6025	G_A,g_a,a_a,G_G,A_A,A_A,G_G,G_A,A_A,G_A,A_A,G_A,A_A,a_a,A_A,a_a,G_A,A_A,G_A,G_A,G_G,A_A,G_G,A_A,A_A,G_G,A_A,A_A,G_A,A_A,G_G,G_A,A_A,A_A,a_a,G_A,g_a,A_A,A_A,G_A,G_G,G_A,G_A,G_A,G_A,G_A,G_A,A_A,G_A,A_A,G_G,G_G,A_A,g_g,A_A,G_G,A_A,a_a,G_G,A_A,G_A,a_a,A_A,G_A,A_A,A_A,A_A,A_A,A_A,A_A,G_A,A_A,G_G,G_A,A_A,A_A,G_A,G_A,G_A,A_A,A_A,G_A,G_A,G_A,G_A,A_A,G_G,G_A,A_A,A_A,A_A,A_A,G_A,A_A,A_A,G_A
52039_129	G_G,A_A,G_A,G_G,A_A,A_A,A_A,G_A,A_A,A_A,A_A,A_A,A_A,G_A,G_A,A_A,G_A,A_A,G_A,G_A,G_A,A_A,A_A,G_A,G_G,A_A,A_A,A_A,G_G,G_G,A_A,G_A,G_A,A_A,G_A,A_A,G_A,G_A,G_G,G_A,G_G,G_G,G_A,G_A,A_A,A_A,A_A,A_A,G_A,G_A,G_A,G_A,G_A,A_A,G_A,A_A,G_A,G_A,G_A,A_A,G_A,A_A,G_G,G_A,G_A,G_A,A_A,G_A,G_A,G_G,A_A,A_A,A_A,G_A,A_A,A_A,G_A,G_A,A_A,A_A,G_A,A_A,A_A,G_A,A_A,G_A,A_A,G_A,A_A,A_A,A_A,G_A,G_A,G_G,A_A,A_A
54962_901	c_t,T_T,C_T,T_T,C_C,C_T,T_T,C_T,T_T,c_t,C_T,T_T,C_T,C_C,T_T,C_T,C_T,C_T,C_T,T_T,C_C,T_T,T_T,T_T,C_T,C_T,T_T,C_C,C_T,C_T,T_T,T_T,C_T,C_T,c_t,C_T,C_T,C_C,T_T,C_T,T_T,C_T,C_T,T_T,C_T,T_T,c_t,C_T,T_T,C_T,T_T,C_C,T_T,T_T,C_T,T_T,T_T,T_T,C_C,C_C,c_c,-,T_T,C_T,C_T,C_T,C_C,C_C,C_C,T_T,T_T,C_T,C_C,T_T,T_T,C_C,C_T,T_T,-,c_t,c_t,C_T,T_T,T_T,c_c,T_T,T_T,C_C,C_T,C_C,T_T,C_C,C_C,T_T,C_T,T_T
4826_13258	g_a,G_A,A_A,a_a,g_g,A_A,G_G,G_G,G_G,A_A,G_A,A_A,a_a,A_A,g_g,a_a,G_G,G_A,G_A,G_A,G_A,g_a,G_A,A_A,a_a,g_g,G_A,G_G,G_A,G_A,A_A,G_A,G_A,G_A,G_A,g_a,G_G,G_G,A_A,g_a,G_G,G_A,G_A,A_A,g_g,G_A,G_A,A_A,A_A,A_A,a_a,A_A,a_a,A_A,G_G,-,A_A,A_A,G_A,A_A,G_A,a_a,A_A,g_g,G_A,G_A,a_a,a_a,G_A,A_A,G_A,G_A,A_A,G_G,G_G,A_A,A_A,G_A,A_A,A_A,A_A,G_A,a_a,G_A,A_A,g_g,a_a,G_A,A_A,G_A,G_A,A_A,a_a,G_A,G_A,G_A
1733_17618	A_G,a_a,A_G,A_G,A_G,A_A,A_G,A_G,A_G,a_a,A_G,A_A,A_G,a_g,A_G,G_G,A_G,A_A,G_G,a_g,A_A,G_G,A_A,A_A,A_A,A_G,a_g,A_G,a_a,A_A,A_G,A_G,A_G,A_G,A_A,A_A,G_G,A_G,A_G,A_G,A_G,G_G,G_G,A_G,A_A,A_G,G_G,A_G,A_G,A_G,A_G,A_G,A_G,A_G,A_A,A_A,A_G,A_A,a_g,a_a,a_a,A_G,A_G,A_A,A_G,g_g,A_A,A_G,A_A,A_A,A_G,a_g,G_G,A_A,a_a,G_G,g_g,A_G,A_G,A_G,A_G,A_A,A_A,A_A,g_g,A_G,G_G,a_a,A_G,A_A,A_G,A_A,a_g,A_A,A_A,A_G
4730_13967	T_T,T_T,T_T,t_t,G_G,t_t,T_T,T_G,T_T,T_G,t_t,T_G,T_T,T_T,t_t,T_T,t_t,T_T,T_T,T_T,T_T,T_T,T_G,t_t,T_G,T_G,t_t,T_T,t_g,T_T,T_G,T_T,T_G,T_T,T_T,T_G,T_T,T_T,T_T,t_t,g_g,T_T,T_G,T_G,t_t,T_T,T_G,g_g,T_T,T_T,-,T_T,T_T,t_t,T_G,T_T,t_g,g_g,T_G,T_T,T_T,T_G,t_t,T_T,g_g,T_T,T_T,T_T,G_G,T_T,T_T,t_t,t_t,G_G,T_G,T_T,T_T,T_T,T_T,T_G,G_G,T_T,t_t,G_G,t_t,t_t,T_G,T_T,t_t,T_T,T_G,t_g,T_G,T_G,t_t,T_G
8441_9272	C_T,C_C,t_t,C_T,C_T,T_T,T_T,C_T,C_T,T_T,T_T,t_t,T_T,C_T,C_T,c_t,C_C,C_C,c_t,T_T,C_T,C_T,T_T,C_T,C_C,T_T,t_t,C_T,T_T,c_t,C_T,C_T,T_T,C_T,C_T,C_T,C_T,T_T,T_T,T_T,t_t,C_T,C_T,T_T,C_T,T_T,C_T,T_T,C_C,c_t,C_T,c_t,C_C,T_T,C_C,T_T,C_T,C_C,T_T,t_t,t_t,c_c,T_T,T_T,t_t,C_T,T_T,C_T,C_T,T_T,c_t,C_T,C_T,T_T,C_T,c_c,C_T,C_T,T_T,C_T,C_T,C_T,C_T,C_T,C_T,C_C,T_T,C_T,T_T,C_T,C_T,T_T,T_T,T_T,C_C,T_T
29163_775	G_G,G_G,g_g,G_T,G_T,T_T,g_g,G_G,G_G,g_g,G_G,G_T,g_g,g_g,G_G,G_G,G_G,T_T,G_T,g_g,g_g,g_g,T_T,G_G,g_g,G_G,g_g,G_T,G_G,G_G,G_G,G_G,G_T,G_T,G_G,T_T,g_g,G_G,T_T,G_G,g_g,G_G,g_g,G_G,G_G,g_g,g_t,T_T,G_T,G_T,G_G,g_g,G_T,G_G,G_G,G_T,T_T,g_t,G_T,G_G,G_G,G_G,G_T,G_G,t_t,g_g,G_G,G_T,G_G,G_G,G_G,G_G,G_G,G_G,g_g,G_T,G_G,g_g,G_T,G_G,g_g,G_G,-,G_T,g_g,G_G,g_g,G_T,G_T,T_T,G_T,G_T,g_g,g_g,g_t,G_T
1393_93974	A_G,a_a,A_G,a_a,A_G,a_g,A_G,G_G,A_G,A_G,A_A,A_G,G_G,A_G,G_G,A_A,A_G,A_G,G_G,g_g,A_G,A_G,A_G,A_A,A_G,G_G,G_G,a_a,A_G,G_G,G_G,G_G,A_G,A_G,A_G,G_G,G_G,A_G,G_G,G_G,g_g,A_G,G_G,A_G,A_G,G_G,A_G,A_A,A_G,A_G,A_G,G_G,G_G,G_G,g_g,A_G,G_G,a_g,A_G,A_A,A_G,A_G,A_G,A_A,A_G,A_G,A_G,A_A,A_G,G_G,G_G,A_G,G_G,A_G,G_G,g_g,A_A,G_G,A_A,A_G,G_G,G_G,A_G,G_G,G_G,A_A,A_G,G_G,G_G,A_G,A_A,g_g,G_G,A_G,A_G,G_G
660_139478	A_G,G_G,A_G,a_a,A_G,A_G,G_G,G_G,A_A,A_G,G_G,A_G,A_G,A_A,A_G,A_G,A_A,A_G,A_G,A_A,a_g,A_G,G_G,A_A,A_G,A_G,A_G,A_A,A_A,A_G,A_A,a_a,A_G,A_G,A_A,A_G,A_G,G_G,A_G,A_A,A_G,A_A,A_G,G_G,A_A,A_G,G_G,A_G,A_G,a_a,A_G,A_G,A_A,A_G,A_A,a_a,G_G,A_G,A_A,A_A,A_G,G_G,A_G,g_g,A_A,A_G,A_G,A_A,A_G,A_G,A_G,A_A,A_A,A_G,A_G,a_a,A_G,A_G,A_G,A_G,A_G,A_A,A_A,A_A,A_G,a_g,A_G,A_G,A_G,A_G,G_G,a_a,G_G,A_G,A_G,G_G
27787_828	TATTAAAATAAAATTAAAAT_TATTAAAATAAAATTAAAAT,TATTAAAATAAAATTAAAAT_TATTAAAAT,TATTAAAATAAAATTAAAAT_TATTAAAATAAAATTAAAAT,TATTAAAATAAAATTAAAAT_TATTAAAATAAAATTAAAAT,TATTAAAATAAAATTAAAAT_TATTAAAAT,TATTAAAATAAAATTAAAAT_TATTAAAATAAAATTAAAAT,TATTAAAATAAAATTAAAAT_TATTAAAAT,TATTAAAATAAAATTAAAAT_TATTAAAATAAAATTAAAAT,TATTAAAATAAAATTAAAAT_TATTAAAATAAAATTAAAAT,TATTAAAATAAAATTAAAAT_TATTAAAATAAAATTAAAAT,TATTAAAATAAA…
3409_33507	G_G,G_G,g_g,G_G,G_G,G_A,G_A,A_A,G_G,G_G,G_A,G_A,G_G,G_G,G_G,G_G,G_G,G_G,G_G,G_A,G_G,G_A,G_G,G_G,G_A,G_A,G_A,G_G,G_G,G_G,G_G,G_G,G_A,G_A,G_A,G_G,G_G,g_a,G_G,G_G,G_G,G_G,G_G,G_G,G_A,G_G,G_G,G_G,G_G,A_A,G_G,G_A,G_G,g_g,G_G,G_A,G_A,G_A,G_G,G_A,G_G,G_G,G_G,G_G,G_G,G_A,G_A,G_G,G_G,G_G,G_G,G_G,G_G,G_A,G_A,g_g,G_G,G_A,G_A,G_G,A_A,G_A,G_G,g_g,G_G,G_A,G_G,G_G,G_G,G_G,G_A,G_G,g_a,G_G,a_a,G_G
2836_1444	G_A,G_A,G_A,g_g,A_A,G_G,G_G,G_G,A_A,G_G,g_g,G_A,G_A,G_A,G_A,G_A,g_g,G_A,G_A,G_A,G_G,A_A,G_A,G_A,G_A,A_A,G_G,a_a,G_G,G_G,G_A,G_G,G_G,G_G,G_G,g_g,G_G,g_g,G_G,G_G,g_g,G_A,G_G,g_g,G_G,G_G,G_G,G_G,G_A,G_G,g_g,G_G,G_A,A_A,G_G,g_a,g_g,A_A,a_a,G_A,G_G,a_a,A_A,A_A,G_A,G_G,A_A,G_A,G_A,A_A,G_G,a_a,A_A,A_A,G_G,G_A,G_A,G_A,G_G,G_A,G_G,G_A,g_g,G_A,G_G,G_A,G_A,A_A,G_A,G_G,G_A,G_G,A_A,G_A,G_G,G_A
7492_15179	A_G,G_G,A_G,a_a,A_G,A_G,A_G,A_G,G_G,A_G,A_G,A_G,g_g,G_G,A_A,A_A,G_G,G_G,a_a,g_g,g_g,g_g,A_G,G_G,G_G,A_G,A_A,A_A,a_a,A_G,A_A,G_G,G_G,G_G,G_G,A_G,A_G,A_G,A_G,A_G,A_A,A_A,G_G,G_G,A_G,A_G,A_A,G_G,A_G,G_G,A_A,G_G,A_G,A_G,G_G,A_G,A_G,A_G,A_G,A_G,A_G,A_A,A_A,G_G,A_G,a_a,a_a,G_G,G_G,A_A,A_G,G_G,A_A,A_G,A_G,A_G,G_G,G_G,A_G,A_G,a_a,A_G,G_G,a_a,A_A,g_g,A_A,A_G,A_G,a_a,A_A,a_a,A_G,A_G,a_a,A_A
9091_1394	T_T,T_T,t_a,T_A,T_T,T_T,T_T,T_T,t_t,T_A,T_T,T_T,T_T,T_A,T_T,T_T,A_A,T_T,T_T,A_A,t_t,T_T,T_T,T_A,A_A,T_A,A_A,t_a,T_T,T_A,T_T,T_T,T_T,T_T,T_T,T_A,T_T,T_T,a_a,T_T,T_T,T_A,T_T,T_A,T_A,T_T,T_A,T_A,T_T,T_T,T_A,T_A,T_A,T_T,T_A,t_t,T_T,T_A,T_T,T_A,T_T,T_A,T_T,T_A,T_A,T_A,T_A,T_A,T_A,A_A,t_a,T_T,T_A,T_A,t_t,A_A,T_T,T_A,T_A,T_A,T_T,a_a,T_T,T_T,T_A,T_A,T_T,T_A,a_a,T_T,T_A,T_A,T_T,T_T,t_t,A_A
983_126383	a_a,G_G,G_G,G_G,G_G,G_A,A_A,G_A,A_A,G_A,G_G,G_G,G_G,G_G,G_G,g_g,g_a,G_G,G_G,G_A,G_A,G_G,G_G,G_G,G_A,G_A,G_A,G_G,G_A,G_A,G_G,G_G,A_A,G_G,G_G,G_A,G_G,A_A,G_G,G_A,G_A,G_G,G_G,G_G,G_G,G_G,G_G,G_G,g_a,G_G,G_G,G_A,G_A,g_a,G_G,g_a,G_A,g_a,g_g,G_A,g_g,G_G,G_A,G_A,G_G,G_G,G_A,G_G,G_A,G_A,G_G,G_A,G_G,A_A,g_g,G_G,G_A,G_G,G_G,G_G,G_A,G_G,G_G,G_A,G_G,g_a,G_G,G_G,g_g,G_A,G_G,A_A,G_A,G_A,G_A,G_A
7175_11276	T_T,T_T,A_T,t_t,T_T,T_T,T_T,t_t,A_T,A_T,T_T,T_T,T_T,A_T,t_t,t_t,A_A,T_T,t_t,a_a,t_t,t_t,T_T,a_t,A_A,A_T,A_A,A_A,T_T,a_t,T_T,t_t,t_t,T_T,t_t,a_t,t_t,t_t,A_A,T_T,T_T,A_T,t_t,A_T,a_a,T_T,A_T,-,T_T,T_T,A_T,A_T,A_T,T_T,A_T,T_T,t_t,A_T,A_T,A_T,T_T,a_t,t_t,A_T,A_T,A_T,A_A,A_T,A_T,a_a,A_T,T_T,A_T,A_A,T_T,A_A,T_T,A_T,a_t,A_A,A_A,A_A,t_t,t_t,a_a,A_T,T_T,A_T,A_A,T_T,A_A,A_A,T_T,T_T,a_a,A_A
555831_6055	CAGTTATAGTTATA_CAGTTATAGTTATA,CAGTTATA_CAGTTATAGTTATA,CAGTTATA_CAGTTATAGTTATA,CAGTTATAGTTATA_CAGTTATAGTTATA,CAGTTATA_CAGTTATA,CAGTTATAGTTATA_CAGTTATAGTTATA,CAGTTATA_CAGTTATA,CAGTTATA_CAGTTATA,CAGTTATA_CAGTTATAGTTATA,CAGTTATA_CAGTTATAGTTATA,CAGTTATA_CAGTTATA,CAGTTATA_CAGTTATAGTTATA,CAGTTATA_CAGTTATAGTTATA,CAGTTATA_CAGTTATAGTTATA,CAGTTATA_CAGTTATAGTTATA,CAGTTATA_CAGTTATAGTTATA,CAGTTATA_CAGTTATA,CAG…
531936_651	g_g,A_A,G_G,g_g,G_G,A_G,A_G,a_a,G_G,A_G,G_G,A_G,A_G,G_G,A_G,A_A,G_G,A_G,A_A,G_G,a_a,A_A,A_A,g_g,-,A_G,G_G,a_g,A_G,A_A,A_G,A_G,A_A,g_g,A_A,A_G,A_G,A_G,G_G,A_G,A_G,a_g,A_G,A_G,A_G,A_G,A_G,G_G,A_A,A_A,g_g,A_G,G_G,G_G,A_G,a_g,A_A,A_G,A_G,g_g,A_G,G_G,A_A,g_g,g_g,A_G,G_G,g_g,A_G,G_G,A_G,A_A,A_A,G_G,A_A,G_G,a_a,A_G,A_G,G_G,A_G,G_G,a_a,A_A,G_G,A_G,A_A,A_G,G_G,g_g,A_G,g_g,a_g,a_a,A_G,G_G
1740_12339	T_T,G_G,G_T,G_G,T_T,G_G,T_T,G_T,g_t,T_T,G_G,G_T,G_T,G_T,t_t,T_T,G_T,T_T,G_T,G_G,G_T,G_T,G_T,G_G,G_T,g_t,g_g,T_T,T_T,G_G,G_T,T_T,T_T,G_T,G_T,t_t,T_T,g_t,G_T,G_T,G_T,G_G,G_T,G_T,T_T,g_g,G_T,T_T,T_T,G_G,G_G,G_T,T_T,G_T,G_G,g_g,G_G,T_T,g_t,T_T,G_T,G_T,G_T,T_T,G_T,g_t,G_G,G_G,G_T,T_T,G_T,T_T,G_G,G_T,g_g,G_T,t_t,T_T,T_T,G_T,t_t,T_T,T_T,G_T,G_T,g_t,G_G,G_T,G_T,T_T,G_T,T_T,T_T,G_T,G_T,g_t
1662_66241	T_T,t_a,T_A,A_A,T_T,a_a,T_T,A_A,t_t,T_T,A_A,A_A,T_T,T_A,T_A,T_A,T_A,A_A,A_A,T_T,T_T,T_A,T_A,T_A,A_A,A_A,T_A,T_A,T_A,A_A,t_a,t_t,T_A,T_A,A_A,A_A,T_A,T_A,a_a,T_A,T_A,A_A,A_A,t_t,T_A,T_A,T_A,T_A,T_A,A_A,T_A,T_T,T_A,-,T_A,A_A,A_A,A_A,T_T,T_T,T_T,T_A,A_A,A_A,T_A,T_A,T_A,T_T,T_A,A_A,T_A,A_A,T_T,A_A,a_a,T_A,T_A,T_T,A_A,A_A,T_A,T_T,T_A,A_A,T_A,A_A,T_T,T_A,T_T,T_A,T_T,a_a,T_A,T_A,T_A,T_A
5888_18824	A_T,T_T,T_T,a_a,A_T,t_t,A_T,t_t,t_t,A_A,a_t,T_T,A_A,A_T,A_T,T_T,A_T,T_T,A_T,A_T,T_T,A_A,A_T,A_T,t_t,t_t,A_T,t_t,T_T,t_t,T_T,A_T,A_T,T_T,A_T,t_t,T_T,A_T,A_A,A_A,A_T,A_A,A_T,A_A,a_a,A_T,T_T,A_T,A_T,T_T,A_T,t_t,T_T,a_t,T_T,T_T,t_t,T_T,A_T,A_A,a_a,T_T,a_a,a_a,a_t,A_T,A_T,A_A,a_t,T_T,A_T,T_T,A_T,T_T,A_T,A_A,t_t,T_T,a_t,A_A,A_A,t_t,a_a,t_t,t_t,T_T,A_A,A_T,A_A,A_T,A_T,A_T,A_T,A_T,t_t,A_A
57_602755	A_G,A_G,A_G,A_G,G_G,A_A,A_A,a_g,G_G,A_G,A_A,A_A,G_G,g_g,A_G,G_G,G_G,A_G,A_A,A_G,A_A,A_A,g_g,A_A,A_G,g_g,A_G,g_g,g_g,g_g,g_g,A_A,A_G,G_G,A_G,A_G,A_A,G_G,A_G,A_A,A_A,A_G,A_A,g_g,A_A,A_A,G_G,A_A,g_g,A_G,A_G,a_a,A_G,A_G,A_G,A_G,G_G,g_g,A_A,g_g,g_g,a_a,A_G,A_G,g_g,A_G,A_G,g_g,G_G,A_G,A_A,g_g,A_G,A_G,A_G,A_G,G_G,G_G,g_g,A_A,a_g,g_g,g_g,G_G,A_G,A_G,A_G,G_G,g_g,A_G,g_g,A_G,G_G,A_A,g_g,A_G
4840_29708	G_A,a_a,A_A,G_A,A_A,G_A,g_g,G_A,G_G,G_A,G_A,A_A,G_A,G_G,G_A,G_A,G_G,A_A,G_A,G_A,G_A,A_A,G_A,G_A,G_A,G_A,G_A,G_A,g_g,G_G,G_A,G_G,G_G,G_A,G_G,G_G,g_a,G_A,a_a,G_G,G_G,G_A,G_A,A_A,G_A,A_A,g_g,G_A,g_g,A_A,A_A,G_G,G_G,G_A,G_A,G_G,G_A,G_A,A_A,G_A,G_A,A_A,G_A,G_A,g_g,A_A,G_G,a_a,G_A,G_A,G_G,g_g,A_A,g_g,G_G,G_A,g_g,G_A,G_A,G_G,G_A,G_G,G_A,G_A,G_A,G_G,a_a,G_A,G_A,G_G,G_A,G_G,G_A,G_A,g_g,G_A
6535_11212	g_g,G_A,A_A,A_A,G_A,G_G,G_G,G_A,g_g,A_A,g_g,G_G,G_A,G_G,G_A,G_A,G_G,G_G,a_a,g_a,G_A,G_A,G_G,G_G,G_G,G_G,G_A,-,G_A,G_G,G_G,G_G,G_A,G_G,g_a,G_A,G_A,G_A,G_A,G_G,G_G,G_G,g_g,G_G,G_G,A_A,-,G_G,G_G,G_G,G_A,G_G,A_A,G_G,G_G,g_g,G_G,g_g,G_A,G_G,a_a,G_A,G_G,A_A,G_G,g_a,G_A,G_G,G_G,g_a,G_A,g_g,G_G,G_A,G_G,G_G,A_A,G_A,G_A,G_A,G_A,G_A,a_a,g_g,G_G,A_A,G_A,G_G,G_G,g_a,G_A,G_A,g_a,G_A,G_A,G_G
4201_5803	T_T,C_T,T_T,T_T,c_t,T_T,C_T,C_C,C_T,C_T,C_C,C_T,T_T,C_T,-,T_T,C_C,t_t,C_T,T_T,T_T,C_T,C_T,T_T,C_T,T_T,t_t,T_T,C_T,T_T,c_c,C_C,C_C,C_C,C_T,C_T,T_T,C_C,T_T,T_T,C_C,C_T,C_C,C_T,C_T,C_T,C_T,C_C,C_T,T_T,T_T,C_C,T_T,T_T,c_c,t_t,C_C,C_C,C_C,t_t,T_T,C_T,C_C,T_T,c_c,C_T,T_T,C_C,C_C,T_T,C_T,T_T,T_T,C_C,C_C,T_T,T_T,C_T,t_t,C_T,C_C,t_t,C_T,C_C,T_T,T_T,C_T,T_T,C_T,T_T,C_T,C_T,T_T,C_T,T_T,C_C
12784_809	G_A,G_G,G_A,G_A,G_G,A_A,G_G,G_G,G_A,G_A,G_G,A_A,G_A,G_G,G_G,G_G,G_A,G_A,G_G,G_A,G_A,g_g,G_A,G_A,G_A,G_A,G_A,G_G,-,A_A,G_A,G_A,G_G,G_A,G_G,A_A,G_G,G_A,G_A,G_A,G_G,G_G,G_G,G_A,A_A,G_A,G_G,G_G,G_A,G_G,G_G,G_A,G_A,G_A,G_A,A_A,G_A,A_A,G_G,A_A,A_A,G_G,G_A,G_G,G_G,G_A,G_A,G_G,G_A,G_G,G_A,G_G,G_G,G_A,A_A,G_G,G_A,G_A,G_G,G_A,G_G,A_A,G_G,G_A,G_G,G_G,G_G,G_A,G_A,A_A,G_A,A_A,G_A,A_A,G_A,G_A
477_154293	G_T,T_T,G_G,G_G,G_G,G_T,G_T,T_T,G_G,G_T,G_G,G_T,G_T,G_G,G_T,T_T,G_G,G_T,T_T,G_G,T_T,T_T,t_t,g_t,G_G,g_t,G_T,g_t,G_T,g_g,g_t,G_T,T_T,G_T,T_T,G_T,G_T,G_T,G_T,G_T,g_g,g_t,G_T,T_T,G_T,G_G,G_T,G_G,T_T,G_T,G_G,G_T,G_G,G_G,G_T,g_g,T_T,G_T,G_T,G_G,G_T,G_G,T_T,G_G,G_G,G_T,G_G,G_G,T_T,G_T,G_T,T_T,T_T,G_G,G_T,G_T,G_T,G_T,G_T,G_G,G_T,G_T,T_T,T_T,T_T,g_g,T_T,G_T,G_T,G_G,G_T,G_G,g_g,T_T,T_T,G_T
11626_7701	G_T,G_T,G_T,G_T,G_G,T_T,G_T,G_T,T_T,T_T,G_G,G_T,G_T,G_T,G_G,G_G,G_T,G_T,G_T,G_G,T_T,G_T,G_G,T_T,G_T,G_T,G_G,T_T,G_G,G_T,T_T,G_T,G_T,G_G,g_t,G_T,T_T,G_T,T_T,G_T,G_T,G_G,G_T,G_G,G_G,G_T,G_T,G_T,G_G,G_G,G_T,G_G,G_T,T_T,G_T,G_T,G_T,G_G,G_T,G_G,G_T,G_G,G_G,G_T,G_T,G_T,G_T,T_T,G_G,G_T,T_T,G_T,T_T,G_T,T_T,G_T,T_T,G_T,G_G,T_T,g_t,G_T,T_T,G_G,G_T,G_G,G_T,T_T,T_T,G_T,G_T,G_T,G_T,G_G,T_T,G_T
729_86237	T_T,T_T,C_C,T_C,T_T,T_T,T_C,T_C,C_C,T_C,T_C,T_T,C_C,t_c,C_C,C_C,T_C,T_C,c_c,T_C,T_C,T_T,T_C,T_C,t_c,T_C,T_C,c_c,t_t,c_c,T_T,T_C,T_C,T_C,T_T,c_c,C_C,T_C,c_c,T_T,C_C,T_C,T_C,C_C,C_C,C_C,T_C,t_t,T_C,T_C,T_C,T_T,c_c,T_T,T_C,T_C,C_C,T_C,C_C,T_C,T_C,T_C,T_T,C_C,T_T,t_t,C_C,C_C,T_T,C_C,T_T,C_C,c_c,T_T,T_T,t_t,T_C,T_T,T_C,C_C,T_T,T_C,C_C,T_C,t_t,T_C,T_C,t_t,C_C,T_C,T_T,T_T,T_C,T_C,C_C,T_T
8887_11895	C_C,C_G,C_C,C_C,G_G,C_C,c_g,G_G,C_G,C_G,G_G,C_G,C_C,C_G,C_G,c_c,G_G,C_C,C_G,C_C,C_C,C_G,c_c,C_C,c_g,C_G,C_G,C_C,C_G,C_C,G_G,G_G,G_G,G_G,C_G,C_G,C_C,g_g,C_C,C_C,G_G,C_G,G_G,c_c,C_G,c_g,C_G,G_G,C_G,c_c,C_C,G_G,C_C,C_C,C_G,C_C,g_g,g_g,g_g,C_G,C_G,C_G,G_G,c_c,G_G,C_G,C_C,G_G,G_G,C_C,C_G,C_C,C_G,G_G,G_G,C_C,C_C,C_C,C_C,C_G,G_G,C_G,C_G,G_G,c_c,C_C,C_G,C_C,C_G,C_C,C_G,c_g,C_G,C_G,C_C,G_G
1907_31776	A_A,g_g,A_G,G_G,A_A,g_g,A_A,A_A,A_G,A_A,G_G,A_G,A_G,A_G,A_A,A_A,a_a,A_A,G_G,A_G,A_A,A_G,a_a,g_g,A_A,A_G,A_G,a_a,A_A,G_G,A_G,A_A,A_A,A_A,A_G,A_A,A_A,A_G,A_G,A_G,A_G,G_G,A_G,A_G,A_A,a_a,A_G,A_A,A_G,A_G,g_g,A_G,A_A,A_G,G_G,G_G,g_g,A_A,a_a,A_A,A_G,a_g,A_A,A_A,A_G,A_G,A_G,a_g,A_G,A_A,A_G,A_A,A_A,A_G,G_G,A_G,A_A,A_G,A_A,A_G,A_A,A_A,A_A,A_G,A_A,a_a,A_G,A_G,a_g,a_a,A_A,a_a,A_A,A_G,A_A,A_A
42152_1201	ataggccta_ataggccta,ATA_ATA,ata_ata,ATA_ATA,ataggccta_ataggccta,ATA_ATA,ATAGGCCTA_ATAGGCCTA,ATAGGCCTA_ATAGGCCTA,ATA_ATAGGCCTA,ATAGGCCTA_ATAGGCCTA,ATA_ATA,ATA_ATAGGCCTA,ATA_ATAGGCCTA,ATA_ATAGGCCTA,ATAGGCCTA_ATAGGCCTA,ataggccta_ataggccta,ATA_ATAGGCCTA,ATAGGCCTA_ATAGGCCTA,ATA_ATAGGCCTA,ATA_ATAGGCCTA,ATAGGCCTA_ATAGGCCTA,ATA_ATAGGCCTA,ATAGGCCTA_ATAGGCCTA,ATA_ATA,ataggccta_ataggccta,ATA_ATAGGCCTA,ATA_A…
552894_354	A_G,A_A,G_G,A_G,A_G,A_G,G_G,A_A,G_G,G_G,A_A,A_G,A_G,A_G,A_G,A_G,A_A,A_G,-,A_G,A_A,A_G,G_G,A_A,A_G,A_G,G_G,A_A,A_G,A_A,A_G,A_A,A_G,G_G,A_A,A_A,A_G,A_G,A_A,A_A,A_G,A_G,A_G,a_g,A_A,G_G,G_G,A_G,A_G,A_A,A_A,A_G,G_G,A_G,A_G,A_G,A_A,A_G,A_G,A_A,A_G,A_G,A_G,A_G,A_G,A_A,A_G,A_G,A_A,A_G,A_G,G_G,A_A,A_A,A_G,a_a,A_A,G_G,A_A,A_A,A_G,A_A,A_G,A_G,G_G,G_G,A_A,G_G,a_g,A_A,A_G,A_G,G_G,A_G,A_A,A_A
4519_18044	C_C,C_C,C_C,G_C,C_C,G_C,G_G,G_C,G_G,G_C,C_C,C_C,g_c,g_g,G_C,G_C,G_G,g_c,G_C,G_C,g_c,C_C,G_C,G_C,G_C,G_C,c_c,g_c,g_g,G_G,G_C,g_g,G_G,g_c,G_G,G_G,G_C,g_c,c_c,G_G,g_g,G_C,c_c,C_C,G_C,C_C,G_C,G_C,G_G,C_C,C_C,G_G,G_G,G_C,G_C,g_g,G_C,G_C,C_C,G_C,G_C,C_C,G_C,g_c,G_C,C_C,g_g,c_c,G_C,G_C,G_G,g_g,C_C,G_G,g_g,G_C,G_G,G_C,c_c,G_G,G_C,G_G,G_C,G_C,G_C,g_g,G_C,G_C,g_c,G_G,G_C,g_g,G_C,G_C,g_g,G_C
27900_1098	A_A,A_G,a_g,a_a,A_A,A_G,A_G,A_A,A_A,A_A,A_A,A_G,A_G,A_G,A_G,A_G,A_G,A_A,A_A,A_G,A_G,A_G,A_A,A_A,A_A,A_A,A_G,A_G,a_a,A_A,a_a,A_G,A_A,A_G,a_a,A_A,A_A,A_G,A_A,A_G,A_A,A_A,A_A,A_G,a_a,A_A,A_A,G_G,A_G,A_A,A_A,A_A,g_g,A_A,A_G,-,A_A,A_A,A_G,g_g,A_A,G_G,A_A,A_A,A_G,A_A,A_A,A_G,A_G,a_a,A_A,A_A,A_G,A_A,A_A,g_g,g_g,G_G,A_A,A_A,A_A,g_g,A_G,A_G,A_A,A_A,A_G,A_A,A_G,A_A,A_G,a_a,A_A,A_G,A_A,G_G
375_164301	C_G,G_G,c_c,c_g,C_G,C_C,c_c,C_C,c_c,C_C,C_G,c_g,C_C,C_C,G_G,C_G,C_G,C_C,C_G,G_G,C_C,C_G,C_G,C_C,C_G,C_G,G_G,c_c,G_G,C_G,-,C_G,C_C,g_g,C_C,C_G,C_C,C_G,C_C,C_C,C_G,-,C_G,C_C,C_G,C_G,C_G,C_G,C_G,C_G,C_G,C_G,c_c,C_C,C_C,C_G,C_G,C_G,C_G,C_G,C_C,C_G,G_G,C_G,C_G,G_G,C_C,C_C,C_G,C_G,C_C,C_G,C_C,C_C,C_C,C_G,c_c,C_G,G_G,C_C,C_G,C_G,C_C,G_G,C_G,C_G,C_C,C_C,C_C,C_G,C_G,C_G,C_G,G_G,C_C,C_C
1845_64236	A_A,A_G,A_A,A_A,A_A,A_A,A_G,A_A,A_G,A_A,a_g,A_A,A_A,G_G,A_A,a_a,A_A,a_g,A_A,A_A,g_g,A_G,A_A,A_G,a_g,a_a,A_A,A_A,A_A,A_G,A_G,A_A,A_G,a_a,G_G,A_A,a_g,a_a,a_a,A_A,a_a,A_G,A_A,A_A,a_a,A_A,A_A,A_A,A_A,A_A,A_A,a_a,A_G,A_A,A_G,A_A,A_A,A_G,A_A,A_A,A_A,G_G,A_G,A_A,A_A,a_g,A_A,A_G,a_g,A_G,A_A,A_G,A_G,a_a,A_G,A_G,A_A,A_A,a_a,A_A,A_A,A_A,A_A,A_G,A_A,A_A,A_A,A_A,a_a,A_A,A_A,A_A,A_A,a_g,A_A,A_A
5518_11937	G_G,A_G,A_G,G_G,A_A,A_A,A_G,A_G,A_G,A_A,A_G,A_A,A_A,A_A,A_A,A_G,A_G,A_G,A_A,A_G,A_A,A_G,A_A,A_A,A_G,A_A,A_G,A_A,A_A,A_A,A_A,A_G,A_A,A_G,A_A,A_G,A_G,A_G,A_A,A_A,A_A,A_A,A_G,A_A,A_G,A_A,A_G,A_A,A_A,A_G,G_G,A_A,A_A,A_A,A_G,A_A,A_G,A_G,A_A,A_G,A_A,A_A,A_G,A_G,A_G,A_G,A_A,A_G,A_G,A_G,A_A,A_G,A_G,A_A,A_G,A_A,A_G,A_G,A_G,A_A,A_G,A_G,A_G,A_A,A_A,A_A,A_A,A_A,A_G,A_A,G_G,A_A,A_G,A_G,A_A,A_G
5488_23116	T_T,C_C,T_T,C_T,C_T,C_T,C_T,C_C,C_T,C_T,C_T,C_C,C_C,C_C,c_c,c_c,C_T,C_T,T_T,C_T,C_T,C_C,C_C,C_C,C_T,C_C,C_C,C_T,C_C,c_t,C_C,C_T,C_C,C_T,C_C,C_C,C_T,C_T,C_T,C_T,C_C,C_T,C_C,C_T,C_C,C_C,C_C,C_T,C_C,C_C,C_T,C_C,T_T,c_c,C_C,C_T,C_C,C_T,C_T,C_C,C_T,C_C,C_C,C_C,C_T,C_C,C_C,C_C,C_C,C_T,C_C,c_c,T_T,C_C,C_C,C_T,C_C,C_C,C_C,C_T,C_C,C_C,C_C,C_T,-,T_T,C_T,C_C,C_T,C_C,C_T,C_C,C_T,c_c,C_C,C_T
13588_8959	G_A,G_A,G_G,G_G,G_G,G_A,G_A,A_A,G_G,G_G,G_G,G_A,G_G,G_G,G_A,G_A,G_G,G_A,A_A,G_G,G_G,G_A,A_A,G_A,G_G,G_A,G_G,G_G,G_G,G_A,G_A,G_G,A_A,G_A,A_A,G_A,G_A,G_A,G_G,G_G,G_A,G_A,G_A,G_A,G_A,G_A,G_G,G_G,A_A,G_A,G_G,G_A,G_G,G_G,G_A,G_A,A_A,G_A,G_A,G_G,G_A,G_G,G_A,G_G,G_G,G_A,G_G,G_G,G_A,G_G,G_G,G_A,G_A,G_G,G_A,G_G,G_A,G_G,G_G,G_G,G_A,G_G,G_A,G_A,G_G,G_A,G_A,G_G,G_G,G_G,G_A,G_G,G_A,G_A,G_A,G_G
18856_1543	C_C,C_T,C_C,C_C,C_T,C_C,C_T,C_T,C_C,C_C,C_T,C_C,C_C,C_T,C_T,C_C,C_C,C_T,C_C,C_C,C_T,C_T,C_T,C_T,C_T,C_C,C_C,C_T,C_T,C_C,C_C,C_C,C_T,C_C,T_T,C_C,C_C,C_C,C_C,C_C,C_T,C_C,C_C,C_C,C_C,C_C,C_C,C_T,C_C,C_T,C_T,C_C,C_C,C_C,C_T,C_C,C_C,C_C,C_T,C_C,C_C,C_T,C_C,T_T,C_T,C_C,C_T,C_T,C_T,T_T,C_C,C_C,C_C,C_T,C_C,C_C,C_T,C_C,C_T,C_C,C_T,C_C,T_T,C_T,C_C,C_T,C_C,C_T,C_C,C_C,C_C,C_C,C_C,C_C,C_T,C_C
816_108451	G_G,G_G,G_G,G_A,G_A,G_G,G_G,G_A,G_G,A_A,G_A,G_G,A_A,G_A,G_A,A_A,G_A,G_A,G_A,A_A,G_G,G_G,g_a,g_a,G_G,G_G,G_A,G_G,a_a,G_G,g_g,G_A,G_G,G_G,G_A,G_G,G_G,A_A,A_A,G_G,G_A,G_A,G_A,A_A,G_G,G_G,G_G,G_A,G_A,G_A,a_a,G_A,G_A,G_A,G_G,G_G,G_G,G_A,G_G,g_g,G_G,g_a,G_G,A_A,G_G,G_G,G_G,G_A,G_G,G_A,G_A,G_G,A_A,G_G,G_A,A_A,G_G,A_A,G_G,G_A,G_G,A_A,G_G,G_A,G_G,G_A,G_A,G_A,A_A,A_A,G_G,G_G,G_G,G_G,G_G,A_A
8844_17172	C_G,C_C,G_G,C_G,C_G,G_G,G_G,C_G,c_c,G_G,G_G,G_G,g_g,C_G,C_G,C_G,c_c,C_G,G_G,G_G,C_G,C_G,C_G,C_G,C_G,G_G,G_G,C_G,C_G,C_G,C_G,C_G,G_G,C_G,C_G,C_G,C_G,G_G,G_G,G_G,G_G,C_G,C_G,g_g,C_G,G_G,C_G,G_G,C_C,C_G,g_g,C_G,C_C,G_G,C_C,G_G,C_G,C_G,G_G,g_g,G_G,C_C,G_G,G_G,G_G,C_G,G_G,C_G,C_G,g_g,G_G,C_G,G_G,G_G,C_G,c_g,C_G,C_G,g_g,C_G,C_G,C_G,C_G,g_g,C_G,C_C,g_g,C_G,G_G,c_g,C_G,G_G,g_g,g_g,C_G,G_G
8587_13015	g_g,C_G,C_G,G_G,C_C,G_G,C_C,c_c,C_G,C_G,C_C,C_G,c_c,C_G,C_G,C_G,C_C,g_g,C_C,G_G,G_G,C_G,C_C,C_G,C_G,c_c,C_G,c_c,C_G,G_G,C_C,C_C,C_C,C_C,c_g,c_g,G_G,C_C,G_G,G_G,C_C,C_C,C_C,C_G,c_c,C_G,C_G,C_C,C_C,G_G,C_G,C_C,G_G,G_G,C_C,G_G,C_C,C_C,C_C,C_G,c_g,C_C,C_C,C_G,C_C,C_G,C_G,C_C,C_C,G_G,C_C,g_g,C_C,C_C,C_C,G_G,G_G,C_C,g_g,C_G,C_C,C_C,C_C,C_C,C_G,g_g,C_C,C_G,C_C,-,C_C,C_G,C_G,C_C,G_G,c_c
12240_7859	T_G,G_G,G_G,T_T,G_G,T_G,t_g,g_g,t_t,G_G,G_G,T_G,T_G,G_G,G_G,t_g,T_G,G_G,t_g,G_G,g_g,G_G,G_G,g_g,G_G,T_T,T_G,G_G,t_t,G_G,T_T,g_g,G_G,T_G,G_G,G_G,G_G,T_G,t_g,g_g,-,T_T,T_T,T_G,g_g,G_G,G_G,G_G,t_g,T_T,t_t,T_G,T_G,T_G,T_G,T_G,G_G,t_t,G_G,T_G,G_G,G_G,T_G,T_G,T_T,t_g,T_G,t_g,G_G,g_g,G_G,g_g,G_G,T_G,t_t,T_T,G_G,T_G,G_G,T_G,G_G,G_G,G_G,G_G,g_g,T_G,G_G,G_G,T_G,T_G,G_G,t_t,G_G,G_G,T_G,G_G
19964_1771	G_T,g_g,G_T,G_T,T_T,G_T,G_T,G_T,G_T,T_T,G_T,G_T,G_T,G_G,T_T,T_T,G_T,G_G,G_T,T_T,G_G,t_t,G_T,g_t,G_T,G_T,T_T,G_T,G_T,G_G,G_T,T_T,G_T,T_T,G_G,T_T,G_G,G_T,G_T,G_G,T_T,G_T,g_g,T_T,G_G,T_T,G_T,G_T,T_T,G_T,G_T,T_T,g_t,T_T,G_G,G_T,T_T,G_T,T_T,G_T,G_T,G_T,G_G,g_g,G_T,G_T,T_T,G_T,G_T,G_T,T_T,t_t,G_T,T_T,G_T,G_T,G_T,G_T,T_T,G_T,T_T,T_T,T_T,G_T,T_T,T_T,T_T,G_T,T_T,T_T,T_T,G_G,G_T,g_g,T_T,g_t
6765_16697	C_T,C_T,C_T,T_T,C_C,t_t,C_T,c_c,c_t,T_T,C_C,C_T,C_C,C_T,c_c,C_C,C_T,C_T,t_t,C_C,T_T,C_T,C_C,C_T,t_t,C_T,C_C,t_t,C_C,C_C,t_t,C_C,C_T,C_C,C_T,C_T,T_T,C_C,t_t,c_c,C_T,C_T,c_c,C_C,C_C,C_T,T_T,C_C,c_c,t_t,T_T,c_c,C_T,c_c,C_C,C_T,c_c,C_C,c_t,C_C,C_T,c_c,C_C,C_T,C_T,C_C,c_t,T_T,C_C,C_T,t_t,t_t,T_T,C_T,T_T,C_T,C_T,c_c,c_c,t_t,C_T,C_C,t_t,C_C,C_T,c_t,C_T,T_T,c_t,C_T,C_T,C_T,C_T,c_c,T_T,C_T
565162_532	c_c,C_C,A_A,a_a,C_C,C_C,C_A,C_A,C_A,C_A,C_A,C_A,A_A,C_A,A_A,C_C,A_A,C_C,C_A,C_A,C_A,c_c,C_A,c_c,C_A,C_A,c_c,c_c,C_A,c_a,C_C,C_A,C_A,C_A,C_A,A_A,A_A,C_A,a_a,C_A,a_a,C_A,C_A,C_A,A_A,A_A,C_A,C_C,c_a,c_a,A_A,C_C,a_a,C_C,C_A,C_A,a_a,C_A,A_A,C_A,a_a,C_A,c_c,c_c,C_C,C_C,A_A,A_A,C_A,A_A,C_C,a_a,A_A,c_c,C_C,C_C,C_A,C_C,c_c,C_A,C_C,C_A,A_A,C_A,C_C,C_A,c_c,C_C,A_A,c_a,C_C,C_C,c_c,A_A,A_A,C_C
37348_328	g_g,G_G,G_A,G_G,G_A,G_A,G_G,G_G,G_A,A_A,G_G,G_A,g_g,G_G,G_G,A_A,G_G,G_G,G_A,G_A,G_A,G_G,g_g,G_G,g_g,G_A,G_G,A_A,G_G,G_A,G_A,G_A,G_G,G_G,G_G,G_A,G_A,g_g,g_g,G_G,G_G,G_A,G_A,G_G,G_A,G_A,G_G,G_G,a_a,g_a,G_A,G_A,G_A,A_A,G_G,G_A,G_G,g_g,G_A,g_g,g_a,G_G,G_G,g_a,G_G,a_a,a_a,g_g,A_A,G_A,G_A,G_A,G_A,A_A,G_A,G_A,g_g,G_A,A_A,G_A,G_A,A_A,G_G,G_G,G_G,g_a,A_A,G_G,G_G,g_a,G_G,G_G,G_G,G_A,G_A,G_A
43_862117	G_A,A_A,A_A,G_A,G_A,G_A,A_A,A_A,G_A,G_A,A_A,G_A,G_A,G_G,A_A,A_A,A_A,A_A,G_A,A_A,G_A,A_A,A_A,A_A,A_A,G_A,A_A,G_A,A_A,a_a,A_A,A_A,G_G,G_A,G_A,G_A,A_A,a_a,G_A,G_G,A_A,G_A,G_A,A_A,a_a,G_A,A_A,G_A,A_A,G_A,G_A,G_G,A_A,G_A,G_A,G_A,G_G,A_A,A_A,a_a,G_G,A_A,G_A,A_A,G_A,G_A,G_A,G_A,G_G,A_A,A_A,A_A,A_A,G_A,G_A,A_A,A_A,A_A,G_A,G_A,A_A,A_A,A_A,a_a,G_A,A_A,A_A,G_G,A_A,G_A,a_a,A_A,G_G,A_A,G_G,G_A
1424_56498	A_A,A_A,G_A,G_G,G_G,A_A,g_a,G_A,A_A,g_g,A_A,G_A,a_a,A_A,A_A,G_G,A_A,A_A,G_A,A_A,A_A,A_A,a_a,G_A,G_A,G_A,A_A,G_A,G_A,G_A,G_A,a_a,G_A,a_a,G_A,G_A,A_A,G_A,G_G,A_A,G_G,G_A,G_A,a_a,G_A,A_A,g_g,G_G,A_A,A_A,G_G,A_A,A_A,A_A,G_A,a_a,G_A,G_G,G_A,a_a,a_a,G_G,G_A,G_A,G_G,A_A,g_a,A_A,G_G,A_A,G_A,G_A,G_A,G_G,G_A,A_A,A_A,A_A,G_A,G_A,G_G,G_A,G_A,G_G,G_A,A_A,G_G,A_A,g_g,A_A,G_A,G_A,G_A,G_G,A_A,G_A
400_89666	A_T,A_T,A_A,A_T,A_A,A_T,t_t,A_A,A_A,A_A,A_T,A_T,A_A,a_a,A_A,A_A,T_T,A_A,A_T,a_a,A_T,t_t,A_T,A_A,a_a,A_T,T_T,a_a,A_A,A_T,A_A,A_A,a_a,A_A,A_A,A_T,A_T,A_A,A_T,A_A,A_A,T_T,a_t,A_T,a_a,A_T,a_t,A_A,A_A,A_A,a_a,T_T,A_A,A_T,T_T,A_T,T_T,A_T,A_A,A_A,a_a,A_A,A_T,A_A,A_A,A_T,A_A,A_A,A_T,A_T,A_A,A_T,A_A,A_T,A_A,A_T,A_A,A_A,T_T,A_A,A_A,t_t,A_A,A_T,a_t,A_A,A_A,a_t,A_A,t_t,A_A,A_T,A_T,A_T,A_A,A_A
565568_1367	A_A,A_A,G_G,G_G,A_A,A_G,A_G,A_G,A_G,A_G,A_G,A_G,G_G,A_G,G_G,A_A,G_G,A_A,A_G,A_G,A_G,A_A,A_G,A_A,A_G,A_G,A_A,A_G,A_G,A_G,A_A,A_G,A_G,A_G,A_G,G_G,G_G,A_G,G_G,A_G,G_G,A_G,A_G,A_G,G_G,G_G,A_G,A_A,A_G,A_G,G_G,A_A,G_G,A_A,A_G,A_G,G_G,A_G,G_G,A_G,A_G,A_G,A_A,A_G,A_A,A_A,G_G,G_G,A_G,G_G,A_A,G_G,G_G,A_A,A_A,A_A,A_G,A_G,A_G,A_G,A_A,A_G,G_G,A_G,A_A,A_G,A_A,A_A,G_G,A_G,A_A,A_A,A_G,G_G,G_G,A_A
1424_12736	G_G,g_g,-,A_A,A_A,G_G,g_g,g_a,G_G,G_A,G_G,g_a,G_A,G_G,G_G,A_A,G_G,G_G,G_A,G_G,g_g,G_G,G_G,G_A,g_a,G_A,G_G,g_g,g_g,G_G,g_a,G_G,G_A,G_G,G_A,G_A,G_G,G_G,G_A,G_G,a_a,G_A,G_A,g_a,g_g,G_G,G_A,A_A,G_G,G_G,A_A,G_G,g_g,G_G,G_A,G_G,G_A,a_a,G_A,G_G,g_g,A_A,G_A,g_a,A_A,G_G,G_A,G_G,A_A,G_G,g_g,G_A,G_A,a_a,G_A,G_G,G_G,G_G,G_G,g_a,A_A,G_G,g_a,A_A,G_A,g_g,A_A,G_G,A_A,G_G,G_A,g_a,G_A,a_a,G_G,G_A
1693_12961	C_T,C_T,C_T,C_T,c_t,C_T,c_c,C_T,T_T,C_T,C_T,C_T,C_C,C_T,C_T,c_c,C_T,C_T,T_T,C_T,C_T,c_t,C_T,t_t,C_T,C_T,C_C,T_T,T_T,C_T,t_t,T_T,C_T,C_C,C_C,c_c,C_T,T_T,C_C,T_T,C_T,T_T,-,C_C,T_T,c_t,T_T,T_T,C_C,T_T,C_T,C_T,T_T,C_T,c_t,t_t,C_C,T_T,t_t,C_C,C_T,T_T,C_C,c_c,C_C,t_t,C_C,C_T,C_C,T_T,C_T,C_T,C_C,t_t,t_t,T_T,C_T,C_T,C_T,C_T,C_C,C_C,C_C,T_T,C_C,T_T,C_C,C_T,C_C,C_C,C_T,C_C,c_t,C_C,C_T,T_T
97_362481	C_A,A_A,A_A,C_A,C_A,A_A,A_A,A_A,A_A,C_C,C_A,A_A,C_C,C_A,C_A,A_A,C_C,C_A,C_C,c_a,A_A,C_A,c_c,C_A,C_A,A_A,c_c,C_A,A_A,A_A,A_A,C_A,C_A,A_A,C_A,A_A,A_A,C_A,c_c,C_C,C_A,C_C,C_C,C_C,c_a,C_A,A_A,c_a,C_A,A_A,C_A,A_A,A_A,c_a,A_A,A_A,c_a,C_A,C_A,C_C,C_C,A_A,C_C,C_C,C_A,C_A,A_A,C_A,C_A,A_A,C_A,A_A,C_C,A_A,A_A,C_A,A_A,A_A,C_A,C_C,C_C,A_A,C_C,C_A,A_A,A_A,C_C,C_A,c_c,C_A,C_A,a_a,a_a,C_A,A_A,C_A
709_52525	C_C,C_C,C_C,C_T,C_T,C_T,C_T,C_C,c_c,C_C,C_T,C_T,C_T,C_T,c_c,C_C,C_C,C_C,C_C,C_C,C_T,C_C,C_C,C_C,C_C,C_C,C_C,C_T,C_T,C_T,c_c,T_T,C_T,C_T,C_T,C_C,C_T,c_c,C_C,C_C,C_T,c_c,C_C,c_c,C_C,C_C,C_C,c_t,C_C,C_T,c_c,C_C,c_c,C_T,C_C,T_T,C_T,C_C,T_T,c_c,C_T,C_C,C_C,C_C,C_T,C_C,C_C,C_T,C_C,C_T,C_T,C_T,C_C,T_T,C_C,c_c,C_C,C_C,C_T,C_T,C_T,C_C,C_C,C_T,C_C,C_C,C_C,C_C,C_C,C_C,C_T,C_C,c_c,C_T,T_T,C_C
40775_576	T_T,G_G,G_T,G_T,G_T,G_T,G_T,G_G,g_t,g_t,G_T,G_G,G_G,G_G,G_T,G_G,G_T,G_T,G_T,G_G,G_G,G_G,G_G,G_G,T_T,G_G,G_T,G_T,G_G,G_G,G_T,G_G,G_G,G_T,G_T,G_G,G_G,G_T,G_T,G_T,G_G,G_T,G_G,G_T,G_T,G_G,G_G,G_G,G_G,G_G,G_T,G_G,G_T,G_T,G_G,T_T,G_G,T_T,G_G,G_G,G_T,g_g,G_T,G_G,G_G,G_T,G_G,G_G,G_G,G_G,G_G,G_G,G_T,G_G,G_G,G_T,G_T,G_G,G_G,G_T,G_G,G_G,G_T,G_G,G_T,G_T,G_T,G_G,G_T,G_G,G_T,G_G,g_g,G_G,G_G,t_t
191765_35	G_A,G_G,G_A,G_A,A_A,G_A,G_A,A_A,G_A,A_A,G_A,G_A,G_A,G_A,A_A,A_A,A_A,G_A,G_A,A_A,G_G,G_A,A_A,G_A,G_A,G_A,A_A,G_A,G_A,G_G,G_A,A_A,G_A,A_A,G_G,A_A,G_A,G_A,G_A,G_G,A_A,G_A,G_G,A_A,G_G,A_A,G_A,G_A,A_A,G_A,G_A,A_A,G_A,A_A,G_G,G_A,A_A,G_A,A_A,G_A,G_A,G_A,G_G,G_A,G_A,G_A,A_A,G_A,G_A,G_A,G_A,G_A,G_A,A_A,G_A,G_A,G_A,A_A,A_A,G_A,A_A,A_A,A_A,G_A,A_A,A_A,A_A,G_A,A_A,A_A,A_A,G_A,G_A,G_G,A_A,G_A
3737_33010	G_A,A_A,g_g,G_G,G_G,G_A,G_A,A_A,g_g,G_A,-,G_A,G_A,G_G,a_a,A_A,G_G,G_A,A_A,g_g,A_A,a_a,a_a,G_A,G_G,G_A,G_A,G_A,g_g,G_A,G_A,G_A,a_a,G_A,A_A,G_A,G_A,A_A,G_A,G_A,G_A,G_A,G_A,A_A,G_A,G_A,G_A,g_g,a_a,G_A,G_G,G_A,G_G,g_g,G_A,G_A,A_A,G_A,a_a,g_g,G_A,G_G,A_A,G_G,G_G,G_A,g_g,G_G,a_a,G_A,G_A,a_a,A_A,G_G,G_A,G_A,G_A,G_A,G_A,G_G,G_A,G_A,A_A,a_a,A_A,G_A,A_A,G_A,a_a,g_g,G_A,g_g,G_A,A_A,a_a,G_G
11_1019255	T_C,T_C,T_C,C_C,T_T,T_C,C_C,C_C,T_C,T_T,T_C,T_T,C_C,C_C,T_C,T_T,T_C,T_C,T_C,T_C,C_C,T_C,T_C,T_C,T_C,T_T,C_C,T_T,T_C,T_C,T_C,T_C,C_C,C_C,C_C,T_C,T_C,c_c,T_C,T_C,C_C,T_C,T_C,T_C,T_C,T_T,C_C,C_C,T_T,T_C,T_C,T_C,t_t,T_T,t_t,T_C,C_C,T_C,T_C,T_C,t_t,T_C,C_C,T_C,C_C,T_T,T_T,c_c,T_T,T_C,T_C,t_t,T_C,T_T,T_C,T_C,T_C,T_T,T_T,T_C,T_C,T_T,T_C,C_C,c_c,t_t,T_T,T_C,C_C,t_c,C_C,C_C,T_T,t_c,T_C,T_C
17362_2662	C_T,C_C,C_T,C_T,T_T,C_T,C_T,C_T,C_T,T_T,C_T,C_T,C_T,C_C,T_T,T_T,C_T,C_C,C_T,T_T,C_C,C_T,C_T,C_T,C_T,C_T,T_T,C_T,C_T,C_C,C_T,T_T,C_T,T_T,C_C,T_T,C_C,C_T,C_T,C_C,T_T,C_T,C_C,T_T,C_C,T_T,C_T,C_T,C_T,C_T,C_T,T_T,C_T,T_T,C_C,C_T,T_T,C_T,T_T,C_T,C_T,C_T,C_C,C_T,C_T,C_T,T_T,C_T,C_T,C_T,C_T,C_T,C_T,T_T,C_T,C_T,C_T,C_T,T_T,C_T,T_T,T_T,T_T,C_T,T_T,T_T,T_T,C_T,T_T,T_T,T_T,C_C,C_T,C_C,T_T,C_T
12081_824	C_A,C_C,c_a,C_A,c_a,C_A,C_C,C_C,c_c,C_A,c_c,C_A,C_C,C_A,C_A,C_A,A_A,C_A,A_A,C_A,C_A,C_A,C_A,C_C,A_A,C_A,A_A,a_a,A_A,C_A,C_A,c_a,C_A,c_c,C_C,c_c,C_C,C_A,C_A,C_C,c_a,A_A,C_C,C_A,C_A,C_C,C_A,C_A,C_A,C_A,C_A,C_C,C_A,C_C,C_C,C_A,C_A,C_A,a_a,C_C,C_C,A_A,C_A,C_A,C_A,C_A,C_C,C_A,C_C,A_A,C_A,C_A,C_C,c_c,a_a,A_A,C_C,C_A,A_A,C_A,C_C,C_A,C_C,C_A,c_c,C_A,C_C,A_A,C_C,C_A,C_A,C_A,C_A,C_A,c_c,C_A
17215_2796	a_a,-,A_A,c_c,A_A,C_C,A_A,C_C,C_C,C_A,c_a,C_A,C_A,C_A,A_A,A_A,A_A,C_C,C_C,c_c,C_A,A_A,C_A,C_A,A_A,C_A,C_A,A_A,C_A,A_A,C_C,C_C,C_C,c_a,C_A,C_C,C_C,C_A,C_C,C_C,C_A,C_C,C_C,A_A,A_A,C_C,A_A,C_C,C_A,C_A,C_C,C_A,a_a,c_c,C_A,C_C,C_A,A_A,C_C,C_A,C_A,A_A,C_A,a_a,C_A,C_A,C_C,C_A,C_A,A_A,A_A,C_A,C_C,C_A,C_A,c_c,C_C,C_C,C_A,C_A,C_A,A_A,C_A,a_a,C_C,C_A,C_A,C_C,C_A,C_A,C_C,A_A,A_A,C_C,C_A,C_C
559216_586	C_T,C_T,C_T,C_T,C_T,C_C,C_C,C_T,C_T,C_C,C_C,C_T,C_C,C_C,C_C,C_C,C_C,C_C,C_T,C_C,C_C,C_T,T_T,C_T,C_T,C_C,C_C,C_C,C_T,C_C,C_T,T_T,C_T,C_C,C_C,C_C,C_C,T_T,C_C,C_C,C_T,T_T,C_T,C_C,C_T,C_C,T_T,C_T,C_T,T_T,C_T,C_T,C_T,C_T,C_C,C_T,C_C,T_T,T_T,C_C,C_T,C_T,C_C,C_T,C_C,C_T,C_C,C_T,C_C,C_C,C_C,C_T,C_C,T_T,C_T,C_T,C_C,C_T,C_C,C_C,C_C,C_C,C_C,T_T,C_C,T_T,C_C,C_C,C_C,C_C,C_C,C_C,C_T,C_C,C_C,C_C
34500_819	A_G,A_G,A_A,A_G,A_G,A_G,A_A,A_G,G_G,A_G,A_G,A_G,A_G,A_G,A_A,A_G,G_G,A_G,A_G,A_G,G_G,A_G,G_G,A_G,A_G,A_G,G_G,G_G,G_G,A_G,A_G,A_G,A_A,G_G,A_G,A_A,A_A,G_G,G_G,G_G,A_G,G_G,G_G,A_A,G_G,G_G,G_G,G_G,G_G,G_G,A_G,G_G,A_G,G_G,A_G,A_G,G_G,A_G,G_G,G_G,A_G,A_G,G_G,A_G,G_G,A_G,G_G,G_G,G_G,A_G,A_G,A_A,A_G,A_G,G_G,G_G,A_G,G_G,A_G,A_A,A_G,A_G,A_A,A_G,A_G,A_G,A_G,A_G,A_G,G_G,G_G,G_G,A_G,G_G,A_G,G_G
7439_5113	C_C,t_t,C_C,C_C,C_T,C_C,C_T,C_T,C_C,C_C,C_T,C_C,C_C,C_T,C_T,C_C,C_C,C_T,C_C,C_C,C_T,C_C,C_T,C_T,t_t,C_C,C_C,C_T,C_T,C_C,C_C,C_C,c_c,C_C,T_T,C_C,C_C,C_C,C_C,C_C,C_C,C_C,C_C,C_C,C_C,C_C,C_C,C_T,C_C,C_T,c_t,c_c,C_C,C_C,C_T,C_C,c_c,C_C,C_T,C_C,C_C,C_T,C_C,T_T,C_T,C_C,c_c,c_c,C_T,t_t,C_C,C_C,C_C,C_T,C_C,C_C,C_C,C_C,C_T,C_C,C_T,C_C,T_T,C_T,C_C,C_T,C_C,C_T,C_C,C_C,C_C,C_C,C_C,C_C,C_T,C_C
15787_4107	g_t,G_G,G_T,G_T,G_G,G_G,G_G,G_T,G_G,G_T,t_t,G_T,G_T,G_G,G_G,T_T,T_T,G_G,G_G,g_g,G_T,G_G,G_G,G_T,G_T,G_G,g_g,T_T,G_G,G_G,T_T,G_T,G_T,G_G,G_T,G_T,G_T,G_G,g_g,G_G,G_T,G_T,G_T,G_T,g_t,G_G,G_G,G_G,G_G,G_T,G_G,T_T,G_T,G_G,G_G,G_G,G_T,G_T,T_T,G_G,G_G,G_T,G_G,G_T,G_T,G_T,G_T,G_G,G_T,G_T,G_G,G_G,g_t,G_T,G_T,G_G,G_T,G_G,T_T,G_T,G_G,G_T,G_T,G_G,g_g,G_T,T_T,G_T,G_T,t_t,g_t,G_G,G_T,G_T,T_T,G_T
21362_1096	T_T,T_T,T_T,T_T,T_T,T_T,C_C,T_T,T_T,T_T,T_T,T_T,T_T,T_T,T_T,C_T,T_T,T_T,T_T,T_T,c_c,t_t,T_T,T_T,t_t,T_T,T_T,T_T,t_t,C_C,C_T,T_T,T_T,T_T,C_C,C_T,T_T,T_T,t_t,C_T,T_T,C_T,T_T,t_t,C_T,T_T,t_t,t_t,C_T,C_T,T_T,T_T,T_T,T_T,T_T,t_t,T_T,T_T,T_T,C_T,T_T,T_T,T_T,T_T,C_T,C_T,T_T,T_T,C_T,t_t,C_T,T_T,T_T,T_T,T_T,C_T,T_T,C_T,C_C,T_T,T_T,T_T,T_T,C_T,T_T,T_T,T_T,T_T,T_T,C_C,t_t,t_t,T_T,T_T,T_T,C_T
25647_1512	C_T,C_C,C_T,C_T,T_T,C_T,C_T,C_T,C_T,T_T,C_T,C_T,C_T,C_C,T_T,T_T,C_T,C_T,C_T,T_T,C_C,C_T,T_T,C_T,C_T,C_T,T_T,C_T,C_T,C_C,-,T_T,C_T,T_T,C_C,T_T,C_T,C_T,C_T,C_C,T_T,C_T,C_C,T_T,C_C,T_T,C_T,C_T,T_T,C_T,C_T,T_T,C_T,T_T,C_C,C_T,T_T,C_T,T_T,C_T,C_T,C_T,C_C,C_T,C_T,C_T,T_T,C_T,C_T,C_T,C_T,C_T,C_T,T_T,C_T,C_T,C_T,T_T,T_T,C_T,T_T,T_T,T_T,C_T,T_T,T_T,T_T,C_T,T_T,T_T,T_T,C_T,C_T,C_C,T_T,C_T
2002_7219	C_C,C_C,C_C,T_C,C_C,C_C,C_C,C_C,C_C,C_C,C_C,C_C,C_C,T_T,T_C,t_t,T_C,T_C,T_C,C_C,C_C,C_C,T_C,T_C,C_C,C_C,C_C,C_C,T_C,T_C,T_C,T_T,C_C,T_C,T_T,T_T,T_C,c_c,C_C,T_C,T_T,T_C,T_C,C_C,T_C,C_C,T_C,T_C,T_T,C_C,C_C,T_C,T_C,c_c,T_C,T_C,c_c,C_C,C_C,C_C,t_t,C_C,C_C,C_C,T_C,C_C,T_C,C_C,C_C,C_C,T_T,T_C,C_C,C_C,T_C,T_C,t_c,T_C,T_C,T_T,C_C,T_T,T_C,c_c,T_C,T_C,c_c,T_C,T_C,T_C,T_C,C_C,C_C,c_c,T_C,C_C
7950_25088	C_C,C_C,T_C,T_C,T_T,C_C,T_T,T_T,T_C,T_C,T_T,T_C,T_C,T_C,T_C,T_T,T_T,C_C,T_T,c_c,c_c,t_c,T_C,T_C,T_C,t_c,T_C,T_T,T_C,C_C,T_T,T_T,T_T,T_T,T_C,c_c,C_C,T_T,T_C,C_C,T_T,T_T,T_T,T_C,c_c,T_C,T_C,T_T,T_C,c_c,T_C,T_T,c_c,C_C,T_C,C_C,t_t,T_T,T_T,T_C,T_C,T_T,T_T,T_C,T_T,T_C,T_C,T_T,T_T,C_C,T_T,T_T,T_T,T_T,T_T,C_C,C_C,T_C,T_C,T_C,T_T,T_T,T_T,t_t,t_t,C_C,T_T,T_C,t_t,C_C,t_c,t_c,T_C,T_T,C_C,t_t
4151_49304	C_C,T_C,t_c,C_C,T_T,C_C,T_C,t_t,C_C,C_C,t_t,T_C,T_T,C_C,T_T,T_C,T_C,C_C,C_C,T_T,C_C,T_C,T_C,C_C,C_C,T_C,T_T,C_C,T_T,t_t,C_C,T_T,C_C,T_T,C_C,t_c,C_C,T_C,C_C,t_c,T_C,C_C,T_T,C_C,T_T,T_C,C_C,T_T,T_T,c_c,C_C,T_C,T_C,T_C,T_C,T_C,T_C,T_C,T_T,t_t,C_C,T_C,T_T,T_C,c_c,T_C,C_C,C_C,t_c,T_C,C_C,T_C,C_C,T_C,C_C,T_C,C_C,T_T,T_T,C_C,T_C,T_T,C_C,T_C,T_C,t_c,C_C,C_C,T_C,T_C,T_C,t_t,T_C,T_T,C_C,C_C
817_73571	T_T,T_T,A_A,T_T,A_A,T_T,t_t,T_A,T_T,T_T,T_T,T_T,T_T,T_A,T_A,T_T,T_T,A_A,A_A,t_a,t_t,T_T,T_A,T_T,-,T_T,T_T,A_A,T_T,T_A,T_A,t_t,T_A,T_A,t_t,T_T,T_T,T_T,T_T,T_A,T_A,A_A,T_T,T_A,T_A,T_T,A_A,t_t,t_t,T_A,T_A,T_T,T_A,t_t,T_T,T_T,T_A,T_T,T_A,T_A,A_A,T_A,t_a,A_A,t_t,a_a,T_A,T_A,T_A,T_T,a_a,T_A,T_T,A_A,t_t,T_T,T_T,T_T,T_T,T_A,T_T,T_A,T_A,T_A,T_T,T_A,T_T,T_A,T_T,T_A,T_A,T_T,T_T,T_T,T_T,t_a
5065_15823	-,T_G,T_G,T_T,T_G,T_G,T_G,T_T,G_G,t_t,T_T,T_G,G_G,T_G,T_G,t_t,T_G,T_T,T_T,G_G,G_G,t_t,T_G,T_G,T_T,T_T,T_G,T_G,t_g,T_T,T_T,-,T_G,T_G,T_T,T_T,T_T,T_G,T_G,T_G,T_T,T_T,T_T,G_G,t_g,-,T_T,g_g,t_g,T_T,t_g,T_G,T_G,G_G,T_G,T_G,T_T,T_T,T_G,G_G,t_t,T_G,T_T,t_t,t_g,T_G,T_G,T_G,T_G,T_T,T_T,T_T,G_G,T_T,T_T,T_G,t_g,G_G,T_T,T_T,T_G,G_G,T_G,T_T,T_T,T_T,T_G,T_G,t_g,T_G,G_G,T_T,t_t,T_G,T_G,T_G
34416_672	T_C,C_C,C_C,C_C,T_T,T_C,C_C,t_c,C_C,t_t,T_C,c_c,c_c,T_T,C_C,C_C,T_C,C_C,C_C,C_C,T_C,C_C,C_C,c_c,C_C,T_C,C_C,t_t,C_C,T_C,C_C,C_C,C_C,C_C,T_C,C_C,T_C,T_C,c_c,T_C,C_C,T_C,C_C,C_C,C_C,C_C,T_C,T_C,C_C,C_C,C_C,T_C,C_C,C_C,C_C,C_C,C_C,C_C,C_C,T_C,T_C,T_C,T_C,C_C,T_C,T_C,C_C,T_C,T_C,C_C,c_c,C_C,C_C,c_c,C_C,T_T,T_C,c_c,T_C,T_C,T_C,C_C,C_C,c_c,T_C,C_C,C_C,T_T,C_C,T_C,C_C,t_t,t_t,C_C,C_C,C_C
4151_3209	T_A,T_A,a_a,a_a,T_A,A_A,T_A,T_A,A_A,A_A,T_A,T_A,T_T,A_A,T_T,t_a,T_T,A_A,A_A,T_T,a_a,T_A,T_A,A_A,A_A,a_a,T_T,a_a,T_A,T_T,A_A,T_T,a_a,T_T,A_A,t_t,A_A,T_A,A_A,a_a,t_t,A_A,T_T,A_A,T_T,T_A,A_A,T_T,t_a,A_A,A_A,T_A,a_a,T_A,T_A,t_a,T_A,A_A,T_A,T_A,A_A,a_a,T_T,T_A,T_A,T_A,A_A,a_a,T_A,t_a,A_A,T_A,A_A,a_a,A_A,t_a,A_A,t_t,t_t,A_A,T_A,T_T,A_A,T_A,A_A,A_A,A_A,A_A,T_A,t_a,T_A,T_A,T_A,T_T,A_A,A_A
2001_48023	G_T,G_G,T_T,G_T,G_T,T_T,T_T,G_T,G_T,T_T,T_T,T_T,T_T,G_T,g_t,G_T,G_G,G_T,T_T,T_T,G_T,G_T,G_T,G_T,G_T,T_T,T_T,G_T,G_T,G_T,G_T,G_T,T_T,G_T,G_T,G_T,G_T,T_T,T_T,T_T,T_T,G_T,G_T,T_T,G_T,T_T,G_T,T_T,G_G,G_T,G_T,G_T,G_G,T_T,G_G,T_T,G_T,G_T,T_T,T_T,T_T,G_G,T_T,T_T,T_T,G_T,T_T,G_T,G_T,T_T,T_T,G_T,T_T,T_T,G_T,G_T,G_T,G_T,T_T,G_T,G_T,G_T,G_T,G_T,G_T,G_G,T_T,G_G,T_T,G_T,G_T,T_T,T_T,T_T,G_T,T_T
62630_440	A_G,A_G,G_G,G_G,G_G,G_G,G_G,G_G,G_G,G_G,A_G,G_G,G_G,G_G,G_G,G_G,G_G,G_G,G_G,A_G,G_G,G_G,G_G,G_G,G_G,G_G,G_G,A_A,A_G,A_G,A_G,A_G,G_G,G_G,G_G,G_G,G_G,A_G,G_G,A_A,A_G,G_G,A_G,G_G,A_A,G_G,A_G,A_G,A_G,A_G,G_G,G_G,G_G,A_G,G_G,G_G,G_G,G_G,A_G,A_G,G_G,G_G,A_G,G_G,A_G,A_G,G_G,A_G,A_G,G_G,G_G,G_G,A_G,G_G,G_G,A_G,G_G,G_G,G_G,G_G,G_G,G_G,G_G,G_G,G_G,G_G,A_G,A_G,G_G,G_G,A_G,G_G,G_G,G_G,A_G,G_G
54849_705	C_T,T_T,T_T,C_T,T_T,C_T,C_C,C_T,C_C,C_T,T_T,T_T,C_T,C_C,C_T,C_T,C_C,C_T,C_T,C_T,C_T,T_T,C_T,C_T,C_T,C_T,C_T,C_T,C_C,C_C,C_T,C_C,C_C,C_T,C_C,C_C,C_T,C_T,T_T,C_C,C_C,C_T,C_T,T_T,C_T,T_T,C_T,C_T,C_C,T_T,T_T,C_C,C_C,C_T,C_T,C_C,C_T,C_T,T_T,C_T,C_T,T_T,C_T,C_T,C_T,T_T,C_C,T_T,C_T,C_T,C_C,C_C,T_T,C_C,C_C,C_T,C_C,C_T,C_T,C_C,C_T,C_C,C_T,C_T,C_T,C_C,T_T,C_T,C_T,C_C,c_t,C_C,C_T,C_T,C_C,C_T
242_304458	A_G,A_G,A_G,G_G,A_A,A_G,G_G,G_G,A_G,A_G,A_G,A_A,G_G,G_G,G_G,a_a,A_G,A_G,A_G,A_G,g_g,A_G,A_G,A_G,A_G,A_A,G_G,a_g,G_G,A_G,A_G,A_G,G_G,G_G,G_G,A_G,g_g,G_G,a_g,A_G,G_G,A_G,A_G,A_G,G_G,a_a,G_G,G_G,A_A,G_G,A_A,a_a,A_G,A_A,A_G,A_G,g_g,G_G,A_G,g_g,A_A,A_G,G_G,A_G,G_G,A_A,A_A,g_g,A_A,A_G,A_G,g_g,A_G,A_A,a_a,A_G,A_G,A_A,A_A,A_G,A_G,A_A,A_G,G_G,G_G,A_G,A_A,A_G,G_G,A_G,G_G,G_G,A_A,A_G,A_G,A_G
25851_2391	A_A,A_A,G_G,A_A,A_G,G_G,A_G,A_G,A_G,A_G,A_G,A_A,A_G,A_G,A_G,A_G,A_A,G_G,A_G,A_A,A_G,A_A,A_G,A_G,A_G,A_G,A_G,A_G,A_G,A_G,A_G,A_G,A_G,A_A,A_G,G_G,A_G,G_G,G_G,G_G,A_G,A_A,A_G,A_G,A_G,A_G,A_G,A_A,A_A,G_G,A_A,A_G,A_A,A_A,G_G,A_A,A_G,A_G,A_A,A_G,A_A,A_G,A_G,G_G,G_G,G_G,G_G,A_G,A_A,A_G,G_G,A_G,G_G,G_G,G_G,A_G,A_G,A_G,A_A,A_G,A_G,A_G,A_G,A_G,A_G,A_G,G_G,G_G,A_G,A_G,A_A,A_G,A_G,A_G,G_G,G_G
547045_1744	C_C,C_A,C_A,A_A,C_C,A_A,C_A,A_A,C_C,C_C,A_A,A_A,C_C,C_A,C_A,C_A,C_A,A_A,A_A,C_C,C_C,C_A,C_A,C_A,A_A,A_A,C_A,C_A,C_A,A_A,A_A,C_C,C_A,C_A,A_A,A_A,C_A,C_A,C_A,C_A,C_A,A_A,A_A,C_C,C_A,C_A,C_A,C_C,C_A,A_A,C_A,C_C,C_A,C_A,C_A,A_A,A_A,A_A,C_C,C_C,C_C,C_A,A_A,A_A,C_A,C_A,C_A,C_C,C_A,A_A,A_A,A_A,C_C,A_A,A_A,C_A,C_A,C_C,A_A,A_A,C_A,C_C,C_A,A_A,C_A,A_A,C_C,C_A,C_C,C_A,C_C,A_A,C_A,C_A,C_A,C_A
1080_82435	G_C,G_C,G_G,G_G,G_C,G_C,C_C,G_C,C_C,G_G,C_C,C_C,G_C,C_C,G_C,G_C,G_C,C_C,G_C,G_C,G_C,G_C,C_C,C_C,C_C,C_C,G_C,C_C,G_C,C_C,C_C,C_C,G_C,C_C,G_C,G_C,G_C,G_C,G_C,C_C,C_C,C_C,C_C,C_C,C_C,G_G,c_c,C_C,C_C,C_C,G_C,C_C,G_G,G_C,C_C,C_C,c_c,G_C,G_C,C_C,g_g,G_C,C_C,G_G,C_C,G_C,G_C,C_C,C_C,G_C,c_c,G_C,C_C,G_C,g_c,C_C,g_c,G_C,G_C,G_C,G_G,G_G,G_G,G_C,C_C,G_G,G_C,C_C,G_C,G_G,G_C,G_C,G_C,G_C,G_C,C_C
39490_321	G_G,G_G,G_A,G_G,G_A,G_G,A_A,A_A,G_G,G_G,g_g,G_G,G_A,G_A,G_G,G_A,A_A,G_G,G_A,G_G,G_G,G_G,G_A,G_A,G_G,G_G,G_A,G_G,G_G,A_A,G_G,G_A,A_A,G_G,G_A,G_G,G_G,G_A,G_G,G_G,G_G,G_G,G_G,G_G,G_A,G_G,G_A,G_G,G_G,G_G,G_G,G_A,G_G,G_G,G_G,G_G,G_A,G_G,G_G,G_G,G_G,G_G,G_A,G_A,G_A,G_G,G_G,G_A,G_G,G_G,g_g,G_G,g_a,G_A,g_a,G_G,G_G,G_G,G_G,G_G,G_G,A_A,G_G,G_G,G_A,G_G,A_A,G_A,A_A,G_G,G_A,G_G,G_G,A_A,G_G,G_G
7137_5377	A_G,A_G,A_G,a_a,A_G,G_G,A_G,A_G,A_G,A_G,A_G,G_G,A_G,A_G,A_G,A_A,A_G,G_G,A_A,A_G,G_G,A_A,G_G,G_G,G_G,A_G,A_G,A_G,G_G,G_G,A_G,A_G,A_G,A_G,G_G,G_G,A_A,A_G,A_G,A_G,A_G,A_A,A_A,A_G,G_G,A_G,A_A,A_G,A_G,A_G,A_G,A_G,a_g,A_G,G_G,G_G,A_G,G_G,A_G,g_g,G_G,A_G,A_G,G_G,A_G,A_G,G_G,A_G,G_G,G_G,A_G,A_A,A_A,G_G,G_G,A_A,A_G,A_G,A_G,A_G,A_G,G_G,G_G,G_G,A_A,A_G,A_A,G_G,A_G,G_G,A_G,G_G,A_G,G_G,G_G,A_G
4288_8372	C_C,C_C,C_T,C_T,C_C,C_T,C_T,C_T,C_C,C_T,C_T,C_T,C_T,T_T,C_C,C_C,C_T,C_T,C_C,c_c,T_T,c_c,c_t,C_C,C_C,C_T,C_C,C_T,C_T,C_C,C_T,c_c,T_T,t_t,C_C,C_T,C_T,t_t,C_T,C_T,C_C,C_T,C_T,C_C,C_C,C_C,T_T,C_T,C_C,C_T,C_T,C_T,C_T,c_c,C_C,C_C,C_T,T_T,c_t,C_C,C_T,C_T,C_C,C_T,T_T,C_T,C_T,C_T,C_T,C_T,C_C,C_C,C_C,c_c,C_T,T_T,c_c,C_T,C_T,C_C,C_T,C_C,C_C,t_t,C_C,T_T,C_C,C_T,c_c,T_T,C_T,C_C,C_T,C_C,C_T,T_T
3_776114	C_T,C_C,C_C,c_c,C_T,C_T,T_T,C_T,T_T,C_C,C_C,T_T,C_T,T_T,C_T,C_T,C_T,-,c_t,C_C,C_T,-,T_T,T_T,T_T,T_T,C_T,C_C,T_T,C_T,c_t,C_T,C_T,T_T,C_T,c_t,C_T,C_C,C_T,C_C,C_T,T_T,T_T,T_T,C_T,C_C,C_T,C_T,T_T,C_T,-,t_t,c_c,C_C,T_T,T_T,T_T,C_C,C_C,t_t,c_c,C_T,c_t,C_C,T_T,C_T,C_T,C_T,C_T,C_T,c_t,C_T,C_T,C_T,c_c,C_T,C_C,C_T,C_T,t_t,c_c,c_t,C_C,C_T,T_T,C_C,C_T,T_T,c_t,c_c,C_C,C_T,C_T,C_T,C_C,T_T
7740_12022	a_a,A_A,A_A,A_G,A_A,A_A,A_G,A_A,A_G,A_A,A_A,A_A,A_G,A_A,A_A,A_A,A_A,A_A,A_A,A_A,A_A,A_A,G_G,A_G,A_A,A_G,A_G,A_A,g_g,A_G,A_G,A_A,A_G,A_G,A_G,G_G,A_A,a_g,G_G,A_G,A_G,A_A,A_G,A_A,A_A,A_G,A_A,a_a,A_A,A_A,a_a,A_A,A_G,A_G,A_G,A_A,g_g,A_G,a_a,a_a,A_G,A_G,g_g,A_A,G_G,A_A,G_G,g_g,a_g,A_A,A_A,a_a,A_A,A_A,a_g,g_g,A_A,a_a,A_A,A_A,A_G,a_a,A_G,g_g,a_a,G_G,g_g,A_A,A_G,G_G,A_A,A_A,a_g,A_G,A_A,A_G
24827_1463	T_T,T_T,G_G,T_G,T_T,G_G,T_G,T_T,T_T,T_G,T_G,G_G,T_G,T_T,t_g,G_G,T_T,t_g,T_G,T_G,T_G,T_T,T_G,G_G,G_G,T_T,T_G,T_T,T_G,T_T,g_g,T_G,T_G,T_T,T_G,T_T,T_T,T_T,T_G,T_T,T_T,T_T,T_G,G_G,T_T,T_G,T_G,G_G,T_G,T_G,T_G,G_G,G_G,G_G,T_T,T_G,T_G,G_G,-,G_G,T_T,T_T,T_G,T_G,T_T,T_T,T_G,T_T,T_T,G_G,T_G,T_G,T_G,T_T,T_T,T_G,T_G,T_G,T_G,T_G,T_G,T_G,T_T,T_G,T_G,T_G,G_G,T_T,G_G,T_T,t_g,T_G,G_G,T_G,T_G,T_T
248_298658	A_G,A_A,A_G,A_A,g_g,A_G,A_A,a_a,G_G,a_g,G_G,g_g,A_A,A_A,A_A,g_g,A_G,A_G,A_G,A_G,A_A,A_G,A_A,A_G,A_G,g_g,a_a,g_g,a_a,a_a,A_G,A_G,A_A,A_A,A_A,A_G,A_G,A_A,A_G,a_g,A_A,A_G,A_G,A_G,A_G,G_G,a_a,A_A,G_G,A_A,a_g,A_G,A_G,G_G,A_G,a_g,A_A,A_A,a_g,-,g_g,A_G,a_a,a_g,a_a,g_g,G_G,A_A,G_G,a_g,A_G,A_A,A_G,G_G,A_G,A_G,A_G,g_g,g_g,A_G,A_G,g_g,a_a,A_A,A_A,A_G,G_G,A_G,A_A,A_G,A_A,A_A,G_G,a_g,A_G,a_g
2046_26146	T_G,T_G,T_G,G_G,T_T,T_G,G_G,G_G,T_G,T_G,T_G,T_T,G_G,G_G,T_G,T_T,T_G,T_G,T_G,g_g,G_G,T_G,T_G,T_G,T_G,T_T,G_G,T_G,G_G,T_G,t_t,T_G,G_G,G_G,G_G,T_G,T_G,g_g,t_t,T_G,g_g,T_G,T_G,T_G,T_G,T_T,G_G,G_G,T_T,g_g,t_g,T_G,T_G,T_T,T_G,T_G,G_G,g_g,T_T,T_G,T_T,t_g,G_G,T_G,G_G,T_T,T_T,G_G,T_T,T_G,T_G,g_g,T_G,T_T,t_g,T_G,T_G,T_T,T_T,T_G,T_G,T_T,T_G,G_G,G_G,T_G,T_T,T_G,G_G,T_G,G_G,G_G,T_T,T_G,g_g,T_G
7159_19420	A_C,A_C,a_a,A_C,C_C,A_A,C_C,C_C,A_C,A_C,C_C,a_a,A_C,A_C,C_C,a_c,A_C,A_C,A_C,A_C,A_A,c_c,a_a,A_C,A_C,a_a,A_C,C_C,A_C,A_A,A_C,C_C,A_C,A_C,C_C,A_A,C_C,C_C,A_C,A_C,C_C,C_C,C_C,A_C,A_A,A_C,a_c,c_c,A_A,A_C,C_C,A_A,a_c,A_C,A_A,A_A,A_C,A_A,A_C,A_C,A_A,C_C,A_A,C_C,C_C,A_C,A_C,C_C,A_C,C_C,A_C,C_C,c_c,A_C,A_C,C_C,C_C,A_A,A_A,A_C,C_C,A_A,C_C,A_C,C_C,C_C,c_c,A_C,A_C,a_a,A_C,A_A,a_a,A_A,A_A,A_C
11288_16785	G_T,G_T,t_t,G_G,G_G,t_t,T_T,G_G,t_t,G_G,G_T,G_T,G_G,T_T,g_g,G_T,T_T,T_T,G_G,G_G,G_T,G_T,G_G,G_T,g_g,G_T,T_T,g_g,G_G,T_T,T_T,G_T,G_G,G_G,G_T,G_T,t_t,G_T,G_T,g_g,G_T,G_G,G_T,G_G,G_G,G_G,G_G,G_G,t_t,T_T,G_G,T_T,G_G,G_T,T_T,T_T,G_T,G_G,G_T,G_G,G_T,G_G,G_G,G_G,G_T,G_T,G_G,G_T,G_G,G_T,G_T,G_T,G_T,G_T,G_G,G_T,G_T,G_G,T_T,G_G,G_T,G_G,G_G,g_g,G_G,G_G,g_g,G_T,G_T,G_G,G_G,G_T,G_T,G_G,T_T,G_G
8511_7963	t_g,t_t,T_T,T_T,T_G,T_G,G_G,t_g,G_G,T_T,-,G_G,T_G,G_G,T_G,T_G,t_t,G_G,T_G,T_T,T_G,T_G,G_G,G_G,G_G,G_G,-,T_T,T_G,T_G,g_g,T_G,T_G,g_g,T_G,T_G,T_G,t_t,t_g,T_T,t_t,G_G,G_G,G_G,t_g,T_T,T_G,T_G,g_g,t_g,g_g,G_G,T_T,T_T,G_G,G_G,G_G,-,t_t,t_g,T_T,T_G,T_G,T_T,G_G,G_G,T_G,T_G,T_G,T_G,T_G,T_G,t_g,T_G,t_g,T_G,T_T,g_g,T_G,T_G,T_T,T_G,t_t,T_G,G_G,T_T,T_G,G_G,T_G,T_T,T_T,T_G,T_G,T_G,T_T,G_G
1037_92942	A_A,A_A,A_A,a_a,A_T,-,t_t,A_T,t_t,A_A,a_t,T_T,A_T,T_T,a_t,A_T,a_a,T_T,t_t,A_A,A_T,A_T,T_T,T_T,T_T,T_T,A_A,A_A,a_a,a_a,A_T,a_t,A_T,T_T,A_T,A_T,A_T,A_A,A_T,a_a,A_T,T_T,a_t,T_T,A_A,A_A,A_T,A_T,A_T,A_T,A_T,T_T,A_A,A_A,T_T,T_T,T_T,t_t,a_a,A_T,a_a,A_T,A_T,A_A,A_T,A_A,A_T,a_a,A_T,A_T,A_T,A_T,A_T,A_T,A_T,A_T,A_A,t_t,A_T,A_T,A_A,a_a,A_A,A_T,T_T,A_A,A_A,A_T,A_T,A_A,A_A,A_T,A_T,A_T,A_A,T_T
9066_18708	G_T,t_t,g_t,G_T,T_T,G_T,T_T,G_T,G_G,G_T,G_T,g_t,T_T,T_T,T_T,T_T,G_T,T_T,T_T,G_T,G_T,T_T,G_T,G_T,G_T,t_t,g_t,T_T,g_t,G_T,G_T,T_T,t_t,G_T,T_T,G_G,T_T,g_g,G_T,G_T,T_T,T_T,t_t,T_T,T_T,G_T,T_T,T_T,T_T,T_T,T_T,G_T,T_T,G_T,G_T,G_T,G_T,G_T,T_T,G_T,G_G,T_T,G_T,T_T,T_T,t_t,T_T,T_T,G_T,T_T,G_T,T_T,T_T,t_t,G_T,T_T,g_g,G_T,T_T,T_T,T_T,T_T,T_T,T_T,T_T,T_T,T_T,T_T,T_T,G_G,G_T,G_T,G_T,G_G,G_T,-
708_68825	C_C,C_C,C_C,C_C,C_G,C_G,G_G,g_g,G_G,C_C,C_G,G_G,C_G,G_G,C_G,C_G,C_G,G_G,C_G,c_c,C_G,c_g,G_G,G_G,G_G,g_g,g_g,c_c,C_C,C_G,C_G,C_G,C_G,G_G,C_G,G_G,C_G,C_C,C_G,C_C,C_G,G_G,C_G,G_G,c_c,c_c,C_G,C_G,C_G,C_G,C_G,G_G,C_C,C_C,G_G,G_G,G_G,C_G,C_C,g_g,C_C,C_G,C_G,C_C,C_G,C_C,C_G,C_G,C_G,C_G,c_c,C_G,C_G,C_G,C_G,C_G,C_C,C_G,C_G,C_G,C_C,c_c,C_C,C_G,G_G,C_C,C_C,c_g,c_c,C_C,C_C,G_G,c_c,C_G,C_C,G_G
17660_1055	C_G,C_G,C_G,C_C,C_G,C_G,C_G,c_c,G_G,C_G,C_G,G_G,C_C,C_G,G_G,c_g,C_G,C_G,G_G,G_G,C_G,C_G,C_G,G_G,C_G,g_g,C_C,g_g,G_G,C_G,G_G,G_G,C_G,g_g,C_G,C_C,C_G,G_G,C_C,C_G,c_g,G_G,G_G,C_C,G_G,G_G,G_G,G_G,c_c,G_G,C_G,g_g,G_G,C_G,C_G,G_G,c_c,G_G,G_G,C_C,C_G,G_G,g_g,C_G,C_C,C_G,C_C,C_G,C_G,G_G,C_G,c_g,C_C,G_G,G_G,G_G,C_G,C_G,C_G,C_G,C_G,C_C,C_C,g_g,G_G,-,c_c,C_G,C_C,C_C,-,C_C,G_G,C_G,C_G,G_G
741_127389	G_A,G_A,A_A,A_A,G_A,A_A,G_A,g_a,a_a,A_A,A_A,A_A,G_A,G_A,G_A,g_g,A_A,A_A,A_A,a_a,G_G,g_a,A_A,A_A,A_A,a_a,A_A,A_A,A_A,A_A,a_a,g_a,G_G,G_A,G_A,A_A,G_A,A_A,G_A,G_A,G_G,A_A,A_A,a_a,A_A,A_A,A_A,G_A,G_A,G_G,A_A,a_a,G_A,g_a,G_A,A_A,A_A,A_A,A_A,a_a,G_G,G_A,A_A,G_A,A_A,A_A,a_a,G_A,G_G,A_A,g_a,G_A,a_a,a_a,A_A,A_A,G_G,G_A,G_A,A_A,A_A,A_A,G_G,A_A,G_A,a_a,G_A,G_A,A_A,A_A,A_A,A_A,G_A,A_A,A_A,a_a
38501_663	G_A,G_G,G_A,G_G,g_a,G_A,G_G,G_G,g_a,A_A,G_G,G_A,G_G,G_G,g_g,A_A,G_A,G_G,G_A,G_A,G_A,G_G,G_G,G_G,G_A,g_a,G_G,A_A,G_G,G_A,g_a,G_A,G_G,G_G,G_G,G_A,G_A,g_g,A_A,G_G,g_g,G_A,A_A,G_G,G_A,A_A,G_G,G_G,A_A,G_A,G_A,A_A,G_A,A_A,G_G,G_A,G_G,G_A,G_A,G_G,G_A,G_A,G_G,G_A,G_G,A_A,A_A,G_G,A_A,G_A,a_a,-,G_A,A_A,G_A,g_a,G_A,a_a,A_A,G_A,G_A,A_A,G_G,G_G,G_G,G_A,A_A,G_G,G_G,g_a,G_G,g_g,g_g,g_a,G_A,G_A
193858_141	G_A,A_A,A_A,a_a,G_G,G_A,G_A,G_A,G_A,A_A,A_A,G_A,G_A,G_G,A_A,G_A,G_A,G_A,A_A,A_A,G_A,-,A_A,A_A,G_A,A_A,G_A,A_A,G_A,A_A,A_A,G_A,A_A,G_A,A_A,G_A,G_A,A_A,G_A,G_A,A_A,A_A,G_A,A_A,G_A,G_A,G_A,G_A,A_A,G_A,G_A,A_A,G_A,G_A,G_G,G_A,G_A,G_A,A_A,A_A,G_A,g_a,G_A,A_A,G_G,A_A,G_A,G_G,G_A,A_A,A_A,G_A,A_A,A_A,A_A,G_A,A_A,A_A,A_A,G_A,A_A,A_A,G_A,A_A,A_A,A_A,A_A,G_A,A_A,G_A,A_A,G_A,G_A,g_a,A_A,A_A
6307_49088	a_a,A_A,A_T,A_T,A_A,A_T,A_A,a_a,A_T,A_A,A_T,A_A,a_a,A_A,A_A,A_T,A_T,A_T,A_T,A_A,a_t,A_A,A_A,A_A,A_A,A_A,A_T,A_A,A_A,A_T,A_T,A_A,A_T,a_a,A_A,A_T,A_T,A_T,A_T,A_A,A_T,A_T,A_T,A_A,a_a,A_A,A_A,A_A,T_T,A_T,A_T,A_T,A_A,A_A,A_T,A_T,A_T,A_A,A_A,T_T,A_A,A_A,A_T,A_T,A_A,A_T,A_T,A_T,A_T,A_A,A_T,A_T,A_T,A_T,A_A,A_A,A_A,A_A,A_T,A_T,A_A,A_T,A_A,A_T,A_A,A_A,A_A,A_A,A_A,a_t,A_T,A_T,A_A,T_T,A_T,A_A
540617_5442	C_T,c_t,c_c,C_T,C_C,c_c,C_T,c_c,C_C,C_C,C_C,C_T,C_T,c_c,t_t,C_C,C_T,C_C,c_c,C_C,C_C,C_C,C_T,c_c,c_c,c_c,C_T,C_T,C_T,C_C,C_C,T_T,C_C,C_T,C_T,C_C,C_T,C_C,C_C,T_T,C_C,T_T,C_C,C_C,T_T,T_T,C_T,C_C,t_t,C_T,C_C,C_T,C_C,t_t,C_T,C_C,C_C,C_C,C_T,C_T,c_c,C_T,C_C,C_C,T_T,C_T,C_C,C_T,T_T,C_C,C_C,C_T,C_C,c_c,C_T,c_c,C_T,C_T,T_T,C_C,c_c,c_t,C_T,C_T,C_C,C_C,c_c,T_T,C_C,C_C,c_t,C_T,C_C,C_C,C_T,T_T
560820_7123	C_A,C_A,C_A,C_A,C_C,C_A,C_A,a_a,A_A,C_A,C_C,C_A,C_C,c_a,C_A,C_A,A_A,C_A,a_a,A_A,C_C,c_c,A_A,A_A,A_A,A_A,A_A,a_a,C_C,A_A,A_A,c_c,A_A,C_A,A_A,A_A,C_A,C_A,C_A,c_c,C_A,A_A,C_A,A_A,A_A,C_A,C_A,C_A,A_A,C_A,C_A,A_A,C_A,c_c,A_A,C_A,a_a,A_A,A_A,C_A,C_A,C_A,C_A,C_A,C_A,A_A,A_A,C_A,A_A,A_A,C_A,C_A,A_A,A_A,C_A,A_A,c_c,C_A,C_A,a_a,A_A,A_A,C_A,C_A,C_C,A_A,C_A,C_A,a_a,C_C,A_A,A_A,C_A,C_A,A_A,a_a
7270_10647	A_A,a_a,A_A,G_G,G_A,G_A,a_a,A_A,G_A,g_a,G_A,G_A,a_a,A_A,G_G,a_a,A_A,A_A,G_A,A_A,G_A,g_g,A_A,a_a,g_g,g_g,G_A,G_A,G_A,G_A,a_a,A_A,A_A,G_A,g_a,g_a,G_A,A_A,g_g,G_G,g_g,G_G,a_a,A_A,A_A,G_G,A_A,A_A,a_a,G_A,G_G,a_a,G_A,G_A,G_A,G_A,G_G,A_A,G_A,A_A,a_a,G_A,G_G,A_A,G_A,A_A,G_G,A_A,G_A,G_G,G_G,G_A,G_G,G_A,G_G,a_a,G_G,G_G,G_A,G_A,G_A,G_A,G_A,G_A,g_g,G_A,A_A,G_A,G_A,G_G,A_A,a_a,g_g,G_G,G_A,G_G
211_134974	C_C,C_T,C_C,T_T,C_C,C_C,T_T,C_C,C_T,C_C,c_c,C_C,C_C,C_C,C_C,c_c,C_T,C_T,C_C,C_C,C_C,T_T,C_C,C_C,C_C,C_C,C_T,C_C,C_T,C_C,C_T,C_C,C_T,C_C,C_C,C_C,C_C,c_t,C_T,C_C,C_C,C_C,C_C,C_C,C_T,C_T,C_T,C_C,C_C,c_c,C_C,c_c,c_c,C_C,C_C,C_T,C_C,C_T,C_T,C_C,C_C,C_C,C_C,T_T,C_T,C_T,C_C,C_T,C_T,C_C,t_t,C_T,C_C,C_T,C_C,c_c,C_T,C_C,C_C,C_C,C_C,C_C,C_C,C_T,C_T,C_C,C_C,C_C,C_C,C_C,C_C,C_C,C_C,C_C,C_C,C_C
6223_13336	A_A,A_A,C_A,C_A,A_A,c_a,a_a,c_c,A_A,A_A,C_A,C_A,c_c,C_A,C_C,C_A,C_A,C_C,C_A,C_C,C_A,A_A,A_A,C_C,C_A,C_A,C_A,A_A,A_A,C_A,A_A,C_A,A_A,C_A,C_A,A_A,A_A,C_A,A_A,A_A,C_A,C_A,C_A,C_C,C_A,C_A,A_A,A_A,c_a,C_C,A_A,C_C,C_A,a_a,C_A,C_C,C_C,a_a,A_A,C_C,a_a,A_A,A_A,C_C,A_A,C_A,C_C,A_A,C_A,C_A,C_A,C_C,A_A,A_A,A_A,A_A,C_A,C_A,c_a,A_A,A_A,C_C,C_C,a_a,C_A,C_A,C_C,C_C,C_A,C_A,A_A,C_C,C_C,A_A,C_A,C_C
4441_5177	T_T,-,t_c,T_T,T_T,C_C,T_C,T_T,T_C,T_C,T_C,C_C,T_T,T_C,T_C,T_T,T_C,T_C,T_C,c_c,c_c,T_T,T_T,C_C,T_T,T_C,t_c,T_T,T_T,T_T,T_T,T_T,T_T,T_T,T_C,T_T,t_t,t_c,t_c,T_C,c_c,T_C,T_T,T_C,T_C,T_C,T_T,T_C,T_T,T_T,T_T,t_t,T_T,T_T,T_C,T_C,T_C,t_c,T_C,T_T,T_T,T_C,t_t,T_C,T_T,T_T,T_T,T_T,T_C,T_T,C_C,c_c,T_T,T_C,t_t,T_T,T_T,T_C,C_C,T_T,T_C,T_T,T_T,T_T,T_T,T_T,t_c,T_T,T_T,T_T,T_T,T_C,C_C,T_T,T_C,C_C
30696_533	T_C,T_T,T_T,T_C,T_C,T_C,T_T,T_T,T_T,T_C,T_T,T_C,T_C,T_T,T_C,T_T,T_T,T_T,T_C,T_T,T_T,T_T,T_C,T_T,T_C,C_C,T_C,T_T,T_T,T_T,T_C,T_T,T_C,T_T,T_C,C_C,T_C,T_C,T_C,T_C,T_C,C_C,T_C,T_C,T_T,T_C,T_C,T_T,T_C,T_T,T_C,T_T,T_T,T_T,T_C,T_C,C_C,T_C,T_T,T_T,T_C,T_C,T_C,T_C,T_T,T_C,T_T,T_C,T_T,T_C,T_T,T_T,C_C,T_T,T_T,T_C,T_T,T_T,T_C,T_C,T_T,T_C,T_C,C_C,T_T,T_C,T_T,T_C,T_C,T_C,T_T,C_C,T_C,T_C,T_C,T_T
2235_25347	C_T,C_C,T_T,T_T,T_T,C_T,C_T,C_C,T_T,C_T,C_T,C_T,C_T,T_T,C_T,C_C,T_T,C_T,C_C,T_T,C_C,C_C,C_C,C_T,T_T,C_T,C_T,C_T,C_T,C_T,C_T,C_T,C_C,C_T,C_C,C_T,C_T,C_C,C_T,C_T,C_T,C_T,C_T,C_C,C_T,C_T,C_T,T_T,C_C,C_T,T_T,C_T,T_T,T_T,C_T,C_T,C_C,C_T,C_T,C_T,C_T,T_T,C_C,T_T,T_T,C_T,T_T,T_T,C_C,C_T,C_T,C_C,C_C,T_T,C_T,C_T,C_T,C_T,C_T,T_T,C_T,C_T,C_C,C_C,C_C,C_T,C_C,C_T,C_T,T_T,C_T,T_T,C_T,C_C,C_C,C_T
250_282543	C_C,C_C,t_t,T_C,T_C,T_C,C_C,C_C,C_C,T_T,C_C,C_C,T_C,C_C,T_C,T_C,T_C,C_C,T_C,C_C,t_c,c_c,C_C,C_C,C_C,C_C,C_C,C_C,T_C,C_C,C_C,C_C,T_C,C_C,C_C,T_C,C_C,C_C,C_C,C_C,C_C,C_C,C_C,C_C,C_C,C_C,C_C,C_C,C_C,C_C,T_C,C_C,T_C,T_C,C_C,C_C,C_C,C_C,T_C,C_C,T_T,T_C,C_C,T_T,C_C,C_C,T_C,C_C,C_C,C_C,T_C,T_C,C_C,C_C,T_C,c_c,T_T,C_C,C_C,T_C,T_C,T_C,T_T,c_c,C_C,T_C,T_C,C_C,T_C,T_T,T_C,C_C,C_C,C_C,T_C,C_C
3933_2074	T_A,T_A,t_t,T_T,T_T,T_T,T_A,a_a,t_t,T_T,T_T,t_a,t_t,t_t,t_a,T_A,T_T,T_A,A_A,T_T,T_T,T_A,A_A,a_a,T_T,t_a,T_T,t_t,T_T,t_t,T_A,T_T,A_A,T_A,A_A,T_T,T_A,T_T,T_T,T_T,T_A,T_A,T_A,T_A,T_A,t_a,t_t,T_T,a_a,T_A,T_T,t_a,t_t,T_T,T_A,A_A,A_A,T_A,T_A,T_T,T_A,T_T,T_A,T_T,T_T,T_A,t_t,T_T,T_A,t_t,T_T,T_A,T_A,T_T,T_A,T_T,T_A,T_T,T_T,T_T,t_a,t_t,T_A,T_A,T_T,T_A,T_A,T_T,T_T,T_T,T_A,T_T,T_A,T_A,t_a,T_T
9042_8005	A_A,A_A,A_A,a_c,A_A,A_C,C_C,A_C,C_C,A_C,A_A,A_A,A_C,C_C,C_C,a_c,C_C,A_C,A_C,a_a,A_C,A_A,A_C,A_C,A_A,-,a_c,A_C,C_C,C_C,A_C,C_C,C_C,A_C,C_C,C_C,a_c,a_c,A_A,C_C,C_C,A_C,a_c,A_A,A_A,A_A,-,A_C,C_C,a_a,A_A,c_c,C_C,A_C,a_a,C_C,A_C,A_C,A_A,A_C,A_C,A_A,A_C,A_C,A_C,A_A,C_C,a_a,A_C,A_C,C_C,C_C,A_A,C_C,c_c,A_C,C_C,A_C,A_C,C_C,A_C,C_C,A_C,A_C,c_c,c_c,A_A,a_c,A_C,c_c,A_C,C_C,A_C,A_C,C_C,a_c
2566_40182	A_A,A_C,A_A,a_a,A_C,A_A,A_C,A_C,A_A,A_A,A_C,A_A,a_a,A_C,A_C,A_A,A_A,A_C,A_A,A_A,A_C,A_A,A_C,A_C,a_c,A_A,A_A,A_C,A_C,A_A,A_A,A_A,A_C,A_A,C_C,A_A,A_A,A_A,A_A,A_A,A_C,A_A,A_A,A_A,A_A,A_A,A_A,A_C,A_A,A_C,A_C,a_a,A_A,A_A,A_C,A_A,A_A,a_a,a_c,a_a,A_A,A_C,A_A,C_C,A_C,a_a,A_C,A_C,A_C,C_C,A_A,a_a,a_a,A_A,A_A,A_A,A_A,a_a,A_C,a_a,A_C,A_A,C_C,a_a,a_a,A_C,A_A,A_C,A_A,A_A,A_A,A_A,A_A,A_A,A_C,A_A
533199_585	C_C,C_C,C_C,C_C,T_T,C_T,C_C,C_C,C_C,C_T,C_C,C_C,C_C,T_T,C_T,C_C,C_C,C_C,C_C,T_T,C_T,C_C,C_C,C_C,C_C,C_T,C_T,C_T,C_C,C_C,C_C,C_C,C_C,C_T,C_C,C_C,C_C,C_C,C_C,C_T,C_C,C_C,C_T,C_C,C_C,C_T,C_C,C_C,C_C,C_C,C_C,C_C,C_C,C_C,C_C,C_T,C_C,C_C,C_C,C_T,C_T,C_C,C_C,C_T,C_T,C_C,C_C,T_T,C_C,C_C,C_T,C_T,C_C,C_T,C_C,C_C,C_T,C_T,C_C,C_C,C_C,C_C,T_T,C_C,C_T,C_C,C_C,C_C,C_C,C_C,C_C,C_C,C_T,C_C,C_C,C_C
27145_1256	G_G,G_G,a_g,G_G,A_G,G_G,A_G,-,g_g,G_G,A_G,A_G,-,A_G,A_G,A_G,G_G,A_G,G_G,A_G,G_G,G_G,A_G,G_G,G_G,A_G,G_G,G_G,G_G,G_G,g_g,g_g,A_G,A_A,A_G,A_G,G_G,G_G,G_G,A_G,G_G,a_g,A_G,A_A,A_G,A_G,g_g,G_G,A_G,A_G,G_G,A_A,A_A,G_G,A_G,A_A,G_G,A_G,g_g,a_a,a_a,a_g,A_G,g_g,g_g,G_G,A_G,G_G,a_a,G_G,g_g,G_G,G_G,A_G,G_G,G_G,G_G,G_G,G_G,G_G,A_G,-,G_G,A_A,A_G,A_G,A_A,G_G,g_g,g_g,g_g,G_G,G_G,a_a,g_g,-
8431_1761	T_T,T_C,T_T,T_T,C_C,t_t,T_C,C_C,T_C,T_C,c_c,T_C,T_T,T_C,T_C,T_T,C_C,T_T,T_C,T_T,T_T,T_C,T_C,T_T,t_c,T_C,T_C,T_T,c_c,T_T,c_c,C_C,C_C,C_C,T_C,T_C,T_T,T_C,T_T,T_T,c_c,t_c,C_C,T_C,T_C,t_t,T_C,C_C,C_C,t_t,T_T,C_C,T_T,T_T,t_t,T_T,C_C,C_C,C_C,t_c,T_C,t_t,C_C,T_T,C_C,T_C,T_T,c_c,C_C,T_T,T_T,T_T,T_C,T_C,C_C,T_T,t_t,T_C,T_T,T_C,c_c,T_C,T_C,C_C,T_T,T_T,T_C,T_T,T_C,T_T,T_C,c_c,T_C,C_C,T_T,C_C
5562_6632	T_T,c_c,T_T,T_T,C_C,T_T,T_C,t_c,T_T,T_T,T_C,T_T,T_T,T_C,T_C,T_T,T_T,T_C,T_T,T_T,T_C,T_T,T_C,T_C,T_C,t_t,T_T,T_C,T_C,T_T,T_T,T_T,T_C,T_T,C_C,T_T,T_T,T_T,T_T,T_T,T_C,T_T,T_T,T_T,T_T,T_T,t_t,T_C,T_T,T_C,c_c,T_T,t_t,T_T,T_C,T_T,T_T,T_T,T_C,T_T,T_T,T_C,T_T,C_C,T_C,T_T,T_C,T_C,T_C,C_C,T_T,T_T,T_T,T_C,t_t,T_T,T_T,T_T,t_t,T_T,T_C,T_T,C_C,T_C,T_T,T_C,T_T,T_C,T_T,T_T,T_T,T_T,T_T,T_T,T_C,T_T
11412_4088	C_G,C_C,C_C,g_g,C_G,g_g,C_G,G_G,G_G,C_G,C_G,G_G,C_C,C_G,C_G,C_G,G_G,C_C,C_C,G_G,C_G,C_C,C_G,G_G,C_C,g_g,C_G,c_c,C_C,C_C,C_G,c_g,C_G,C_C,C_G,C_C,c_c,C_C,c_c,C_C,C_C,C_C,C_G,C_C,c_g,C_G,G_G,C_G,C_C,C_C,C_C,C_C,C_C,c_g,C_C,g_g,g_g,C_C,c_c,C_G,C_G,c_c,C_G,C_G,C_C,G_G,G_G,C_G,c_c,C_C,G_G,C_G,c_c,c_c,C_G,C_C,G_G,C_G,c_g,G_G,C_G,C_C,C_G,C_G,G_G,C_G,C_G,C_G,c_c,c_c,C_G,C_C,C_G,C_G,C_C,C_G
890_152309	A_T,A_T,A_T,A_A,T_T,A_T,A_A,A_A,a_a,T_T,A_T,T_T,A_A,A_A,A_T,T_T,a_t,A_A,a_t,A_T,A_A,A_T,A_T,A_T,A_T,T_T,A_A,T_T,a_a,A_T,A_T,A_T,A_A,A_A,A_A,A_T,A_T,A_A,A_T,A_T,A_A,A_T,A_T,A_T,A_T,T_T,A_A,A_A,t_t,A_A,A_T,A_A,T_T,t_t,a_a,a_t,A_A,a_t,A_T,A_T,T_T,a_t,A_A,A_T,A_A,T_T,T_T,A_A,T_T,A_T,a_a,A_T,A_T,t_t,A_T,A_T,A_T,T_T,T_T,A_T,A_T,T_T,A_T,A_A,a_a,T_T,t_t,a_t,A_A,A_T,a_a,A_A,T_T,A_T,A_T,A_T
1229_75937	c_c,C_C,T_T,c_t,C_T,T_T,T_T,C_C,C_T,T_T,T_T,T_T,T_T,c_t,C_T,C_T,C_C,C_T,T_T,T_T,C_T,C_C,C_T,C_T,C_T,t_t,T_T,C_T,C_T,C_T,C_C,C_T,T_T,c_t,C_T,C_T,C_T,t_t,T_T,T_T,t_t,C_T,C_T,T_T,C_T,T_T,C_T,T_T,c_c,C_T,C_T,C_T,C_C,t_t,C_C,T_T,C_T,C_T,t_t,t_t,T_T,C_C,t_t,T_T,t_t,C_T,t_t,C_T,C_T,T_T,T_T,C_T,T_T,T_T,C_T,C_T,C_T,c_c,t_t,c_t,C_T,C_T,c_t,C_T,C_T,c_c,T_T,C_T,T_T,C_T,C_T,T_T,T_T,T_T,c_t,t_t
543507_1412	C_G,C_C,g_g,c_c,C_C,C_G,G_G,c_c,C_G,C_C,C_C,c_c,c_c,C_C,c_c,C_G,C_C,G_G,c_c,C_C,c_c,C_G,C_C,G_G,C_C,g_g,C_C,C_G,C_C,g_g,C_C,G_G,C_C,C_C,G_G,C_G,C_G,C_G,G_G,C_C,C_G,c_c,C_G,C_C,c_c,C_C,C_C,C_C,C_G,C_G,C_G,G_G,C_C,C_C,C_G,c_c,g_g,C_C,-,C_G,g_g,c_c,c_c,C_C,C_G,C_G,C_G,c_c,C_C,c_g,C_G,G_G,C_G,g_g,c_c,C_G,C_G,C_C,g_g,C_G,C_G,C_C,-,C_C,c_c,C_C,C_G,c_c,c_c,C_C,C_C,C_G,c_c,C_C,G_G,C_C
4315_36694	A_A,A_A,A_G,A_G,A_A,A_G,A_G,A_G,A_G,A_G,A_G,A_G,A_G,G_G,A_A,A_A,A_G,A_G,A_G,A_G,G_G,A_A,G_G,A_A,A_G,A_G,A_A,A_G,A_G,A_A,A_G,A_A,G_G,G_G,A_A,A_G,A_G,G_G,G_G,G_G,A_A,A_G,A_G,A_A,A_A,A_A,G_G,A_G,A_G,G_G,G_G,A_G,A_G,A_A,A_G,A_G,A_G,G_G,A_G,A_A,A_G,A_G,A_A,A_G,G_G,G_G,A_G,A_G,A_G,G_G,A_A,A_G,A_G,A_G,G_G,G_G,A_G,A_G,A_G,A_A,A_G,A_A,A_A,A_G,A_G,G_G,A_A,G_G,A_A,G_G,A_G,A_G,A_G,A_A,A_G,A_G
9103_16306	C_T,C_T,T_T,T_T,C_T,T_T,c_c,C_T,C_C,T_T,c_c,C_C,T_T,C_C,C_C,C_T,C_T,C_C,C_T,C_T,t_t,C_T,C_C,c_c,C_C,C_C,C_T,C_C,C_T,C_C,C_C,c_c,C_T,C_C,C_T,C_T,C_T,c_t,C_T,C_C,c_c,C_C,C_C,C_C,C_C,T_T,C_C,C_C,c_c,C_C,C_T,C_C,T_T,C_T,C_C,C_C,C_C,c_t,C_T,C_C,t_t,C_T,C_C,T_T,C_C,C_T,C_T,C_C,C_C,T_T,C_T,c_t,C_C,C_T,C_T,C_C,T_T,C_T,C_T,C_T,t_t,C_T,T_T,c_t,C_C,T_T,C_T,C_C,C_T,T_T,C_T,C_T,c_t,C_T,C_T,C_C
499_161316	A_G,A_G,A_G,G_G,A_G,G_G,A_A,A_A,a_g,G_G,A_A,G_G,g_g,a_a,G_G,g_g,A_G,A_A,A_G,A_G,G_G,A_A,G_G,G_G,A_A,A_G,A_A,A_A,G_G,A_A,A_G,A_G,A_G,G_G,A_A,A_G,A_A,a_a,A_G,G_G,A_A,G_G,a_a,G_G,A_G,A_G,A_A,A_G,A_A,A_G,G_G,A_G,A_G,A_A,g_g,G_G,A_A,A_A,A_G,A_A,A_G,A_G,A_A,A_A,A_A,A_G,A_A,A_A,A_G,A_A,a_g,G_G,A_G,A_G,a_a,a_a,A_G,G_G,A_A,A_G,A_G,A_G,A_G,a_a,A_G,A_A,A_G,A_A,A_G,A_G,A_G,A_G,G_G,A_A,A_G,A_A
24090_928	G_T,G_G,G_T,G_G,G_T,G_T,G_G,G_T,T_T,G_T,T_T,G_T,G_T,G_T,T_T,G_G,G_T,G_G,G_G,G_T,T_T,G_T,G_T,T_T,G_T,G_T,G_G,T_T,G_T,T_T,G_G,G_G,G_T,G_G,G_G,G_T,T_T,G_T,G_G,G_G,T_T,G_G,G_G,G_T,G_T,T_T,T_T,G_T,G_T,T_T,G_T,G_G,G_T,T_T,G_T,G_T,G_G,T_T,T_T,G_T,G_T,G_T,T_T,T_T,G_T,G_T,G_T,G_T,G_T,T_T,T_T,T_T,G_T,T_T,T_T,G_T,T_T,G_T,G_T,T_T,G_G,G_T,G_T,T_T,T_T,G_T,G_T,T_T,G_T,G_G,G_T,G_G,G_T,G_T,G_T,G_T
1911_29593	G_A,G_A,G_A,A_A,G_G,G_A,A_A,A_A,G_A,G_A,G_A,G_G,A_A,A_A,G_A,G_G,G_A,G_A,G_A,G_A,A_A,G_A,G_A,G_A,G_A,G_G,A_A,G_A,A_A,G_A,G_A,G_A,A_A,A_A,A_A,G_A,G_A,A_A,G_A,G_A,A_A,G_A,G_A,G_A,G_A,G_G,A_A,A_A,G_G,A_A,G_A,G_A,G_A,G_G,G_A,G_A,A_A,A_A,G_A,G_A,G_G,G_A,A_A,G_A,A_A,G_G,G_G,A_A,G_G,G_A,G_A,A_A,G_A,G_G,G_A,G_A,G_A,G_G,G_G,G_A,G_A,G_G,G_A,A_A,A_A,G_A,G_G,G_A,A_A,G_A,A_A,A_A,G_G,G_A,G_A,G_A
544_36390	C_T,T_T,C_C,C_C,C_C,C_T,C_T,T_T,C_C,C_T,C_C,C_T,C_T,C_C,C_T,T_T,C_C,C_T,T_T,C_C,t_t,T_T,T_T,C_T,C_C,C_T,c_c,C_T,c_c,T_T,C_T,T_T,T_T,C_T,T_T,C_T,C_T,C_T,C_C,C_T,C_T,C_T,t_t,C_T,C_T,C_T,C_T,C_C,T_T,C_T,C_C,T_T,C_C,C_C,C_T,C_T,t_t,C_T,C_T,C_C,C_T,c_c,T_T,c_c,C_C,C_T,C_C,C_C,C_T,C_C,C_T,T_T,T_T,c_c,C_T,C_C,C_T,C_T,C_T,c_c,C_T,C_C,T_T,t_t,c_c,C_T,T_T,C_T,C_C,c_c,C_T,c_c,C_T,T_T,C_T,C_C
2857_8379	T_G,T_G,T_G,T_G,T_G,T_G,G_G,G_G,T_G,T_G,t_g,T_G,g_g,t_g,T_T,T_G,T_T,T_G,T_T,T_G,T_G,t_t,T_G,G_G,T_T,T_G,t_t,T_T,T_T,T_G,T_G,T_G,T_G,G_G,G_G,G_G,G_G,T_T,T_G,g_g,T_G,T_T,g_g,T_G,T_G,g_g,T_G,T_G,T_G,T_G,T_G,g_g,g_g,g_g,G_G,T_G,-,T_G,T_T,g_g,g_g,T_T,T_G,T_G,t_t,T_G,G_G,T_G,G_G,T_T,T_G,T_G,G_G,g_g,T_T,T_T,g_g,T_G,T_T,T_G,G_G,T_G,G_G,T_G,G_G,T_G,G_G,T_T,g_g,T_G,T_G,T_G,T_G,T_G,T_G,T_G
722_85064	C_C,C_T,C_T,t_t,C_C,T_T,C_C,T_T,C_C,c_c,T_T,t_t,c_c,C_T,C_C,C_T,C_T,T_T,T_T,c_c,C_C,C_T,c_t,C_T,t_t,T_T,t_t,c_t,C_T,T_T,T_T,C_C,C_T,C_T,T_T,t_t,C_T,C_T,c_c,c_t,C_T,T_T,t_t,C_C,C_T,c_c,C_T,C_T,C_T,t_t,C_T,C_C,C_T,C_T,C_T,T_T,T_T,t_t,C_C,C_C,C_C,C_T,t_t,t_t,C_C,C_T,c_c,C_C,C_T,T_T,T_T,t_t,C_C,t_t,T_T,C_T,C_T,C_C,t_t,T_T,C_T,C_C,C_T,T_T,C_T,T_T,C_C,C_T,C_C,c_c,c_c,T_T,C_T,C_T,C_T,C_T
555598_1083	T_C,T_C,T_C,t_t,T_C,T_C,T_C,C_C,T_C,T_C,T_T,T_C,C_C,T_C,C_C,T_T,t_t,T_C,T_C,C_C,T_C,T_C,t_t,T_T,T_C,C_C,C_C,T_C,T_C,C_C,C_C,C_C,T_C,T_C,T_C,C_C,C_C,T_C,C_C,C_C,C_C,T_T,C_C,T_C,T_C,c_c,T_T,T_T,T_C,T_C,T_T,c_c,C_C,T_C,C_C,T_C,C_C,T_C,T_C,T_C,T_T,T_C,t_c,T_C,C_C,T_C,C_C,t_t,T_C,C_C,C_C,T_C,C_C,C_C,C_C,t_c,T_T,C_C,t_t,T_C,C_C,c_c,t_c,C_C,C_C,T_T,c_c,C_C,C_C,T_C,T_T,c_c,C_C,T_C,T_C,C_C
6374_16716	T_T,C_C,T_T,T_T,C_C,T_T,T_C,C_C,T_C,T_C,C_C,T_C,t_t,T_C,T_C,t_t,C_C,T_T,T_C,T_T,T_T,T_C,C_C,t_t,T_C,c_c,T_C,T_T,T_C,T_T,C_C,C_C,C_C,C_C,T_C,C_C,T_T,T_C,T_T,t_t,C_C,T_C,C_C,c_c,T_C,T_C,T_C,C_C,C_C,T_T,T_T,C_C,T_T,t_t,T_C,t_t,C_C,C_C,C_C,T_C,c_c,C_C,C_C,t_t,C_C,T_C,T_T,C_C,C_C,T_T,T_C,T_T,T_C,C_C,C_C,T_T,T_T,T_C,t_t,T_C,C_C,T_C,C_C,C_C,t_t,T_T,-,T_T,T_C,T_T,T_C,T_C,T_C,T_C,T_T,C_C
134131_392	T_A,T_A,t_t,T_A,T_A,T_A,T_A,T_A,T_A,T_A,T_A,A_A,a_a,t_t,A_A,A_A,-,T_A,T_T,T_A,A_A,T_A,A_A,A_A,T_A,T_A,a_a,a_a,T_A,T_A,T_A,T_A,A_A,T_A,-,A_A,A_A,A_A,a_a,T_A,A_A,T_T,T_A,A_A,T_A,A_A,A_A,T_T,A_A,T_A,T_A,A_A,T_A,T_T,T_A,T_A,A_A,T_A,T_A,T_A,T_A,A_A,A_A,t_t,T_T,A_A,T_T,T_A,A_A,T_T,T_A,T_A,T_A,T_A,A_A,T_A,A_A,T_T,A_A,A_A,T_A,A_A,T_A,T_T,T_T,T_A,T_A,A_A,T_A,T_T,T_A,T_T,t_a,t_t,T_A,T_T
8126_3480	G_G,g_g,G_G,g_t,G_G,G_T,G_T,G_T,G_T,g_g,G_G,G_G,G_T,g_g,G_G,g_g,g_g,G_G,G_G,G_G,g_t,G_T,G_G,T_T,g_g,G_G,G_G,G_G,G_G,G_T,G_T,G_T,G_G,G_G,G_T,G_T,t_t,g_t,g_t,G_T,G_T,G_G,G_T,g_g,G_G,G_T,G_T,G_T,g_g,g_g,G_T,G_G,G_G,T_T,G_T,g_g,G_T,g_g,G_G,G_G,G_T,G_G,G_G,g_g,G_T,G_T,G_T,G_T,G_G,G_G,G_T,G_T,T_T,G_T,G_G,G_G,t_t,G_G,g_g,G_T,G_T,G_T,t_t,g_g,g_g,G_G,G_T,g_g,T_T,G_T,G_T,G_T,G_T,G_G,t_t,G_G
5667_44018	G_G,g_a,G_A,g_g,G_A,G_G,g_g,g_g,G_G,G_A,G_G,G_A,G_G,G_A,G_G,G_A,G_A,G_A,g_g,G_G,G_A,G_G,G_A,g_g,G_A,G_A,G_G,G_A,G_G,A_A,G_G,G_G,a_a,G_G,G_A,G_G,G_G,G_G,G_G,G_A,G_G,G_G,G_A,g_g,g_g,G_G,g_g,G_G,G_G,A_A,G_G,G_G,G_G,G_G,G_A,g_a,G_G,G_G,G_A,G_A,g_g,g_a,g_g,G_A,G_G,g_a,G_G,g_g,G_G,A_A,G_G,G_G,G_G,G_G,g_g,G_A,a_a,G_G,g_g,g_a,G_A,G_A,G_G,G_G,G_G,G_A,G_G,A_A,G_G,G_A,G_A,g_g,G_G,A_A,g_g,G_A
34285_767	T_A,T_T,T_A,A_A,T_A,T_T,T_A,T_T,T_T,T_T,T_A,T_A,T_A,T_A,T_T,T_A,A_A,T_A,A_A,T_T,T_A,T_A,T_A,T_T,A_A,A_A,T_T,T_A,A_A,T_A,T_A,T_A,A_A,T_A,T_A,T_T,T_A,A_A,T_T,A_A,T_T,T_A,T_T,T_T,A_A,A_A,T_A,T_A,A_A,T_T,A_A,T_T,A_A,T_A,T_T,A_A,T_A,A_A,A_A,T_A,T_A,T_A,A_A,T_A,T_T,A_A,T_A,A_A,T_A,A_A,A_A,T_T,T_A,T_T,T_T,A_A,A_A,T_A,T_A,T_A,T_A,T_T,A_A,T_T,T_A,T_A,A_A,T_A,A_A,A_A,T_A,A_A,T_A,A_A,A_A,T_A
4530_18500	g_g,G_A,g_g,A_A,G_A,G_A,G_G,G_G,G_A,G_A,a_a,G_A,G_G,G_G,A_A,G_G,G_G,G_G,G_A,G_G,G_A,A_A,G_G,g_g,g_g,A_A,a_a,G_A,G_A,G_G,G_A,G_G,G_G,G_A,G_A,G_A,G_A,G_G,A_A,A_A,A_A,A_A,g_a,G_A,G_G,A_A,G_G,G_G,G_G,g_g,a_a,g_g,g_a,G_A,G_A,G_A,A_A,G_G,G_A,g_a,g_g,G_A,A_A,G_A,G_A,G_G,A_A,g_g,G_A,A_A,A_A,G_A,A_A,G_A,A_A,G_G,A_A,A_A,G_A,G_A,G_A,G_A,G_A,G_A,A_A,G_A,G_G,G_A,G_A,A_A,g_g,g_g,A_A,A_A,G_A,A_A
792_109832	G_G,G_G,g_g,g_g,A_G,G_G,A_A,A_G,A_A,G_G,A_G,A_A,A_G,a_a,A_G,a_a,A_G,A_A,a_g,G_G,A_G,a_a,A_A,A_A,A_A,a_a,a_g,G_G,G_G,A_G,A_G,A_G,A_G,A_A,A_G,A_G,A_G,G_G,A_G,g_g,g_g,A_A,A_G,A_A,G_G,G_G,g_g,A_G,A_G,A_G,A_G,A_A,G_G,G_G,A_A,A_A,A_A,A_G,G_G,A_G,G_G,A_G,A_G,G_G,A_G,-,A_G,A_G,A_G,A_G,a_g,A_G,A_G,A_G,A_G,A_G,G_G,a_g,A_G,A_G,G_G,G_G,G_G,A_G,A_A,G_G,g_g,A_G,A_G,G_G,-,a_g,a_g,A_G,g_g,A_A
29062_996	A_G,A_G,A_G,A_A,A_G,A_G,A_A,A_A,G_G,A_G,A_A,A_G,G_G,A_G,A_G,A_G,A_G,A_A,A_A,G_G,G_G,A_G,A_G,A_G,A_A,A_A,A_G,A_G,A_A,A_A,a_a,A_G,-,A_G,A_A,A_A,A_A,A_G,A_G,A_G,A_A,A_A,A_A,G_G,A_G,A_G,A_A,G_G,A_G,A_A,a_a,A_G,A_G,a_g,A_G,A_G,A_A,A_A,A_G,g_g,A_A,A_G,A_A,A_A,A_G,A_G,A_G,A_G,a_a,A_A,A_A,A_A,G_G,A_A,A_A,A_G,A_G,G_G,A_A,A_A,A_G,G_G,-,A_A,A_A,A_A,A_G,A_G,G_G,A_G,G_G,A_A,a_g,A_G,A_G,A_G
58207_234	G_A,G_A,G_A,A_A,G_A,G_A,G_A,A_A,G_A,G_A,A_A,G_A,G_G,G_A,G_A,G_A,G_A,A_A,A_A,G_G,G_A,G_A,G_A,G_A,A_A,A_A,G_A,G_A,G_A,A_A,A_A,G_A,A_A,G_A,A_A,A_A,A_A,G_A,G_A,G_A,A_A,A_A,A_A,G_G,G_A,G_A,A_A,G_G,G_A,A_A,G_A,G_A,G_A,A_A,G_G,G_A,A_A,A_A,G_A,G_G,A_A,G_A,A_A,A_A,G_A,G_A,G_A,G_A,G_G,A_A,A_A,A_A,G_A,A_A,A_A,G_A,G_A,G_G,A_A,A_A,G_A,G_G,G_A,A_A,A_A,A_A,G_G,G_A,G_A,G_A,G_A,G_A,G_A,G_A,A_A,g_a
1647_9990	A_A,T_A,t_a,T_A,T_T,A_A,T_T,T_T,T_A,T_A,t_t,T_A,T_A,T_A,t_t,t_t,T_T,A_A,t_t,A_A,A_A,T_A,T_A,T_A,T_T,T_A,T_A,T_A,T_A,A_A,t_t,t_t,T_T,t_t,T_A,T_A,A_A,T_T,t_a,A_A,T_T,T_T,T_T,T_A,T_A,T_A,T_T,T_T,A_A,t_a,T_A,T_T,A_A,A_A,a_a,A_A,t_t,T_T,t_t,T_A,T_A,T_T,T_T,T_A,T_T,T_A,T_A,T_T,T_T,A_A,t_t,T_A,T_T,t_t,T_T,A_A,a_a,t_a,T_A,T_A,T_T,T_T,T_T,T_T,T_A,A_A,T_T,T_A,T_T,A_A,t_t,T_A,T_A,T_T,a_a,T_T
616_150849	T_T,T_T,T_C,T_C,T_T,T_T,T_T,t_t,T_C,T_C,T_T,T_T,T_T,T_C,T_T,T_T,C_C,T_T,T_T,C_C,t_t,T_T,T_T,T_C,C_C,t_t,C_C,T_C,T_T,T_C,T_T,T_T,T_T,t_t,T_T,T_T,t_t,T_T,T_C,T_T,T_T,T_C,T_T,t_c,T_C,t_c,T_C,t_c,T_T,T_T,T_C,T_C,T_C,t_t,T_C,T_T,T_T,T_C,T_C,T_C,T_T,T_C,T_T,T_C,T_C,T_C,C_C,T_C,T_C,C_C,T_C,T_T,T_C,C_C,T_T,C_C,T_T,T_C,T_C,C_C,T_C,C_C,T_T,T_T,T_C,T_C,T_T,T_C,C_C,T_T,T_C,c_c,T_T,T_T,T_C,C_C
15975_6978	G_A,A_A,A_A,A_A,G_G,G_A,A_A,G_A,A_A,G_A,G_A,A_A,A_A,G_G,A_A,A_A,G_A,A_A,A_A,A_A,G_A,A_A,A_A,A_A,A_A,G_A,A_A,G_A,a_a,G_A,A_A,A_A,A_A,A_A,G_A,A_A,G_A,G_A,A_A,G_A,A_A,G_A,A_A,A_A,A_A,A_A,G_A,G_A,A_A,A_A,A_A,G_A,A_A,A_A,A_A,A_A,A_A,A_A,A_A,g_a,G_A,G_A,G_A,A_A,G_A,A_A,A_A,A_A,G_A,A_A,A_A,A_A,A_A,a_a,A_A,G_G,G_A,A_A,G_A,G_A,G_A,A_A,A_A,A_A,G_A,A_A,A_A,G_G,A_A,G_A,A_A,G_G,G_A,A_A,A_A,A_A
559797_1534	A_A,a_t,T_T,T_T,A_A,T_T,A_T,T_T,A_A,A_A,T_T,T_T,A_A,A_T,A_T,t_t,A_T,T_T,T_T,a_a,A_A,A_T,A_T,A_T,T_T,t_t,-,A_T,A_T,T_T,T_T,a_a,A_T,A_T,T_T,T_T,A_T,T_T,A_T,A_T,A_T,T_T,T_T,a_a,A_T,A_T,a_a,A_A,a_t,T_T,A_T,a_a,A_T,A_T,A_T,T_T,T_T,t_t,a_a,a_a,A_A,A_T,T_T,T_T,A_T,A_T,A_T,a_a,A_T,T_T,T_T,T_T,A_A,T_T,T_T,A_T,A_A,A_A,T_T,T_T,A_T,A_A,A_T,t_t,A_T,T_T,A_A,t_t,A_A,A_T,A_A,t_t,A_T,A_T,A_T,A_T
6626_4437	g_g,g_g,G_C,G_C,g_g,G_G,G_G,g_g,C_C,G_C,G_G,G_G,G_G,G_C,G_G,G_G,C_C,G_G,G_G,c_c,g_g,G_G,G_G,-,g_c,c_c,c_c,G_C,g_g,G_C,G_G,G_G,G_G,G_G,G_G,G_C,g_g,g_g,G_C,G_G,g_g,G_G,G_G,G_C,g_g,g_g,G_C,G_C,G_G,g_g,G_C,G_C,g_c,-,G_C,G_G,G_G,G_C,G_C,c_c,G_G,G_C,G_G,g_g,G_C,G_C,C_C,G_C,G_G,C_C,G_C,G_G,G_C,C_C,G_G,c_c,g_g,C_C,G_C,C_C,G_C,C_C,G_G,G_G,G_C,G_C,G_G,G_C,C_C,G_G,G_C,c_c,G_G,G_G,G_C,C_C
3754_16294	C_T,T_T,C_T,C_T,C_C,C_T,C_T,C_T,C_T,C_C,t_t,c_c,C_T,T_T,C_C,C_C,C_T,T_T,C_T,C_C,T_T,C_T,C_C,c_c,C_T,C_T,C_C,C_T,C_T,T_T,C_T,C_C,C_T,C_C,T_T,C_C,C_T,t_t,C_T,T_T,c_c,c_t,t_t,C_C,T_T,C_C,C_T,C_T,C_C,C_T,c_t,C_C,C_T,c_c,T_T,C_T,C_C,C_T,C_C,c_t,C_T,C_C,T_T,-,C_T,C_T,C_C,c_t,C_T,C_T,c_c,C_T,C_T,C_C,c_t,C_T,c_t,C_C,C_C,C_T,C_C,C_C,C_C,C_T,C_C,C_C,c_c,C_T,C_C,C_C,C_C,C_T,C_T,T_T,C_C,C_T
644_169760	A_G,A_G,a_g,A_A,G_G,A_G,A_A,A_A,A_G,A_G,A_G,G_G,A_A,A_A,A_G,G_G,A_G,A_G,A_G,A_G,a_a,A_G,A_G,A_G,a_g,g_g,A_A,A_G,A_A,a_a,A_G,A_G,A_A,A_A,A_A,A_G,A_G,A_A,A_G,A_A,A_A,A_G,a_g,A_G,A_G,G_G,a_a,A_A,G_G,a_a,A_A,a_a,A_G,g_g,A_G,A_G,a_a,A_A,A_G,a_a,G_G,A_G,A_A,a_g,A_A,G_G,G_G,A_A,G_G,a_g,A_G,A_A,a_g,G_G,a_g,A_G,a_g,G_G,G_G,A_G,A_G,G_G,G_G,A_A,A_A,A_G,g_g,A_G,a_a,A_G,A_A,a_a,g_g,A_G,A_G,A_G
6657_21559	A_A,C_A,C_C,C_A,C_C,c_c,c_c,C_C,c_c,C_C,c_c,C_C,C_A,c_c,C_A,c_c,c_c,C_C,c_a,C_C,C_C,C_C,A_A,C_A,A_A,c_a,c_a,C_C,A_A,C_A,C_A,A_A,C_A,C_A,A_A,C_A,A_A,c_a,a_a,c_a,C_A,C_C,C_A,C_C,C_C,C_A,c_c,C_C,C_A,c_c,C_C,c_c,C_A,c_a,C_A,C_C,c_a,C_A,C_C,C_C,A_A,C_A,A_A,C_A,C_A,C_C,A_A,a_a,C_A,c_c,C_C,C_C,C_A,c_c,C_A,a_a,C_A,a_a,C_C,C_C,A_A,C_C,a_a,c_c,C_C,A_A,a_a,C_C,c_c,A_A,C_C,C_A,C_A,C_A,C_C,C_A
532878_832	T_C,T_C,T_T,T_T,T_C,T_T,T_C,T_C,T_T,T_T,T_T,T_T,T_C,T_C,T_C,T_C,T_T,T_T,T_T,T_T,C_C,T_C,T_T,T_T,T_T,T_T,T_T,T_T,T_T,T_T,T_T,T_C,C_C,T_C,T_C,T_T,T_C,T_T,T_C,T_C,T_C,T_T,T_T,T_T,T_T,T_T,T_T,T_C,T_C,C_C,T_T,T_T,T_C,T_C,T_C,T_T,T_T,T_T,T_T,T_T,T_C,T_C,T_T,T_C,T_T,T_T,T_T,T_C,T_C,T_T,T_T,T_C,T_T,T_T,T_T,T_T,T_C,T_C,T_C,T_T,T_T,T_T,C_C,T_T,T_C,T_T,T_C,T_C,T_T,T_T,T_T,T_T,T_C,T_T,T_T,T_T
852_42272	G_A,G_A,G_A,A_A,G_G,G_A,G_G,G_G,a_a,G_A,G_G,G_A,G_G,G_G,g_a,a_a,G_G,A_A,G_A,A_A,A_A,g_a,g_g,a_a,g_a,g_g,G_A,A_A,A_A,G_G,g_g,G_G,G_G,G_G,G_G,a_a,A_A,G_G,A_A,G_G,g_g,G_A,G_G,g_g,G_A,G_A,G_A,G_G,g_g,A_A,A_A,G_A,A_A,a_a,G_A,A_A,G_G,G_G,G_G,g_g,G_G,A_A,G_A,G_A,G_G,G_A,A_A,g_g,G_G,A_A,G_G,A_A,G_G,G_G,G_G,A_A,A_A,g_a,A_A,G_A,g_g,G_G,G_G,G_G,G_A,A_A,g_g,g_a,G_G,A_A,G_G,G_A,G_A,G_G,a_a,G_A
5361_4825	t_t,G_G,T_T,T_T,T_T,G_T,G_T,G_G,G_T,G_T,G_T,G_T,G_T,T_T,g_t,G_G,T_T,g_g,G_G,T_T,G_T,G_G,G_G,G_T,T_T,G_T,G_G,G_T,G_T,G_T,g_g,G_T,G_G,G_T,G_G,g_t,G_T,G_G,G_T,G_T,G_T,G_G,G_T,G_G,t_t,G_T,G_T,G_T,g_g,G_T,T_T,G_T,T_T,t_t,G_T,G_T,g_g,G_G,G_T,G_T,G_T,t_t,G_G,T_T,t_t,G_T,T_T,T_T,G_G,G_T,g_t,G_T,g_g,G_T,g_t,G_T,G_T,G_T,G_G,T_T,G_T,G_T,T_T,G_G,G_G,G_T,G_G,G_T,G_T,T_T,G_T,t_t,g_t,G_G,G_G,G_G
2102_14367	C_C,C_C,C_A,C_A,C_C,C_C,c_c,c_c,C_A,C_A,C_C,C_C,c_c,C_C,C_C,C_C,A_A,C_C,C_C,a_a,C_C,c_c,C_C,C_A,a_a,C_A,A_A,C_A,C_C,C_A,C_C,c_c,C_C,C_C,c_c,C_A,c_c,C_C,C_A,c_c,C_C,C_A,C_C,C_A,C_A,C_C,C_A,C_A,C_C,C_C,C_A,C_A,C_A,c_c,C_A,C_C,C_C,C_A,C_A,C_A,C_C,C_A,C_C,C_C,c_c,a_a,A_A,C_A,C_A,A_A,C_A,C_C,C_A,A_A,c_c,A_A,C_C,C_A,a_a,A_A,C_A,A_A,C_C,c_c,C_A,C_A,C_C,A_A,A_A,C_C,c_a,A_A,C_C,C_C,C_A,a_a
180_227247	a_g,A_G,A_G,A_A,A_A,A_A,G_G,g_g,A_A,A_A,G_G,A_A,A_A,G_G,A_A,A_A,A_G,G_G,-,A_G,A_A,G_G,A_A,A_A,g_g,a_g,g_g,G_G,A_A,G_G,g_g,A_G,A_A,A_A,G_G,a_g,G_G,G_G,A_G,A_A,g_g,a_a,A_G,A_A,a_a,A_G,G_G,a_a,G_G,A_G,A_A,A_G,A_A,g_g,A_A,A_A,G_G,G_G,g_g,G_G,g_g,A_G,g_g,G_G,G_G,A_G,g_g,G_G,A_G,g_g,g_g,A_A,A_G,A_G,G_G,G_G,a_a,A_A,G_G,A_G,A_G,A_A,A_G,A_G,A_G,G_G,A_G,G_G,A_G,A_G,A_G,a_g,A_A,g_g,A_G,g_g
6565_9635	A_C,A_C,A_C,C_C,A_A,c_c,A_C,A_A,C_C,C_C,A_A,A_C,A_A,C_C,A_A,A_C,A_C,c_c,C_C,A_A,C_C,-,A_C,C_C,c_c,A_C,A_A,C_C,A_A,A_A,C_C,A_A,C_C,A_A,C_C,A_C,C_C,A_A,C_C,a_c,A_C,C_C,A_A,C_C,a_a,A_C,C_C,A_A,A_A,A_C,C_C,A_C,A_C,A_C,A_C,A_A,A_A,A_A,A_C,A_A,C_C,A_C,A_A,a_c,A_C,C_C,C_C,C_C,A_C,A_C,c_c,A_C,C_C,A_C,C_C,A_C,C_C,A_A,A_A,C_C,A_C,A_A,C_C,A_C,a_c,a_a,C_C,C_C,A_C,A_C,A_C,A_C,A_C,A_A,C_C,A_C
71456_536	T_G,T_G,T_G,T_G,T_T,T_G,T_T,T_T,T_G,T_G,T_T,T_G,T_T,T_T,T_T,T_T,T_G,T_G,T_T,T_G,T_G,T_T,T_G,T_T,T_G,T_G,T_G,T_T,T_G,G_G,T_G,T_G,T_T,T_G,T_T,G_G,T_T,T_T,T_G,T_G,T_T,T_T,T_T,T_G,T_G,T_G,T_T,T_T,T_G,T_T,T_T,T_G,T_G,T_G,T_G,T_G,T_G,G_G,T_T,T_T,G_G,T_T,G_G,T_T,T_T,T_T,T_G,T_T,T_G,T_T,T_G,T_T,T_T,T_G,T_T,T_T,T_T,T_G,T_T,T_G,T_T,G_G,T_T,T_G,T_T,T_T,T_T,T_G,T_G,G_G,T_G,G_G,T_G,G_G,T_G,T_G
146_46752	G_G,G_C,g_g,-,C_C,G_G,-,C_C,G_C,G_C,C_C,G_C,G_G,G_C,G_C,-,C_C,G_G,c_c,G_G,G_G,G_C,G_C,G_G,C_C,c_c,G_C,G_G,G_C,g_g,C_C,C_C,C_C,c_c,G_C,G_C,g_g,c_c,g_g,g_g,C_C,C_C,c_c,G_C,G_C,G_C,G_C,C_C,G_C,g_g,G_G,C_C,G_G,G_G,G_C,G_G,C_C,C_C,C_C,G_C,G_C,c_c,C_C,g_g,C_C,G_C,G_G,C_C,C_C,G_G,-,g_g,c_c,C_C,C_C,g_g,g_g,G_C,G_G,G_C,c_c,C_C,c_c,C_C,G_G,G_G,C_C,g_g,C_C,G_G,G_C,G_C,G_C,c_c,G_G,C_C
11072_2998	a_a,A_G,a_a,G_G,A_A,G_G,a_a,G_G,a_a,g_g,G_G,G_G,a_a,A_G,A_G,A_G,A_G,G_G,G_G,A_A,A_A,A_G,A_G,A_G,g_g,G_G,g_g,G_G,A_G,g_g,g_g,A_A,A_G,A_G,G_G,G_G,A_G,a_g,A_G,A_G,A_G,G_G,G_G,A_A,g_g,A_G,A_G,A_G,a_g,G_G,A_G,a_a,A_G,A_G,A_G,G_G,G_G,G_G,A_A,A_A,A_A,A_G,G_G,G_G,A_G,A_G,A_G,A_A,A_G,G_G,g_g,G_G,A_A,G_G,G_G,a_a,A_G,a_a,G_G,G_G,A_G,A_A,A_G,G_G,A_G,G_G,-,A_G,a_a,A_G,A_A,G_G,A_G,A_G,g_g,a_g
562220_1244	a_t,a_a,A_T,a_a,A_A,A_T,A_T,A_A,T_T,a_a,A_A,T_T,A_T,a_t,A_A,A_T,T_T,A_A,A_A,A_A,A_T,A_T,A_T,t_t,A_T,T_T,t_t,a_a,A_T,A_A,A_T,A_T,A_A,A_T,A_T,A_T,t_t,A_A,A_T,A_A,A_T,A_A,A_T,a_t,A_T,a_a,A_A,A_T,T_T,a_t,A_A,T_T,A_T,-,T_T,T_T,-,T_T,A_A,a_t,A_A,A_A,A_T,A_A,T_T,A_T,A_T,A_A,A_T,a_t,a_a,A_T,A_T,A_A,A_A,A_T,A_A,a_t,A_T,A_A,A_A,a_a,A_A,A_A,T_T,A_T,a_t,T_T,A_T,A_A,A_A,A_T,t_t,A_T,A_A,A_T
339_103249	G_G,G_G,T_T,G_T,g_t,G_T,G_G,G_T,G_G,T_T,G_G,G_G,G_T,G_G,G_T,G_T,G_T,G_G,G_T,G_T,G_T,G_G,G_G,G_G,G_G,G_G,G_G,G_G,G_T,G_G,G_G,G_G,g_t,G_G,G_G,G_T,G_G,G_G,G_G,G_G,G_G,G_G,g_g,G_G,G_G,G_G,G_G,G_G,G_G,G_G,G_T,G_G,G_G,G_T,G_G,G_G,G_G,G_G,G_T,G_G,T_T,G_T,G_G,T_T,G_G,G_G,G_T,G_G,G_G,G_G,G_T,G_T,G_G,G_G,G_T,G_G,T_T,G_G,G_G,G_T,G_T,G_T,T_T,G_G,G_G,G_T,G_T,G_G,G_T,T_T,G_T,G_G,G_G,G_G,G_T,G_G
1534_69468	c_t,T_T,C_C,C_C,C_C,C_C,C_T,t_t,c_c,C_T,C_T,c_t,C_T,C_C,C_T,T_T,C_C,C_T,t_t,C_C,T_T,T_T,T_T,C_T,C_C,c_t,C_T,C_T,c_t,C_T,C_T,c_t,T_T,-,t_t,C_T,C_T,T_T,C_T,C_T,c_t,C_T,C_T,T_T,C_T,C_T,C_T,C_C,t_t,C_T,C_C,c_c,C_C,c_t,c_c,C_T,T_T,t_t,C_T,C_T,C_T,c_c,T_T,C_C,C_C,-,C_C,C_C,T_T,C_T,C_T,T_T,T_T,c_c,C_T,C_T,C_T,C_T,C_T,C_C,C_T,C_T,t_t,T_T,T_T,C_T,t_t,C_T,C_T,C_C,C_T,C_C,C_T,t_t,t_t,C_T
2024_60770	T_T,T_T,T_T,T_T,t_t,T_T,t_t,T_T,a_a,T_T,T_T,T_T,T_T,T_T,T_T,T_T,T_T,T_T,a_a,T_T,T_T,t_t,A_A,a_t,A_T,A_T,T_T,a_a,A_T,A_T,-,T_T,A_T,a_t,A_T,A_A,-,A_T,A_T,A_T,A_T,T_T,t_t,T_T,T_T,a_t,A_T,T_T,T_T,a_a,a_t,T_T,T_T,a_t,t_t,T_T,A_T,t_t,T_T,T_T,A_T,A_T,A_A,T_T,A_T,T_T,A_A,a_a,T_T,T_T,T_T,T_T,T_T,T_T,A_T,A_A,T_T,-,T_T,T_T,A_T,T_T,A_T,A_T,T_T,A_T,T_T,t_t,t_t,A_A,T_T,T_T,T_T,A_T,T_T,A_T
400_46069	C_G,C_G,C_C,C_G,C_C,C_C,C_G,C_C,C_C,C_C,C_G,C_G,C_C,C_C,C_C,C_C,G_G,C_C,C_G,C_C,C_G,G_G,C_G,C_C,g_g,C_G,G_G,c_c,C_C,C_G,C_C,C_C,C_C,C_C,C_C,C_G,C_G,C_C,C_G,c_c,C_C,g_g,G_G,C_G,C_G,C_G,C_G,C_C,C_C,C_C,C_G,G_G,C_C,C_G,G_G,c_c,G_G,C_G,C_C,C_C,C_C,C_C,C_G,C_C,C_C,C_G,C_C,C_C,C_G,C_G,C_C,C_G,C_C,C_G,C_C,C_G,C_C,C_C,g_g,C_C,C_C,C_G,C_C,C_G,c_c,C_C,C_C,C_G,c_c,C_G,C_C,c_g,C_G,C_G,c_c,C_C
9119_5555	A_A,a_a,a_a,-,A_A,A_A,a_a,A_A,T_T,T_A,A_A,A_A,a_a,a_a,A_A,A_A,t_t,A_A,A_A,T_T,A_A,A_A,A_A,T_A,t_t,T_A,T_T,T_A,A_A,T_A,a_a,A_A,A_A,A_A,A_A,T_A,a_a,A_A,T_A,a_a,a_a,T_A,A_A,T_A,T_A,A_A,T_A,T_A,A_A,A_A,T_A,T_A,T_A,a_a,T_A,a_a,A_A,t_t,T_A,T_A,a_a,a_a,A_A,T_A,T_A,T_A,t_t,T_A,T_A,t_t,T_A,a_a,T_A,T_T,A_A,T_T,A_A,T_A,T_A,T_T,t_a,t_t,A_A,A_A,T_A,T_A,A_A,T_A,T_T,A_A,T_A,T_T,A_A,A_A,T_A,T_T
11011_13500	G_G,C_C,G_G,C_G,C_C,C_G,C_C,C_C,C_G,C_C,C_G,C_C,C_C,G_G,C_C,C_C,C_C,C_G,G_G,C_G,C_G,C_C,C_G,C_C,G_G,c_g,C_G,C_C,G_G,C_C,C_G,-,C_G,C_G,C_G,C_C,C_G,C_G,C_G,G_G,C_C,G_G,C_G,C_G,C_C,C_C,G_G,C_C,C_G,C_C,c_g,C_C,C_C,C_C,C_C,C_C,C_G,G_G,C_G,C_G,C_G,C_C,C_G,C_G,C_C,C_C,C_C,C_G,C_G,C_G,C_G,C_G,C_C,C_G,G_G,C_G,C_C,C_C,C_G,C_G,C_G,C_C,C_C,C_G,C_C,C_G,C_C,G_G,C_C,C_C,C_G,C_G,C_G,G_G,G_G,C_C
9449_39274	A_A,A_A,G_G,G_G,A_A,G_A,G_A,G_A,G_A,G_A,G_A,g_g,G_G,G_A,G_G,A_A,G_G,A_A,G_A,G_A,G_A,A_A,g_a,A_A,G_A,G_A,a_a,G_A,G_A,G_A,A_A,G_A,G_A,G_A,G_A,G_G,G_G,G_A,G_G,G_A,G_G,G_A,G_A,G_A,g_g,G_G,G_A,A_A,G_A,G_A,g_g,A_A,G_G,A_A,G_A,G_A,G_G,G_A,G_G,G_A,G_A,G_A,A_A,G_A,A_A,A_A,G_G,G_G,G_A,G_G,A_A,G_G,g_g,A_A,a_a,A_A,g_a,G_A,G_A,G_A,A_A,G_A,G_G,G_A,A_A,G_A,A_A,A_A,G_G,G_A,A_A,A_A,G_A,G_G,g_g,A_A
2035_50481	a_c,A_A,A_A,A_A,A_A,A_C,C_C,A_C,C_C,A_C,a_a,A_A,A_A,A_A,A_A,A_A,C_C,A_A,A_A,a_c,a_c,A_A,A_A,a_a,c_c,A_C,a_a,A_C,a_c,a_c,A_A,A_A,C_C,A_A,A_A,A_C,A_A,a_a,a_a,a_c,A_C,A_A,A_A,A_A,A_A,A_A,a_a,A_A,A_A,A_A,A_A,a_a,a_c,A_A,A_A,A_C,A_C,A_C,A_A,A_C,A_A,A_A,A_C,a_c,a_a,a_a,-,A_A,A_C,a_c,A_A,A_C,A_A,C_C,a_c,A_A,A_C,A_A,A_A,A_A,A_C,A_A,A_A,A_C,A_A,A_C,A_A,A_A,A_A,A_C,A_A,c_c,A_C,A_C,a_c,A_C
1263_22908	G_G,g_g,G_C,c_c,G_G,G_G,g_g,G_C,G_G,G_G,g_g,G_G,G_G,G_G,G_G,g_g,G_C,G_G,G_C,G_G,G_C,G_C,G_C,g_g,g_g,G_G,g_g,g_g,c_c,G_C,G_C,G_C,C_C,G_C,c_c,G_G,G_C,G_G,C_C,c_c,c_c,c_c,G_G,G_C,G_G,G_C,G_G,G_C,G_C,G_C,G_C,G_C,g_g,G_C,C_C,g_g,g_g,c_c,G_C,g_g,G_G,g_g,G_C,G_C,G_G,G_C,G_G,G_G,G_C,G_C,c_c,G_G,G_C,C_C,g_g,G_G,g_g,G_C,C_C,g_c,G_C,g_g,G_G,G_G,G_G,C_C,G_G,G_G,G_G,G_C,G_C,G_C,G_C,G_C,c_c,g_c
13082_359	C_G,C_G,C_G,C_G,C_G,C_G,C_C,C_C,C_G,C_G,C_C,C_G,C_C,-,C_G,C_G,G_G,C_G,G_G,C_G,C_G,C_G,C_C,C_C,G_G,C_G,C_C,G_G,C_G,C_C,C_G,C_G,C_C,C_C,C_C,C_C,C_C,C_G,C_G,C_C,C_C,C_G,C_C,C_C,C_C,C_G,C_G,C_G,C_C,C_G,C_G,C_C,C_G,C_C,C_C,C_G,C_C,C_G,C_C,C_C,C_C,C_G,C_G,C_G,C_C,C_G,C_C,C_G,C_C,G_G,C_G,C_G,C_C,C_C,G_G,G_G,C_C,C_G,C_G,C_G,C_C,C_C,C_C,G_G,C_C,C_G,C_C,G_G,C_C,C_G,C_G,C_C,C_G,C_G,C_G,C_G
32042_1109	G_C,G_C,C_C,G_C,G_C,C_C,C_C,C_C,C_C,C_C,G_C,C_C,C_C,C_C,G_C,G_C,G_C,C_C,G_C,G_C,C_C,G_C,G_C,C_C,G_C,C_C,G_G,C_C,G_G,G_C,C_C,G_C,C_C,C_C,C_C,C_C,C_C,G_C,C_C,C_C,G_C,G_C,C_C,C_C,G_C,C_C,G_C,G_C,G_C,G_C,G_C,C_C,C_C,C_C,C_C,C_C,G_C,G_C,G_C,C_C,C_C,G_C,G_C,G_C,G_C,G_C,C_C,C_C,C_C,G_C,C_C,G_C,C_C,C_C,C_C,G_C,C_C,G_C,G_G,C_C,C_C,G_C,C_C,G_C,C_C,G_C,C_C,C_C,C_C,G_C,G_C,G_C,G_C,G_C,C_C,C_C
14124_6258	C_T,C_T,T_T,C_T,C_T,T_T,T_T,C_T,T_T,C_T,T_T,T_T,T_T,T_T,C_C,T_T,T_T,T_T,C_T,C_T,T_T,T_T,C_T,C_T,C_C,C_T,C_T,T_T,C_T,T_T,T_T,C_T,C_T,C_T,T_T,C_T,C_T,C_T,C_T,C_C,T_T,C_T,C_C,C_T,C_T,C_T,C_C,C_T,C_T,T_T,C_T,C_C,C_T,T_T,C_C,T_T,C_T,C_T,T_T,C_C,T_T,C_C,C_C,T_T,T_T,T_T,T_T,T_T,C_T,T_T,T_T,C_T,C_C,T_T,C_C,C_T,C_T,C_C,T_T,T_T,T_T,C_T,C_C,C_T,C_T,C_C,C_T,C_C,C_T,C_C,C_T,C_C,T_T,C_T,T_T,C_C
11821_2477	C_C,T_C,T_C,C_C,T_C,T_C,C_C,C_C,T_C,C_C,C_C,C_C,C_C,C_C,T_C,T_C,C_C,C_C,T_C,T_T,C_C,c_c,C_C,C_C,t_t,C_C,T_C,T_C,C_C,C_C,C_C,T_C,C_C,T_C,T_C,C_C,C_C,T_C,C_C,C_C,C_C,C_C,T_C,C_C,T_C,T_C,C_C,C_C,C_C,T_C,T_C,T_C,C_C,T_C,C_C,T_C,C_C,T_C,C_C,C_C,T_C,T_C,C_C,T_C,C_C,T_C,T_C,T_C,C_C,T_C,C_C,T_T,C_C,T_C,C_C,T_C,T_C,T_C,C_C,C_C,C_C,C_C,T_C,C_C,T_C,C_C,C_C,T_T,c_c,C_C,C_C,C_C,T_T,C_C,C_C,C_C
541094_728	C_T,C_C,C_T,C_T,C_C,C_T,C_C,C_T,C_T,C_C,C_T,C_T,C_C,C_T,C_C,c_t,C_T,C_T,C_T,C_C,C_T,C_C,C_T,C_T,C_T,T_T,c_t,C_C,C_T,c_c,C_T,C_C,C_C,C_T,C_T,T_T,C_C,C_T,C_C,T_T,C_C,C_C,C_C,C_C,C_C,C_T,C_T,C_C,C_C,C_C,C_C,T_T,C_C,c_t,C_T,C_T,C_T,C_T,C_C,C_C,C_T,C_C,C_T,C_C,C_C,C_C,C_C,C_C,t_t,C_C,T_T,C_C,C_C,C_C,C_T,C_T,C_T,T_T,T_T,C_T,C_T,C_C,C_T,C_C,C_C,C_C,C_C,C_C,C_C,T_T,C_C,C_T,C_C,C_T,T_T,C_C
19575_2752	A_A,T_A,A_A,A_A,T_A,T_A,T_A,T_A,T_A,A_A,T_A,T_A,T_A,T_T,T_T,T_A,T_A,T_A,A_A,T_A,T_T,T_T,T_T,A_A,T_T,T_A,T_A,T_A,T_T,A_A,T_A,T_A,T_T,T_T,T_A,T_A,T_A,A_A,A_A,T_A,T_T,A_A,A_A,T_T,T_A,A_A,T_T,A_A,T_T,T_A,T_A,T_A,T_A,T_T,T_T,a_a,T_T,T_T,A_A,T_A,T_A,A_A,A_A,T_A,T_A,T_A,T_A,T_A,T_T,T_A,t_t,T_A,T_A,T_A,A_A,T_T,A_A,A_A,T_T,T_T,T_T,T_T,A_A,T_A,T_A,T_A,T_A,T_A,T_A,T_T,T_A,T_T,A_A,A_A,T_T,T_A
1164_45587	C_C,A_C,A_C,C_C,A_C,A_A,c_c,c_c,A_C,A_C,A_C,a_c,C_C,A_C,C_C,C_C,C_C,A_C,C_C,C_C,C_C,a_c,A_C,C_C,c_c,A_A,C_C,C_C,c_c,C_C,A_A,A_C,C_C,A_A,A_C,A_C,a_a,a_c,C_C,A_C,A_A,A_C,a_c,A_C,a_c,A_C,C_C,A_A,a_a,C_C,C_C,c_c,C_C,a_a,A_C,a_c,A_C,A_C,A_A,A_C,a_a,C_C,C_C,a_c,A_C,A_C,A_A,A_A,a_a,C_C,a_a,C_C,A_A,A_C,A_C,A_C,C_C,a_c,c_c,A_C,A_C,C_C,a_c,a_c,a_a,c_c,A_C,C_C,a_a,c_c,A_A,A_A,A_C,C_C,C_C,C_C
15686_950	T_T,C_T,T_T,T_T,C_T,C_T,C_T,T_T,T_T,T_T,T_T,C_T,C_T,T_T,C_T,T_T,T_T,C_C,T_T,T_T,C_T,T_T,C_T,C_T,C_T,T_T,T_T,C_T,C_T,C_T,T_T,C_T,C_T,T_T,C_C,T_T,T_T,T_T,T_T,T_T,C_T,T_T,T_T,C_T,C_C,T_T,T_T,C_T,C_T,C_T,C_T,T_T,C_T,T_T,C_T,C_T,T_T,C_T,C_T,C_T,T_T,C_T,T_T,C_C,C_T,C_T,C_C,T_T,C_T,C_C,T_T,T_T,T_T,C_C,C_T,T_T,T_T,T_T,C_T,C_T,C_T,C_C,C_C,C_C,T_T,C_T,T_T,C_C,C_T,T_T,T_T,C_T,T_T,T_T,C_T,C_T
1067_37195	C_G,C_C,C_C,C_C,C_C,C_G,G_G,C_G,G_G,C_G,C_G,C_C,C_C,C_C,C_C,c_c,C_G,C_C,C_C,C_G,C_G,C_C,C_C,C_C,C_G,C_G,C_G,C_G,C_G,C_G,c_c,C_C,G_G,c_c,C_C,C_G,C_C,C_G,C_C,C_G,c_g,C_C,c_c,C_C,c_c,C_C,C_C,C_C,C_C,C_C,C_C,C_G,C_G,C_G,C_C,C_C,C_G,C_G,C_C,C_G,C_C,c_c,C_G,C_G,C_C,C_C,C_G,C_C,C_G,C_G,C_C,C_G,C_C,g_g,C_G,C_C,C_G,C_C,C_C,C_C,C_G,C_C,C_C,C_G,C_C,C_C,C_C,C_C,C_C,C_G,C_C,G_G,C_G,C_G,C_G,C_G
7639_7533	C_T,C_C,C_T,C_T,T_T,C_T,C_T,C_T,C_T,T_T,C_T,C_T,C_T,C_C,T_T,T_T,C_T,C_T,C_T,T_T,C_C,C_T,T_T,C_T,C_T,C_T,T_T,C_T,C_T,C_C,C_T,T_T,C_T,T_T,C_C,T_T,C_T,C_T,C_T,C_C,T_T,C_T,C_C,T_T,C_C,T_T,C_T,C_T,T_T,C_T,C_T,T_T,C_T,T_T,C_C,C_T,T_T,C_T,T_T,C_T,C_T,C_T,C_C,C_T,C_T,C_T,T_T,C_T,C_T,C_T,C_T,C_T,C_T,T_T,C_T,C_T,C_T,T_T,T_T,C_T,T_T,T_T,T_T,C_T,T_T,T_T,T_T,C_T,T_T,T_T,T_T,C_T,C_T,C_C,T_T,C_T
5881_15385	c_c,C_A,a_a,A_A,C_A,A_A,C_A,A_A,C_C,C_A,A_A,A_A,C_C,C_A,C_C,C_A,C_A,A_A,a_a,C_C,C_C,C_A,C_A,C_A,A_A,A_A,C_A,C_A,C_A,A_A,A_A,C_C,C_A,C_A,A_A,a_a,A_A,c_c,c_c,C_A,-,A_A,A_A,C_C,C_A,C_A,C_A,C_C,C_A,A_A,C_A,C_A,C_C,C_A,C_A,A_A,a_a,A_A,C_A,c_c,A_A,C_A,A_A,A_A,C_A,c_c,C_A,C_A,C_A,A_A,A_A,A_A,C_C,a_a,a_a,C_A,C_A,c_c,A_A,A_A,C_A,c_c,C_A,a_a,a_a,A_A,C_A,C_A,C_A,C_A,c_c,A_A,C_A,C_A,C_A,C_A
3679_10776	C_G,C_G,g_g,G_G,C_G,C_G,C_C,C_G,C_C,G_G,C_C,C_C,C_G,C_C,G_G,g_g,C_G,C_C,C_G,C_G,C_G,C_G,C_C,C_C,C_C,C_C,C_G,C_C,C_G,C_C,C_C,C_C,C_G,C_C,c_g,c_g,C_G,C_G,C_G,C_C,C_C,C_C,c_c,c_c,C_C,G_G,C_C,C_C,c_c,C_C,C_G,C_G,G_G,C_G,C_C,C_C,C_C,C_G,c_g,C_C,G_G,C_G,C_C,G_G,C_C,C_G,C_G,C_C,C_C,C_G,c_c,C_G,C_C,C_G,C_G,c_c,G_G,C_G,C_G,C_G,G_G,g_g,G_G,C_G,C_C,g_g,C_G,C_C,C_G,G_G,C_G,C_G,C_G,C_G,C_G,C_C
2108_23931	t_a,T_A,t_a,a_a,T_A,T_A,T_A,A_A,t_a,T_A,A_A,T_A,T_T,T_A,T_A,T_A,T_A,A_A,a_a,T_T,t_a,t_a,T_A,T_T,A_A,A_A,T_A,t_a,t_a,A_A,A_A,T_A,A_A,T_A,A_A,T_A,A_A,T_A,T_A,T_A,A_A,A_A,A_A,t_t,t_a,T_A,a_a,T_A,A_A,A_A,T_A,a_a,A_A,a_a,T_T,t_t,a_a,a_a,T_A,T_T,A_A,T_T,A_A,A_A,T_A,T_A,T_A,T_A,T_T,A_A,A_A,a_a,T_A,A_A,A_A,T_T,T_T,T_T,A_A,T_T,T_A,T_T,t_t,T_A,a_a,A_A,T_A,T_A,T_A,T_A,T_A,a_a,T_T,T_A,a_a,T_A
28100_1371	C_T,C_T,C_C,C_C,T_T,C_C,C_T,T_T,T_T,C_C,C_T,C_C,C_C,C_C,C_T,C_C,C_T,C_T,C_T,C_T,C_T,C_T,C_T,C_T,C_T,C_T,C_T,T_T,C_T,C_T,C_C,C_T,C_T,C_T,C_T,C_T,T_T,T_T,C_C,C_T,T_T,C_T,C_T,C_C,C_T,C_T,C_T,C_C,C_T,C_T,C_C,C_C,C_C,C_C,T_T,C_T,C_C,C_C,C_C,C_C,C_T,C_C,C_C,C_T,C_T,C_T,C_C,C_C,C_T,C_C,T_T,C_T,C_C,C_T,T_T,C_C,C_C,C_T,C_C,C_C,C_C,C_T,C_T,C_T,C_C,C_T,C_C,C_T,C_C,C_T,C_T,C_C,C_C,C_T,C_T,C_T
505_158574	t_a,A_A,A_A,A_A,T_T,T_A,A_A,t_a,A_A,T_A,T_A,A_A,A_A,T_T,A_A,A_A,t_a,A_A,A_A,A_A,T_A,A_A,A_A,A_A,A_A,T_A,A_A,t_a,A_A,T_A,a_a,A_A,A_A,A_A,T_A,A_A,T_A,T_A,A_A,T_A,A_A,T_A,A_A,A_A,A_A,A_A,t_a,T_A,A_A,A_A,A_A,T_A,A_A,A_A,A_A,A_A,A_A,A_A,a_a,t_t,T_A,t_a,T_A,A_A,T_A,t_a,A_A,T_A,T_A,A_A,a_a,A_A,A_A,A_A,A_A,T_T,T_A,A_A,T_A,T_A,T_A,A_A,A_A,A_A,T_A,a_a,A_A,T_T,A_A,T_A,A_A,T_T,T_A,A_A,A_A,A_A
231_297638	A_G,g_g,g_g,a_a,A_G,A_A,A_G,A_G,g_g,g_g,A_G,A_A,G_G,G_G,A_G,G_G,G_G,A_A,A_A,G_G,g_g,g_g,A_G,G_G,G_G,a_g,A_G,G_G,G_G,A_G,G_G,G_G,G_G,G_G,G_G,A_G,G_G,g_g,g_g,g_g,A_G,A_A,a_g,A_G,G_G,g_g,G_G,A_G,A_G,A_G,a_g,G_G,A_G,A_G,G_G,A_G,A_G,A_G,G_G,G_G,g_g,G_G,G_G,G_G,g_g,G_G,A_A,g_g,G_G,A_G,g_g,A_G,A_G,g_g,G_G,G_G,A_G,G_G,A_A,A_G,A_G,G_G,G_G,G_G,G_G,A_G,A_G,-,G_G,G_G,a_a,A_G,A_G,G_G,G_G,G_G
211_24374	T_T,T_T,t_t,A_A,T_T,t_t,A_A,T_T,A_A,T_T,T_T,T_T,T_T,T_T,T_T,t_a,T_A,T_T,T_T,T_T,T_T,T_A,t_t,T_T,T_T,T_T,T_A,T_T,T_A,T_T,T_A,T_A,T_A,T_T,t_t,T_T,T_T,T_A,T_A,T_T,T_T,T_T,T_T,T_T,T_T,T_T,T_A,T_T,T_T,T_T,T_T,T_T,T_T,T_T,T_T,T_A,T_T,A_A,T_A,T_T,T_T,T_T,T_T,A_A,T_A,a_a,T_T,T_A,A_A,T_T,T_T,T_A,T_T,T_A,T_T,T_T,t_a,T_T,T_T,T_T,T_T,T_T,T_T,T_A,T_A,T_T,T_T,T_T,T_T,T_T,T_T,T_T,T_T,T_T,t_t,T_T
1596_26675	A_T,A_A,A_A,A_A,A_T,A_T,T_T,A_T,T_T,A_A,A_T,T_T,A_T,T_T,A_T,A_T,A_T,T_T,A_T,A_A,A_T,A_T,T_T,T_T,T_T,T_T,A_T,A_A,A_T,A_T,A_T,A_T,A_T,T_T,A_T,A_T,A_T,A_A,A_T,A_A,A_T,T_T,T_T,T_T,A_T,A_A,A_T,A_T,T_T,A_T,A_T,T_T,A_A,A_A,T_T,T_T,T_T,A_T,A_A,A_T,A_A,A_T,A_T,A_A,T_T,A_T,A_T,A_T,A_T,A_T,A_T,A_T,A_T,A_T,A_T,A_T,A_A,A_T,A_T,A_T,A_A,A_T,A_A,A_T,T_T,A_A,A_T,T_T,A_T,A_A,A_A,A_T,A_T,A_T,A_A,T_T
6027_4122	T_G,G_G,G_G,T_G,G_G,T_G,T_G,g_g,T_G,G_G,T_G,T_G,T_G,t_g,G_G,G_G,G_G,G_G,T_T,G_G,T_G,g_g,T_T,T_G,T_G,T_G,G_G,T_T,T_T,T_T,T_G,T_G,T_T,T_T,T_T,T_T,t_t,T_T,T_G,T_G,T_T,T_G,G_G,G_G,G_G,T_G,T_G,t_t,G_G,t_t,T_G,G_G,G_G,T_T,G_G,T_T,t_t,T_G,T_T,G_G,T_T,t_t,T_T,G_G,T_T,G_G,T_T,T_T,G_G,T_G,t_t,T_G,G_G,T_T,T_G,T_T,G_G,T_G,T_G,T_G,T_T,G_G,T_G,T_T,G_G,T_G,G_G,G_G,G_G,T_T,T_G,G_G,G_G,T_T,T_T,T_G
19729_2835	C_C,c_c,C_T,C_C,C_T,C_T,c_c,C_C,C_T,C_T,C_T,C_T,C_T,C_T,C_C,C_C,C_T,C_T,T_T,T_T,C_T,c_c,T_T,C_T,C_T,T_T,C_C,C_T,C_T,C_T,c_c,C_C,C_T,C_C,C_T,t_t,-,C_T,C_T,C_T,c_t,C_T,C_C,C_C,C_C,C_T,C_T,C_C,C_T,C_T,C_T,C_C,C_C,C_T,C_C,C_C,C_T,C_T,c_c,C_T,C_T,C_T,T_T,C_C,T_T,c_t,t_t,C_T,C_C,C_C,C_C,C_C,C_T,C_C,c_t,T_T,C_C,C_T,C_C,C_T,C_T,C_C,C_T,C_T,C_C,C_T,C_T,C_C,T_T,T_T,C_C,C_C,T_T,-,C_C,C_T
8847_8899	C_C,c_a,c_a,A_A,C_C,A_A,C_C,A_A,C_C,C_C,A_A,A_A,C_C,A_A,a_a,c_a,C_A,A_A,A_A,C_C,C_C,C_A,C_A,C_A,A_A,a_a,c_c,C_A,C_A,A_A,A_A,C_C,A_A,C_A,A_A,A_A,C_A,C_A,C_C,C_A,C_A,A_A,-,C_C,c_c,C_A,a_a,c_c,C_A,A_A,C_A,C_C,C_A,c_a,C_A,A_A,A_A,A_A,C_C,C_C,C_C,c_c,A_A,a_a,C_A,C_A,C_A,C_C,C_A,A_A,A_A,A_A,C_C,A_A,A_A,C_A,C_A,C_C,A_A,A_A,C_A,c_c,C_A,a_a,C_A,A_A,C_C,C_A,C_C,C_A,c_c,a_a,C_A,C_A,C_A,C_A
3735_19179	T_T,T_C,T_T,T_T,C_C,T_T,T_C,C_C,T_C,T_C,C_C,T_C,T_T,T_C,t_c,T_T,C_C,T_T,T_C,T_T,T_T,T_C,C_C,T_T,T_C,T_C,T_C,T_T,T_T,T_C,C_C,C_C,C_C,C_C,T_C,T_C,T_T,T_C,T_T,T_T,C_C,T_C,C_C,T_C,T_C,T_C,T_C,C_C,C_C,T_T,T_T,C_C,T_T,T_T,T_C,T_T,T_C,C_C,C_C,T_C,c_c,T_T,C_C,T_T,T_C,T_C,T_T,C_C,C_C,T_T,T_C,T_T,T_C,C_C,C_C,T_T,T_T,T_C,T_T,T_C,T_C,T_C,T_C,C_C,T_T,T_T,T_C,T_T,T_C,T_T,T_C,T_T,T_C,T_C,T_T,T_C
47697_917	T_G,T_G,T_G,G_G,T_G,T_G,T_G,G_G,T_G,T_T,G_G,T_G,G_G,G_G,T_G,T_T,T_G,T_G,T_G,T_G,G_G,G_G,G_G,G_G,T_G,T_G,G_G,T_T,T_G,T_G,T_G,T_G,G_G,G_G,G_G,T_G,T_G,G_G,T_G,G_G,G_G,T_G,T_G,G_G,T_G,T_G,G_G,G_G,T_T,T_G,T_G,T_G,T_G,T_T,G_G,T_G,T_G,T_G,T_G,G_G,T_G,T_T,G_G,T_G,G_G,T_T,T_T,G_G,T_T,T_G,T_G,T_T,T_G,T_T,T_G,T_G,T_G,T_G,T_T,T_G,T_T,T_T,T_G,G_G,G_G,T_G,T_T,G_G,G_G,T_G,G_G,G_G,G_G,T_G,T_G,T_T
564700_741	A_G,A_A,A_G,G_G,G_G,A_A,A_A,A_A,A_G,G_G,A_A,A_G,G_G,A_G,G_G,G_G,G_G,A_A,A_G,A_G,A_A,A_A,A_G,G_G,A_G,A_A,A_G,A_G,A_G,A_A,a_g,G_G,A_A,A_G,A_A,G_G,A_G,A_A,G_G,A_A,G_G,A_G,A_G,G_G,A_A,G_G,G_G,A_G,A_G,A_A,G_G,A_A,A_A,A_G,A_A,A_G,A_G,A_G,G_G,A_A,a_g,A_G,A_A,A_G,A_G,A_G,A_G,A_G,a_g,A_G,A_G,A_G,A_G,A_G,A_A,A_G,G_G,A_A,A_G,A_G,A_A,A_G,G_G,A_G,G_G,A_G,G_G,A_G,G_G,G_G,A_G,A_G,A_A,A_A,A_G,G_G
9871_7272	C_C,c_t,C_T,C_C,T_T,C_C,T_T,t_t,C_T,C_T,T_T,c_t,C_T,T_T,C_T,C_T,T_T,C_C,T_T,C_C,C_C,C_T,T_T,C_T,C_T,c_c,C_T,C_C,C_C,T_T,t_t,t_t,T_T,t_t,T_T,C_T,C_C,T_T,C_C,C_C,T_T,T_T,T_T,C_C,C_T,t_t,C_T,T_T,T_T,C_C,C_T,T_T,c_c,C_C,t_t,C_C,T_T,T_T,T_T,C_T,c_t,C_C,C_T,C_T,T_T,C_T,C_T,T_T,T_T,C_C,T_T,C_C,T_T,T_T,T_T,C_C,C_C,C_T,C_C,C_T,T_T,T_T,C_T,T_T,c_t,C_C,T_T,C_C,T_T,c_c,T_T,C_T,C_T,T_T,C_C,C_T
304_108146	G_C,G_C,G_C,C_C,G_G,C_C,G_C,G_G,C_C,C_C,G_G,G_C,G_G,C_C,G_G,G_C,G_C,C_C,C_C,G_G,C_C,G_C,G_C,G_C,G_C,G_C,G_G,C_C,G_C,G_G,G_C,G_G,C_C,G_G,C_C,G_C,C_C,G_C,C_C,G_C,G_C,C_C,G_G,C_C,G_G,G_C,C_C,G_G,G_G,G_C,C_C,G_C,G_C,G_C,G_C,G_C,G_C,G_C,G_C,G_G,C_C,G_C,G_G,G_C,G_C,G_C,C_C,C_C,G_C,G_C,C_C,G_C,C_C,G_G,C_C,G_C,C_C,G_G,G_G,C_C,G_C,G_G,C_C,G_C,G_C,G_C,C_C,G_C,G_C,G_C,G_C,G_C,G_C,G_G,C_C,G_C
24_856551	A_A,A_A,A_A,A_A,A_A,A_A,A_A,A_A,A_A,A_A,A_A,a_a,C_A,c_a,c_a,C_A,c_a,C_C,C_C,A_A,A_A,A_A,C_A,C_A,A_A,a_a,A_A,A_A,C_A,A_A,C_A,C_A,A_A,A_A,C_C,a_a,A_A,A_A,A_A,C_A,C_A,c_a,C_A,a_a,A_A,A_A,C_A,C_A,C_A,A_A,A_A,C_A,a_a,A_A,C_A,a_a,A_A,A_A,A_A,A_A,C_A,A_A,A_A,A_A,c_a,a_a,C_A,a_a,a_a,A_A,C_C,c_a,A_A,A_A,C_A,C_C,C_A,C_A,C_A,C_C,A_A,C_A,c_a,A_A,C_A,A_A,A_A,A_A,C_C,A_A,C_A,A_A,A_A,A_A,C_A,a_a
4154_18905	A_A,G_G,A_A,A_A,A_A,A_A,G_A,a_a,G_A,A_A,G_A,A_A,G_A,G_G,A_A,A_A,A_A,G_A,A_A,A_A,G_G,G_A,A_A,G_A,G_G,A_A,a_a,a_a,A_A,G_A,G_A,A_A,G_A,A_A,G_G,a_a,G_A,a_a,A_A,A_A,A_A,G_A,a_a,A_A,G_A,A_A,a_a,A_A,a_a,A_A,A_A,A_A,G_A,a_a,G_A,A_A,A_A,G_A,A_A,a_a,A_A,G_A,G_A,A_A,G_A,G_A,A_A,G_A,G_A,G_A,A_A,G_A,G_A,a_a,g_g,G_A,a_a,A_A,A_A,A_A,A_A,A_A,A_A,G_A,A_A,A_A,A_A,a_a,A_A,A_A,A_A,a_a,A_A,G_A,A_A,A_A
534079_364	G_T,G_G,G_G,G_G,G_T,G_T,t_t,G_T,t_t,G_G,G_T,T_T,G_T,T_T,G_T,-,G_T,T_T,G_T,G_G,G_T,G_T,T_T,T_T,T_T,T_T,G_T,G_G,G_T,G_T,t_t,G_T,G_T,t_t,G_T,G_T,G_T,g_g,G_T,G_G,G_T,T_T,T_T,T_T,G_T,G_G,g_t,G_T,t_t,G_T,t_t,t_t,G_G,g_g,T_T,T_T,T_T,G_T,G_G,G_T,g_g,G_T,G_T,g_g,T_T,G_T,G_T,G_T,G_T,G_T,G_T,G_T,G_T,G_T,G_G,G_T,g_g,G_T,G_T,G_T,G_G,G_T,G_T,G_T,T_T,G_G,G_T,t_t,g_t,G_G,G_G,G_T,G_T,G_T,G_G,T_T
5121_77998	G_T,G_G,g_g,G_T,G_T,G_G,G_T,G_G,G_G,t_t,G_T,G_G,T_T,G_T,g_g,G_G,T_T,G_G,G_T,G_T,G_G,G_T,G_T,G_T,G_T,G_G,g_g,G_G,G_G,G_G,g_g,t_t,G_T,G_G,G_T,G_G,G_G,G_T,G_T,t_t,G_T,T_T,g_t,T_T,G_G,G_T,G_G,G_T,g_g,g_g,t_t,G_G,G_G,T_T,G_G,g_g,G_T,G_T,G_T,T_T,t_t,G_G,t_t,t_t,g_t,G_T,g_g,G_T,G_T,G_G,G_T,g_g,T_T,G_G,g_g,G_T,g_g,g_g,G_T,T_T,T_T,G_G,t_t,G_T,G_G,G_G,T_T,G_T,t_t,t_t,G_T,g_g,G_T,G_T,G_G,G_T
1270_69217	G_A,A_A,A_A,G_A,A_A,G_A,G_G,G_A,G_G,G_A,A_A,G_A,G_A,G_G,G_A,G_A,G_G,G_A,G_A,G_A,G_A,A_A,G_A,G_A,G_A,G_A,G_A,G_A,G_G,G_G,G_A,G_G,G_G,G_A,G_G,G_G,G_A,G_A,A_A,G_G,G_G,G_A,G_A,A_A,G_A,A_A,G_A,G_A,G_G,A_A,A_A,G_G,G_G,G_A,G_A,G_G,G_A,G_A,A_A,G_A,G_A,A_A,G_A,G_A,G_A,A_A,G_G,A_A,G_A,G_A,G_G,G_G,A_A,G_G,G_G,G_A,G_G,G_A,G_A,G_G,G_A,G_G,G_A,G_A,G_A,G_G,G_A,G_A,G_A,G_G,G_A,G_G,G_A,G_A,G_G,G_A
2607_46119	C_G,g_g,C_G,-,C_G,c_g,c_c,G_G,C_G,G_G,G_G,C_G,C_G,C_G,C_C,C_G,c_c,C_G,C_G,g_g,g_g,C_G,C_G,C_G,G_G,C_G,G_G,c_c,G_G,G_G,G_G,G_G,G_G,C_G,C_G,G_G,C_G,C_G,C_G,G_G,-,c_g,G_G,G_G,G_G,C_G,c_g,G_G,C_G,G_G,C_G,G_G,G_G,C_G,C_G,C_G,G_G,G_G,c_g,C_G,C_G,G_G,C_G,G_G,C_G,G_G,C_G,C_C,C_C,C_G,G_G,G_G,G_G,C_G,C_G,g_g,G_G,G_G,C_G,c_c,C_G,C_G,G_G,G_G,C_C,G_G,C_G,c_g,C_G,G_G,C_G,g_g,G_G,C_G,C_G,G_G
5061_11105	A_A,A_A,T_A,T_A,t_a,A_A,A_A,A_A,T_T,A_A,A_A,A_A,T_A,T_A,T_A,T_T,A_A,A_A,A_A,T_A,T_A,T_A,A_A,T_A,A_A,t_t,A_A,T_T,A_A,T_A,A_A,A_A,A_A,A_A,A_A,T_A,T_A,A_A,T_A,A_A,t_a,A_A,A_A,T_A,A_A,A_A,T_T,A_A,T_A,A_A,T_A,A_A,A_A,a_a,A_A,A_A,a_a,T_A,T_T,T_A,A_A,T_A,T_A,T_T,T_A,T_A,T_A,T_A,T_A,T_A,T_T,T_T,T_A,T_T,T_A,T_A,T_A,A_A,T_A,T_A,A_A,T_T,T_A,T_A,A_A,a_a,a_a,T_T,T_A,T_A,t_t,a_a,T_A,T_A,T_T,T_T
29782_747	T_A,T_A,a_a,A_A,A_A,T_A,T_T,A_A,T_A,A_A,A_A,A_A,A_A,T_T,A_A,T_A,T_T,T_A,A_A,A_A,T_A,A_A,A_A,T_A,A_A,A_A,T_T,T_A,A_A,T_A,T_T,T_A,A_A,A_A,A_A,T_A,t_a,T_A,A_A,A_A,T_A,A_A,T_A,A_A,A_A,A_A,A_A,A_A,T_A,T_T,A_A,T_T,A_A,T_A,T_T,T_T,A_A,A_A,T_A,t_a,T_A,A_A,A_A,A_A,A_A,T_A,A_A,T_A,A_A,T_A,a_a,A_A,A_A,A_A,A_A,T_A,T_A,A_A,T_T,A_A,A_A,A_A,A_A,A_A,A_A,A_A,A_A,T_A,T_A,A_A,A_A,T_A,T_A,A_A,T_A,A_A
6625_17108	A_G,A_G,A_G,A_A,A_G,A_G,A_G,a_a,A_G,A_G,A_A,A_G,G_G,A_G,A_G,A_G,a_g,A_A,A_A,g_g,A_G,A_G,A_G,a_g,A_A,A_A,a_g,a_g,A_G,A_A,A_A,A_A,A_A,A_G,A_A,A_A,A_A,A_G,A_G,a_g,A_A,A_A,a_a,g_g,A_G,A_G,A_A,G_G,a_g,a_a,A_G,a_a,A_G,A_A,A_G,A_G,a_a,A_A,A_G,G_G,a_a,A_G,A_A,A_A,A_G,A_G,A_G,a_a,a_g,a_a,A_A,A_A,A_G,A_A,A_A,A_G,A_G,G_G,A_A,a_a,a_g,G_G,A_G,A_A,a_a,A_A,A_G,A_G,A_G,A_G,a_g,A_A,a_g,A_G,A_A,A_G
5443_10816	T_G,T_T,G_G,g_g,G_G,T_G,T_G,T_T,G_G,t_g,G_G,T_G,t_g,g_g,T_G,T_T,G_G,T_G,T_T,G_G,T_T,t_t,T_T,T_G,G_G,T_G,T_G,T_G,T_G,T_G,T_G,T_G,T_T,T_G,T_T,T_G,T_T,T_G,g_g,T_G,T_G,T_G,T_G,T_T,T_G,T_G,T_G,G_G,T_T,T_G,g_g,t_t,G_G,g_g,T_G,t_g,T_T,T_G,T_G,G_G,t_t,G_G,T_T,G_G,G_G,T_G,g_g,G_G,T_T,t_g,t_g,t_t,T_T,g_g,T_G,t_g,T_G,T_G,T_G,G_G,T_G,T_G,t_t,T_T,T_G,T_G,T_T,T_G,T_G,t_g,t_t,G_G,T_G,T_T,T_G,T_G
2030_45456	C_T,C_T,C_T,T_T,C_C,C_T,C_T,T_T,C_T,C_C,C_T,C_T,C_C,C_T,C_T,C_T,C_T,T_T,T_T,C_C,C_T,C_T,C_T,C_C,T_T,t_t,C_T,c_t,C_T,T_T,t_t,t_t,T_T,C_T,t_t,C_T,C_T,t_t,C_T,C_T,T_T,T_T,T_T,C_C,C_T,C_T,T_T,C_T,T_T,T_T,C_T,t_t,c_t,T_T,C_C,C_T,T_T,T_T,C_C,C_C,T_T,C_C,t_t,T_T,C_T,C_T,c_c,C_T,C_C,T_T,T_T,T_T,C_T,T_T,T_T,C_C,c_c,C_C,T_T,C_T,C_T,C_C,C_C,C_T,C_T,T_T,c_c,C_T,C_C,C_T,C_T,C_T,c_t,C_T,T_T,C_T
2007_12923	g_g,G_G,G_C,G_C,C_C,g_c,G_C,G_C,G_C,C_C,G_C,G_C,G_C,G_G,C_C,C_C,G_C,G_C,G_C,C_C,g_g,G_G,C_C,G_C,G_G,G_C,C_C,G_C,G_C,G_G,G_C,C_C,G_C,C_C,G_G,C_C,G_C,G_C,g_c,G_G,C_C,G_C,G_G,C_C,G_G,C_C,G_C,G_C,C_C,g_c,g_c,C_C,G_C,c_c,G_G,g_g,C_C,G_C,C_C,G_C,G_C,g_g,G_G,G_C,G_C,c_c,C_C,G_C,g_c,G_C,G_C,G_C,G_C,C_C,G_C,G_C,G_C,C_C,C_C,G_C,C_C,c_c,C_C,G_C,C_C,C_C,C_C,g_c,C_C,C_C,C_C,g_c,G_C,G_G,C_C,G_C
3832_30912	C_T,T_T,T_T,T_T,T_T,T_T,T_T,C_T,C_T,C_T,C_T,T_T,t_t,C_T,c_c,T_T,T_T,T_T,T_T,T_T,T_T,C_T,C_T,C_T,T_T,T_T,T_T,T_T,T_T,t_t,C_T,T_T,T_T,T_T,C_T,T_T,T_T,T_T,C_T,t_t,C_T,T_T,C_C,t_t,T_T,T_T,T_T,C_T,T_T,T_T,T_T,C_T,C_C,C_T,C_T,T_T,T_T,T_T,T_T,t_t,C_T,C_C,C_T,C_T,C_T,T_T,T_T,T_T,C_T,C_T,T_T,C_C,C_T,T_T,T_T,C_T,C_T,T_T,C_T,C_T,C_T,T_T,C_C,C_T,T_T,C_C,T_T,T_T,T_T,C_T,T_T,C_T,T_T,C_T,C_T,C_C
2993_34552	T_G,T_G,T_T,T_G,T_T,T_G,T_G,T_G,T_G,T_G,T_T,T_T,T_G,T_T,T_T,T_T,T_T,T_T,T_T,T_T,T_G,T_G,T_T,T_G,T_T,T_T,T_T,T_T,T_T,T_G,T_T,T_G,T_T,T_T,T_G,T_G,G_G,T_G,T_G,T_G,T_G,T_T,T_G,T_T,T_T,T_G,T_G,T_G,T_T,T_T,T_G,T_T,T_T,G_G,T_G,T_T,T_G,T_T,T_T,T_T,T_G,T_T,T_T,T_G,T_G,T_G,T_G,T_G,T_T,T_T,T_G,T_G,G_G,T_T,T_T,T_T,G_G,T_G,T_T,T_G,T_G,T_G,G_G,T_T,T_G,T_T,T_G,T_T,G_G,T_G,T_G,T_G,T_G,T_T,T_G,T_T
3290_12373	t_c,c_c,C_C,T_C,C_C,T_T,T_C,c_c,t_t,C_C,T_C,T_T,C_C,C_C,T_T,C_C,T_C,T_C,T_T,T_C,C_C,C_C,-,T_C,t_t,T_C,T_C,T_T,T_C,t_c,T_C,C_C,C_C,t_c,C_C,T_C,T_C,C_C,t_t,C_C,T_C,T_T,T_C,t_t,c_c,C_C,T_C,T_C,T_T,t_c,c_c,T_C,c_c,T_C,C_C,T_C,T_C,T_C,c_c,c_c,c_c,C_C,T_T,T_C,C_C,T_C,t_t,C_C,c_c,C_C,C_C,t_c,T_C,c_c,C_C,C_C,T_C,C_C,T_T,T_T,T_C,c_c,T_C,C_C,C_C,C_C,t_c,t_t,C_C,C_C,T_C,t_c,T_C,T_C,C_C,C_C
558083_136	G_T,T_T,T_T,T_T,G_T,G_T,G_G,G_T,G_G,T_T,G_T,G_G,G_T,G_G,G_T,t_t,G_T,G_G,G_T,T_T,G_T,G_T,G_G,G_G,G_G,G_G,G_T,T_T,G_T,G_T,G_T,G_T,G_T,G_G,G_T,G_T,G_T,T_T,G_T,T_T,G_T,G_G,G_G,G_G,G_T,T_T,G_T,G_T,G_G,G_T,G_T,G_G,T_T,T_T,G_G,G_G,G_G,G_T,T_T,G_T,T_T,G_T,G_T,T_T,G_G,G_T,G_T,G_T,G_T,G_T,G_T,G_T,G_T,G_T,G_T,G_T,T_T,G_T,G_T,G_T,T_T,G_T,T_T,G_T,G_G,T_T,G_T,G_G,G_T,T_T,T_T,G_T,G_T,G_T,T_T,G_G
1360_57276	c_c,T_C,T_C,T_T,T_C,T_T,C_C,T_T,C_C,T_C,T_T,T_T,c_c,T_C,T_T,t_c,T_C,T_C,t_c,C_C,c_c,T_C,T_T,T_C,T_T,T_C,T_C,t_t,T_T,T_T,T_T,T_C,T_C,T_C,T_T,T_T,T_T,t_c,T_T,t_t,T_C,T_T,t_t,T_C,t_c,T_C,t_t,T_C,C_C,T_T,T_C,T_C,C_C,T_C,T_C,T_T,T_T,T_T,C_C,C_C,T_C,T_C,T_T,T_T,T_C,t_c,T_C,C_C,T_C,T_T,t_t,T_T,C_C,T_T,T_C,T_C,T_C,T_T,t_t,T_T,T_C,C_C,t_t,T_T,T_T,T_T,t_c,T_C,t_c,T_C,c_c,T_T,T_C,T_T,t_c,t_c
12_1118917	T_T,T_T,T_T,C_T,T_T,t_t,C_C,C_T,C_T,C_T,C_T,T_T,T_T,C_C,C_C,C_C,T_T,C_C,C_T,t_t,t_t,c_t,C_T,T_T,C_T,T_T,T_T,C_T,T_T,C_T,C_T,C_T,T_T,T_T,T_T,T_T,T_T,c_t,c_t,C_T,T_T,C_C,T_T,C_T,T_T,C_T,T_T,T_T,T_T,C_T,C_T,C_C,C_T,T_T,T_T,T_T,T_T,C_T,T_T,C_T,c_t,C_T,T_T,C_C,C_T,T_T,c_c,T_T,T_T,C_T,C_T,C_T,T_T,T_T,T_T,C_T,C_T,C_T,c_t,T_T,T_T,T_T,C_C,C_T,T_T,C_T,T_T,C_T,T_T,C_T,C_T,C_T,C_T,T_T,C_T,T_T
29631_456	T_T,T_T,T_T,T_A,T_T,T_T,T_T,T_T,T_T,T_T,T_T,T_T,T_A,A_A,T_A,T_A,T_A,T_A,T_A,T_T,T_T,T_T,T_A,T_A,T_T,T_T,T_T,T_T,T_A,T_A,T_A,A_A,T_T,T_A,A_A,T_A,T_A,T_T,T_T,T_A,T_A,T_A,T_A,T_T,T_A,T_T,T_A,T_A,A_A,T_T,T_T,T_A,T_A,T_T,T_A,T_A,T_T,T_T,T_T,T_T,T_A,T_T,T_T,T_A,T_A,T_T,T_A,T_T,T_T,T_T,A_A,T_A,T_T,T_T,T_A,T_A,T_A,T_A,T_A,A_A,T_T,A_A,T_A,T_T,T_A,T_A,T_A,T_A,T_A,T_A,T_A,T_T,T_T,T_T,T_A,T_T
1161_69692	A_A,A_G,G_G,A_G,A_A,a_g,A_A,A_G,A_A,A_A,A_G,A_G,A_G,G_G,A_A,A_G,A_G,A_A,a_a,G_G,G_G,A_A,A_G,G_G,a_a,A_G,A_G,A_G,A_G,G_G,A_A,A_A,A_G,G_G,A_G,A_A,A_G,A_A,A_G,A_G,A_A,A_G,a_a,A_G,A_G,a_a,A_G,G_G,A_G,A_G,A_G,A_G,A_A,A_A,A_G,A_G,A_A,A_A,A_A,A_G,A_A,A_A,A_G,G_G,A_A,A_A,G_G,G_G,A_G,A_G,A_A,a_a,g_g,A_A,A_A,A_A,A_G,A_A,A_A,G_G,A_A,G_G,A_A,A_A,A_G,A_G,A_A,A_A,A_A,A_A,A_G,A_G,A_A,A_A,A_A,A_G
8638_9581	C_C,g_g,C_C,c_c,C_G,C_G,c_c,G_G,C_G,C_G,C_G,G_G,G_G,G_G,C_G,G_G,C_G,C_G,C_G,G_G,g_g,G_G,G_G,G_G,C_C,G_G,C_G,C_G,G_G,G_G,C_G,G_G,G_G,c_c,C_G,G_G,g_g,C_G,C_G,C_G,g_g,C_G,G_G,C_G,C_G,g_g,G_G,G_G,G_G,G_G,C_G,G_G,C_G,C_G,G_G,C_C,G_G,C_C,G_G,G_G,C_G,C_G,C_G,G_G,g_g,C_G,G_G,g_g,G_G,G_G,G_G,G_G,C_G,g_g,G_G,C_G,C_G,G_G,g_g,c_g,G_G,G_G,c_c,G_G,C_G,C_G,C_G,G_G,C_G,G_G,C_G,g_g,C_G,G_G,G_G,C_G
4328_28917	T_C,C_C,t_t,C_C,t_t,t_c,T_C,C_C,T_C,T_C,c_c,T_C,t_t,T_C,T_C,T_C,T_C,C_C,C_C,t_t,T_C,T_C,T_C,T_T,c_c,C_C,T_C,T_C,T_C,c_c,c_c,T_C,C_C,t_c,C_C,T_C,C_C,T_C,T_C,t_c,c_c,C_C,C_C,T_T,t_t,t_c,C_C,T_T,T_C,C_C,T_C,C_C,T_C,c_c,T_T,T_C,C_C,c_c,T_C,T_T,C_C,t_t,C_C,c_c,T_C,T_C,T_C,t_c,T_T,C_C,C_C,c_c,T_C,C_C,c_c,T_T,T_T,T_T,C_C,T_C,T_C,T_T,T_T,T_C,c_c,c_c,T_C,t_c,c_c,T_C,T_C,c_c,T_C,T_C,C_C,T_C
1449_33793	A_T,A_T,A_A,A_T,A_T,A_A,A_A,A_A,A_A,A_A,A_T,A_A,A_A,A_A,A_T,A_T,A_T,A_A,A_T,A_T,A_A,A_T,A_T,A_A,A_T,A_A,T_T,A_A,T_T,A_T,A_A,A_T,A_A,A_A,A_A,A_T,A_A,A_T,A_A,A_A,A_T,A_T,A_A,A_A,A_T,A_A,A_T,A_T,A_T,A_T,A_T,A_A,A_A,A_A,A_A,A_A,A_T,A_T,A_T,A_T,A_A,A_T,A_T,A_T,A_T,A_T,A_A,A_A,A_A,A_T,A_A,A_T,A_A,A_A,A_A,A_T,A_A,A_T,T_T,A_A,A_A,A_T,A_A,T_T,A_A,A_T,A_A,A_A,A_A,A_T,A_T,A_T,A_T,A_T,A_A,A_A
1304_34112	T_A,T_T,A_A,T_A,T_T,T_A,T_A,T_T,T_A,T_T,T_T,T_T,T_T,A_A,T_T,T_T,T_A,T_A,A_A,T_A,T_A,T_T,T_A,T_T,A_A,T_A,T_A,T_T,T_A,T_T,T_A,T_A,T_A,T_A,T_T,T_T,A_A,T_A,T_T,T_A,T_T,A_A,T_A,T_T,T_A,T_T,T_A,T_T,T_A,T_T,T_A,T_A,T_A,T_T,T_A,T_T,T_T,A_A,T_A,T_A,T_T,T_T,T_A,T_A,T_T,T_T,T_T,T_A,T_A,T_A,T_A,T_A,T_T,T_A,A_A,T_A,T_T,T_T,T_A,T_A,T_T,T_T,T_T,T_A,T_T,T_A,T_T,A_A,T_T,T_T,T_A,T_A,T_A,A_A,A_A,T_T
8169_12668	c_c,C_T,C_C,C_C,C_C,C_C,c_t,c_t,C_C,C_C,C_T,C_T,T_T,C_C,T_T,C_T,C_T,c_c,C_C,T_T,c_c,C_T,C_T,C_C,C_C,-,T_T,C_C,C_T,T_T,C_C,T_T,C_C,T_T,c_c,C_T,C_C,t_t,c_c,C_C,c_t,C_C,T_T,C_C,T_T,C_T,C_C,T_T,C_T,c_c,C_C,C_T,c_c,C_T,C_T,C_C,c_t,C_C,c_t,C_T,c_c,C_T,T_T,C_T,C_T,c_c,C_C,C_C,C_T,c_t,C_C,C_T,C_C,c_t,C_C,C_T,C_C,t_t,t_t,c_c,C_T,t_t,c_c,C_T,C_T,C_C,C_C,C_C,C_C,C_T,-,C_T,C_T,t_t,C_C,C_C
18063_3027	C_T,T_T,C_C,C_T,C_T,C_C,C_T,C_C,C_C,C_T,c_t,C_C,C_T,C_C,C_T,C_T,C_T,C_C,C_T,T_T,C_T,T_T,C_T,C_T,c_c,C_T,C_T,C_T,C_T,t_t,C_C,C_T,c_c,T_T,C_C,C_T,t_t,T_T,C_T,C_C,C_C,C_T,c_t,C_C,T_T,C_T,C_C,c_c,C_C,C_C,C_T,c_t,C_C,C_C,C_T,C_T,C_T,C_C,C_C,C_C,C_T,C_C,T_T,C_C,T_T,c_t,C_T,C_T,C_T,C_C,C_C,C_C,C_C,C_T,C_T,T_T,C_T,C_T,c_c,C_C,T_T,t_t,C_C,C_T,C_T,C_C,C_T,C_T,T_T,C_T,C_T,c_t,C_T,t_t,C_C,C_C
149_336795	T_T,T_G,T_G,T_T,T_G,T_G,T_T,G_G,T_T,T_G,G_G,T_G,G_G,G_G,T_G,T_T,T_G,T_G,T_G,T_G,T_T,G_G,T_G,G_G,T_G,t_t,g_g,g_g,T_T,T_T,T_T,T_T,T_T,T_G,G_G,T_G,T_G,T_G,t_g,T_T,T_G,T_T,T_T,T_T,T_T,T_T,T_G,T_G,G_G,T_G,T_G,T_G,T_G,T_G,T_G,t_t,T_G,G_G,T_T,T_G,T_T,T_T,T_T,T_G,T_G,T_G,T_T,T_G,T_T,T_G,G_G,G_G,T_T,G_G,T_G,T_G,G_G,T_G,G_G,T_G,T_G,T_G,T_G,T_G,T_T,T_G,G_G,T_G,T_T,T_G,T_G,T_G,T_G,T_T,G_G,T_G
1406_23545	G_G,G_G,G_A,G_A,G_G,G_G,g_g,G_G,A_A,G_A,G_G,G_G,G_G,G_A,G_G,G_G,A_A,G_G,G_G,A_A,G_G,G_G,G_G,G_A,G_A,G_A,A_A,G_A,G_G,G_A,G_G,G_G,G_G,G_G,G_G,G_A,G_G,g_g,G_A,G_G,g_g,G_A,G_G,G_A,G_A,G_G,G_A,G_A,G_G,G_G,G_A,G_A,G_A,G_G,G_A,G_G,G_G,G_A,G_A,G_A,G_G,G_A,g_g,g_g,G_A,G_A,A_A,G_A,G_A,A_A,G_A,G_G,G_A,A_A,G_G,A_A,G_G,G_A,G_A,A_A,G_A,A_A,g_g,G_G,G_A,G_A,G_G,G_A,A_A,G_G,G_A,a_a,G_G,G_G,G_A,A_A
12058_3336	a_g,g_g,g_g,A_G,A_G,G_G,A_G,G_G,G_G,A_A,A_G,G_G,A_A,A_G,A_G,G_G,A_G,g_g,A_G,A_G,g_g,A_A,A_G,A_G,A_G,g_g,A_G,A_G,G_G,G_G,G_G,A_G,A_G,G_G,A_G,G_G,G_G,A_G,A_A,a_a,A_G,a_a,A_G,A_A,A_G,A_G,G_G,A_G,g_g,G_G,A_A,G_G,g_g,A_G,G_G,G_G,A_G,A_G,a_a,a_a,a_a,G_G,A_A,A_A,A_G,A_G,G_G,A_G,A_G,G_G,A_G,g_g,A_A,g_g,G_G,A_G,G_G,G_G,A_G,A_A,A_A,G_G,a_a,A_G,G_G,G_G,A_A,A_G,A_A,A_G,A_G,g_g,A_G,A_G,G_G,A_G
4008_11429	T_T,T_G,G_G,T_G,T_G,T_G,T_T,T_T,T_T,T_G,g_g,T_G,t_t,T_G,T_G,G_G,T_T,T_G,T_G,T_G,t_g,t_t,G_G,T_T,T_T,G_G,T_T,g_g,T_G,T_G,T_G,T_G,G_G,T_G,T_G,T_G,t_t,T_G,g_g,G_G,t_t,G_G,T_G,T_G,T_T,T_G,T_T,T_G,t_t,T_T,T_G,G_G,T_T,T_T,T_G,T_T,T_T,T_G,T_G,t_g,T_T,T_G,T_G,T_G,T_G,T_T,T_T,T_G,T_T,T_T,T_T,t_t,T_G,T_G,T_G,T_T,G_G,G_G,T_G,T_T,T_T,T_G,g_g,t_g,T_G,T_T,T_G,G_G,T_G,T_G,t_t,T_T,T_G,T_G,T_G,T_G
3431_23788	G_A,g_g,g_g,G_G,A_A,G_A,G_G,G_A,G_G,G_A,G_A,G_G,G_G,a_a,g_g,G_G,G_A,g_g,G_G,G_G,G_A,G_G,G_G,G_G,G_G,G_A,G_G,-,G_G,G_A,g_g,G_G,G_G,G_G,G_A,G_G,G_A,G_A,G_G,G_A,G_G,G_A,G_G,G_G,G_G,g_g,g_a,G_A,G_G,G_G,G_G,G_A,G_G,G_G,G_G,G_G,g_g,G_G,g_g,g_a,g_g,G_A,G_A,G_G,G_A,a_a,G_G,a_a,g_a,G_G,G_G,G_G,G_G,G_G,G_G,a_a,g_a,G_G,G_G,a_a,G_A,G_G,G_G,G_G,G_A,G_G,g_g,A_A,G_G,G_A,G_G,A_A,G_G,g_g,G_G,G_G
33593_970	T_G,T_G,t_t,T_T,T_T,G_G,T_T,g_g,g_g,T_T,G_G,G_G,G_G,T_T,G_G,G_G,T_T,T_G,t_t,T_G,G_G,T_T,T_G,T_G,T_G,G_G,t_g,G_G,T_G,G_G,G_G,T_G,T_G,G_G,T_T,T_G,G_G,T_G,T_G,t_t,G_G,T_T,G_G,G_G,g_g,-,G_G,T_G,g_g,G_G,T_T,T_T,T_G,T_G,T_T,G_G,t_g,t_g,T_G,t_g,T_T,G_G,T_T,G_G,G_G,g_g,T_G,t_t,T_T,T_G,T_G,G_G,t_g,G_G,t_t,T_T,G_G,G_G,T_G,T_G,G_G,g_g,G_G,T_G,T_T,T_G,T_T,G_G,t_g,T_G,T_G,T_T,T_T,T_G,g_g,G_G
7784_4133	C_C,T_C,t_c,T_C,T_T,C_C,T_T,T_T,T_C,T_T,T_T,T_C,T_C,T_C,T_C,T_T,T_T,C_C,t_t,C_C,C_C,T_C,T_C,T_C,T_C,T_C,T_C,T_C,T_C,C_C,T_T,T_T,T_T,T_T,t_t,t_c,c_c,T_T,T_C,C_C,T_T,T_T,T_T,T_C,T_C,T_T,T_C,T_T,T_C,C_C,T_C,T_T,C_C,c_c,T_C,C_C,T_T,T_T,T_T,T_C,T_C,T_T,T_T,T_C,T_T,T_C,T_C,T_T,T_T,C_C,t_t,T_C,T_T,T_T,T_T,C_C,C_C,T_C,T_C,T_C,T_T,T_T,T_T,T_T,T_C,C_C,T_T,T_C,T_T,C_C,T_C,T_C,T_C,T_T,C_C,T_T
4876_27947	g_g,G_A,G_G,G_G,A_A,G_G,G_A,A_A,G_A,g_a,a_a,G_A,G_G,G_A,G_A,G_G,A_A,g_g,G_A,G_G,G_G,G_A,A_A,G_G,A_A,G_A,G_A,g_g,G_A,G_G,A_A,A_A,a_a,A_A,G_A,G_A,G_G,g_g,G_G,G_G,A_A,G_A,A_A,g_a,-,G_A,G_A,A_A,G_A,G_G,G_G,a_a,G_G,-,g_a,G_G,A_A,A_A,A_A,g_g,G_A,G_A,A_A,G_G,A_A,G_A,G_G,A_A,A_A,G_G,G_G,g_g,G_A,A_A,A_A,g_g,G_G,G_A,G_G,G_A,a_a,G_A,G_A,A_A,G_G,G_G,G_A,g_g,g_g,G_G,g_a,G_A,-,G_A,G_G,a_a
531603_586	t_t,C_T,c_t,t_t,C_C,T_T,c_c,C_C,C_T,C_T,C_C,C_T,C_T,C_T,C_T,C_T,C_C,T_T,C_C,T_T,t_t,t_t,C_C,C_T,c_c,-,C_T,C_T,t_t,C_T,C_C,c_c,C_C,C_C,C_C,C_T,T_T,C_C,t_t,t_t,c_c,C_C,C_C,C_T,C_T,C_T,T_T,C_C,C_C,T_T,C_C,C_C,t_t,T_T,C_T,T_T,C_C,C_C,C_C,C_T,C_T,c_c,C_C,c_t,c_c,c_t,C_T,c_c,C_C,T_T,C_C,C_T,C_C,C_C,c_c,T_T,T_T,C_T,T_T,C_T,C_C,c_c,C_C,c_c,C_T,T_T,C_C,t_t,c_c,T_T,C_T,c_c,C_T,C_C,T_T,C_C
7647_18243	C_A,C_A,C_A,C_A,C_A,C_A,C_C,C_C,a_a,c_a,C_C,C_A,C_C,c_a,C_C,C_C,A_A,C_A,a_a,c_c,C_A,C_A,C_C,C_C,A_A,C_A,C_C,A_A,C_C,C_C,C_A,C_C,C_C,C_C,C_C,C_C,C_C,C_A,C_A,C_C,C_C,C_A,c_c,c_c,C_C,A_A,C_A,C_C,c_c,C_A,C_A,C_C,C_A,C_C,C_C,C_A,C_C,C_A,C_C,C_C,C_C,C_C,C_A,C_A,C_C,C_C,c_c,C_A,C_C,A_A,C_A,C_A,C_C,C_C,A_A,A_A,C_C,C_A,c_c,C_A,C_C,C_C,c_c,A_A,C_C,C_A,c_c,A_A,C_C,C_A,C_C,C_C,C_A,C_A,C_A,C_A
547125_384	T_A,A_A,A_A,T_A,T_A,T_A,A_A,A_A,T_A,T_A,A_A,T_A,T_A,T_T,A_A,A_A,A_A,A_A,T_A,A_A,T_A,A_A,A_A,A_A,A_A,T_A,A_A,T_A,A_A,A_A,A_A,A_A,T_T,T_A,T_A,T_A,A_A,T_A,T_A,T_T,A_A,T_A,T_A,A_A,A_A,T_A,A_A,T_A,A_A,T_A,T_A,T_T,A_A,T_A,T_A,T_A,T_T,A_A,A_A,A_A,T_T,A_A,T_A,A_A,T_A,T_A,T_A,T_A,T_T,A_A,A_A,A_A,A_A,T_A,T_A,A_A,A_A,A_A,T_A,T_A,A_A,A_A,A_A,A_A,T_A,A_A,A_A,T_T,A_A,T_A,T_A,A_A,T_T,A_A,T_T,T_A
246_339104	G_C,G_C,c_c,G_C,C_C,G_C,C_C,G_G,G_C,G_C,c_c,G_C,C_C,G_C,G_G,G_G,G_C,C_C,c_c,C_C,G_C,C_C,G_C,C_C,c_c,C_C,C_C,C_C,G_C,c_c,C_C,c_c,G_G,G_C,C_C,C_C,G_C,G_G,G_C,C_C,C_C,G_G,G_C,G_C,G_C,c_c,G_G,G_G,C_C,c_c,C_C,C_C,G_G,c_c,G_C,G_C,G_C,g_g,G_C,C_C,C_C,G_G,C_C,C_C,G_C,C_C,G_G,G_C,C_C,G_G,G_C,G_G,C_C,G_C,g_c,G_G,C_C,G_C,G_G,C_C,G_C,G_C,C_C,G_G,g_c,G_C,g_g,G_C,G_G,G_C,g_g,C_C,G_C,G_C,G_C,G_C
9483_476	c_t,c_c,C_T,C_T,C_C,C_C,c_c,C_T,C_C,C_T,C_T,C_C,T_T,C_C,C_C,C_C,T_T,T_T,c_c,C_T,C_T,C_C,C_T,C_T,C_T,C_T,C_C,T_T,T_T,C_C,C_T,C_C,T_T,C_T,C_T,C_T,C_C,C_C,C_T,C_T,C_T,T_T,C_T,C_T,C_C,C_C,C_C,C_T,c_c,C_T,C_C,C_T,C_T,C_T,C_T,C_T,c_t,C_C,C_T,c_c,c_c,T_T,C_C,C_C,c_t,C_C,T_T,C_T,T_T,C_C,C_T,C_T,C_C,C_C,C_T,C_C,C_T,C_C,c_t,C_T,C_C,C_T,C_T,c_t,T_T,C_T,C_C,t_t,C_T,C_T,C_T,C_T,c_c,C_C,C_T,C_T
43_735082	A_T,T_T,T_T,A_T,A_T,T_T,T_T,T_T,A_T,A_T,T_T,A_T,A_T,a_a,T_T,T_T,T_T,T_T,A_T,T_T,A_A,T_T,T_T,T_T,T_T,A_T,T_T,A_T,T_T,T_T,T_T,T_T,A_A,A_T,A_T,A_T,T_T,A_T,A_T,A_A,T_T,A_T,A_T,T_T,T_T,A_T,T_T,A_T,T_T,A_T,A_T,A_A,T_T,A_T,A_T,A_T,a_a,T_T,T_T,t_t,A_A,T_T,A_T,T_T,t_t,A_T,A_T,A_T,A_A,T_T,T_T,t_t,T_T,A_T,A_T,t_t,T_T,T_T,A_T,A_T,T_T,T_T,t_t,T_T,A_T,t_t,T_T,A_A,T_T,A_T,A_T,T_T,A_A,T_T,A_A,A_T
27289_1486	A_G,A_A,A_G,A_A,A_G,A_G,A_A,A_G,A_G,A_A,A_A,g_g,A_A,A_G,a_g,A_A,A_A,A_G,A_A,G_G,A_G,A_G,A_G,A_G,A_G,a_g,A_G,G_G,g_g,A_A,A_A,G_G,A_G,A_A,g_g,A_G,G_G,A_G,A_G,A_G,G_G,A_A,G_G,G_G,a_a,A_A,G_G,G_G,a_a,a_g,A_A,G_G,g_g,a_a,A_G,a_g,a_a,G_G,A_G,A_A,a_g,A_G,A_G,A_A,A_A,A_A,-,A_G,G_G,A_G,A_G,A_G,A_A,g_g,A_A,G_G,A_G,G_G,A_A,a_a,A_A,G_G,G_G,G_G,g_g,A_G,A_G,A_G,G_G,A_A,A_G,A_A,A_G,A_A,G_G,A_A
819_114818	C_T,T_T,C_T,c_t,C_C,C_T,C_T,C_T,C_T,C_C,C_T,C_T,C_T,C_T,c_c,C_C,C_T,C_T,C_T,C_C,T_T,C_T,c_c,C_T,c_c,c_c,C_C,C_T,C_T,T_T,C_T,C_C,C_C,C_C,T_T,C_C,C_T,C_T,C_T,T_T,C_C,C_T,T_T,C_C,T_T,C_C,C_T,C_T,C_C,C_T,C_T,c_c,C_T,C_C,T_T,C_T,C_C,C_T,C_C,C_T,C_T,C_T,T_T,C_T,C_T,C_T,C_C,C_T,C_T,C_T,C_T,C_T,C_T,C_C,c_t,C_T,C_T,C_C,C_C,C_T,C_C,C_C,C_C,C_T,C_C,C_C,C_C,C_T,c_c,C_C,C_C,C_T,c_c,T_T,C_C,c_t
7985_20047	C_C,T_C,t_c,T_T,c_c,T_T,C_C,T_T,C_C,c_c,T_T,t_t,C_C,T_C,T_C,t_c,t_c,T_T,T_T,c_c,C_C,T_T,T_C,T_C,T_T,T_T,t_c,T_C,-,T_T,T_T,C_C,T_C,T_C,T_T,T_T,c_c,T_C,T_C,T_C,T_C,T_T,T_T,C_C,T_C,T_C,T_C,-,t_c,T_T,T_C,C_C,T_C,T_C,T_C,T_T,T_T,T_T,C_C,C_C,c_c,T_C,T_T,T_T,T_C,T_C,T_C,c_c,T_T,T_T,T_T,T_T,C_C,T_T,T_T,T_C,T_C,C_C,T_T,T_T,T_C,C_C,t_c,T_T,t_t,T_T,C_C,T_C,C_C,T_C,C_C,T_T,T_C,T_C,t_c,T_T
2154_46276	T_T,T_A,T_A,t_t,T_A,A_A,T_T,T_T,T_A,t_t,T_A,T_A,a_a,T_A,t_t,T_T,T_T,T_T,T_T,t_t,T_T,T_A,T_A,T_T,T_T,A_A,T_T,T_T,T_T,T_T,A_A,t_a,T_T,A_A,T_A,T_A,T_T,t_a,T_T,T_A,A_A,t_a,T_A,T_A,t_t,T_A,T_T,A_A,A_A,T_T,T_T,T_A,T_T,a_a,T_A,T_A,t_a,T_A,A_A,T_A,T_A,t_t,T_T,T_A,t_t,T_A,a_a,a_a,A_A,T_T,A_A,T_T,A_A,T_A,T_A,T_T,t_t,t_a,T_T,t_a,T_A,T_T,T_A,A_A,T_T,T_T,T_A,t_t,t_t,T_T,T_A,A_A,T_A,T_T,T_T,T_T
1717_37654	T_G,T_G,T_G,T_G,G_G,T_T,t_t,T_G,T_T,T_T,G_G,g_g,T_T,T_G,G_G,G_G,T_G,T_G,T_G,G_G,T_T,T_G,G_G,t_t,t_g,T_G,G_G,T_T,G_G,t_t,t_t,T_G,T_G,G_G,T_G,t_g,T_T,t_g,t_t,t_g,T_G,G_G,T_G,G_G,T_G,T_G,T_G,T_G,G_G,g_g,t_g,G_G,T_G,T_T,T_G,T_G,T_G,g_g,T_G,G_G,T_G,G_G,G_G,T_G,T_G,T_G,T_G,T_T,G_G,T_G,T_T,T_G,T_T,T_T,T_T,T_G,T_T,T_G,G_G,T_T,T_G,T_G,T_T,G_G,T_G,G_G,T_G,T_T,T_T,T_G,T_G,T_G,t_g,G_G,T_T,T_G
53444_441	T_T,T_C,T_T,T_C,T_C,T_T,T_T,T_T,T_C,T_T,T_C,T_C,T_T,T_T,T_C,T_T,T_T,T_T,T_C,T_T,T_C,T_C,T_T,T_T,T_C,T_C,T_C,T_C,T_T,T_C,T_C,T_T,T_T,T_C,T_T,T_C,T_C,T_T,C_C,T_C,C_C,C_C,T_C,T_C,T_T,C_C,T_T,T_T,T_T,T_C,C_C,T_T,T_C,T_T,T_C,T_T,T_C,T_T,T_C,T_C,T_C,T_T,T_C,T_C,T_C,T_T,T_C,T_T,T_C,C_C,C_C,T_T,T_C,T_T,C_C,T_T,T_C,C_C,T_C,T_T,T_T,T_T,T_T,T_C,C_C,T_T,T_T,T_C,T_C,C_C,T_T,T_T,C_C,T_C,T_C,T_C
773_58562	c_g,C_C,C_G,C_G,C_C,C_G,C_G,C_C,C_C,G_G,C_C,C_G,C_C,C_C,C_C,C_G,G_G,C_G,C_C,C_C,C_C,C_G,C_C,C_C,c_c,C_C,C_C,C_C,c_c,C_C,C_G,C_G,C_C,C_G,C_C,C_C,C_C,C_C,C_G,C_G,C_G,C_C,C_C,C_C,C_C,G_G,C_G,C_C,C_C,C_G,C_G,C_G,C_G,G_G,C_C,G_G,C_C,C_G,C_C,C_C,C_G,C_C,C_G,C_C,C_C,G_G,C_C,c_c,C_C,g_g,C_G,C_G,C_G,C_G,C_C,C_C,C_C,C_C,C_G,C_C,C_C,c_c,c_c,G_G,G_G,G_G,c_c,C_G,C_C,C_G,C_C,C_C,C_G,C_G,C_C,G_G
1368_54331	G_G,T_T,G_T,G_T,G_T,G_T,G_T,T_T,G_T,G_T,G_T,T_T,T_T,T_T,G_T,T_T,G_T,g_g,G_T,t_t,T_T,T_T,T_T,T_T,G_G,T_T,G_T,G_T,T_T,T_T,G_T,T_T,T_T,G_T,G_T,T_T,T_T,G_T,G_T,G_T,t_t,G_T,T_T,G_T,g_g,T_T,T_T,T_T,T_T,T_T,G_T,T_T,g_g,G_T,T_T,G_G,T_T,G_G,T_T,T_T,G_T,G_T,G_T,t_t,t_t,G_T,T_T,T_T,T_T,t_t,T_T,T_T,G_T,t_t,T_T,G_T,g_g,T_T,T_T,G_T,T_T,T_T,G_T,t_t,G_T,G_T,g_g,T_T,G_T,T_T,G_T,T_T,G_T,T_T,T_T,G_T
537208_2134	T_T,t_t,T_T,T_T,C_C,T_T,-,-,T_T,-,C_C,T_C,T_T,T_C,T_C,T_T,C_C,T_T,T_C,T_T,T_T,T_T,T_C,T_T,T_C,T_C,T_T,T_T,t_c,T_T,C_C,C_C,C_C,C_C,T_C,t_t,T_T,t_c,t_t,T_T,C_C,t_c,c_c,T_C,T_C,T_C,T_C,C_C,T_C,T_T,T_T,C_C,T_T,T_T,T_C,T_T,C_C,C_C,C_C,t_c,T_C,T_C,C_C,T_T,C_C,T_C,T_T,C_C,C_C,T_T,t_c,T_T,T_C,c_c,c_c,T_T,T_T,T_C,T_T,T_C,C_C,T_C,T_C,C_C,T_T,T_T,T_C,T_T,T_C,T_T,T_C,T_C,T_C,t_c,T_T,C_C
621_159097	A_T,A_T,A_T,A_T,A_A,T_T,A_T,A_A,A_T,T_T,A_A,A_T,A_A,A_T,A_A,A_A,A_T,A_T,A_T,A_A,T_T,A_T,A_A,A_T,A_T,A_T,A_A,T_T,A_A,A_A,T_T,A_A,A_T,A_A,A_T,A_T,T_T,A_A,T_T,A_T,A_T,A_A,A_A,A_A,A_A,A_T,A_T,A_A,A_A,A_A,A_T,A_A,A_T,A_T,A_A,A_T,A_A,A_A,a_a,A_A,A_T,A_A,A_A,A_T,A_T,A_T,A_T,T_T,A_A,A_T,T_T,A_T,T_T,A_T,T_T,A_T,A_T,A_A,A_A,T_T,A_T,A_A,T_T,A_A,A_T,A_A,A_T,T_T,A_T,A_T,A_T,A_T,A_T,A_A,T_T,A_T
17194_2699	G_G,G_G,t_t,t_t,G_G,g_g,t_t,T_G,T_T,T_G,T_G,G_G,T_T,T_G,T_T,t_t,T_G,t_g,T_T,T_T,T_G,G_G,T_G,T_G,t_g,T_G,T_G,T_G,T_G,T_G,T_T,T_G,t_t,T_G,G_G,T_T,T_T,T_T,T_T,t_t,T_T,T_G,T_G,T_T,t_t,T_T,g_g,g_g,T_G,T_G,T_T,T_G,T_T,T_T,T_T,T_G,T_T,T_G,T_T,T_G,T_G,T_G,g_g,t_t,T_T,T_G,T_T,T_T,T_G,T_T,T_G,T_T,T_G,G_G,G_G,g_g,T_G,t_g,t_t,T_G,T_G,T_G,T_T,T_G,g_g,T_G,T_G,G_G,T_T,T_G,G_G,g_g,T_G,T_G,T_T,T_G
2506_32283	T_A,A_A,T_A,a_a,T_T,T_A,A_A,T_A,A_A,a_a,T_A,A_A,T_A,t_t,A_A,T_A,T_A,t_a,T_A,A_A,t_t,A_A,A_A,a_a,T_A,T_A,A_A,T_T,T_A,t_a,A_A,A_A,T_A,T_A,A_A,T_A,T_A,T_A,a_a,T_A,A_A,T_A,T_A,A_A,T_A,A_A,t_a,A_A,A_A,T_A,A_A,T_A,A_A,A_A,t_a,A_A,a_a,A_A,T_T,T_T,T_A,T_A,T_A,T_A,a_a,T_A,T_A,T_T,T_T,A_A,a_a,A_A,T_T,A_A,A_A,t_t,t_a,A_A,T_T,T_A,T_A,T_A,A_A,A_A,T_A,A_A,A_A,T_T,T_A,T_A,A_A,T_T,T_T,A_A,T_A,A_A
27999_454	T_C,T_C,T_C,T_T,C_C,T_C,T_T,T_T,T_C,T_C,T_C,C_C,T_T,T_T,T_C,C_C,T_C,T_C,T_C,T_C,T_T,T_C,T_C,T_C,T_C,C_C,T_T,T_C,T_T,T_C,T_C,T_C,T_T,T_T,T_T,T_C,T_C,T_T,T_C,T_C,T_T,T_C,T_C,T_C,T_C,C_C,T_T,T_T,C_C,T_T,T_C,T_C,T_C,C_C,T_C,T_C,T_T,T_T,T_C,T_C,C_C,T_C,T_T,T_C,T_T,C_C,C_C,T_T,C_C,T_C,T_C,T_T,T_C,C_C,T_C,T_C,T_C,C_C,C_C,T_C,T_C,C_C,T_C,T_T,T_T,T_C,C_C,T_C,T_T,T_C,T_T,T_T,C_C,T_C,T_C,T_C
8979_12239	T_T,T_G,T_T,T_T,T_G,T_T,T_T,g_g,T_T,T_G,G_G,t_t,G_G,G_G,T_G,T_T,T_G,T_G,T_G,T_G,T_T,G_G,T_G,G_G,T_G,T_G,G_G,T_G,t_t,T_T,T_T,T_T,T_T,T_G,T_G,T_G,T_G,T_G,t_t,T_T,T_G,T_T,T_T,T_T,T_T,T_G,T_G,T_G,g_g,T_G,T_T,T_G,T_G,t_t,T_G,T_G,T_G,G_G,T_T,T_G,T_T,T_T,T_T,T_G,T_G,t_g,T_G,T_G,T_T,T_G,G_G,g_g,T_T,T_G,T_G,T_G,G_G,T_G,G_G,T_T,T_G,T_G,T_G,T_G,T_T,T_G,g_g,T_G,T_T,T_G,T_G,T_G,T_G,T_T,G_G,T_G
2844_24885	c_c,A_C,A_A,A_C,A_A,C_C,A_A,a_a,A_C,A_C,A_A,A_C,A_A,A_C,A_C,A_A,A_A,C_C,A_A,C_C,c_c,A_C,A_C,A_C,A_C,A_C,A_C,A_C,c_c,C_C,a_a,a_a,a_a,a_a,a_a,A_C,C_C,A_A,a_a,C_C,A_A,A_A,a_a,C_C,A_C,A_C,A_C,a_a,A_C,C_C,A_C,A_A,C_C,c_c,a_c,c_c,a_a,A_A,A_A,A_C,a_a,A_A,A_A,A_C,A_A,A_C,A_C,A_A,A_A,C_C,A_A,A_A,A_A,A_A,A_A,C_C,c_c,A_C,A_C,A_C,a_a,A_A,A_A,A_A,A_A,C_C,A_A,A_C,A_A,c_c,A_C,a_c,A_C,A_A,C_C,A_A
9026_2320	G_A,A_A,g_a,G_A,G_G,A_A,G_A,A_A,G_G,G_G,A_A,G_A,G_A,A_A,G_G,G_A,G_A,A_A,G_A,G_A,G_G,A_A,G_A,G_A,G_A,A_A,G_A,G_A,G_A,G_A,G_G,G_G,A_A,G_A,G_G,G_G,A_A,A_A,g_a,A_A,g_g,G_G,A_A,g_g,A_A,g_g,A_A,G_A,A_A,a_a,G_A,g_a,g_g,G_A,A_A,G_A,G_A,G_A,G_G,A_A,a_a,G_A,A_A,a_a,G_G,g_g,g_g,G_A,G_G,G_A,G_A,G_A,G_A,G_A,A_A,G_G,G_A,A_A,A_A,G_A,A_A,G_A,G_G,G_G,G_G,G_G,G_G,G_A,G_G,G_G,G_A,g_a,A_A,A_A,G_A,G_A
8107_16905	t_t,A_A,t_t,A_T,A_A,a_t,A_A,A_A,t_t,A_T,A_T,A_A,A_A,T_T,A_A,a_a,A_A,A_T,T_T,A_T,A_T,A_A,A_T,A_A,T_T,A_T,A_T,A_A,T_T,A_A,A_T,A_T,A_T,A_T,A_T,A_A,A_T,a_a,A_T,t_t,A_A,T_T,A_T,A_T,A_A,A_A,T_T,A_A,A_T,A_T,A_T,A_A,A_T,a_a,A_T,A_A,A_T,T_T,a_t,T_T,t_t,A_A,A_T,A_T,A_A,A_A,A_A,A_T,A_T,A_T,A_T,A_T,A_A,A_T,A_T,A_T,A_A,A_A,A_T,A_T,A_T,A_A,t_t,A_T,A_A,A_T,A_A,T_T,A_A,A_A,a_t,t_t,A_T,T_T,t_t,A_A
51119_362	A_G,A_A,A_G,A_G,A_A,G_G,A_A,A_A,A_G,A_G,A_A,G_G,A_G,A_A,A_A,A_A,A_G,A_G,A_A,A_G,A_G,A_A,A_G,A_G,A_G,A_G,A_G,A_A,A_G,G_G,A_G,A_G,A_A,A_G,A_A,G_G,A_A,A_G,A_G,A_G,A_A,A_A,A_A,A_G,G_G,A_G,A_A,A_A,A_G,A_A,A_A,A_G,A_G,A_G,A_G,G_G,A_G,G_G,A_A,G_G,G_G,A_A,A_G,A_A,A_A,A_G,A_G,A_A,A_G,A_A,A_G,A_A,A_A,A_G,G_G,A_A,A_G,A_G,A_A,A_G,A_A,G_G,A_A,A_G,A_A,A_A,A_A,A_G,A_G,G_G,A_G,G_G,A_G,G_G,A_G,A_G
1406_1031	c_c,C_C,C_T,C_T,C_C,C_C,c_c,C_C,T_T,C_T,C_C,c_c,c_c,T_T,c_c,c_c,T_T,C_C,C_C,t_t,c_c,C_C,C_C,C_T,T_T,T_T,t_t,C_T,C_C,C_T,C_C,C_C,C_C,C_C,c_c,C_T,C_C,C_C,C_T,C_C,C_C,c_t,c_c,C_C,C_T,C_C,C_T,C_T,c_c,C_C,C_T,C_T,t_t,c_c,C_T,C_C,C_C,C_T,C_T,C_T,C_C,c_c,C_C,C_T,C_T,C_T,T_T,C_T,C_C,T_T,C_T,C_C,C_T,T_T,C_C,t_t,C_C,C_T,T_T,T_T,C_T,T_T,C_C,c_c,c_c,C_T,C_C,C_T,T_T,C_C,C_T,T_T,c_c,C_C,C_T,T_T
102_100031	G_A,g_g,a_a,G_A,G_A,g_a,G_A,A_A,G_A,G_G,G_A,G_A,G_G,g_a,G_G,G_A,G_G,G_A,G_A,G_G,G_A,G_G,G_G,G_G,g_g,G_A,G_A,g_g,G_G,G_G,G_G,G_G,G_G,G_G,g_a,G_G,g_g,G_G,g_g,a_a,G_A,G_G,g_g,G_G,G_G,G_A,a_a,G_G,G_G,g_g,G_G,G_A,G_G,G_G,G_G,a_a,G_A,G_G,a_a,G_G,A_A,G_G,G_G,G_G,G_A,g_g,G_A,G_A,G_G,G_G,G_A,a_a,G_A,a_a,G_G,g_a,a_a,g_a,g_a,G_G,g_a,G_A,g_g,G_A,G_A,G_A,g_g,g_g,G_A,G_G,G_A,G_G,g_a,G_G,G_A,G_G
218_189296	A_T,A_T,A_A,A_T,T_T,A_T,A_A,A_A,A_A,A_T,A_T,T_T,A_A,T_T,A_T,A_T,A_A,A_T,T_T,A_T,A_T,A_T,A_A,A_A,A_T,t_t,A_T,A_A,A_T,A_T,A_T,A_A,A_A,A_T,A_T,A_T,t_t,A_T,A_T,T_T,A_A,A_T,A_A,A_T,A_T,A_T,A_A,A_A,A_A,a_t,A_T,t_t,t_t,A_T,A_T,T_T,A_T,A_T,A_T,T_T,T_T,A_A,A_T,A_T,A_T,A_A,t_t,A_T,A_A,A_T,A_A,A_A,A_T,A_A,A_A,A_A,A_A,T_T,A_T,a_a,A_T,A_T,A_A,A_T,A_A,A_T,A_A,A_A,A_T,T_T,A_A,A_T,A_A,A_A,A_A,A_A
111_515322	g_g,A_A,G_A,A_A,G_G,A_A,G_G,G_G,G_A,G_G,A_A,G_A,G_A,G_A,G_G,g_g,G_A,g_g,G_A,G_A,G_G,G_A,G_G,A_A,G_G,G_G,G_A,G_G,G_G,A_A,G_A,G_G,G_G,G_G,G_A,G_G,G_G,G_A,G_A,G_A,G_A,A_A,G_G,G_A,g_g,G_A,G_A,G_G,G_A,G_A,A_A,g_a,G_G,G_A,A_A,A_A,A_A,g_g,G_G,G_G,G_A,G_A,G_G,G_G,G_A,G_A,G_A,G_A,G_A,G_G,G_A,G_G,G_G,G_A,A_A,G_A,G_G,G_G,G_G,G_A,G_G,G_G,G_G,G_A,G_G,G_G,G_A,G_A,G_G,G_G,G_G,G_G,G_G,G_A,G_G,G_G
13950_14021	T_C,C_C,T_C,T_C,C_C,t_t,C_C,C_C,T_C,T_C,C_C,T_T,C_C,C_C,c_c,c_c,T_C,T_C,C_C,T_C,T_C,C_C,T_C,T_C,T_C,t_t,t_c,C_C,T_C,T_T,c_c,T_T,C_C,T_C,C_C,T_T,C_C,T_C,T_C,T_C,c_c,C_C,C_C,T_C,T_T,T_T,C_C,c_c,-,c_c,C_C,T_C,T_C,T_C,T_C,T_T,T_C,T_T,C_C,T_T,T_T,C_C,T_C,C_C,C_C,T_C,T_C,C_C,T_C,C_C,T_C,c_c,C_C,T_C,t_t,C_C,C_C,T_C,c_c,T_C,C_C,t_t,C_C,T_C,c_c,c_c,C_C,T_C,T_C,t_t,T_C,T_T,T_C,T_T,T_C,T_C
542976_1592	G_A,A_A,G_A,G_A,G_G,A_A,A_A,A_A,G_A,G_G,A_A,G_A,G_A,A_A,G_G,G_G,G_A,A_A,G_A,G_A,A_A,A_A,G_A,G_A,G_A,A_A,G_A,G_A,G_A,A_A,G_A,G_G,A_A,G_A,A_A,G_G,A_A,A_A,G_A,A_A,G_G,G_A,A_A,G_G,A_A,G_G,G_A,G_A,A_A,A_A,G_A,G_A,G_A,G_A,A_A,G_A,G_A,G_A,G_G,A_A,G_A,G_A,A_A,G_A,G_A,G_G,G_A,G_A,G_A,G_A,G_A,G_A,G_A,G_A,A_A,G_A,G_A,A_A,A_A,G_A,A_A,G_A,G_G,G_A,G_G,G_G,G_G,G_A,g_g,G_G,G_A,A_A,-,A_A,G_A,G_A
18744_2445	T_T,g_t,G_T,G_T,G_G,t_t,G_G,G_G,G_T,G_T,G_G,G_T,g_t,G_T,G_T,g_g,g_g,T_T,G_G,T_T,t_t,G_T,G_T,T_T,g_t,g_g,g_t,G_T,G_T,t_t,G_G,G_G,G_G,g_g,G_T,g_t,T_T,G_G,G_T,T_T,G_G,G_G,g_g,G_T,G_T,G_T,g_g,G_G,G_T,T_T,G_T,G_G,T_T,T_T,G_T,t_t,g_g,G_G,G_G,G_T,G_T,G_G,G_G,G_T,G_G,G_T,g_t,g_g,g_g,T_T,G_G,G_T,G_G,G_G,g_g,T_T,t_t,g_g,G_T,G_T,G_G,G_G,G_G,G_G,G_T,t_t,g_g,g_t,g_g,t_t,G_T,G_T,G_T,-,T_T,G_G
12044_4968	A_A,A_A,T_A,A_A,A_A,A_A,A_A,a_a,A_A,A_A,T_T,A_A,A_A,T_A,T_A,A_A,T_A,A_A,a_a,T_A,A_A,T_A,A_A,T_A,T_A,T_A,A_A,T_A,T_A,A_A,a_a,A_A,T_A,A_A,T_T,A_A,T_T,A_A,A_A,A_A,T_A,A_A,T_A,T_T,T_A,A_A,T_T,A_A,A_A,T_A,A_A,A_A,T_T,A_A,t_a,A_A,a_a,T_T,T_A,T_A,A_A,T_A,T_A,A_A,A_A,A_A,a_a,T_A,T_T,A_A,A_A,T_A,A_A,t_t,A_A,T_A,t_t,T_A,A_A,a_a,A_A,T_T,t_t,T_T,T_A,T_A,T_A,T_A,T_A,A_A,T_A,a_a,A_A,t_t,T_A,A_A
13950_10421	g_g,C_C,G_G,C_G,c_c,g_g,c_c,C_C,C_G,C_G,C_C,G_G,C_G,C_C,C_C,C_C,C_G,C_G,C_C,C_G,C_G,c_c,c_g,C_G,G_G,c_c,c_c,C_C,C_G,G_G,c_c,c_g,C_C,C_G,C_C,G_G,C_C,g_g,C_G,C_G,C_C,C_C,C_C,C_G,g_g,C_G,C_C,C_C,c_g,C_C,C_C,C_G,C_G,c_g,C_G,G_G,C_G,G_G,c_c,G_G,G_G,c_c,C_G,C_C,C_C,C_G,C_G,C_C,C_G,c_c,C_G,c_c,C_C,C_G,G_G,c_c,C_G,C_G,C_C,C_G,C_C,G_G,c_c,C_G,c_c,c_c,C_C,g_g,C_G,G_G,C_G,G_G,G_G,G_G,c_c,C_G
2024_60357	C_C,C_C,c_c,C_C,C_C,C_C,c_c,C_C,G_C,C_C,C_C,C_C,C_C,c_c,c_c,C_C,C_C,C_C,G_G,c_c,C_C,C_C,g_g,G_C,G_C,G_C,C_C,G_C,G_C,G_C,G_C,C_C,G_C,G_C,G_C,G_G,G_C,G_G,G_C,C_C,G_C,G_C,C_C,C_C,C_C,G_C,G_C,C_C,C_C,c_c,g_c,c_c,C_C,G_C,C_C,C_C,G_C,G_C,C_C,C_C,G_C,G_C,G_G,C_C,G_G,C_C,G_G,G_C,C_C,C_C,C_C,C_C,C_C,C_C,G_C,G_G,C_C,G_C,C_C,C_C,G_C,C_C,G_C,g_c,C_C,G_C,C_C,C_C,C_C,G_G,C_C,c_c,C_C,G_C,C_C,G_C
6335_8310	a_c,A_A,a_a,c_c,A_A,C_C,A_C,A_C,c_c,A_A,A_C,C_C,A_A,A_A,c_c,A_A,A_C,A_C,C_C,A_C,A_A,A_A,A_C,A_A,-,A_C,A_C,a_c,c_c,a_c,A_C,a_a,a_a,-,A_A,A_C,A_C,A_A,-,A_A,A_C,C_C,A_C,C_C,A_A,A_A,A_C,C_C,C_C,-,A_C,A_C,A_A,A_C,A_A,A_C,A_C,A_C,A_A,A_A,A_A,a_a,C_C,A_C,a_a,a_c,C_C,a_a,a_a,A_A,A_A,-,A_C,A_A,A_A,A_A,A_C,A_A,C_C,C_C,A_C,A_A,A_C,A_A,A_A,A_A,a_c,A_C,A_A,A_A,c_c,a_c,A_C,A_C,A_A,A_A
2961_10442	T_A,T_T,a_a,T_A,T_T,T_T,T_A,T_A,T_A,t_a,T_A,T_T,T_A,T_A,t_a,a_a,T_T,t_t,a_a,T_A,T_T,T_A,T_T,T_A,T_T,-,T_A,T_A,T_T,T_T,T_A,T_A,T_A,T_A,t_t,T_T,a_a,A_A,T_A,T_A,T_A,A_A,A_A,T_A,t_t,T_A,T_A,T_A,T_A,T_A,T_A,T_A,T_A,T_A,T_T,t_t,T_A,T_T,T_A,T_A,T_T,T_A,T_T,t_t,T_A,T_A,T_T,T_A,t_t,T_T,T_A,a_a,A_A,T_T,T_A,A_A,T_A,t_t,A_A,t_a,T_A,T_T,T_T,T_T,A_A,T_A,A_A,t_t,T_A,T_T,T_A,t_t,T_A,T_T,T_T,T_A
441_159300	G_A,A_A,G_G,G_A,G_A,G_G,G_G,G_A,G_A,G_G,G_G,G_G,G_G,G_A,G_A,G_G,A_A,G_A,G_G,G_G,G_A,G_A,G_A,G_A,G_A,G_G,G_G,G_A,G_A,G_A,G_A,G_A,G_G,G_A,G_A,G_A,G_A,G_G,G_G,G_G,G_G,G_G,G_A,G_G,G_G,G_G,G_A,G_G,A_A,G_A,G_A,G_A,A_A,G_G,A_A,G_G,G_A,G_A,G_G,G_G,G_G,A_A,G_G,G_G,G_G,G_A,G_G,G_A,G_A,G_G,G_G,G_A,G_G,G_G,G_A,G_A,G_A,G_A,G_G,G_G,G_G,G_G,G_G,G_G,G_A,A_A,G_G,G_A,G_G,G_A,G_A,G_G,G_G,g_g,G_A,G_G
8118_13114	G_G,G_G,G_G,G_G,G_G,G_G,G_A,G_A,G_G,G_A,G_A,G_G,A_A,G_G,G_G,G_A,G_A,G_G,G_G,A_A,G_A,G_G,G_A,A_A,G_G,G_G,A_A,G_A,G_A,G_G,g_a,G_G,A_A,G_A,G_A,G_G,G_G,G_A,G_G,G_G,G_G,G_A,G_G,G_A,G_A,G_A,G_G,G_G,G_A,A_A,G_G,G_G,G_A,G_G,G_A,G_G,g_a,G_A,G_G,G_G,G_G,G_G,G_A,G_G,G_A,G_G,G_G,G_G,G_A,G_A,A_A,G_G,G_G,G_G,G_G,G_G,G_G,G_G,A_A,G_G,G_G,G_G,G_A,G_G,g_a,-,G_G,G_G,G_G,g_g,g_a,A_A,G_A,G_A,G_A,G_G
7035_16534	C_C,C_G,C_C,C_C,g_g,c_c,c_g,C_G,C_C,C_C,C_G,C_C,C_C,c_g,C_G,C_C,C_C,C_G,C_C,C_C,C_G,C_G,C_G,C_G,C_G,c_c,C_C,C_G,C_G,C_C,C_C,c_c,C_G,C_C,G_G,C_C,C_C,C_C,c_c,C_C,C_G,C_C,C_C,C_C,C_C,C_C,C_C,C_G,C_C,C_G,C_G,C_C,C_C,c_c,C_G,C_C,c_c,C_C,C_G,C_C,C_C,C_G,C_C,G_G,C_G,c_c,c_g,C_G,C_G,G_G,c_c,c_c,c_c,g_g,C_C,C_C,C_G,C_C,C_G,C_C,C_G,C_C,g_g,C_G,C_C,c_g,c_c,C_G,C_C,c_c,C_C,C_C,C_C,C_C,c_c,C_C
1590_33936	T_A,T_A,T_T,T_T,A_A,T_T,T_A,a_a,A_A,T_T,T_A,T_T,T_T,T_T,T_A,T_T,T_A,T_A,T_A,T_A,T_A,T_A,A_A,t_a,T_A,t_a,T_A,A_A,T_A,T_A,T_T,T_A,T_A,T_A,T_A,T_A,A_A,A_A,T_T,t_a,A_A,T_A,t_a,T_T,T_A,T_A,T_A,T_T,T_A,T_A,T_T,T_T,t_t,T_T,A_A,T_A,T_T,T_T,T_T,T_T,t_a,T_T,T_T,t_a,T_A,T_A,t_t,t_t,T_A,T_T,a_a,T_A,T_T,T_A,A_A,T_T,T_T,T_A,T_T,T_T,T_T,T_A,T_A,T_A,T_T,T_A,t_t,T_A,T_T,T_A,T_A,t_t,T_T,T_A,T_A,T_A
2994_36753	C_C,C_C,C_C,C_C,C_C,C_T,C_T,T_T,C_C,C_C,C_T,C_C,C_C,C_C,C_C,C_C,C_C,C_T,C_C,C_T,C_C,C_T,C_T,C_C,C_C,C_T,C_T,C_C,C_C,C_C,C_C,C_C,C_T,C_T,C_C,C_C,C_C,C_T,C_C,C_C,C_C,C_C,C_C,C_C,C_C,C_C,C_C,C_C,C_C,C_T,C_C,T_T,C_C,C_T,C_C,C_C,C_T,C_C,C_C,C_T,C_C,C_C,C_C,C_C,C_C,C_C,C_T,C_C,C_C,C_C,C_C,C_C,C_C,C_T,C_T,C_C,C_C,T_T,C_T,C_C,T_T,C_T,C_C,C_C,C_C,C_C,C_C,C_C,C_C,C_C,C_T,C_T,C_T,C_C,C_T,C_C
2412_5587	T_T,T_T,C_C,C_C,T_T,T_T,C_C,C_T,C_C,C_T,C_T,T_T,C_C,C_T,C_C,C_C,C_T,C_T,C_C,C_C,C_T,T_T,C_T,C_T,c_t,C_T,C_T,C_T,t_t,C_T,C_C,C_T,C_C,C_T,T_T,C_C,C_C,C_T,C_C,c_c,C_C,C_T,C_T,C_C,C_C,C_C,C_T,T_T,C_T,C_T,C_C,C_T,C_C,C_C,C_C,C_T,C_C,C_T,C_C,c_c,T_T,C_T,T_T,C_C,c_c,C_T,C_C,C_C,C_T,C_C,C_T,C_C,C_T,T_T,T_T,T_T,C_T,C_T,C_C,C_T,C_T,C_T,C_C,C_T,T_T,C_T,C_T,T_T,C_C,C_T,T_T,T_T,C_T,C_T,C_C,C_T
7486_36201	c_c,C_T,C_T,T_T,C_T,T_T,C_C,C_C,T_T,T_T,C_C,T_T,T_T,C_C,T_T,T_T,C_T,C_C,C_T,C_T,T_T,C_C,T_T,T_T,C_C,C_T,C_C,C_C,t_t,C_C,C_T,t_t,C_T,t_t,C_C,C_T,c_c,C_C,C_T,T_T,C_C,T_T,C_T,t_t,C_T,C_T,C_C,C_T,C_C,C_T,T_T,C_T,C_T,C_C,C_T,T_T,C_C,C_C,C_T,C_C,C_T,C_T,C_C,C_C,C_C,C_T,C_C,c_c,C_T,C_C,C_C,T_T,C_T,C_T,C_C,c_c,C_T,T_T,C_C,C_T,C_T,T_T,C_T,C_C,C_T,C_C,C_T,C_C,C_T,C_T,C_T,C_T,T_T,C_C,C_T,C_C
[truncated: 59,883 more rows]
