# Supplementary material for: A Targeted Capture Linkage Map Anchors the Genome of the Schistosomiasis Vector Snail, Biomphalaria glabrata
Source: G3 (Bethesda). 2017 May 19;7(7):2353–61. doi: 10.1534/g3.117.041319 (PMC5499142; doi:10.1534/g3.117.041319)
Supplement: Supplementary file 7 [file 2353TableS7.txt]

Table S7. Large haplotype blocks.
Sets of scaffolds for which all pairwise comparisons show perfect LD (r2 = 1), and the sum of scaffold size exceeds 4Mb.
All correspond to cM positions with low recombination (many mapped scaffolds) in both parents.

Size (Mb)	LG	ParentA Position (cM)	ParentA size (Mb)	ParentA scaffolds	ParentB Position (cM)	ParentB size (Mb)	ParentB scaffolds
5.3	I	13.8	29.7	1415	1.1	45.2	1893
5.1	II	18.1	24.6	928	35.1	10.5	557
5.9	III	31.9	5.0	152	42.6	17.4	764
4.8	V	0	28.2	692	0	5.1	251
4.1	IX	17.0	18.1	292	20.2	6.7	194
