# Supplementary material for: A Targeted Capture Linkage Map Anchors the Genome of the Schistosomiasis Vector Snail, Biomphalaria glabrata
Source: G3 (Bethesda). 2017 May 19;7(7):2353–61. doi: 10.1534/g3.117.041319 (PMC5499142; doi:10.1534/g3.117.041319)
Supplement: Supplementary file 8 [file 2353FileS1.zip › File_S1.fas]

#Sequences of the 46,023 MYbaits utilized in this study (Tennessen et al. 2017) in FASTA format.
#The name of each probe gives its scaffold and position of the first base of that scaffold, separated by an underscore.
>Scaffold8608_11851
GTCAATGGAGCATGTTTCGGGTCTACTAGTACCAGCGGTCACTTCTGAAAGAAACAGAAAGAGTGAGCAAACAAATAAAGGCAGAAAAGAGGGACAACTC
>Scaffold7663_5726
ACAATCTTGGCATCAGGAGAAAATAGGGATGTCGTAATTAGAGGCTATAGTTTTTGGTACAGTGCTGAATTTGATAATGATCTTTACATCACCTGCCCTA
>Scaffold7392_7961
CAATATGACCAATGCAGTTTTTAAAAGTTAGCAGTGTTGCCTGTTCAGTGGATAAAAGCTAGCAGCGTGGCCAGTTCAGTGGATAAAAGCTAGCAGCGTG
>Scaffold8079_15096
TCGCCTTAATTCCAGTTTCTGGCGAGCGCCCTCCGGTCTGTCGTTGCGCGGTTCGAGTTCGGCAGAGCTCCTGACAGTTGTGTCTCGTGTCATACTTGAC
>Scaffold9363_8851
CTAAATTTGAGTTTCTGAAATGCTGGCTAGTTAGAGAACTCTCAGCAACTTATATCTTGGTTGTCGCGCTTCTCAACCCCCACATCATAAAGTGGCATCA
>Scaffold7661_7476
AAACAGTATGTACATGTTGCCTTGTGTTGTTACTGTTACATTGGATGTGTTGTTACACAGGTGGAGGATTCTGGGTGAACAGATGCAGGTACCATCATAG
>Scaffold7508_10351
AAGTCTTCACCAGTATTCGAACCTGGGACCCCTTAGGTTCGGAAGCCAAGTCCTTTACCACACAGCGAACACACCTCAAAGTACATTTCCTGCACATTAT
>Scaffold7614_14086
TTGCGCTATGACCCATCACTTGTCTGGACCAGTTGGGAAGGGATGTGGAAAGGGGGTATCTGTCTGAATGTCACCGTAATCACATTGAAACAAAAAGTGT
>Scaffold7723_5801
CAGTGTTTATTCCATTTCAGTTTGTTGTTGATGGTTGATGTGACATCACTGCATAAAGAGTGGGGGAGCTGGATTGGATGGGGTGGTGGTAATATTTTTA
>Scaffold9287_17076
CAAAGAGGAGTGTGGCAATGGTATGTGGGGGGGACACAGGGACCAATGCCACACTTTCTCTACAGGCCTTACAGCCTCCACACTTAATGGGGGAATCAAG
>Scaffold7594_10761
AGTGGTCAGCAATTATGGCATTGGTCGTCTTGCTGCCTATTTAAGAAGAACAGATGACGGGTTATTCTGTTTAACAAGTAAAGGTCAGATACATCCTTGT
>Scaffold6364_4601
TCCCAAAAGTGTGGAATGGGAGCTTTTCACTCCAAATTCCTGTCCACAATTATTAGAATTGGATAATGCCATTAGATGTAGTGCATGGCCTCTGTGCATG
>Scaffold8938_10061
ACGCGTAAAACCAACACACACATAAAACATAAGTGGACCCACTGGTAGCTGGGGTGTACCAGGAGTTCAGTTTAACATTAGACAAATGCTAGAGACATAA
>Scaffold7272_8726
TACAGACGTCACTGTAAGCATCAAATTTCATGTCATAGTATGTCAGTGCGTAAACTAGATTTCTATTTCATAGTCAGACTACACTCCCGAATGATGTCTC
>Scaffold9879_13601
CGTCTAGCTATGAATGCAGTCACTGCTGGAGACTACTCTCGACCACTGAGAATTTCACAGTTTATTGGAGAGCTGGATGCAGGTTTCAGGTTAGTGGCTT
>Scaffold8953_12571
TAGCTGTACACCTAGTGGAGCTCATTCCAGGAGAAGTCTTCTGTCTCAGTACGGCGGCGATTCAACTACAGTCTCCAGGTTAGAATAGGCTTCTTTTGTT
>Scaffold9172_19826
CATATTCTCCAAATCAACAAAACAAAGTATACCTGGTCTCTAAACCCTCTGGTGCCTGCTTCAAACAACTTGTCTGATTCATCGACAACAAGCCATTCCA
>Scaffold3890_9636
AAAGGTATCCGTCCAAAAaGACCATTCAAGGCACATGAATGTATTCCCTTCTTGCTCCAGCTCATAATCTGCATTCGGTCCTTCCCGACACTTGGCTTCC
>Scaffold8426_6051
AAAAAACCTAGTCTTCACTCAGATTAGAATTTGAGATTTCCCAGTGTGGAAGCCAAGTGCTTTACAACTCCGTCACCATGCCCCACAACAGTACGGCAAG
>Scaffold8436_1701
AACGCGAGCTGATCTGACAGCCGTTAGGTCACGTGGTGTGAGTAGATGGGAGTTTGATAAGATGACGTGTTATACGTCAGATATGACGTGCCTTGTCCGA
>Scaffold8414_18326
AGAAATGTCCATTTTTCGGTGAAAATTCCGCGTAACATACGCTGATTGTCTGCTCTTGATATGTCTATCCAAACAAAGGTAGTAAATCTTTATATGTGTA
>Scaffold9210_11001
AGTACACAGCGCTCTCCCAGACCCCTAGATGGCAAGGTCCGAGATTTGTACAGTTTTTCTACTAGCTCCAGTGGGAACTTATGATAGAGTACAATATGTT
>Scaffold2068_18871
AAAAGTAAACGCAAGTATGCAAACGCAGGTTTCAATAATGATGGCTGCCTATTTTTGTTGTATGCTCGTGTGGAGTGTCGTGTCGACGGCCCCTTGCTTG
>Scaffold6366_20936
CACAAAGTACGCTGGTTCCGACATGCCTGCCAGATGGAAGAATCCCTAAAGAAACTTGCGGAGGGAGTCAGATCCGACAGCCGCCCAAGACGAATAGAAT
>Scaffold8173_8121
ATATGCTGAAATTTTTAGCAGCTGGTGTTCATCTTGGTTCTACTAATGTGGACTTCCAAATGTTGCAGTATGTTTTCAAAAGAAAGCCTGATGGTAAATG
>Scaffold7393_20721
GGGGTACACATAGATGAAAAGTTTGGGAAACACTGTTCTAGAGATTTCGATACTCCCCTCATGACCGATTCTTGCGTCATTCTTGTACTCGTTGACGACT
>Scaffold8467_14306
TACCATTGCGCAGAGATATTGGTTGAACAGGGTGCCTCCTTGAGTGTTAGAGATAAATTAGGAAGAACCCCACTCATGATCGCATGCTCTTTCGTCAACA
>Scaffold9147_14486
CACACTCTGAATCTGATTCTGACTCCAGCTACTCTGACACAGCATCAAGGGTGCAATCCACTGACTCCAGTGTAGAGAGCAGTGCCAAACATTCTCTCAC
>Scaffold4892_5961
TGTATCTCTACATGAGATAATGTACTTAATAAATATAGTCAATTGTGTGGAATTCAGGATTTAGGAAGATAGGTGGCCTTGGCCTCTTTAGGGACCCCTG
>Scaffold7759_8126
TCCCAGCATGGGTGGGGAAGAAGACATTAGATACGGCGTACAGGAGGGTTGATAGGGCTTTAGGATGGGTGAGGAAGGAGAAGTGGTGTAGGGCTAGATG
>Scaffold8685_3901
TACAGTCCACAGTGTCACAGAAGCCTGAGACAGCTGTGAACAATAGATAGCTGTAGATTTTGGTTCACATAAGTGACCTGGAATTTTAGGCCCTAACCTG
>Scaffold8646_19001
GGAAGAACACTTTTTCATAAGAGCTATTCTCAAAGGGCATTCCTGTCCACATATATTGCAGGATAAGGTGGCATTCAATATGGTGGTAGAGGAGCATGCC
>Scaffold8371_7991
AACTTTATACAAAGCGTACATCAACTCACTCTCAGGTTGAAACTTTACAAAATGATTTATTGTAGGCCCTACCGGTTACCTAACAAAACATGAACCAATT
>Scaffold7315_6001
ATTTCTGGCTTTAATTGTCTGGCTAATGTCAGCAAGCTCTCTGCGGAAACTGAAAAAAAAaaGAAAATGTATAGTGTAGATAGACTCACACACAAACGTA
>Scaffold1649_31176
GTAGTTCAACTGTTACCTTGTGCTGGACATGTATCCCATGTGGGGACGATCATATGATGAATGCAGTCCTTTACTGTGAGCTTAAAGGTGGCAGACATAT
>Scaffold9597_7501
GAAAGATGGTCACTTCCCAGTGCTTCAGAGGCTTGACACTGATTCAGGCTCTGGGGTTATGTCAGGTGTTCTTGGCCACCCAGTAATTGGCTGGTATGTG
>Scaffold9251_1201
GAGAAAACGTGTTTGTCTTGAGCCAAGCTTGTCAGCGATCTGATGTGAAATATTATCAGAATTAGCTCTTGAGAGGAGCTTGACAAATGTCCAGGAAATA
>Scaffold7801_23671
GCTTCCGAGCAAAGGATCCCGGGTTCGAATCATGTTGAAGAGTGAGGTTTTGAATTTCACGATTGTAATGCGCCACTGAGTCGACCCTGACATTAGTTGG
>Scaffold7755_15576
GCATATGGCAAAACATGAAAGCACACATAAGGCAACGTCTGAATAGGATTCTGGTGGCGTCCATGGCATGGCAGAGCCTTAGTGCAGAAAGAAAGAAACT
>Scaffold9601_15361
ATAGATCAAGACAACGTTTGGCCTGCGTCCGAGCCTTTTATGTAAGTGGTCTCACCGGTGAGAGTAACACGAACAATGGTGAATCACTTCCAGCGATATC
>Scaffold8032_11811
TACACAAGACAAGAATAAACGCATGCGGCAGGACTTGTGTCAAATGACGATATTAAAGTTTCAACAATGGCAATTGAGTACCACCCCcTCCCCCcAGGGA
>Scaffold7804_12041
AAGTATCTCGATCAGGGTAACTTAGTAATGGCCAAACTTGCCTGCTTTATCGAGTTACCACTGGCGGCGAGTTGGTAGTTGTAGTCTTTTCATGTTGCAT
>Scaffold8555_6026
CTTTATTAGCACTACAGGCTCAAATTTATAAACTCTTCCGTTAATAGCACAAAGCAATCAGGGCCGGCATTTAGTAAGCGGAAGCCCTAGGCGAAGTGAA
>Scaffold6650_15571
CTTAAGCAAGAATTCTTATATATGTACACCTCTTTCATTAGGCTCCAACTAGAACATTTGAAGTTTGCAACTACGTCCCTGCTAGCCATCCAGCTGGAGA
>Scaffold8643_5251
CCAAAGACCAGGATACGATCGAGTCGGACAAGGGGTCAGGCTGCAGGTTTTGCTATCCGGTGGCGTGTCCAGGGTGAAGGGCCAAGTTGGAGGCTCTTTG
>Scaffold7985_8451
TTCGTGGATGAACTCTTTTCAAAGCCAATGTCTTTAGAGAAGTTGACTCTGGTAACAGTGTGTTCGCTGATTAAACCGGGAGTGACAAGAGAGGTCAAGA
>Scaffold7440_9926
ACACTACATTCGTCTTATTGAGGGAGAGGTTGAACCCGGGCCCACTGGTACCTTGCTACGCCACTGGACCAGGGTATATACTCGTATCTAGAAACAGGCA
>Scaffold7334_8976
TCAGCAACTCACATTAGAGCGGAATCTGAACAGCCAAGGAGACTCCGGAGATAACTAGGGCGCTGAGATCTGAGCGTACAACACAGCAGGACGTCGATAA
>Scaffold7452_11686
aGTTTCTGAACGATAGTGAGAAGATCAAAACATGGGCAGACAATAAGCAGCAACACCCACAGCAAGAGTTGTCGCCTTTTGAATTGTCCCATGGTGCCTC
>Scaffold7682_21561
CTCTGGGCATACTGGGAGGCTAGTGGGGGAGGGAAATGCATGGTTTGAAATCATGTACCTGCTCAGAAACTCAGGAAAAGCAGGGTGTAGTAAAATTCTT
>Scaffold7248_1651
GAACCAGACACTGTTTCAAGTCGTTTACATAAATTACATCTACGGCAGACCGGAAGCAGAGCAGCATAGAGCAGCACTAGTCTAGTTTACATACATCAAA
>Scaffold7936_6401
ACAGGCAGCTGTATCCCAGCCTCTCGCTGTCCAGACTGATTCAGCTTACAAGCTTATATATAGACGTCAATGTGGGTTCTAAACTGGGTCCTGAGGTGAA
>Scaffold9240_2251
ATTAGAGCATTTGTCGTCTGTGCTTTATATGTTGCAGAGTGTGTTTGTTTAATGCTCGATGCGGTGTCCAGTTGCGATGACAGATTTATTGGATCGATTT
>Scaffold6852_7601
TGGAAACAAAAGACTATCGGCCATACAGAAGGCAGTCATAAGCCCACTCCACAGGACAGTACAGCTATCTTCGCTCCAATTCTTAAGTGCTGAAACTCAA
>Scaffold9314_4826
AGATTCCATTCACTTTCACATCTCTATGTCAGCATTCACGGATTCACCCATGAGTCTTCTTTACTGATTTTCGCTTTGTCGAGGCCTTAATTCTTATAGC
>Scaffold7258_16236
TGTTCATGTCTAGTTTAGAAAGATATTGTTAAGCGATTTTGCGGTGTCTGTTACTTGAAACACAACCAAACTCAAATTAAATTAAAACCGAACTCAATGC
>Scaffold9232_15276
AGCACCACCCGCTCGACTCTGGCTCGCGGCTCTAATTTGAACTTCAGTTTTCTACTTAGGACCTTGGGTGCACGCATTAGGTTCTCAGGCTGAAAGTTTG
>Scaffold8666_12326
GTGAAAAaCAAAaGCAGCAGTTCTAGTCCCAGGGACGCATGGTGCGGACGTTGATGAATGTTGTTGAATGTGAGGAGTGGCACCAGACAAGTAGCTGCGA
>Scaffold6368_14851
GCGACTCTTCTGCATTAGCCTAACCCGGATATCGATGTGCAAGGGTGAGGTTATAACATTGCCTCCTCTTTAGACTTTTCATTCCAAAAAGAGGCATGTG
>Scaffold7627_13701
TGAGCAGAACTGGGAGAATGGAATCCACGCCCATCCGTTTGATTGCACCAAGTTTATCGAGTGTACCTTCCTGCACACTTCAGTCATGTTTTGTCCACCG
>Scaffold8451_11901
ACGGCACCTATCTCATCTCCCAGTTTCCGGTTCTAGCGTAGGAGAAGTCACGTGATTCTAAGAAGGTTCAGGATATATTGCCGACGATGCCCCGCGGTGT
>Scaffold8415_6751
GATTAGAAATTAATCTTAATGCTCATTAAATGACCACGAGTTACGAATGCTCACTAAATGACCACGAGTTACGAATGCTCACTAAATGACCACAAATTCT
>Scaffold8623_16231
CTTTCCATCACTGCCTAAATATGCCAAGAACGTCAATGATTTCTGTCAGAACAGTCTCAACTAGCTAGCACAATTAGATTGACACTTGGACGTAATGGTC
>Scaffold4453_11136
GGAATTCACCTCGTGACATTAAATGCATTCTCTGAATGGGAATGGGCGATTTATAAGGCTAAAGAAGTGCACTGGAAACTGCATTAACATTTCGCTTGTT
>Scaffold7537_6686
TCCAAGAATGAAATCGGGGTGTGTGACGTCACTAGAGCATCTCTTCCCTCAGAGACCTTCCAGCCCGATCCTTGCGTGATCTCGTATTCCAAATCTCGTC
>Scaffold5317_16301
TTTATTGGACGTGCAAAAATAATTAGCTAATAAAATAGCTTGGAAACAAACCAATAAGCATACGCCTATATCTGAAAAATACCACTCACTAAAGCCTATC
>Scaffold6959_4201
TTACAAAGAAGAGCGGAATTATTGTCTAAATTGGCATTTTGGtAAATGCACGGTGGGCCTGGGAAGTTGTCAAATGGGCCACGTTGAATGACAATAAGTC
>Scaffold8841_5601
CTCTACACACTTCTACAGAGGGAGACGTGGCCATAGGAATAGCTTTGCTGTCTAGGTCTGAGTACATTGGCTTGAGAACTGCCTCAGCGCCTCTTTCATG
>Scaffold8305_9101
TTTTAGGACGCCATACACTAATAGGTGCCTGTCATGTGTCAGGGGAGTAAAGGTGGCTGATTGTTGTGCTGGTCACATTACACCCTCGTTAGCCGCCGGC
>Scaffold3824_29101
TCGCTTTGAATCGGTGACATCGGCGGCTCTCAAATTGGAGACTCAGCCCCTTCATACTGTAGTTCATTCCCCTTGTACTTGGGCGTTGGGAGTAGCCATT
>Scaffold6407_5201
ATTACAAACAGTGGCATAGCTAGGGCGGAGGAGGAAGTCCAAATTTAAAAATCACTTCCAGGGCCCCAACTTGAAGATTCCCCCAAATGAGTGTCCGAAA
>Scaffold8221_7296
CCCTAAACTTTAACCGCGCACACAATTACCCAAACACACGCACATTTCAATACTGTAGCCGGTAAATGTTACACTCAACATCTGATAGAACCCCCGTTAC
>Scaffold5267_9961
TATGTAACAGCCACTGGGACGAACTTTCTCTAGGATACATTAGAATAACACAAATACAAATATTTGTATTATATAAAATAAGATAATACGGGCCGCTATT
>Scaffold9954_16661
CCTGCACTTCCAGAGTCTATCGATGCCGACCTGGCGACCCATCAGTTTATGCAGAAATGGCACTGAGTTTGTAGGCATTGGTGGTCTCTAGTGCTAGAAT
>Scaffold15801_11701
TCAAGATAGCTGACGGTGACTTCATTAAGCGCGTTTTGGAGGAATTTTCATATCGGCTTGGTGCTTCTCACGCACAAGTGTTGGTCAAATTGAGCACTTG
>Scaffold191_158671
GCAATTAAGCTATCGTAGCCGCAGTAATGCTTAACTTCTGTGTTCGGGATGGGAACAGGTGTGTCCATTACGCCATAGGCACCAAGGCAGACAACGTTGT
>Scaffold8739_7591
TCAACACCTCGCTAAGAACCGAGTCAAGTTGTCAACACTTTGCAATGAAGACAAAATATGGCGGTCTTAGCGCTGTGTATTGTTGCCATGGTGATCGGGC
>Scaffold7703_1801
TATCTTTATTGAACTTTCTTTAATAGATGATTCAAACGTTAACAAAATTTAATAGTTCTTAGATTGGCAAAGGCATTTCCAAAAGTATGTACGGCAGGAG
>Scaffold9163_13771
GCAGGTTTTGTCTCTTTAAGACCTTTTAATCCTTAATTCTTACGAATTCTGAGAACAAATGGAAATACAACCGCCAGTAGTTTATTTATTTATTAAGAAT
>Scaffold3434_9501
GGGACTGGTCAGTTCATTCTTTTGCATTGTACAGCCAACTTTTGTTCGAGCTCTCTTCACTGTACCTTGAAGCATGACTTTTAATAGACAGTGAGTCGTG
>Scaffold9300_10711
AAAGTAAAAATGAGAAAATCTTTTCCTATGACGTCATTGGTTTTTGCTGCGAGACTCCATATGTCACGCTCTACTGGCACGATACAGTGCAATCAAACCA
>Scaffold3758_11986
AAGGAATTTTGTACCCTAGCACTAAGCTAAAGAAAaTATACATCGGGCTAAaTTTGAACTCGGGAACAAACATGAGGAAAaTTCAAAAGCGCATACTACA
>Scaffold7428_5086
TAGCTATGTGGCGACCGTCTCTGTGTGTTTACTCTAAGGTACCCTGAAGATTAACCTTGACCAATAAATTATGTATGGCCGAAACATCCCAGCTTTTGTA
>Scaffold9911_10236
ACTCTTTTGGCGTCCTACGTATCCCAGAGTTCAATGCCCTACTCGTCGCACGGATTTAAGCTCGAGATCACTTTGTTCGTAAACCAAGTGCTTAACCACT
>Scaffold9061_6471
GATTGGTCAATTTTTCCCGAGACATGTTACATCCAGCACTAGCCTTAAGCCTAGTTGTACACACCTTGACCGTGACCGTGACCCCTCAATACACAAACAC
>Scaffold9754_15321
TAGGCCTCGATTCAAACCAGTGAGTGAGTGATACACAAAAGTGATACACCTCACTATGGAAACTATGTGCTTTACTACTCAGCCAACACTATTCCTTTAT
>Scaffold9353_6271
GGGCGCTTGCTTGAGACCTACTTGGAATAATGTGAGAGATTTCGTTTGACCAGAGGACACTGTCCCGGATTTGAGAACCAAGTCTCAGTCCAAGCTTcGG
>Scaffold7674_10061
TTCCATCCCTTGTCTAATCCTCGCGTCCCAATGCCTCCCTGCAGTTTACTGATGTCTGCCGGTTCAATAATACTGTCTGGCTGTAGAGTCATGTCTGCTA
>Scaffold7580_10356
TGTTCATGTGATTCAAAAGCCTTCGACAGAGACAGAGAGTTGAAGGCAGTTCGGTGCAGTACAGCGAGGACAGCGCTCCTGTTACTCTATTGTGATGTTA
>Scaffold7582_6601
GGTCAAGTCTCGCTTTGCTCTCAAGGCTAACACCTCCACCCTTCACAATATCCCTATTTGTTTGTACACCTTCAGTTCATTAAGTAAGATCTAGCTCGTA
>Scaffold8334_6801
CTGTGCCCATTTTCTGACGGCATGTACTCGAGGAGACCCGATGCTTGGTGTGTGTGTGTGTTGAGTTGGTGGGCCTGCACTGGGCGGCAATTGGCATCAC
>Scaffold8033_19521
GCCAGTGACCCAAGTCTAATGTAATAGCCTAGGTATGACTTTAGTAGAGAAAGTTACCTGCCCGTTAACCGTTGGCAAAAGAAACAGATGACCTTAACCT
>Scaffold7574_8186
TACGTATGTGTGTGAGTGAGTGTGAGAGAGTGTGAGTGCGAGAGAGAGAGAACGTTTTTCCAGTTCTATTTTCTAATGAAAAGATTACAGAAGGCTTGCA
>Scaffold9423_7886
TACATAGAAAATCAGAGGCGTAACAAATGGAGGGCAGGTGGGAGCAGTTGCCCCCAGCGCCGAAGTGTAAGGGGTCGCCAAAATGATAATTAAAGCACTA
>Scaffold8108_8976
AGAGCCTCAGTGTCTAAGTGGTTAAGCGCTTTTGATTCCAAACCAGAGGGTCCCGGGTTCGAAACCTGCTAAAGACAAGTTGTCTTTTTtCGGGTCACTA
>Scaffold7994_9801
TTGCTTCCTCCCATGAAAGCCCAGCCTTCCTCCTTGACATGAAACCTCCACAGATCTGCCAATAATTTGCTAGATCTAGTGTGGTAAGCATCAGGCTGCA
>Scaffold5112_12056
AAGAATCCCCCAAACCCCCcACCCTAAACAAAATTCTGactACGCCAATGATTGAAGCCTATATCCACTTTAGGTAATATGTTCGGAAGCCTCTACCGAC
>Scaffold9980_9801
GCTGCTGACCGGGAAGAGGGGAGGGATTTGGTCACACGAGACTCCCAGTATTTCAGCTCCCGTGGATTTAACGTGGCGCCCCGAAGTAAAACGTCTTTTA
>Scaffold9955_926
TCTACATAGTAGCCCAAAGCCCCCAAACTTGCCGCAGGACGAAGATGGATGGCACTGGGCAGGGTATGAACCGGGATCACCGAGCAGCACCACCAGGCAG
>Scaffold7252_12686
CTGCTTCAATCGCGCTGTCTCTCGGGACGATGGTCTTGCCTCCGCCTCACTCACACATATGGCAAAGATTGATCATATGTTTCAAATGGAGTGGGAATAC
>Scaffold9111_8601
AGACTTTGTACAACAAATCAACAGTGTGGCAATGCCACCAGGGATGACTATTCTAGAACCGCTGCTCTGAGGAATTGAGCCTTTCTCTCTGCTGGTATCC
>Scaffold7952_1051
AATGCTATAAAGAGGTATATATCAATTACTTACAGTGGTTTCCCATTCCCACACGACCATAGAGTTAAGTTACCGCCAAGTTATTTAAATCCTGTTGCGC
>Scaffold7610_13186
GGAACTGTATCAGAAGGTTGTTGTTGTCTCCCTTGCTGAACTGGCGGGAAAAGAACAGATCCTTGGGGACGCTTACATGGCTCACGTCCTGCGCTACAAT
>Scaffold9626_19176
ATTTCCAGTAGAACCTCGCTAATCAAGTGGGCCCGGAGTCCGGATACTCGATAGCCACCTCATGCACGGAGATACCGTACTGTAAAACATAAAAAAGGCA
>Scaffold8923_5421
GGGGCCACTCACACACACACACACAACACACACACAACACACACACACTGTCTTTAGGACAGCAGAAAGCAGAACAATAGAGAAAACCAGCTTGCAGATC
>Scaffold7289_16826
GAACCTGCAGCTCCCTTGAGTCTCTCAGACGTCTCGTCTGTCGGGAGGTACTGCCAGAAACCAGACAAAAAAGAATGTTGACATTAGGAGAGAAGGATTT
>Scaffold8000_7651
GCCGTTGTTCTAAGACGCCTAATTAGATGACCTTTTCAATGGACGTCTTGTGAAGGACTTGTAGTTCCCATAGGAAATTTTCCTAGCAGCTTGCTGGTAT
>Scaffold6734_6751
GTTCAATAGAAATTCGGATTCGAAGGCTCTATTATCCTTGTTAATCGTTGTTAAGGATTTATCCATCGGAGGGGCGTGGACCATAGGCCAGAGTGGGATC
>Scaffold7358_7776
AAGTGTACAGAGACGGCATTTTTGGGTGGCGAGTGGGGCAACCCACCAGGCCCGTGTACAGCTAGGGCGAGACCATCCGTTATAGAGAGCCTCAACACTG
>Scaffold8153_4501
AAGGGCATTCTGTCCGCCTGGAGAAGATGGTTGCCTTAATTTCACGGGAGCCCCAGACGATCTGCTCCCTGCGTACAGAAGCGTTATATTTGACTTCCTG
>Scaffold8605_11551
GGACCCGCTCTGTACCTACATTTTGTTCCTAGTCTTCGCAACGTCGTTAAACAGTTTGACGCTTTGCACTCACTTTGCACTCACTTTACACTAACTTTAC
>Scaffold2854_26696
TCTCTTTGTTTCGCGAAGAACACATAAGACAGATCATGATGAGAATTAGAAAATATCTTGGAGGCGAGGTCTAAGGTTCGAATCCTGGTAAAAGCTATTA
>Scaffold8368_14376
CGACTATGGTTGTGTTGTACCTGAGAACGTCCAGGAAACTCTTAGCACCGGTGGCCCCGATACCACACGACTGGAGATCCAGAGCTGGGGACAGTGAATA
>Scaffold8395_9871
GGTGTAGTGTGGGTGTTTCTTCCCTTGTTTGTGTGTGCTGAAAAACCTGGCGTAGATTAAAGGGACTTGGTCTAAGAGGCATGTCACGTTTTGTCTGGTT
>Scaffold9618_6876
CACGTCCAAAGGAGTGGTGGTCAATCGCGGGGACTCTTTTAAGATAAAGAGCACCAACAGCCTGATGTCCACGGGCAGCGCCATCACCGACGCCACAAGA
>Scaffold8599_14251
ACTGTCTCTGAGTTCTTCCAGAAGACTTCCATCAACGGACCTTTGTTCATCGTCACCTCCTCTAGCAAGCCGAGAACATTCTTCTGGACTGTGTTATTTG
>Scaffold9106_6451
ACAAAAAGTTTCCAGGTAGCAGCAGGTAGCGGCAAGAACTGAGTTGATTAGCACCGTGAGATGGCGTTGTTTACCGGGATGACCTCTTCGTTGTGAGCTG
>Scaffold8622_8976
CCACCTACATCTGATTGTTCTCATTCTTTGGTCACTTTGTTTTGGTGGTTATAATTACGGCAATGTCTTCGATTTCGTAGAATAAGGATGAGTGGAGTGT
>Scaffold9389_13721
AAAACAATCACGTCTTCATCTTGAAGGAGCTTATATTTGATCGCATTTAAATAGATCTAGATCTAGAATGATCGTGGCGAATAGATATTAAGTCTAGCCC
>Scaffold8028_12761
TCCAGGGACAAGAAGTTCTGAGGCTCAGAACGCCAGTATGCGTTTTGTAATGGGGAAAACTGCTGCTTCTTTAATTCTTTCTCTAGCATGCAAAACACTT
>Scaffold8485_9151
GAAAGAGACACTTATCCCAGCAAAAGACACTGAAATGAAGAGAGACGGTCAACAGATTATGTGTGGTGTCCTAATGGTGTAACGGAAAAGGGACAGGTGA
>Scaffold6988_501
TGATTCACATGGGTTTCATTTTTTTGAGACATCAGCATTAACTGGAGAAGGGGTGAATGAGCTATTTCAGGTCAGAAAAACTTATGTATCTAGGTTTATT
>Scaffold6913_14576
AACAATGGAAAAAATATTATGAATCTCTGTGGATGTCAAAGGTCATGGGTCACTGCAACGTCCCCCTAGACAAAAACATTGCATCACTTGATTTATAAAA
>Scaffold9318_7651
ATCAATAAGCATCGGCCCGGACGGTCTCTTTAACCTTGCTTGACTACCCACCTATGATAGGAAAAAATGTAAGCCCTGGCTGCGTTGTGGCCTACAACTT
>Scaffold8564_7401
TGATAATAAATACAGTTGCCTGGTCAGAAAGGCTGGACGTGTAGTATGCCCTTCAGACAGATAGTACGAGCTCAAACCATGCCCAACCATGCCCGCTGAC
>Scaffold8164_24451
GAAACTTCATCTACTAGCACTACATCATTCTAGCCTTTAACTGGTCTCTCAGGCTTGGCAAATATTTCTGATATCTTTTTAATGGACACTACAGGTCTTC
>Scaffold7897_7886
AACAACTaCTCAGTTTtAGTCAGGATTTGAACTTGAACTCCGTGCCAGGTAGCCAAGTGGTCTTGGTGTTGACTGTTGTGTCACAAACTTCTTAACCAAT
>Scaffold9364_3201
CTCTGATATTAGTCAGAAGAAAAATGTCTTTACGCAGAAGTTCCTGTACATCTCATTGTTGTGACAAGCCCTACCAAATATTTAGTGGGGTTCTAACATT
>Scaffold9432_7646
GTCCTTCTGATCACTGGTGGAACTTTACCAATTCGGTTGATGTTCTGGTCACTGGTGGAGCTTTGCGAGATTTGTTGTTGTCGTTGCAGTGATAACCAGC
>Scaffold7467_8201
CATTCCCTTTCAGAGAATGCGTTCTAAGCCAGGAGAAAAaTTTACGCTATTGTTGTTGTCATAAAAAAAaTCTGGATCACCTGGTCGGGACGCCAGTTCA
>Scaffold7751_7946
GAGCCAAAAAAAAaGTACCGTGCCCCGGGCGCCAGCTATGCTCACTACGCCTCTGTACAGACAGAACCACAGAGTATACAATATGCAAACTATAATTACA
>Scaffold3030_24656
TTTAAAATTCTCAGTCTTAGTCCACCACTAATAAGTTTTTGTTTGGTAAATTCCTACACCATTTTTTTtAAAGTGAGCCCTTATTCTATCTTATTCAGAT
>Scaffold8094_6043
GAAAACATTGTACCAGTTAGACAGCACAACCACAAGTTAATTCAGGTGGGCACTAGCAAGAGTTCGTGCGTGTCTGTGTGTCATTGACTGGGTGTGGCTA
>Scaffold9343_18621
CGTGATGAGACTCGCTGGTCTTTGGAGGAACAGGAAGAACAAACATGACTTTAGACCCAGAGCCTTACAGGCTGATATGCTAACTTAGAGGCTGATATTT
>Scaffold6143_13301
AGTGTCAATGACAAAAACGCTCAAGGTAAAACAGCACTGTCTCTGGCCACTGAAAACGGCCACACGGAAATAGTGCGACTGCTTTTAAACAATCGAGCAA
>Scaffold5904_9301
tCTTCACTTATCGACTGAGCTGTTCAGGAGCTCACCAACGAGTGCAGaTGTCTCTAAGTCTCCTACAAGATTAACGTTTATTCGCTTTATCATTGGCCTT
>Scaffold9351_4601
CCGAGTTTTTTAGCATTGAGACAGGTGTGAGACAAGGGTGGAATGTGAACTGGTGTGCTGTGACGTGATGTGCTGTGACGTGAATTGGTGTGCTGTGACG
>Scaffold7432_6151
TTCACGTCCGGACTATGTCTATGAGACTAAACAGTCTGGGCTGGTCGATGTTGTCGTAAAATCTTCTTTTGAGTAGATGTCAATGAAACGAAAGAGGGGT
>Scaffold8424_9626
CACGTGAGATTTTCTTGACTGTACTCCAAACTTAACCGTCGTAATACGCTGTACGAAACCACATTGAGCTTAACGTTCTTGTTTGTGATACCTTGGGTCT
>Scaffold3454_11701
CGCCGTGTTTTGTCAATCCCTAAGTGTCCGGACATAGGGATGTATAAGGATGTGTGAAAATTGGCAATGGACCAACACAGTCCTCTTGCACATTATGGTA
>Scaffold5279_19286
AACAACTTCTACATTACTGATATAGTTGTGAGTACAGAGTTCTTTCCCTTAAGTAAGCTTTGGTTTTTAAATACGATTTTGTATATTTTGCTTGTTCCTC
>Scaffold7849_8551
TGTCCCTTCCACTCTCAAAAAAaGAAAAACTGAATTTCTGTGAGAGAAAATACTTAAGAAACCAGCATAAACATTTTTTTACCATACAGTGTTGCCCAAC
>Scaffold5849_7801
TACACCGGATGCCAACTGGACTCATGGCGGCGTTGAGACATATGAACCTGGTATCTCTAGGGCAGCCGAAAGTGTTCGGTTCTGATGGGATAAACACAAG
>Scaffold7560_17576
TTGAAGATAACACAGACTACAGTTTTTGTGATAGTGGTGGTAGGCGTCTTGGGAAAACAAAAATTTGTCAACAATGAATTGTTTCGACAGAATTGAGACG
>Scaffold7587_5551
TTTATGGCATTATCAATTACCGCTCATTGCAGACTCGGTACAAAGCCATTACATCCACAATGCAGAATGTCAATTTAACATCTCAGAAACCTTGACGTGC
>Scaffold8736_12601
AAACATTCCACTTGAACTTCAGTTGAGGTAAGATGCAATCTGAAGGATGACGCTGAAGGTTTCATTAGCCAGACCGAGCTGCCTACCACAACCTGCAGCG
>Scaffold7836_4901
CcAGTTCGGAAGACTAGCGCTTTACTGCTCTTAATTAACTCTGAGACTCACGTTTCCTTCATTAATTCATCCAACCCAACCACCCAGCTTCAACGCAAAA
>Scaffold7395_1201
AAGTACATAAATAGTCAGATAGTTTTAATAATAAGAGAACCAATACTAACCTAAAGAGATGTCTACAAGCGAGACATGAGAACCACTTAATAGCTTTTAG
>Scaffold8302_22046
TTTTGCCAGCATGCCGTCTATAGCGGCGATCTTGCATCTATGAACACGGGTTAACGTTATGAAATTAATAGCCTATAAAGTTGGGTGGGCTAGGGTTAGG
>Scaffold8350_7001
ATCCACGGACAGTCTAACCCCTGGGTGCTTCGGGCGACTGTAGCGGTCAGTCTGAAGGACAAAACCAATATGTGTTAAATTAAGGAAGACAATGCCATTA
>Scaffold7324_11801
TTGAGCTGTTCGTCCCTTTTGCAAATATTATAGAATCTTCCATCATCACATGCTTTGATGCAGCCCGCAGTGGTACACAAGTCTTGTTCCTCTCTTTTGG
>Scaffold8602_6761
GGAGAAAGGATACCTCTTCGTAGCGGCTTGGCGTCTCTGGGGGGCCAGACCGACGGAACGTGCGCCCCCAGACCCAGCGTGTCTTTCTTGTGCAAGTCTG
>Scaffold6973_13776
ATGCAGTCTCCACTTAGCCTGAGAATAGGATTTTTCATTGGTATTCCTACTATAGGCTATTCCCACAATGTAGCATTGAACAGAACAATGATAAAAGCCT
>Scaffold9084_28101
TAAAAATACAACAAATACTAAACAATACATGTTGAGCTACAGCTGTCTGCAATTAGACTAGCCAACACAACACAACAATTAACCAACAAACACAAAGACA
>Scaffold8075_12638
ATGATAACAATAGAGTTGCTGAAGATGCCGAAAAAGCAAACAGAGAAGTTGACCACAAAGTCCAGGATGATTTGAGAAATTCGTTTCTCGTAATCGCTGG
>Scaffold10351_13651
AAGAGGCGGGGTTATTATTACTGACGTTACGCAATAGCTAAACGTTTCCTAAGTAAGTAATTGTACAGACACCATCCATAAGGCTCTTCCAAAAGATGTG
>Scaffold9900_2801
AAGCCTACAGTAAGATCAAACGTCTCCAACATGTTAGCCATGGAAAGAGAGGATTCAATGCCATCTTTCAAGAACCACTGATCGCTTTAACGTTCCAGCT
>Scaffold6007_10501
TACCGGGTGTCACCCAATGCGGACCACAACCCTCGCACCCCCTAGTGATGCCACTGCCTCTATACATTGCTGTAGGCTTAAAATATGTTTAACATGCTCT
>Scaffold8022_21701
CATTTGGATTGTTGCCAGTGCATGTTGGAAACTCACAGGCTGCTCTTTATGTGGTGTTAGCCCACCCTGGTAGGCCTAGGAATCTGCAAGGGTGTTGCCA
>Scaffold7712_10761
TTTTCTTAGCGATATACATTAACTGTTCAATTTCTAGGAAACTCGTCAGAACCATTTTTCAGATCTCGTCCATGCAGATTTCAGGTTCCTGGTTCAATGA
>Scaffold7951_13491
AAAGTAGAGCCAATGGACATTGACACCGCTGACCTTCGACCAAAGGGAAAACCTCGTCCAGAGACCCGAGGAAATGTGATCCAAATGTTAAACCTTCATT
>Scaffold7807_6761
AAGGGGGAGAAATAAAGTGAACAAGATTCCATCCAGATAGACAGAAGAGTGACTTGATACAAACTTTGTGACAACACTTGTGTGACCTGGTCAACGAGCT
>Scaffold12762_2601
GCCTGTTAGATGTGTTAACCAGCGTTTCTCAATCTGTTGGGCGCGCTAAAGAAAATTCTCCCCTGGGAGATGGGGGTTGTGGCGTACTGACAAAGATAAG
>Scaffold7290_11961
GCCAAGATAATAATGGAGGCCCATCATATGATATACATATGATATGTTATGGAACGGATAGTATAGAAATGCCCGGGCTGATTTTGACACCCAGTATACC
>Scaffold7578_14721
CATGCAACAATTTGATGTCAGAAAGAACAAATAAAACATGCTGTCCATGCTGTACATTGTGGCTTTTTATTAAACTATCATGCAGTGTACAATAATTACA
>Scaffold8813_9686
CTACACAACCAAAACCATCCGCTCTACTTTCCTCATTGTTACAGCAACGACACGCACACACACAAACAAATTAAAACAATGACGAATCAAATGTTGtCcA
>Scaffold8289_13001
ACTAACTAATTATTGTTCTTGGCAATAGTTAAGTGAGAGACAAACAGTTGACAAACACTGGGTGACCTAACACACCTAGGTCAAGAACAGATAGCAGTAC
>Scaffold8901_9326
TACATTATTTGTAGTGTTGTCTTCATTGGTTTGCTTTCCCAGCTCCCTTCCTTGTTAGCATTTTTGATCAGACTCTAAATTCTCATGATTGTTGATTTTT
>Scaffold9166_11091
CTCAATAGAAAGAAGAAGAAGAAAAAAATCACGTGATACGAAGCAATCTCAACGGATGTGAATCCCAATTACGCGACCAGGCGCATGCTCAATGCGCTCG
>Scaffold3445_11986
ATCAAATTTTGTTTCCCCGGGCGTACGTTTTCCTTACTACGCCTCTGGCCCCATGGGTTGCTGTTTTGAAAGCGAAGCAGGTAATAAGACTGGTATCAAT
>Scaffold7141_6326
TTCAAACTACGTCCTTTAATGGTGGTAGCGTTTTCTTTTGTGCTAAGTGACTAAGTGTACTGCTTACATGTATTTACATCTTGTTCTTGGCTTAGTTTGT
>Scaffold8135_7251
ATTGGAAGCTAAATATAGATTTTCAAGAGGTCAGCTATGTTCAGGACAAAGGACAAAATACATCAAAGGTGAAAGTTTATATCCGGTGTCATAATTCACC
>Scaffold6277_4676
AACAATAAACTTGCATTGGTGTGACAGATCCATTTGCCGGTTGTTTTGTAAAAAAACGCCTTCTTTGTGTATTAAAATAAGATGAGTTGGTCCTAAAaTG
>Scaffold9884_14801
CGTTTGTCTTGGGCGTGGACGGGTTCAACCTTTGGAGCTTTCGGGTTATTAGAGTCTTTCGTTTTTGCAGCCGCGTCTATACTCCAAGCTGGTTTTTtGT
>Scaffold8429_11656
AAAGGAGATGAAAGTCTGGGCGTTATTTAGGGTCTGAACGATGTGGCCCACACAACAGTTTCTACCCCcACCTCCATCCACTCAGGAGACAGCTGGTTTG
>Scaffold9421_12101
TGAGCTGAGAACTGTACCTGGCATAAACAATATATTTCTCAGTTTAAGTTTGCTTCTTGCACAGTTGGCGCTTATTGTCACCTCCAACATGTAAGTTTTA
>Scaffold8487_11676
TTATTCCAACGGTACAAAAGTTATTATTACAATACCGCTAATCAGGTCACACTTTCGGAGGTGAAAGGGGTGGACACCGATTTCGAAAATGGCTCTAACT
>Scaffold6980_6501
AGTCCTGACACTGCAGCTAGGGGATCTGAGGGAGCGCTACGAGTTATACAATCGGGGTTTGGGgCGGAGACCCGCCaCAAAGCACTATTTCCAaTAAAAA
>Scaffold9730_31651
ACTTATGTTGCAGGGTTCCCGCGGCCTCGTGATTTTTCACGGGCTCATGGAAATCATATTGGGGTTTCGTTGAATTACTTGAGGTCAACAATTCACGAAG
>Scaffold9810_9026
CCTCTCCTGCAAAGTAAATTTTGTCCTCAACAGTCTCTGCCAGAGCGTGATAGGCCTCACCATCACAGCCCACTGGGATGTAACTGTAAGCCATGCTAAT
>Scaffold7786_15276
ACTTGAAATCACAACAGATGCAGTGCGTGGTGTTGATGCAGCTAGACATCGCGTGCACTGACCACATCGCCAGTTACGCGGCAAGTTCAAATGGTTGACT
>Scaffold7165_16586
TCCACTACTTCGTCAGGTTGTGAAAGAGTGTCGCATGAAATGAGGTTTGCGAGACATGTTCTCCAACCCCGCTGAGGGAGCTCACAGTCTTTCCCCAGAC
>Scaffold9114_16472
CATTCAGATAACTCCTACTAAATTCATCCCTTATTTTGCAATAACATCTCCTTCCCATTTTGGCAATTGAGTTGGCTGGGTGGTAAACTGCTTGGCTCTC
>Scaffold8014_14001
TATATTTTGTAGATGATATTGATTAATTGTTCAGAATTAGACTCTGTAGAGTTATACTTCTAGATGGCCAGTGTCTGGGAGTTGGCGAGGTGTTAACTGG
>Scaffold7911_15151
TCTGCAAGCTTCTGACGACGATTTCTCTCAAGCTGGTTGTGATGGTGCTGCTTTTCTTTGTCGGAGGAATCCACAGAAGTTTGCTTCCTTTTGTAAATCC
>Scaffold7311_5201
AACACTATTTCTAGTTATTTCTAGATATGATTTTGAACTCGTCACCAAGGAGCGACGCTTCTAGAGTGGAAGCAAGTTAAGAAAAGACAAAGCTTAGAAG
>Scaffold12528_10286
TCTGGTGGTGACACAGATGGCGGTGATAGTGTGTGTCAGCCGACGCAAAACGCCCGAGGTCAGCGCAATATAAACAGACAACCTTGACAAGACGAGACCG
>Scaffold7239_9151
CATACCTTGAGTTTCTtCTTCTGCCTCACAGCAAGTTGCACATTTCTCTGGTTCCACCAGCTGCCACTTCTCAGGCACCACCACAATGTATTGTCTGAGT
>Scaffold8098_876
GCTTCTTATCCACATCAGACGCCCATGTAGCCTAAAAATCCAACTGGATTTTTCTTTAGCTCCATACATAAACCTATTCTTGTATATCCCCGGATATCAC
>Scaffold6918_8086
CGTTTCCTCAGCTTGTAAATATTAGTGGAGTATAATATATATACTCCTGGATATAGACAATGGAGTAATATCAAATTATTTTTTTtATGCGTACTTCTTC
>Scaffold7626_11786
AGTAAGAGAAGACATGTCATCTTTATACATTGAACACGTGACATGGTTGGCCATCTTGTTATTTGTAATTGTGGGTAAGTCAGAGCTTCTAGATTATTCT
>Scaffold8483_10351
CAGGAAGAACGGTGCTGAATGGGTTCTTTGAAGTGACCAGCCGCTCCCGAGAGAGGGGGAGCAGCTGCGGAAAGCGTTACCTGGCGTAGGGGAGGGGAGG
>Scaffold8034_8136
CGCCACTGTCTCACTCGATTAGCCAGTTCTGTGTTTCGCGACAGATCCTGACAGTACTGCTCTTATGACCGGATGTAATTGATCCAAGAGAAAGCTGGGC
>Scaffold8178_5301
ACCAGAAGATGGTTGAGTCTGGTTCGAGGGATCGACCCCAGCTATTCTGTCGGCTAGCACCAAAAGAAAAGACCTTCCGATGTTATTGGTTACCAAGGTA
>Scaffold11878_6301
TGAGCAAACTCAAGTGGGATTTTGAGTTTAAACTCCCTACAGACTGCTATGAGTCTAAAACTACACTCCTGGGCAGTGGCGTCGCAAAGTACCCATGGTC
>Scaffold9489_4701
AACCTAATTGGTCATATCAGCTCAGTGGCTTCGTCTGGTCGTAATGGATAAATCTGGTGAGACTGTTGACCGTCTATGAAAAGTCACTCAGGTGTAAACA
>Scaffold5136_9998
GAGAGAGGTCGGTCCATTCTAAAATTTCCTATTGTCTGTCCTGCTTTTCTTTGGACGACCCTTTCTTCATGCTCCCTCTACTCTAATGACTACCAGAGGT
>Scaffold7296_6501
GCACTGCGCATGTCAAAACGCTGGCCGGAAACAATGGCGTCTTACACGTGGTACTGTATCACAATTTGTCAAGTGTCTCATTTTGGAGCCTGTCTCACAT
>Scaffold8792_6201
AATATCAAGCATGCAGTTCAAATAGTGAAACTGTCGCACACGACCTTATGGCGGCTCTTGCGGGTCTATCGTAGCCACACGGGTAAACCTAGATCTATCT
>Scaffold9520_16821
CCCCCTTTATTTCCCGGACCAGGGGGACACTCGTACAAGAAATGCGACACTGTTACGACGTTTTTCCCACAGGGACGTCATCGGGAGTCATAGATCGGAC
>Scaffold7447_7601
CATACACCGACCAAAGGTTTGGAGTTCACTTCCTGTTAACACCAACAAAATATATTATCTTTTTTAGCTCGGCGATATAATGTGTTGCTGTTTCAACGAT
>Scaffold8082_5676
TCGACCTAGCCATCCCTTCCACAGGCATCGTGCCTAAGGTTAAAGGAAAACCTCAAATCTTTCTAATAATAATAATAAGCCTCAAAATGGCGGCGCCAAA
>Scaffold9023_5401
CAATTCcTGAAAGTGACATGCTcAaTAGGCCAATAAATTACGGTGTAACTGCCAGgaGCCCACTTTGGAGCTtAAGGCctgCCATGCATGCATGCATTGG
>Scaffold9384_6451
CACGTCTGGCCATATGGTTTTCGCCCGTCCTTCGTTACACAGCTGACAATTCCGTCGTTCTTGCATCATCCACACTGCATAGCTAATCTCTTCCCACCGT
>Scaffold8655_42571
TGGTAAACTCATTCTCTTCATTAGtGGTCGTCGCCTCTGAGGAGACTGTTCATCCAGTGACCACTGACGGTATCCATGGTGAGGTGCTGAGAGTTTGCGG
>Scaffold7598_6024
AAGCGTAAAAATCTCCCAGTCTCTCAACATTCCCTGCCCAGCTCAGATAGAGTAGACTGTTGCAAGTACATAAAAAATCCACTTTCATGGGCTCCCGATA
>Scaffold8077_17201
ATTAAAAACATCCCTTCTTACTGTGACGTATACAGAAACAGAAGGGAGCTCGGTGGCCGAATAGTTGAGCATTTGGCTTCCGAACCCAGGGTCCTGGATT
>Scaffold9748_11901
GTTGGATTGGTACCGACAAAGTTACTTGGCGACTTGATGGTCGGGGCTTCAGTGACTCTTATCTAGTTACACTCTACTTATCCTCTCCAAAGACCAAAGA
>Scaffold7825_5101
ATGCTGTTTTAGTTCTCTAATGGCACTATGCAAATAAGCTCTTTCAAGAATTCATCCTAGCATATAGAATAAGAAATACACCTTTAACTTTGTGTCTGAG
>Scaffold7878_12341
ATGTTCATCGTGTATGCGCTTCGGAATGTTAACATGATAGTCCCAAGTTTGAACCCCGCACCGCTGCCGTCCTGCAGGACGTTTGGGATGGGCAGTCCCG
>Scaffold2645_34356
AAAGGCCGCCTTAGGGGGTGGCAAGTGGGGCATACGCCTCAGGTCCAGCTTTTTAGTTTGGTCACACGATCAAAAAGAATATTGTGTCTACGTTATCCCG
>Scaffold8742_13501
AGATTTTCCATCTCAATCTACGTTGATGTTACACGCTCTCAGTGTTTGCGGTTTGAGAATTTCTTGCTTTCTTTTAAATATTTACACTTCTGTCATGGAC
>Scaffold7384_17251
GTCGACCAGGTAGTCGGAAGATTTACGGCGCTGCAAAGTACCCTAGCCCGATATAAAGTAGGTCTCTTTACAACCGACAACTATTGAATGGACGGGAACT
>Scaffold4854_2801
GAATTATTGAGATTCGTACAAACATGTGAATGTATGAGAAAGTGTAAAGAAAGATCCATCAAACCAATGACTAAATACAATAGGAGAAACACAATGGTGG
>Scaffold7877_17086
ATGAAGTTTCGGTTAATAAATTGCCAATTAGCACTAGTTAGTAAACGTCATCTACCCTGGGCTCATGCCTTAATGGTAGTGTTTGTATAACAGGAAATTT
>Scaffold9794_6576
TAGTGATGGAGGTGTTTTCTTTGTATACAACTTTCCTCTTTCTGCTGACCCCCTTTGGCCGTCTCGTGGAACGCTGGGGATTCACATTCCACAGTTTGAG
>Scaffold5462_16661
AATCAGTGTCAAGGTTAGCTTTAGCTTCGTTTAATCTGTTTGGCTGTATATGCTATGTTTCGTATTTTATCCACCCACACAAAACTTAATTGCTATTCAC
>Scaffold8442_2676
GTGGTTCTCACGTGTATTGGCTCTCCCAGCCCAGTGGTTCTTCAACATTTAGGTTGATCCAACACAGTAGCTCTCATAAATATGTGCTGAACTAAAGATT
>Scaffold8177_9286
ATGCATTGTCTGACCTTGAGATAAGCATGCACAGCGCAGGTACACGCCATGGCGTGTTAACAAAGGTCAGCAAGACCTGTCGTTGCTTTGGGTTGCCATT
>Scaffold8366_15626
TATAGATCGCTAAGTCTGAAAGGGGAATTTTACTGGGTTCGAATCTCGCTGGACAGATTTTGAATTTCAGGACTTTTAGGGCGCCGCCACGAGTCGATCC
>Scaffold9212_7886
GGGGGATGGGGGCAACTTGGGGACTCATCAAGCAAGCAGCAACTCTAAGCTACAGCGTATGTTGTTGTTAGGTAAATGAAGCACTGCAAATCAAACTAGA
>Scaffold7619_8571
TGACTTTTACAGAGGGCGGAAATGCGAGTGTGATTGGGAATGCTTGCCGTGCTCTATCTGCGGTATCGGCTCCAAGCAGTTTCTGAACTACAAGAAGCGA
>Scaffold7434_9026
ACATAGTGGGTATATAAGGTATAAATGGCATCCCAAGCAGACCTACAGTCACAAGCGCAGAGCCACATAAAGCAATTTTTCTATAGCAAAACTTGGTCAT
>Scaffold8492_7001
AAACGAAACAGACAGACAGGGGTGTCACATCATTGTTGGATGGCTAGTGTGACATGGACTAGTCATGAATCGCGAACTACAATGATTTATAGTGTTTATT
>Scaffold7419_7361
AaTAGTACATAGTACATTTTCTTTTGTTTCAAGTGCCTTCACAACTCTATACTGCATACATATGCTATTATTCTGTGAGTTATAGAATGTCGCGAGAACT
>Scaffold7757_6021
TATCATTACGTTTATATTGCCGCATCGTGCACGCTATAGCATGCTCAGTACACTACAGCCCAATCTCTAATGTGGATGTGGGTGTCTGGAAGAAGGTTAC
>Scaffold968_25226
AATTTTCCTCCAGCAGCCGCGGCATTGACAAACTACCCCTAACCTTTCAACAAGAAGATTCAATGGACAAACCATCGCACACTCTTCATCAAGGAGGGTC
>Scaffold8524_2726
AGGGTGTTCTGTAAGGTATAAAGTCGGAAACTAATGTTGAGGGCAGTGATACAGGCAGCTCCTTATAAAGTGATTTCTTAATAGTGAAACTGTTTTAGGA
>Scaffold11367_14586
AAAaGATAACAGAGAGTTTGCGTTATCACAAAAACTCAGAGGCGGCACACGCACGTCGGATCCCTATCGTATCCGCCAATTTGCAAGGTAATATTCAAGA
>Scaffold7360_6151
TTAAAAAAATCGCCCTGAAAAGGCAATAAGAACAATAGTAAAACGTAGCCCAGAGTCACGCGTGGACTGCTGGCGCCACCTAGCGGTAGGAGGAATAGTA
>Scaffold7992_8036
TTAATTCTCACTAACTCAATTCTTTGTTTTTAATACGGCAGTAGTGTAACTGCACTGTAAAATCTAAACCCAAAATTAACAAAACAAACAAATCCTAACT
>Scaffold6088_11186
TGGGGTATTGTGCCTCCTCGAGTGGCAACCTTTTGCCCACTTCTGGAGTGACAACCAGCTACGATCCAGGATCCCAGGTTTATGTTTACCATCTGTTGTT
>Scaffold9962_10776
ACTCGGCTAACACTCTGCGGTATTGACTAGGCAGCTCTATTCCTGGGGATGTCTCACATGTCATCTGCCCATTGACTTCCCGTCTGCGTCAAATTTGACC
>Scaffold6551_8901
TCTAGCCAAAGAAAATATCGCCTTTGGCATGCGCTCGTCTCCGTTGCGGGATAGCTGTCCGAcAACAaTGTAACAaTTTtATTGTTttACCACAAaTcAC
>Scaffold9171_9161
AGTTTCTTATAGTATGAAATGGAACTTGCACCGATAAAACAAAATGATGTAACGGTTTGGCCGTGGGTTAACGAGCGTGTCATGAGGCCATCACAACGAC
>Scaffold7601_9701
GTGGTGACAAAGATAGGAGTAATGATGTCCAGCTAAAACAAATTACCCAGGCCAGCGCTAGATGAGCGGTCAACCATGACAAGTTGTGACAGGTGGCGTG
>Scaffold8715_7776
GTGTCACTGTGCAATTATAGTCATTTAATTAGGCATCTTTCTATCGTCTAAATCCCTGATGGGCAAACTTTTTGAAGAGCGGGCCAAAAATATATACGGA
>Scaffold8412_6751
TACTGTCTCCTAAGTAGTCTGCTGTGACACCTGGGTTGAGGTGGCTGAGTTGTAAGGAGCTTGGCTTCCATTCCGAGGAGTCTCGAGTTCGCATCCAGGT
>Scaffold7372_6861
ATATTCTTAACATAATAACTTAAAATTTAAGTGTGTGATTTCTCCACATAATTCGCACCCCCTCCACTTTCCAAAGCGATAGCATCTACCGTCCTTGCCC
>Scaffold9367_1051
CAGAAAGTTATTCTCAATTTATTTCTTTGAATTTCTTTGTTGACATATACGAAATACTACAGAGTCAATCCACAGGAACACTGTCCCAGTGACTTCATAG
>Scaffold8597_11001
AAAATATACTAACTCGGCGGCGTACCACCCGTGACAATAATCATTCGCTGTAGCAGCCCGACAGCAGGAATAGTGTTTTCGGATCGCACATGAAAACTGA
>Scaffold9077_5901
CCCCTTCCCAGCCCTCTCCTGATCAGTGAATGGGGAAAAGATCCCCGCGGCTGTCAAGTGATACCTTTCATAACGTATTTAATAGCGAAGGGAGACAACC
>Scaffold8951_15601
TCCGAACATATTTGCTTTCATTGAAGCGTGGCATGGCTAGATTATGAGAAAATGTAACAGACTAGTCCTCTACTGAAAATGTGACTCATTCAATAATGTT
>Scaffold9387_12501
CCTTTAGATGGGCAGTAACCTTTGTTCTATTGATCAGCTATTGGAAACCTACTGATGGTCTAGATGGAATGCCTGACGTGGTGCCGTTTGTTGTGGGCAC
>Scaffold7629_10351
AGCTATAAAATACACACTTGAAGTCTTGGGACAAATAAAGTGTACGCTGGACACTGAATTGATCCTCTGGACGTTTCACGGGGCGATGTTTCATGTAATG
>Scaffold8375_15036
TAAACTTTAGGATGTGGTGGCTGAGTGGTAAGGCATTTTGCTTCCGAACCGAAGGGTCTAAGGTTAGGATCTATAAAGTAAAGTTCCCGTTTTCAAACCT
>Scaffold8932_13901
GGACGATGGGGACGACTAGTGTGTCATGTGCTAGGTGCTGTGTGTATAAGAGCTCGGCATTGTTTGTGCTATGTGTAATGCGCACTATAGATGTGTGCAA
>Scaffold8053_7051
GTGAGGTTTCTCAAAGCAGTTGTTGACCGTGTCGGTAAAGTTCAGGTACTGTTGTATGGTCTTCTGGGTGACCAGGTCTCTGTTACTGGCGGACAACATA
>Scaffold8369_4476
AAGGAGGAGTTCCAGGCTCGAACCCTGGTGAAGACAAACGACCGGGATTTTTAATTTTGGGATCAGAGCTGAGCCCACCCAGCTGTAATGGTTAGTTGAC
>Scaffold7823_5601
TGGAACTAaGATGTTtAAAGAGCAGTACGCCTATCCTCGTTCTATTCGTGCCGATATCCAAAGTCAAAGTGAAGTCGCGAACAAATTTCACTTGGTGCCA
>Scaffold8898_9801
TCTTCTGAAACAACTCCTTTATCAACTAGTCCAACTCCTTTTGTTAGTGGACCTACAGGAACAACAAGTAAAAGTCTATTAAAACTAAATAAATATTTTT
>Scaffold7502_5201
TATTGCGATGCTGTGGAAAGAAATGTGTAGATATTGATGGCAGGAAGTGATTCAAATATATACCTTGCTCACCAACTGTTGTTTTCAGTGTAGTCTAAGC
>Scaffold7715_22706
AGGTTTCAACTTGATCCAAGAATGGGTGTAAGAGAAATAACATGTGTACAGCCATATGGGCCGATAGAATGACAGACAGACAGACAGACAGGATGAGTTG
>Scaffold7460_23436
CCACTGCACCGCCACCCACCGGGAACATATTTGAAAGCTGGACATTGGTCATTATCAGTGAGATGCCACCAAAAGCAACAAGAGCCATGCCAGGAAATAT
>Scaffold8926_5986
AGTTTAAGGTTGGGGTTGTAGTTGGGGAGACGCCTACAGGTGCAGGTGCTGTTATCGTCACATTCTCTAGAGAAGTATCACTAAAGTCGTTGGATGTCAA
>Scaffold8996_11141
TTCCAGCTGTGGGGTCCAGCTGCCAGACCTCTCTACTTCTATTTGAAAGAATATAAATGAAAGCGTCAGCCACTACCACACGAGGATCGGATGGTAAATT
>Scaffold9282_10476
AACAAGATTTGTAGGACTTACCTGTAACTGATAGATCCATACTCTCGCTACCAACTGCATGAGTGCTGCCGTACGGACTCTGCTCACTGGACGGCGGGGA
>Scaffold9263_7841
AAAGCTGCAAATGATtCTTTTTTAGATGTCAGATTCATCTCTGGATCTGTCCATGATATTTCGAACGTCTCTGAGGCTAAaGGGAAAAAAAAaaGAAGAT
>Scaffold9720_15211
GGGAAGTAAATAGATCTACAACCATCACTGTTAACACTTTACACTGCTGTGCATGTTGACCTCGATTTTTACTCGAAGGGAGGGCGCTGTCGGTGGGCCT
>Scaffold8640_14301
ATGCTTCAGCAGTTTTAGAATGTTCAACGCTTATTGGTCAACATTGCATTTATAGACATTCCCCAGAGAGAGGGATGTCTGTGGGATGTTTCACAGCTGT
>Scaffold8992_401
CAAGgATGCAAAGGAAAaGGTGAAAGTAACCAAAGGTTCTCTATCTCTAGACTTCAAGAGCACACAAAAAGTTTGTGTGGATGGGGCGATCCATTGGAAG
>Scaffold7524_6576
GCAGCACACTACTAAGCAGCACATTGATCTGTGTTAGATGTGTCAGCTGATCATACACACTGTTAACCCTATCATCACTTCAGTTATTACATTGCCCCCT
>Scaffold8875_9001
TCACCTGAGATACATTACGTTTCACCTTGGTCAGGATGTCCACCGCTTTCCTAATCCCTACATGCGTGGCTCTGGTCGAGGCTGGATACTTGAAGTTCAT
>Scaffold8610_9576
ATTAACCTGCCGCCTACACTTTTGTGATGAAGGTTGAGTAAGTCTCAAGAAAGTTTCAGGGGAAGAAATGCTGGCAGGAAACAGTAACCGTTGTCTGGCA
>Scaffold7861_10651
ACGCCGGGATGAAGTCTCTCAGGCTGAAAAAAGACCACGAAGGCAGTCTCAGAGGCGCTCACTTAAAGTTAATGCCATTGGTATTGAAGCTCATGACAGT
>Scaffold3593_23276
TACTACTTCGCATTCTGTCACGAGTATGAAAAAATTACAGCCCTCGGGCAACATGCGGCCGCCGAAGTGTTTTAAACGGCCCGTGGACATCAGAAATCAA
>Scaffold8917_11061
CAGTGGATGTTTACCAGGAATGGTGTCAACTCCGGTTGATTTTCAGGGCGTTCACTGCTGATGCTACTTCTATCTTCATATGGCATGCAGATAAATGCAA
>Scaffold7326_3701
TCAAGCTTTtCTATATAAACGTGTGGTCCAACTACTTGGGTGGACGTGACCCCACCCCTCAACATAAAGATCGGTTCGGAATCCGAAGAACTTTACACTC
>Scaffold7923_401
GTAAAGTCTTGCTATACACGAGAACAATCACGGCCTTTGTTATCTGAGATAGCACACTGATGATATTGCCAAACTTTCTCTGCCACAAAGGATAGATCAA
>Scaffold10241_11901
GTTTCATCAGAAACATTTCAGCTATACAACCAATAACATCCATTCTTCTTTCCTGATGGTTGTTTGCCTTTGAATCACACACAAACACTTGATAACACGT
>Scaffold7501_2561
AATAGGTGGATGTCCAGTTGTCTACTGGACTGAACACTCATTGTAATCCTTGACATTGTCTCGTGACCCATACAGAGATGAAACAAATATTTTCTTTCCA
>Scaffold7763_7401
GCTCCACGTTTCGTCTGTAATTCCTCGAGGCAAAACATTTGACAACTGAGTGATTTAGTACATTACTCTGACTGCTGTGTTTGAAATAAACTGCACAGTT
>Scaffold7611_6086
AATTCGTCAAAACCGGTTCTTAGCAAGCGCCTATGAGGTCCAAGGGGCCGGTCTACGAAATTTCACGCTGATCAGAACGACAGCTTACGAGATCTTTTAA
>Scaffold15700_12401
GCAAATGGCACAGTAGATGTTCTTGTAGACTACACCGGTGATGTTGTCTATCACTTTAAAAAAAGTTTCCAGAGTTTTTAAATGTGCGGGTCTTTCATGT
>Scaffold7962_3286
TCTCAAATGCGTGTCTGGCGACCTTCATGAGGGCAACCAACTGTCTACGCCATCTGCTGCAAGCTACATTCTTCTATGGGGgTCTGAGTTGATCATTATA
>Scaffold8106_17621
AGACTAGTAGAGTCTAGACTAGAGTAGTCTAGACTCATCAATTAGATTTTAGTGATGCCCACTCAGCCCACTGATTGTGATGATGATGATGCCAGATATC
>Scaffold7438_5161
ACTCTCCAGAAACATATATCCTTTCGGATGAGCAGTTTTTAATTTGGATTATTGTTACCTTCTTGGTTCTGCTTCGTTACTACTGCTTTATGTAACCGGT
>Scaffold8681_12201
GTCGCAGGGCTTCGCCCCGCGCTAGTGGAATTCGCAGTGCTCCCCCAGACTCCCTTGCTTGCAAGTCTAGAAGTCTCTATTTTTTCCACTAACTCCAGAA
>Scaffold8812_7901
CAGACATCGCTGGTCAGTCGACCGTGGACTCGAAGGGGGTGTTTGTGGAGGTATCCCAAGGCCTAGAAATAAAGCAGAGAATTCGGTTTGTAGTTCTAGA
>Scaffold8089_1351
TCACTTAAGGTCTTCCCTCCTAATGTTTCCTCGAGGCTATCTCATTTAGCCTTAGAAGATTGGCAAAGTCTGCAAAAGAGCTCACAGCTCAGCAGCAATA
>Scaffold9565_5426
CCGGGATACGAACCCGAGACGCTTCGGCTTGAAAAGGATCAATGCCGGATTTAAACTGAAAGACTACATGTGACTAGTCGATGTACCTGCTCCTGAAGCC
>Scaffold8377_6261
TAGTATGGTATAATCATCGGCATAGCGAAGCTTTCTTATGACCATTTCCTTTGTTTTGCTATGGGACAGTAGACATCGAACGAAACAGGATGGACCTAAC
>Scaffold9683_17786
ATGAATGCTGCAGGATAGCGGCGTCAAGGGCTCGAACCCGGAACTATCGAGATTACAGTCCAGAGCGCTTACCACATGGCCATACATCAATCTCTATCAA
>Scaffold3782_31838
CCTTTGTCCTCGGAGAGACGCCTGCCCCTATAGCCATTGAGATTCCTATGATACCAACTAATATTGAAACTAGCACAAACACTACATCACTCTCAAAGAC
>Scaffold7279_11186
CACGTTTTTGACCGAACTCTCAACCTGAAAACCGAATTCGCGAAAAAACCGCAAGCTTCCTATCAAACTTTTGTAATATTATTTCGGTATGTCCCCCAAT
>Scaffold9476_9186
CTCCCCCCTCCTCCCCCTCCCTAACTACGTCACTGCACGGTCCCATGCACCACTACCTAGTCCGTGAACGGGAGTGGAAAGAAATAGATTACCTAAAGCT
>Scaffold8118_13001
AGATTGCCAATGTTAACAGCTAAGACTCGATATGTCTTTGATTGACAACACTAGCAGAGACCATGTCTCTACATTCTAACAGGGGCACAGGGGAGAATAA
>Scaffold9294_16161
TTCGGTTTGAATTTTCCCTCCAATCTAACAGAAGTGAGAAGGGAAGAGGCCTAAAATGAAAGATGACGTTCCTACACACGCATGTTTTCAACTTCTGTGG
>Scaffold9640_12451
TATGGTGTTTATAGCATTCGATCTAACTAGTGGTGACCTAATCTCCCAGTCTACTGACCTTGCTGTTAGGAAACAGAACGTGAAGAAGGACCAGGACTGG
>Scaffold8379_7761
TAGCATGATGAGTGGGCTGTGGTCCAATCTCTTTTGTGGACCCGTGGAGGGAGGGGTATCAGGGAGGTTTCCGTTCTGCCATTAGGCGCTCAGCAAACAA
>Scaffold5685_15286
CACCTCTCTAGTGACTCCACTGCTTGAATGACACCAATAGGTGAAATGTAGCGCATAGATAGTCATTTTGCTTTGCTTGAAGCTGCCTAATCATTGAATA
>Scaffold8709_17661
CGCCCCGCTTTAGTGTAACGCCGATTCTCATTCTCGTCAGCGGCGGCGGCGTCTTCTTGGGGTGTCATGTCATCGGACTCTGTATCTCCTGCTTCCTCTC
>Scaffold991_34171
ACATGGCTGTCCTCGTGACGATCAAGCCCATTACAAACTTACATTCTTTACTGGCTCGAACGTTTCTCACACTTCTGTATCACCCGTCCCACCATAGGTG
>Scaffold9688_8001
AGATCTTGCTGCTCGCTTTCCAACATTTGCCAAAATGTTTACTTCTGCAGGTGAATGTTATGCCAGAGTTGCTCCGCCTGCTGAGGTCTCCATTTCAACT
>Scaffold12748_14561
AACTTTATAAATGGAATGATTATCTACGTCAATTTTATACCGGATGCAACTCACACATACACAAACACACTCACACTAACACATGTCATTTCTTGTATAA
>Scaffold7781_13826
CCAGGCTTCCCTTGACTCATTGCTTAGGGTCACAGTGACATGATGGTGAGTCTAGCCAGCCTAACTTTCTGCTTGTTATTTCCTTCATGTCCACAGGGTT
>Scaffold6646_2501
GGGAGAATTTAGTGGCAGTGACAaCaGATACAGCCAGAAGTATgTaTGGATCACATAACGAACTGACAGCAAACCTcGGTGGCCAGAAGTTGAATCAGGC
>Scaffold7293_4701
AACCTATATGGCCGTTCCCCcAATTAAGGGAAGGGGAGTGGCTTAAGGCAGCGGAGTTGTCTTTCATGTAGTGTCAAGTAGTGTGGGAGACAGATGCAGA
>Scaffold7398_7961
TACATCAAAGCAAATGTCATTGTATCTGGCCTTATTGGACGACTGTGTGGTCTAATCAAACGTGTATATCCGGACTTGTCAGGAACGTAACTCTACAGGG
>Scaffold7887_9446
GACGTCATCGCCGTCTATAATGTGAGTTTTGTTCATGACGTCAGCAGGGTCAGAGTTCACGGTGAACGTATACGTCACTGCCTCCGCTTCTGCTTCGTAG
>Scaffold7287_13836
ATCCACGGCGTCCTTGGATACACTGCAATTAGCAGGTGCAGGGGAGGTGGTTGTGGGCCTTATGGGGTAGCCGTTGTTGAAGCTGTTGGGCAAGCCCAGG
>Scaffold9040_6751
ACCCTTGCGCACCAAAATGGCTTCGCCAAATAGAATTGCGACAAAACTGGTCGAGCTAAAACGGCGGCGCCAAAATGTCCCGCTTGAATTTTAAAAAaTG
>Scaffold8244_1001
GTTAGACTCATGTGGGCATGACAAATTTCGAAATTCAAAATCAAAAACATTAACGAGATTCAAACCCGAGCCCCTATGCTAGAAAGCCAAACTCCAATAA
>Scaffold7883_6801
TCTTCCATCTCCCAGgAGGCTGGGTCAATGCTGAAGGCTGTCAGATACACTTTGAAGGTATTCCTATTGCGTTTCAATGTGTCCGCCTTGTGATCACTTC
>Scaffold8297_10176
AACTGAAGTTTGAAGCTTATATTCTGATGAATGGAAATAGCTGGCAAGAAAATATGTGACTGGTCAATCACGTGAGAGGCCAAGGAAAATATTTACAAGA
>Scaffold9348_1301
ACTCAGGAAAAACCTGTATGCTCTCTACTACAACACAGTTCGCTACTGGTGTCGAAAGAGCTCCTGTTTGTCGGGTTATTTAGAGCGCTCAGTAGAGCCG
>Scaffold7602_13101
CTACGCTAGCTCGGACATGTCACCCgCATGCCAGATGGAAAAATTCCCAAGAACATCAATGAAACTATGTGGGAGGAAATAGTACAAGATCGGGCAGCAt
>Scaffold8740_4701
GTTTGATATAAAGGCATCCCAAACAATAACTTGATCTCCCTCCCTCCTCACCCCCAGCGCCCTCTCTCGTCACTGCAGTATCGTCTCACGTCATTCAATT
>Scaffold7330_14671
TCCATTAACTGGCACTATTTTGTAGACGTTATTTCTACCACTTCCTAATCTCATATCTAGTCGAACGcTGATCGTTTGCACAATTACTCATGTCGAAGAA
>Scaffold2365_13011
CCATTAACAATACTATGGCGTATTATTACTTGAATTTGGATCTTAACCAAAGAAATTTTTTATCTCACAATGGTGTTTAAATGCATTGATAGACAGTGAA
>Scaffold7545_11361
AAGTCAATCTGATCTGGACAGTTTAATTTACTAAGCAGACGTTTCTGGATTAATCATGTCCTGTGGCACTGGAATGGTGTCCAATGTAGGCCAACCACGC
>Scaffold7470_17861
CCGCGCCTCCCAGAATGACCTTGTATAGACAGTCTATCGTCGTCATCATATATCTTGATTGTGATAGGAGCAGACGAGCAGTGCTGAGGTGGTCTATTCA
>Scaffold7830_18878
CTTTGTGAAATCATCAATTTCCAACTCTAGTGCCAAAGCTTTACAAAGTTCCCTTAGTTGAATTTCTGGTCTTAGATTGGGTTTAAGAATACTTGCTAAA
>Scaffold6153_13101
TTCGTTGCCTGTCAGAAGGCGGTACTGCTGCAGTCCTACCGTCCTACCACAATAGCAGATAATTCCTCAGATGAAACTGATAAAGGGACTACAATGAATT
>Scaffold9337_13891
TAGGCCTAAACATGATAATCTATCACAGGGTAATCACACACAATGAGCCGTTATAGGACGATATCCTTATTTACTTACCTATTCTTGTGTACCTCCTAGG
>Scaffold8499_7661
GAGATACACAGAAATTAGATCTACATCAGCACACAAATGACGGGAGTGTGCCGTGGCGCCGTCAGCAGCCACTGTTGGGGGGGGGggGgATGGGGGGGGg
>Scaffold8723_10476
GACATCTTGAGCAACGACCTGGCCCAACCTCGTTAAGGTGTACATCGATCGCTTAGAAGCTGTGACCAAAAGATTGTCTCCTTCGTAGAGCTCAATCGTT
>Scaffold7327_11761
AAAACAAACACACTTAGTAATATAAGGTTGGCTGTGTTTTGTGCAGGGGCGTAGCTAGGAGTTTTCCATCATTTGAGTGCTCCTGCCTTTTGCGTAATAT
>Scaffold8484_14501
TACCCAACTCTCGACTGTGTCTCACAGTAGCTTTAGCATGCGCAGCGTCACAGCCCGGAAACAGCTTTCACAGGCTGGCTATACCAGGTAAAGGGTACCT
>Scaffold8078_8136
CATACAGACTTTATGTTTTGTCACTTGTATGTCCTGAGATGAGTTAACTCTCTTCTTAGCAACACTTTAAATGAATTATCTCTCTCATGCAGTATTGAGA
>Scaffold7780_17401
ATTAAAATAATATGGTAGGAGTTGGAATTTAAGCTGTGGATTCCAAAGAGGTGTTTAAAATATAAGAAAGAAATACATACAGTCCTACGAGCGTGTGAAA
>Scaffold9679_9686
GACCTAGCCGAGCGGGAACCAAGCCTAAAGAAGAACATGCTGTTGAAAAATAAAAGCTGAATACCAGAGGTCTCAAACTCTTCGTAATGCACCAGTTCCC
>Scaffold8019_6511
ATAGGAAGCAAGCTACCACTCAGGTAGATCTACGGGAGACAACTGTTTATTGTTTCGAAAGCTTCATTGTCTGCGAGTGGTGTGCCCTTGTGTAATGGCT
>Scaffold8252_576
TGAAAGAAAGAGATTCTGACATCACCCTCCAACCCTACAACGGCCTTGTCTGTATCAGATATGTCAAAACGCGTAGATCGTGACGAGCTCTATACCTAAT
>Scaffold7316_8976
CTGACCAACACACAGTAGAAGAAAAAGAGAGATGTACTGTCCGGTCAGTGGCAAGTTTCTCACAAGACTGAAGAAAATGTCGCGCATGGAGTTCCACGCG
>Scaffold9380_15381
TATTTCAACACAATTAGCAAAATGTGTCGAGTGTGTAGACACAGAGGTCCCGGTTGTGTGCGTGTGTGTTGTGTCAAGCAGGTAGGATTTCATAGCCCGT
>Scaffold7503_6401
GCTTTGTAGAAAGAAGAAAATCTAGGGATTTAATTTCGAAATGGTCAGCTGGTTAAAGGCCGCGGGTCACGGCCAACACAATGTGTCCGGATCGGAGTCA
>Scaffold9574_1526
AGTGCACTGACCTATCCCTTAATAGGTCACTGCGAGTGGCTTGTGACCAGGTGGGAGGCATGACTAACCAATCTTAACTTATACGCATTCCTCTGTGTTT
>Scaffold9715_9876
GTAGTGAACCCCCTACACCTCCCACAAGGTCTTCCTTCACAGTGCAAGCTCCACCCATCATCACCATGCAGACATTAATGGAGATCAAAACCGCCCTGAC
>Scaffold7616_14436
aTtTATCTTTTCCAGCTTGCTTTCTTCATTGGCTTTCTTTCCTTGTCTAACAAGAGAGGTGGGTCTAACACTTTGTTAGCTTTGATGGcGtCCCCTTGCC
>Scaffold9376_12326
TTCCATCTAAGAAGTTTGATTGATCTATTACTAGAAGGGCTATATATCCAACTAGCTATAAACTTGTGGCTAAAGGTCAAGATGCCACTTCACATTACTA
>Scaffold7321_9326
TTTCCTGGTACTGTTCCCGGTACTTTGATTTTCTTCCATTCTATGAATCAGTGGAATAGACGTCAACACTGCTTTGATGTCCTCGAGTTTGTGTTTGACC
>Scaffold8446_11976
TTTACTACTGAATGTCAGCCCTGCGAGACTTGTCTACAGTAGTACATGCGTGGAGGCAATGAGTCCCCCTCCCCTCTCACCTTGGTACCCCTTATCTCTG
>Scaffold7461_13051
TGAAAAAAGCTGTGGAACTCGCATTGACCGCTATCTGTGGCTACAGCTTGCCAATCGCTGCGTGGAAGAACTTCAAAACGAGAAAGGTTGGGCATCAGTT
>Scaffold5192_18181
TTTATAAGTTTTGAGGCATTCAAACCAATGGAGCTTGCATTGGCAGCTATAACAGCGCCTGCACTTGCTGCTACTGTTGCAGCTAAAGGTGGGATTGGTA
>Scaffold7927_9941
CACTTCTGTTATGTTTCGGCAAGCTGTCCTTGTGGTTCTTGGGCAACAAGGGCTCCTCTGCTGATCTGTTGCTGTCCAAGTACGGGACGGATTTTCTAGA
>Scaffold8188_16171
AGATTTAAAAGAAACTATTGAACATTTTTACCCCGCCCTCCCCTCTTTCCGTCCTTCTGCTTTACAAAGAATCCTAACCTAGACCCCTAGCCAAATTTTA
>Scaffold7414_7901
CTTAGACCACTTGGAAGTCGCTATATCACTTGAGGGTCCACTTTGGAAATTATTGTCTATGCTTTTAAATTTGATACTAGAATGTTGATTATAGAACAAT
>Scaffold7525_19001
AGTCACTGTCCCCATTGATACACAGAGAAAAGCAAAGCTGGTGTTTAGGTAACAGGGGAAGCTGGGATTGAATATTCTCTTGGCTCCAGGTCAGCATCCT
>Scaffold8662_701
TTACTTGCTTTCGTTTCTAAACTTGGCGTGCTGTCAAAGCGATAAAGTGTTTGGCTTTCGAATTCGGGGGTCTGGAGTTCAAATCTCAGTGAAGAATGGG
>Scaffold2006_46481
CTTGCTTACTTCATACAATATTAAACAAATAATAAAACCTACCTTTAGGTTCAGCTGTAGACTGCTTTGGAATGAATGTGGCGGTCTCTGTTAACAAAAA
>Scaffold7569_14186
CATGCACCAGTTTGACCCCTAAAGTGTCACCATGACATTCTCCTCTATTCGTCTCGCACTCCAGGGGAAGACGGAGGTCCATCTGACACTTTTGTTTTTA
>Scaffold6682_8286
TCTTCCCTGGTGCAATCAGAACATGGAATAGGCTGCCTAAACCATCAAGAAAACCAGTTAAATCTCTATTTAGCATGAATTGCATTTGTGACTTCCAGCG
>Scaffold7758_25651
CATACAGCTGCCCAGTTCGCTGACTTGTCCACACTGTATCCTACAGTGGAGGCACGTGACAGGTTCGTCCTTGACATCTGATTGATAGCAATGGGGTTTA
>Scaffold955_29601
CGTAACAACAGCGCGGGTGGAGGCTGTGCCGGTTCACCGACTCTGAAACAAGCCGAGTCAACAGGGACTCAAAGAACCCGCTTGACGCGGAGAGGTGCCC
>Scaffold3118_13856
ACGTTACTACACCTCCTACACGACCGTTGTTGTTGATGCCAGCCACTTGCTAGAGGTTATGGAGGACACTGTTGTAGTTAACAGTGCCGTTGTTCCAAGA
>Scaffold9332_36336
TGCAGGTGCCTGGGCAGAGAGGTGCAGGAAGAAGTTCACTGACGCCGACTACTTCCAGGTGTCCCTGAGGGACAGTGACGACGATGACTACCTCTACACC
>Scaffold7941_18101
TAAACAAAACAAAGTTTTAGCTATCAGTGTACTAGATGGAGAAAAGTTCAATTTTTCTATAACCACTGGCGTACTATGCCTCAATACCCCAAaTCTAAGG
>Scaffold9341_10061
CTCTACCGGCTTTGCAAACGTCTGGTCTACTGGAGTGGACGTGCCCAGCAGAGATAAACTGGAATGCGCCGTGACCTGTCTGAATGAAACACTCTGTCAA
>Scaffold3592_14201
AATCTTGATGTTATATCGCTTACATATGGTATGTTGGCCGATTCAGCAGGGTGGgTGGGGCGATTACATCTACTGCCGTCCTCACCCAAACCCTTTGAGT
>Scaffold4733_8301
CTATACTTGCCCATTATTCCTGGCATTGAGTTGCAGCCGTCGCGAGGCTTGAGTAAACTGTTTGCACTGTGACTAAGCTGTGCTTGATTCATTTTTGACT
>Scaffold8152_3626
GAACTCGATCCCTTGACACCCTAACTTCCTGTAGAGCGAACCATGTCACTGGACTTATCCATACTTACAGCTACAGCTGTACCAGCTGTTTCCTGACAAC
>Scaffold4611_22186
CACCCAAACTACAGCCTGTTCCCACAAAACTGACCAAGTTTTCAAGCAGAGGAACTTCTTCTCTACTTTTACCCTATGGGAATGAGACAAAATCACCAAC
>Scaffold5922_10401
TTATCGGCTGCCAATGTGCCATGGTTCCGCTCTCAACCTTGCTGATGAGATCAAAAGGAATGCTCCATCTGCCCAAAGCTTCCGGTTTTGTGGTGCCAGG
>Scaffold7444_4601
TTAATCAGATCAAGCTTGACTTCCACAGAGCCCCAAGCCTTCGTCCCCAGTACTGGGGAACAACAAAAAGGAAGATCCATCAAGAACCATCCACCTAAGC
>Scaffold8361_5126
AAAATTGTAGGGGCCTCCACAAAAATCTTGCCCCTGGGCCCCCACATACTGTATCTGGCCATGGCTGCACTGTTTACAGTCTTGCATCAACTCAACTGTT
>Scaffold8004_3176
GTACAAGCTGAATGAGTCCAATTTATAACTTTATAGGTCTTCGTCTGAGTCTAGTAAACGCAAACCTAAAAAaTAGTACCAGATTATAGAAACCATAGAT
>Scaffold5325_9441
TTATTTGTTTTAGATAAACAAAACAGCATAAGCAAATCCAGTCCACCATTGCCAAAAGTAGCAGAAGCATATCAAAACCTGCATCCTAAAGCAGATGGCA
>Scaffold8091_15086
TGCTCATTGAGCCATCCTCGAGGCCCTTACTAAAaGAAGGCCCTTACTAAAAGGAAGCCTTTACTGGAATGAGGCCCTTATTGGAATGAGGCCCTTATTG
>Scaffold9215_5851
ACTCACAGTTCCCACAAACCCGTACCGCGTGGTGAATGCGTCATGGCTGCTACATAAATGTTATCAGGAAGTTTTTAACACTTTGGCTTTTGGAAATTAG
>Scaffold7345_7776
CAAATTGACCAACAAAGAGATATTACATAACAAATTATCCAACAAAGAGATATTACATAACAAATCATCCAACAAAGAGACATTACATAACAAATCATCC
>Scaffold9304_8371
TTtCCAACTTTGAACGAAGTCGAAACACCACAAGATCAGGCTCAGTAACTACAGCACAATTGTAACTAGGGCAGCGGGAGAGCTTAGGAGTTACAGGATG
>Scaffold6892_8601
ACCCAACTAAGACGAGACGTCACTCAATGTCGCGTTCAAAGTCTTTCAACTATGGTGCGTCTATATACAAACAAATAATAATAACTGTCTCACAGATTCC
>Scaffold8449_4051
TACTTGTTGGGAAAAGTCTTTCACGTGACTGCCCCGATGTTTACATGGGCAGGACTGAGATGGAGGCGATACAAGATTTGTTGCTGTGAAGTTTGCCGTT
>Scaffold6714_2751
ACTGGGGTTGTAAGAAATAGTTTCATTTCCTTTAGAGATTTGGTGCTGGGTGACCGTCTGCTGCACAAAACATTGGTGCAAAGTTTCCCTTGTCTATAAC
>Scaffold7839_7886
CTTTAACTGGAGAAAGTAATGGCGGATGGACGATGTGTGGGACAAATGACACCTTGCTAGTTAACCGTTGGGCAAAGAAACAAATGACCCTAAGATCCTC
>Scaffold8490_15268
ACCGAATCTAGTGGTAGACATATATAACGTCAATTAGAGACAGAATGTAGTGGTGGACATATGAATTTTCAATTAGAGACCGAATCTAGCGGTAAACATA
>Scaffold8159_4851
ACTTATTTTTAAGTACAGGTCAAACCTATGGTGATTGTGTGGATGCAGACAGTGTTAACATTCGACCAGGTGCTCGACAAGGCACTTTTTCCACAGTCTT
>Scaffold8839_401
GACTGaCAGCCAAAAGTCCTCTTTGCACCTGGTTTTCGTCTGCTTACTTTAGAGGAGAACGCCCACAATCACCACGCGCCTGACTGGCAGGAATCGTCTT
>Scaffold8015_11971
TTAGCATGATGATATCAATTCAGACTCAACAGAGTGCTAGACCAACAGAGAGCCGGAGATAGAGAGAGGGAGAGAGAAAAGGAGAGAGAGAGAGAGAGTG
>Scaffold6722_11901
ATACTGATCTTCCCCAGTTTTATTATGCTGGGCAGAACTTTGTATGAAAGTGGGCGGGGTGGATAGCACAATACCAGTGATAAGACAAGGCCCGCTGGTC
>Scaffold7547_3151
TTCCCTTGTGATCACAATTTCGGGGAAGATATTTACCCGGTAACGTCAAGGTGGTGTAGCCAGGTGTACGCAATGATTGATAACTAATTAGGTGTGAAAT
>Scaffold7255_6876
CAACGTGGACGACGAGGCGGCCGCCATCAAGGCTCAGCGCAGCAAGAGAAAGTTCTCCTTATTCAGCCTCGGAAGCAGTCGTCGCCTGTCCGCCATCTCG
>Scaffold3222_23371
CTAGACTCAGGTCAAAAGTTTTGTGAAAACCAGAAGCTCACTAGAGCGACCAAAACACTGAGAACCCCTCGCCCTCACACACCCCCTTCACACACACACA
>Scaffold5592_38001
TCCTCCATTTACTTGACACAGCGCCACAGACTGCATTAGAGTTCAGTTCCACTGTCTATGTCAGCCGATGCCAATCACTGCACATTTAGTTAAAATCACT
>Scaffold7586_35971
AACTCTATTCAGCTTCTAACTTCTTGAAACCTGGAATCTTCTGGGTGGGTGGAAAAACCTGGAAACGGTTCTCGAAAACGGTTCTACTCTAACGATTTTC
>Scaffold7968_576
TATATCACGTAAGTGTGCCACTTGCTAATGTTACAGTAGTCATTATTGAACAAACAAAATAGAAACAGCAAACAAATTCTTGCCGTTTAACAAATGACTT
>Scaffold8642_6026
TGACAGTCGGCACCCTGGTTGCTGGTAGCTCCTTGTTGACAGAACGCTCGGACACGGGCTATTTTAGGAATTTTGGATGTTGTCATTGTCCTCTAAACAT
>Scaffold7683_7801
CTTAGATCTAGACATATATATATATAATCTAAACAGATTTTGGAATTATTCCATTACACTATACCAGTGACGTTAATCTGTCATAGAGAATGAAAAATGG
>Scaffold7007_7786
AGAGGGCTTAGGTGGAAATGACGATAGAGGTAATCGCCCCCCTCCCCACCCAATCGGGCAATAGGGGAACGATATAGCATAAACATCAATAACAAGTTTT
>Scaffold9049_6881
ATGTACGATGGTTTCATGTCGCCAGAGCAACGACCAACTGACTTGGTGAACTATCCCAAGGGATGTACACATGTGGCCTAAGCAGTTGGACAAAaTGTAA
>Scaffold6394_2376
ATCAGTTTTGATGCGGTTTTTGTAGTTGGATACCTAGGATCCTTCTGTAACCCAAATTCCATCGCTTAAATCCTCTCTAGCTCTGCAGTTAGCGTGTAaG
>Scaffold9994_6001
ATCTTAAATATCAAAATGTAAGCCATGAGCAGATTACTCTGGTTATCTTTCAGTGTGGACATCCACAGTAGCACAAAGTGCTAGATATTCTGGCCAAAGA
>Scaffold7651_501
TCTTGTGAATATATTCCTAATTCCTTTTTCACCAGGGGAATGTACTCAAAATGCCGTCTGCGAAGCTGGAATTTGCTCATGCCTACAAGGTTATTACGCT
>Scaffold7718_10311
TAACGGTGATGTTTTCGATTCTGAAGATTAAGGATGAGTGCAGTGTTTCATTTAACCTTACAAAACCAGGATATATATATATATGCAtatGcGTTTTCCG
>Scaffold8105_10771
CAAATCGGACCCACGAGAGTCATGACGCCCAGAACGCTGGCCACGACTCGTTCTCTAGGGTAAATCATTCTTCAAGCAGTCAACACTTGTGAGGCCTGTC
>Scaffold8322_11601
TTTtGTTATTGAAAAATATTTGTACATAAATTTGTTCGCTATAGCTGCGAAATGTGACTTTAGCCGTTTTAATAGTTCCATTCATGTGTCGCGTATGCCT
>Scaffold7775_7601
AACTCAATCATCAACAAACGCAACATGATTGTGTTCTCCTGAAACTCAAGTCAGACAATCTCAGGGGAGGGAGATTGCAAACAAACGGTAAGGGGCGGGG
>Scaffold11158_11601
CCTTCGTAGCAGCGCCTTTCTCGGAGATGcGCTGCCAATAGAGCCGTTGTCCATTCTTCTTCCATAGTAGAATGGGGGCTAGATTACCATCTTCTAAATG
>Scaffold9849_4236
TATCCATGATGTCAGCAGTCTCGCGAGCTTTAATGAAATCTCTCCACACGACTGTTACACTGATCCGGCATCACTGCCAGCGGCAAGAATGACGAAAGTA
>Scaffold9319_13411
GGCAAATACCAAAAGGCAGGAACCTCAAAGGCAGACCAACGAATTCGATGACTTGATGTAGAGGCAGATCTATAACTAATTTTTACGGGCCTGGAAaCGA
>Scaffold8979_6876
TTCTTACAACCAGAAAATGGCGTTGTTGACGCCAGGACAAAGAATTTCTGAGGCTCAAAATGCAGGAAAATGTTTGGCGCCAAGGAACTTCCAACACTCA
>Scaffold7999_6401
TATACACAGTAGTCACAGCCACACACGGATTCATACACACTAACACCCACACACAAGCTATGGCACACTGCTACCACTCTGCATCCCCACTTGCCTTCTG
>Scaffold7600_11601
CCCGCAGGAAGGCCTGTGATAACAGCGAGCAGGTTGGAACCCGGGATTATCAAGACGACAGTCCTTAGCGCTCACCCTAACACCTGTAGCTGAGAGCAGG
>Scaffold8865_5401
GAGTTTTTTTTATGTTTTCAGTATAAGACATAAGAGAAACCAATCCAGTCACATGAAGCCACATTTGAATTTACTGTTTTGAACATGTGTATTATGTCCC
>Scaffold11728_16186
AAAATAAACAAAATCGAAGTAAAAAAATCAGTCACCAAATTCGGAGGGGGTGGGATTCGTGGCCCACGGCCTACGACGGTGTCATGCGGCCAGCACAACG
>Scaffold8663_6151
GGGGTGGGGAAGGAGGCCCATTGAAATGTCAGAGACAGTAGCCACTCTACTTGACACTGTCCACTCAGTAGGGGCAGTTTGGGATTCGTTTGGCAGTTAG
>Scaffold7310_8501
TTTCTAAGCCTCGCGCTTGTCAGCACGACAGATTGTCTAAAGAGGACGACGTGCCCAGCTCTCTTCTATGCTCCCTGGAGCGCTCCTGGCTGCTCTCGCA
>Scaffold8450_12276
TTTAGTTATTTTACGCGATTTTACGTCTTTATTAAGTAATGACAGGTTAATTTTATTCGTCTAACTTTAGTGGTAGAATTGTCAGCTAGGGTTTGTATGC
>Scaffold6585_5591
GAGAGGCACGCCGATTCCCGTCAAACATACAATAACATATACAACAACAAGAGACAATCAGACCGCTGTGCGCGTTGGtGTTTTTGAAGGGGAATGTGCT
>Scaffold8240_10956
TTGCAGTTGAAAGTTTGATTATAGCCCCTGTTGTTCAACCTCCTCCTGAATTCTACACTCTGGCATCAACTCACGCAGCCATGTCTGCAGGGAGATTTCA
>Scaffold7740_11676
AAGGGGTCGCGAGTTCGAATCCTGACTTGAGCTGAGTTGTGTTTGCTGGGCGTTTAAGGGAGCTACTCCCTCTCTCTCTCCGATGCTCCTTTTGCTCTCT
>Scaffold7282_6201
CCTCCAGACATAAGTCCACATTTAGTATTTAAATTTAAATGGTGCTACCTATTCTATAAATCTATCTATAGCTCTATGGCTATAAGTATGTACGAATTCT
>Scaffold15740_101
ATATAAATGCAAAATCAAGTTTTTAATAAGATAGCAATATTTCAATATGTACACTATAGCTTGTACTTAGATTGGGTACACATGTAGCCAACAAGAGGGT
>Scaffold8976_5201
TTTGTGTGTGGACACAAGAAATAATGTGCGTGTCATTAGGGtATGGAACGGTGGGCTAGAGTTGAGTCCTAAAAACTAATGACTaaTGactAAaGactaa
>Scaffold9629_11076
TAATATGAGTGGACATTGAAAGGTCAAGGGTCGCCAAGATCAGGGAGGACGACTGTTGACGAGCTGGAAATGTAAGAAATAAAAGAGGGCGCGCTGTGTG
>Scaffold7707_12622
CTTTCCTTCCTCACCCTATCTACGCCACTGCAATGTTTAAACTGGCTAAAAAAAAGTAAAGTGCCCCTTTTAGGCCTTACGATCTACAAGGTATATGCTG
>Scaffold9024_16411
ATAGCGAAGATTGAAAAGAGTTCTAACAAACGTATCACTAACCAAACACCATTCTTCAAGGGACCGTTCTTTTGGCGTACACATGCACGGCTGATGGACA
>Scaffold3549_53421
ACCCCCGGGGATACAACAGCTTGGTAATGATGAAGACTAGGAACGTGTTATCGTATTTATTTAAAGGTAAGTGGAAATATGGCAATACTATTTTGCTGAT
>Scaffold7203_10101
TATGTTGAATAACAAAAATTGGTCTCTCAGTGGGCATGGCAGTCTCCCCTGCAGCTGAGCATATATCACGATTCGTTAGAGGTATAAGTCTTACATTATG
>Scaffold8358_9996
ATCCGACCTTTCTACCGTCTTGAGACGCTCCATTGAGAGTAATGGTCGAGGGACTGGTCAAAAACAAGACAAAGAGCCAGCTTCTTCAAGGTATGACCAC
>Scaffold2702_21886
ATCACGGCGCGCCCATTAAGAGCGGGTCTAAGTGCTTGCTCAATTTGACATCCCCTAGAGACACTACTACAGGCTTGAAGTCTACTTGTCAGTGTACAAA
>Scaffold7811_9586
ACTTGTTGTGATGGGGGCGTTGGGTTGAGACCATACGTTCTACAAGGCCCTAACACTAACCTACGATGTCGCAACCTGTGGTAGTTAAGACCAATAGCTT
>Scaffold7300_16226
CAGTGGCAGCAATGAATGGTTACTCAGACATTGTTCAGGACCTGATAGAGATGGGCGTGCCTTTGAACTGTAGGGACGAAGAGAAAGTAAGTTCTTCTTC
>Scaffold7291_9586
AGTAACAATACTGTTCAAGGGCGTATTGGTGATTGAGTTTGACATTGAAAGCTGCAAACTTGTTTCTTGTTAGATGTGGACAATCTGATCTGGCCTGGTA
>Scaffold7325_13161
ATGGATGCTCCCAGATGAGACACTGGTTTTGGTTTCGGGATAGAACCTAATATGGCTAATCAAGCCGATTCTGGAGTGGTAGATTTTGCCAGAGTTCTGT
>Scaffold9540_6761
CGTGACTTCAATATGTTTCTAATCTCACGCGCTAATTGACCAGACGTCTACAGCTTTGCTTCAGCAGCCATCTTAAGTTACACACACGTTAGGTCTAAAA
>Scaffold1259_50821
TGCGCACTGTTCAACACGAGCGCTAGACGACGTGTGAATATTAGCGCGAGAAACACTGAGATCCTGCTTAAaTAATCACCATGATTGGAGGCTGAGCTGT
>Scaffold9408_5126
TGTGGGAGGTCAAAGAAGATACTGACAAGCGCGCCTGTGATGAAGACTTCAGGTCGAAACAACTCTAGTTAGAGGAGACCGCCCGCTCGTTCTTCTGACA
>Scaffold9877_13176
TCCGGCAAAGTATTGTCCCGACAGGTTTCATTGACGCACACAAATGAGAAGCATACCCTATCATGCTTTTAAGACATAAAATGCATGTAAATTCATAATA
>Scaffold8820_12161
GTACACAAGTTAACAGTGGCTCTAAAAATGTGAGTAGGGGAAAGGGTTGATTGTTTTCTTAATGAACTAGACCTGACACTGACGTATCCTGGGAGGGGGG
>Scaffold8425_15286
AAATAAATTAGACCGCCCCTACTCGAAAGTTTATGGTGGGGTGAAGGGTTCATGCCAACGCCCCcGCCTCACCATCAAATAGGCCAACATACTAGGGgAG
>Scaffold8804_25226
GAGGTTTATTCTAAACCAATTTAAAATATCCGGCTGCAGAGATGTGACGTCAAGTCGCTGCACTTAATCCAGAATTTGAGATGTTCGTCCATGATTCGAT
>Scaffold10161_7536
GTTGAAACATGGGACACATTGTGGCTGTTGCCTTTGTAAGGTAGAAATACGAATTGCAAATATTCAGGGGCATATTTACGTCATTTTGCCTGACGTGGTG
>Scaffold7298_3026
ATGGAGTCTTTGGTGTATCGGgTGTCCTTCAAACTGTTTCGGCCCCGTGTAGCCCGGCCAATACTTTCTATTCAGTCAAATCAAAAATCTTTTAAGGACC
>Scaffold8272_10501
CTGAACTTTGAACCTGAGACCCCCAAGCTCTCTTCCACTCAACTACTCTGCTGCCTTTACCTTCATAAGCTAAACTGAAAAGTTCAATTGTATCTTTAAA
>Scaffold8719_7536
AGGTTCTACTACAGTCACCAAATTCAATGAGCATAACCGGGGATAGGGTTAAAGTTCACCCCCCCCCATATAATAATAATAAACAAAAaCTAAAACATAA
>Scaffold7860_4901
TGCCGCATtTTTTTTCAGCTCTGAAGGTTGGCCTATCTGGTGGATGCTTGCTTGGCCCCGAGACCATTTGTTTTAGAAGGCCTCAACACTGACAAGCAAC
>Scaffold5952_16001
CCACACAACTTAAAGCGTCTTTTTCCCTTTTCGGGGGCCGCTAAACAAAACCGTTGTAATTATTGTTCATACTAAGGTTACATGAAAAATTTCGTGTAAT
>Scaffold9500_6651
TATCCAGCCCCAAATATATAGAGTTTTATGGTAGCAATAAAGGTGGTGCTATTTTATTTTAGCGAATTACTACAATAATGACTGATAACTGTCATATGTG
>Scaffold7975_3151
AGACACAAGAGAATGTTAAGCTGAGACATTGATGGGATTTAGGATAGGGAATAGGAAATCTTGATACAATTAGGACTAGAAGACTAGATGAAGTGGGTTC
>Scaffold7973_13226
CCCAATCAAAGATCTAgATGTAGATATAAAGCACTGATGATGTATGATACATGTACATCTAGGCCTATGTAAGCAACATAAACATGCACAGGAATCAGAA
>Scaffold7351_8601
AATACCAGCTTTTAACATACCAGCTTCACATACCAGCTTCAAATACAGCACACTTTATGTTTGTTAGCTGTGAAACTTGAATATACGCTTGTACAAACAT
>Scaffold7636_8736
GGAGTCACATAATGGTGGCTCCTTAAGTTAGTGTAAGAGGGGTGCGGGGGAGGAGCCGCTCCTTCCCTACAGCTCAGTGATGCGTAAAGGAATTAGTAAT
>Scaffold7383_10411
ATTGGGGATAACTAATGTTTCCCAATGTTATGTTAATAAACATGTGTTTGTGTGTACACTGGCAGAGGCGTCGCTAGCAACGGTGTCAACCGATGCGGTT
>Scaffold9561_12861
TGTCTTTGACGACGAAAGTGCCTTTGGCGAATGTGTCTTTGACAATGAAAGCGTCTTTGACGACGAAAGTGTCTTTGACGACGAAAGGGTCTTTGACGAA
>Scaffold7031_4766
AAATATTAAATCTCCGGACTTACATTGTTTATTAGAATACATTCATTTGGTCAGGTCCGTTACCTGATCTCGTGGGGATTAACTTTTGTTCCTCGGAAAG
>Scaffold7462_5516
AGCGTTCATTACTGTCATTGATAGTGATAAAGAGGGATTTTTTTAGCTGATACCTCAATGTTGTAAAACATATTAACTGTGACCAACCCTCCTTCTGTCC
>Scaffold4802_1901
CCCATTCCAAAGTTCTGGATCCGCTAGTGCCATATCAGGCATTCTTGAACAGGAGAATCAGAACCTTTCTACCTAAAGATTTACCTCCCATTGCTAAGGG
>Scaffold7243_401
TTACGAGCTGAGATGTGTTTGCTGTACACCTATAGGAAGCAAAGAAACCTTCTCCCAGATACCCCATCAGCAGCCGAAAGCCGAGAAAAGAGATCGGACC
>Scaffold9648_19831
GGCTGCCCATTGCTGACGGTCGTTGACTTGTAGCTCCAGACTGCTGGTAGACAACGGAACCGCTGTATACGTATTAAATTTTAACTTATAAATCTTGAAA
>Scaffold7981_5735
TGGAAATCTGTCTGAGAGATGGAAAATGTGGGGACAAAGCTTTGAACCTTTATGACCATCCAAAGAAAAGAATATGAAGCGAAGAAAGTGAAGAGAGCAC
>Scaffold7639_7501
TCCCTAGTAGTCCAGATTGACTAGCAACACTACGTTCTTCTTGACCTTCTTTACACCTGCTATGTGTACGTAACCATGGCGACATCTATACTCAGTGGCG
>Scaffold10349_8701
TATTATAGCACAGTGCGGACAGGCCACAGTTCTTTTGGCTTATATTTAGTACGGTTATGGCATAGCGTCGACTCACGGTTCACCGATGCGGGAAGATTAG
>Scaffold9689_5601
ATAAACAGCGGAGTCAAACAAGGATGATTGGAATACgCTTTTCAATGCTTCTGCATACAAGTGCAATAAATAAGCTTACAAAGACGGTTTGTGTGGAAAC
>Scaffold7685_17916
ATAATTAATGTAAAATTAAATTTCTGACCATTTTTGTGGGATCCCACAAGTGGGTGCCCGGGGAGGGATATCCAAATTTGAGCCCCCAGCTCCCACCCTA
>Scaffold8199_7226
AAAAGCGAATTCCACGGTCTCAATAACCTCGTTTGGGGTGAGATCGCGCGGTTGAATTTTAAACAGTTCCGGAAGTCGGGATAAGGAGTGCCTGTAGTAA
>Scaffold8214_11301
AACAGTGAAAGAACTGTGTTTATTTGTAATAACCCTGCCCACCCCTCGGGTTAGGCGGCTGAGTTGTAAAGCACTTGGCTTGAGGCGTCACTGGACTCTC
>Scaffold8544_17641
TGTTAGCTCTAGGTATATAGTATTAGGAGATGCAAACATCGAGGGCAATAGCACTTTGTGAAAGAAGGACACGCTTGAAGAAAGTAACCTTGTTGACGGA
>Scaffold8325_19671
ACAAGAAGACAACTTTGACCTTGTAGGCATGCAAGGTATGCACCGATAGGCTATAGATGAACACTAATAACTCATTTCAAGAGTTTTATTATTGCTACGA
>Scaffold9863_5101
ATCGTTGCGGGGAGGGGAATAATTTTATTTTTATAGAAGTGTTTGCCATACCCGTACCGTACCCTCCCACCTCCCACACGTGACGCAGGTCTaGAAACCT
>Scaffold9180_7401
CCACTGGTGTGTTTCAGCTCCTAAAATGTAAACAATCCCCAAGTAGTTTTAACAGTTTCGGTGTCAACTAAGGTGAAGAGTTCTGGTTCCTGCTGCTCGG
>Scaffold7385_7701
AACATTTTGGAGAATGCAAGTCTGAAAATGCTGGAAACTGGCAGCGAAGAGAGTCTCGCTAATAACGCGAATGTCGTGGGTTCGATCCCTCTTTGGGCAT
>Scaffold8998_7841
GTACACATAGATCTATATCTTGATGTAGACTGATTGACTCAACTAGCCTGCAAACTCGGCCAATAGTGGAAACAGGAATGTAGACTGATATAGACAAGAC
>Scaffold8386_25226
GTACTGGCTGCGAGGTTAAGGAGGTGATTTTTtGCACCGTTAATGTGATGGCAAAAACCAATCCTTTGAATCTTCGTCTTGTCATCCTTAGTAAACTGAG
>Scaffold8759_7401
GTATCGTGGCAGACTGCATGGTGCCCAAGTGTGTGGACGCAGTCAGAGAACCTGGCCAATGTTGTGAAGTTTGTCCAAACGGTAAGTTTGCGGTGAAATG
>Scaffold9207_10001
TAAaAGCAATGTGCACAGACTTATCCGAGGAGATAGTAAAGTCTACGTGCCTTATTGGTCACCGACTTATCTATGaTGATaGTAAAAATGTCCGACTTGA
>Scaffold3662_31156
gTATGATCTACTTACCGATGATATACTGGGTTCCATCCAGACAGGTGGCGAAAGCGCGCCGGGCCACCCTGGGTGAGCAAGGATTCGACTGCGTCTGCGT
>Scaffold7305_11261
GCCCAATAGAGGAGAAGGAGGACAAAGCGGCAGCCTCACAAGGAGGACCGGGATGTGTAACCTTTAGAAAGTTTCGTAAAACTTGTTAGTAACTCAAAGG
>Scaffold8669_6926
CGCAGTCTCAACAACGAATCTTATTGAGGAAGGGATAACCTCCCCTCTTATTTTCGCCTATTCCATTATTTCAACACTAAATTCTACGTCCAGTTCATTC
>Scaffold4545_8686
TCCTGGTGTTCAAATTCAGGTCATTCACCTTTTTTTtAATGCAATTAAAAAGCGATCGCGGCAACATTCACGATAGAAGCCCTTCTTTCTCCCCCAACCC
>Scaffold7553_9101
TTTCATTCATAGTGCTGGCTTTCCCTGGAACCAAGGAGTCGGAGATAATTGGCTCTGGCAGATGTGGAGTGCGTTTCAGCGAGGCAAGTCTTGtTTCTTT
>Scaffold4483_9876
TCTCTTAAGAGAAAACTAAAAaCTAAAATGTGCTGGTGGTGCAGGCCACACTGAGCATCAAGTGGTGGGAGGGGGATCAAACTGAGGACAAACTTTCTCA
>Scaffold9066_12326
AGAGGTCATGTCGGTCCTACGTTTAGATCGTTGTGTAATTAGGGCAATGACCGGGCTACTTCAATTAGGTTTATTCTGAATAGAGAATAGGTTGTCCAAC
>Scaffold9912_7056
AGgCAAGCACAGTTCTTGTAGAaGTGACAAGAATTATGGCCAGAGGAAGAGCAAAACAGCATTGAAAAGTTCTTCTCTAAGCAGCccGCACCATGAAATA
>Scaffold9222_34826
ACTCCTGCAGGACGACGGGGGATGGCATCGGAACCATCGAAAAGTCTGAACGAAAGTCCAGCATGTATACCGCATGACCAGGCATCGTCCATTTCAGCGA
>Scaffold8664_13571
CCACGCTTTAGCTGCACTGGTCCATGCACTATACGTGACCTTTTGGCGCAGCCGTTTTGGCACAATACGTTTTGGCGCGAGCCGTTTAGGCGCAGGTGAA
>Scaffold7397_7111
GGTAGAGGGTAGCTCCTCCTGCTTCCGTGCCACTCGTAGGTGTCGGTCCTTGATCTGCGACGACGTGAACTCTTTACAGGGGGAACAATCTCGTAGGGCG
>Scaffold8318_3211
CACGGGGAGACCGTGTTGACGCGAGCTGGATGTGCGAGGCCGCGATCTTAAATAGAATAGCGGTAATGATCCCAGAGCCACTTCCCAGCTCGTCTACACG
>Scaffold7971_11136
TTCGCGTGTTTTTTATGCTGAAAACTAGGGTAAGGGGCGCGTCACCTGGACAGGAGAATGTTGTCTTGGAGAAGAGAAGATGGAAGCCTACCAGGTGGAG
>Scaffold8372_6326
ATTTTCTAAGCTTGAGTCCaGTTCCAAACTCTGGTTTAGCATCACCGCCTGCCAAGAGGCTTAAAAGGGTAAGTAATGATACATACAGTTTTCTGTCCGT
>Scaffold8143_23101
TTCCACCCCTTATCAGGCCCATTAAACTGTCCTGATTTTGAGTAAGCTTTATGTTTCTGTAATTGTTGCAGTTGTTTCACTAAACAGCCTAACACCAGCC
>Scaffold7609_8376
TGAAGAAGACATGTCCATACGTCTTCTCCAACGCGGTTCTAGGCTCTTCCCATTTTTCTTACGACAGAACGATGAAATTCTCCCAACTGAATTTCATCGT
>Scaffold7644_21351
ACCCCAAATATAAGCCTATCATTTAGATTTTGATGTGTCCGCCTTTATGGACTGGGGATAAATAGTACGTTATAAGACACTAAATAATGATATCGGACAT
>Scaffold9370_5401
AAATGTGGAGATGTCTTGAGTATTTACTGACTTCCAGCAGTTGTCCTTGAGGCTCCTAGTTGCCTTGTCATGCTGATGTGGCTCTGTATAGGTCTGAGTT
>Scaffold8428_7886
GAGACTCACCTTTTAGAAGAAAAGAGTAACAAAGAAAAGACTCCAAAGCAAATGCCCCCTTAACCTGAGTTATATGTGGACAGAAATGTCTCTCAAGAAT
>Scaffold9381_15171
ACTTGACATGAATAGATAAATTGAGTGTGTGAGAGAGAGGGAGAGAGACAAAAATACACACACACACATAGTTATGTTTTTTGTGTGTTTTTTTGTTTTA
>Scaffold5866_9701
TATATTGCAGAAAGGGCGGTAATCAGGGAGGTAATCAGGGCGGTAATCAGCGCTCTGTCCATTGAACGTGCTTTTGTTTTCAAATAATAATTTTTGTGCA
>Scaffold5934_15101
CCGAAGTTAAAGCTCCCGCAACCTGCGTTAGAACTATCCGTCACTATCACAGCACGTCAGCTGGCAACCACTTGCCTGCTTTCTTCAATGCCAGTGAGGG
>Scaffold9020_4886
TGGAAGCTGTCAACCTCACCCACGTGCTTGGAGACGGAGGCTAACCCAATGAGAGTTCCGTGTGAGTTGACACGTGACGTATCCGCGTCGCGCGCCAGTC
>Scaffold7286_22001
CTCTGTGATTTAAACTGATTAATGTTATTTCACGAGGCCTCCTGTCAGTTCATGAATGCCACCCATCAAGTTGAGAACAATGCAAAACGTaTTATATATA
>Scaffold8166_11016
TGGAGATTTACTGGTGGGGGGTGTGGTGGCTGAGTGGTAAAGCACTTGGCATCGTAAGCAAGGGGTTCGGGTTTGAATCCCAGTGAGTCAGAGATTTTGA
>Scaffold9454_12696
GCCAGGATAGTCGTAAAGATAACAGCCGCTACCAGCAAAGTTTTAGGGACGATAGAAGAGGGGGTTTTAATAACCGTAATTCTAACAGAGAAAGAGAGAA
>Scaffold7966_1976
AACATTTTCTGTGCTATCTGTGACTTCGTAAGTATTTGGTTGTAGTCTTCAATTTCAATGATTATCACTATTGATGCTATAAACACGAAAGCTATTTATG
>Scaffold8346_19641
ATATTTAAAATTAATGCAATGGATCGATTCCCACTTTAAAATCATGTGATAATAAAGCTTGTTCTAGTTAGATTAGTGAGGAATGTGACCGTTCAAACGG
>Scaffold9103_8012
AGTTCAAAAaCCTAATCTAATATTCTTACTTAATTAGGACATATATCATCCCACACCTTTCGTCTCATTGGGTCGCAAACTGTCTTCTCAAATATATGTC
>Scaffold8363_12586
ATTGACTTTGATGATGGCTTACCACTCATGGTAGCTAACCTCTCTGAGATATTGACTAATGAAGAAGAAGAAGAGTTCTTGGAATCATTTGGAAAGCCCT
>Scaffold7817_9926
TATCTTCTTCGAAaCAACGTTTTGAGCCCATCTtGTTGTACACGCCTCTGGTGAAAACATTTATGAATCGCGGGCCGGATGCCGGATCTACGGTTGTCCA
>Scaffold8101_13701
TGATAAGCGAGTACAAGTGGACAGGGAAGGTGGTCAGTAGAAAGGTCAAGTTGGTCCCTATCACAAGAGTGGTCAGTTCTTCTATCACTGGGGAACATAT
>Scaffold7481_5426
TATTAGGTAGAATCATGGTGTCCTATACATCCCGAAATTCAACCTCATTGCTTTCACCGAAAATCGAACCATAGACCCCTTCGGTTGGAAATCAAGCGCT
>Scaffold9731_5151
GACCTGATATCAGAATGTTGAATTGCCAAGAATCAATTAAGCACGATTTTCTATAGATCGTGATGGCTCAATAGTAAAGCTCTTGGCTTCTGAACCAATG
>Scaffold8327_7821
CCGAAAAGTCTCGCCACCTATTTGCGGCTCACCAGAATACTAGCAGCTGATGAAAGAATGAGAAAATCTGAGATCCTGAATACCAGACCTGGTGAAGGTT
>Scaffold962_34836
GACTCCAGCCACTGCCCAGGTCAAGAGACCAGTAGTGTACTCTGTTGATGTGGTCACTGTGGCTTGACAGTGCTGACAAACAATATATGCTGGGAACTGC
>Scaffold7421_12626
TGGACGCCCCcTTTTCCTTTTTACTGGAGGACTATCAATCTCATTTTGGCTTTCATTCCCTTCCGTAGAATCAAGGGCGGACGACGGCAGTGCATTTTCC
>Scaffold7263_20846
TGTTTCTGTCTTCCGACCCATCAAATCACTGTCCTATTCACTTTGTTTAATAATTGATCCTGCTAAGTTACCATTTATTAGAGGGATGCCTTTCTTTCAG
>Scaffold9365_10201
AACTCTTGAACAAAAGAGGGGGCAATCAGAGTTTGGCATTTTGAAATCGCTGAGACACGAGAGGGTGGTCAGGCTGCACAAAGCTTTCCAATCTGGCAAT
>Scaffold7130_23729
CTGTAACACATTTGTTTACGCTTATCTTATTTATTTGCGCCAACGCCCAAGAGCTCATCTGTCGAACGTTGATCCGATCATCACGTAAACCACAATTTGT
>Scaffold8977_4536
GGTAGTGAGCATTATTTCAAGGTGACAGGATGGCAAACAAGACTTCACGCTTCAACGAACTGCAGAAACAGAAAAATACTTTTGATCATGGATCAGACAT
>Scaffold7765_9636
TTCCTTAAAAGGCGTGGTGACAACAGCATAGGTGACACTTGAGTTTCTCTTAAGGTTTATGAATGAACGTTTTAAGAACCCCAGAATTGACAGAACATTC
>Scaffold7427_1001
TAATTAGTTCATTATTAGTTCAACTTTAAATCACTATGCGCTGGGGCGCGGTGGCTGAGTGGCTTCTGAGCCTAGGGTCGTGAGTTTGAATCTTGGTGAA
>Scaffold7584_9151
CGCCTGGAGTGGAGCCCAGTACACAGATCTGACCGCTTCTGGCATGAAAATGCTGCCCACCTCAATGAGAACAACTATGAATTGCTCAAGTAAGTATTGG
>Scaffold7390_6761
TATAAACTTCATTAGAGCCAAAATCGCCCAGTTCTCAGTTGCAATCGCTCTCCATAAAGCCGACAGCCACAACTGGCGCGGCCTGACTCACACTTGTGTA
>Scaffold7562_8676
AGAGAGATAACATAATGGCAAAGTCCAACTCTCCCTAGTTGAATGAATAAATACCACCACTCAGGTTGAATAAACAATGTTCTAAAAGTGTAGTAGTAGG
>Scaffold9578_8901
CATGTCCATCGTCCGGGGTCCAGGAGACAAGTTTAATGGTCAAAACTTGTTGCTACCCCTCTGATCGCCTCTAACGCTGGATCGTCCGCTCAATGGCTCG
>Scaffold7485_3401
TGGCATATGAAATCTGTAACGTTCACCAGCGAATAATTTGGTGACGATCAATGATAATGCCGATTGATCATATCTGTTCATTTAAGAGAAATATACTGTA
>Scaffold2407_21161
GAAGTGTCTTTATTATTCGTGTCATCTCCGCGCCAGCTACCACATTATTATTGCAGCATACTTACGAAAGTCAACATCAGTGTATTCTTTCGCATTTTGT
>Scaffold7954_12511
GCCACTAACAGGGGAATTTAGCCAGGCGAGATGATAGGTCGGAAAACTCGGGCCGGCGTTCATCGTGCAGGGGACTGGGGGGAGCCCCACTTTAATGGAG
>Scaffold7714_10286
CCGAAACTACGAAAATAGAAAGCTTGCTGTTTTTCTCAAATGGCGGTGTTCTGGCTGCGAATCTATCAAGACCGTTTCTTAGCAGGCATCTCAGAGGTAC
>Scaffold7937_13901
GATCGGCATGAATAAATGGCCCCGACCACACCACGCGACCCGGCAGCCCTACTAATTAACTCATTACTCTGAGCTGCTAATTAAATAATATTAAGGCTTG
>Scaffold9952_9601
TCGTTTCCAACCGGGCGCAACGATGAGGCAGGGCATCAAGCCCGGGCCAGTCCCTTCCTGACAGTAGTAAAGCTTAGAAGCTAATAAGATACAAAGCTAT
>Scaffold9478_9086
CTCACAACAGCTGACAATGAATGGCCTACATCCTTCAAGGAAGTCACTAAGACGGCACTTGAGTGTGCCAGGGGGTGTGGGAACATACTAATAAAAGGGC
>Scaffold7473_8126
TGGAAAGACAACTGGATCGCTCCTTGTTAATGAGCATGCTTCATTAAGTTCATCAAACTTGTACTGCCTATAATGGAATATCTCAGCTTTCAATAATCAT
>Scaffold9816_11361
AAATCATGAAAACAAAAAGACAATGTTCCACAGATCATGAAAACAAAAAGACAATGTTCCACAAATCATGAAAACAAAAAGACAATGTTCCACTCCTAGA
>Scaffold7573_3401
TGTGACTATTCTACAAATTATGTGCACATAAGTGGTTGCCTAACATCAGTATACGCATAAATTGCGCTTGGCATTAAAGGTCTCCAGTACTAGAATTTGA
>Scaffold7436_6286
TGTTTGTTACTATTAATAGTGAATAGTTATAAAAGTGGTCTAAACGGGAGGGGCGGATGAAGGATAGACAGATCACAGCATCACATAAAACTAATGGCAT
>Scaffold8169_9876
AAAAAAAaCATAAGTAAAAACCCCTGGACTCCACCAGACGTGAAACACTTATTGCTGACACATGAATGCTCTATCACTCGGCATTGACCCTGTAGCAAAa
>Scaffold6120_5301
AATAAAGACTTCAGCCATGAGCTTCTTTTCCGTTACGCTTGAGTAGATTGTGGCTACTCGAGCAGAACGACACGACTGACGGAATGCCAAGATGGTGATT
>Scaffold7699_6486
TTCAAAATGCCAGTCTTCATCAAGTTTCGGACCGTGAACCCCTCGGTTCGAAAGCCAAGCGTTTCAACAGTCTGCCAGCACGCCCGCATGTATATTAACA
>Scaffold7401_5861
TATGTTGACGCTGCATGACACAGTTATGTCATTGTGACACAGTTAGGTCGGTGTGTCACAGTTATGTCAATGTGTTACAGTTATGTCAGTGTGTCATAGT
>Scaffold7329_9801
GGACTGGCTATATAGGTTTTCGGGCAAATACCCTGTGGGCCGGTACGTAATGGGTGGGTGGTGCGCCGAATGGGATCGCTGAATCGCAGTAAATCTCTAA
>Scaffold7796_12026
AATATACAAATTAAGCAGGGTCGGAGTGGGTATTAGGACATTTAGACCATTACCCGGTGGGCCAGTACCAAATGGGAAAGTGGGGTCGCCGAATGAATTA
>Scaffold9150_6201
GCTGTGACGTCGCAGGTCAATGTTGAGGCCTTCTGAAAGGAATGGTCTTGGCAGAAGTCGCCCATTTCGACCTGATGTAATTATTTCAGAGCGGGTGGGT
>Scaffold9146_13421
CATCAGCCTAGgCGTGTCTGGCATGAAGTTGTCCTGAACTCTCTTGAATACGAGTAGAAAAAGTCCAAATAGAATTTCCTATAGGCGTCAATGAGTGCTC
>Scaffold7708_6951
AGTGTATGTCATAGAAATGCAGAGGGCAAACGTAGACGGCGAAGAGAATATTTAAATCATCAACGGCAGACAAAAAGTTATGTCTGCGCTGGATGTGGCA
>Scaffold7826_12266
ACCTTCTAGCTGGCTCACCATTTAGCCTTGTAGTAGCTGAGTCTATATCTAGGCCTCGTTGATCTAGCGGTGGTTACAGTTAAAAAAAAACGTAAATACA
>Scaffold8551_6811
TTTGTTTCGTCATCGGTCTAAATCAGTGATGGGCAAACTACGGCCCGCAGGCCAAATCTGACACATCGAGAAGTTTCATCCGGCCCGTCAAACGTTTTGT
>Scaffold6224_10801
CTCCTAGCCCCGCCTTTTAAATTGGACAATTGTATCGTTTTCTAAGCACGCACCCACACATACACATACACACACTCTACCTCTCTGGGAGGAGTCCCTA
>Scaffold7688_4201
TAATCTCACTAGAAACAGCTACAGCAGCACAATGTGGCACCATTGTTTCAGGGGTCCTGCTTGCTTGCTGCCTTATGCCTGACTGGgTATATAAACTCAC
>Scaffold7486_22346
TGAGAGTTAGTCAGAGTGACACTTCGAGCACAGCCAGGTCTAGCGTGGATGTTGCCTAGAGACAGAGAGGTTTCTAACTGTGACCGTGGTTCTGTAGGAG
>Scaffold9201_16821
CGTAGCCATTAGTGTTGGGCGTCTCAAAAATCCCGAATTCTAAAATCCAATAGACCAATAGCTCCTTTCCAAGTCTTACAGACTTGTGAAGTGGCAACGA
>Scaffold7468_6086
CCTTTATCCTTGTTGGTCTCCTTTCATGTGTGATCTGAGTACATTCTAACGTCGGTTCGAAATATCCGCACACACAAAAGCATCTCTCTTAAAATACCAA
>Scaffold7542_10661
TCATACGACGTCACAGTCTTGCGACTAGCCTTGACCTTGTCTTACAAGCTTGAAACCATTAAAACCATCTCTACAACTTCCTGGATATACATATGCAACT
>Scaffold5474_19471
ACCCGACGTCGCTCGACCCTGAGAACTGTTCATGGCACAGAATTTTCAGATACGTCACCGTGTTGTCACTTGTCGCGGTGGACGGTCACGGTTGACCGCT
>Scaffold7477_8001
CTCTACCTCCACCGGGACCTCGTGGCCCACAACGTCACCACGCTGGAGAACTCCAGGCCAGTTGGAGTCTACGGCACGAAGCCCAGCTACAAGACGTTTG
>Scaffold9340_43601
GTGCTGCAGGTGCTCAGCGTGTTGCTGGTACTGAGGGAGATGCTGTCCATGGTGCGTCCTTTCGGGTTACGCCTGGTGCTGTTCTCGAAGATGGCCGGGG
>Scaffold10247_11701
AAAAGGTCGGGGTGATACCACTTTATCGAAGTGTCATCCTATGGTCCCTTTCGCTCCCCcTTTTAAGCAGCCAATTTAAAGAGATGCCAGGGCTCCTGAG
>Scaffold9657_11366
GTCTTCAACGACAGCGCTAAATTGAGGTCAGCGTAGAACGACGGCTTTGTGATTCTATTGGCGTTCTTCCAAAAGTTCCATCTCGCTGGCAAATGTTTTG
>Scaffold7561_3201
CTCTTTTATATTTCTTTCTCTTACTAACGTGTCCCTCCTTCAAGGCCAGTAAACCTACCTTTTAATTAACGAATGTCCGAACAACTAGAATAAAGAATGT
>Scaffold8789_5751
TTGTGATCGTGTTGGTTTGTGTGACGTGACGCCATTGAAGCAGTATTAATGGACAACGATCATTCGATAACTTGTGAGGAGTCGCGACTTTACAAATGTG
>Scaffold9467_6451
CTACTTAAAAAaTAGTTGACCGATTCTCAAAACTATACCGACAACGTCCAGTCGCTCTTCACTTCTGCTCGGGCATACCGTTCCCCTTAATTCATACCTA
>Scaffold988_56606
CACGGAACAGGAAGTTATAATCCCGAAACAGTCGGCGCAGGTTGTGAAAAGTTTCCACCTGCACAAAGCCTGGGTATAAGAGCATAACATTCTGCTCGAA
>Scaffold7837_20261
TCGATTGACAATTTCTTAGGGGTAGCAGAGCAAAAAAAGGTTGTGAACCGCTGATCTACGCCTTATACCTACTGTGTTTGTTTCCTTATTTTATCCTAAT
>Scaffold9525_8186
ATTGCCAGCCTCTAAGAGGCAGGCTGGCTGCAGCACAGTGGCAGCACTACTTATGCACCTGAGCTCACAGAGTGATGAACATTAACTAAAGATTTAGAAG
>Scaffold7373_6101
GAAATCTTACGGAAGACCTGGGTGCGTGGTAGCTGAGTGATAAAGCGTTTGGCTTCTGAACCGAGGAGTCGTGGGCTAAAATCTTGGTGAAGACTGTGAT
>Scaffold7855_8201
TTTCTACATGTAACAAAaTTAATTCATTTCTACTACGCAAACAGACGACCGTCACACCATCCGCCACATAGATCGAAAGGTCTGAAAGGGGAACTTTACA
>Scaffold4512_28271
ATCAATGTAGCCAGCACAATGACCAAACGCCTTTACTACCCTAACGTTGGTTAGAGATAAGAGCTTGGAAGAATTAGAGGCGCCTAAAATTCCCCAGTCT
>Scaffold9059_1301
GgATTTGAACTCTGACCCcaCCCCAGGCTACGCCCATGAGCTGCATTGAAACAAAGGTTACTTACAATTCCACGGAAGTGATTCTGATGGAGGTTGACTC
>Scaffold9905_3901
CTTCTTTTCAGATGTCACGTGATATTCGAAGAGGAGAAACAAGGGGAGCAATTCCAATGTATATCTAATTCTAAAGTGAAAGGAATTGGTTGTGCATTGA
>Scaffold8574_8426
TTGTTGATATAATTAACTTTAGCAATATTTAGCCAAAACGATTTAATATAGGCAGCAGTTCAAACCAGCTTTTTACGACGCCATGCAATTGCTCGATTGT
>Scaffold7389_7351
GACCCTTTCCATTTCTTTTCTTCCCCTTCACTTAGTGACCAGTCCGAGCCAGTCACCTTTCACCTTCCGATGTCCGTAATGAGCTCTCCAGTCACGTTTT
>Scaffold8826_10051
GCGAAACTGAGAAAACAAATAATATTTTTATAAAAACAAGGGGAGGTGGGATTCGAATGTCGAGGTTTTTTCGGGCTGTTCTATTGGATGAGGCTAATCG
>Scaffold8292_7001
GATCATTCCTGAACCGCTGTGTTGTCATTCGTCGCTGCTGCCCATTGCAGCTCGTCACCTTTGACTACTCATCCACACACATGCATTACTACCCTTATAC
>Scaffold9350_1701
AGTGATATTGCAGCTAGAAAAATTTGAAATACTGTCTCGACCGCACAATCCCATCGTTACATCCAAAATATCATCAGGGGAATTGTGGGATCAAAATAAA
>Scaffold8288_12601
AGAAAGAGAGATGTAGAAAACTTTTTAGGTCACTATAGATTTGAATGAAAATATTTCTGTTTCTAGAACATCAACATCAGATACTTAGTTTATTTTGAAA
>Scaffold7730_5376
TCAATTGGTGTGACACACCCATCAGATGGTTGCCGTCAAGCCCAATTGGCTCAGGATGCTTAACTCTTTCATTCACGTTTTAATATTACCGGTACGTGGA
>Scaffold7852_12401
AAAAAaGCGAGTGTTTGACCAGAGTGGTTGACCAGAGTGTTTGACCAGAGTGGTTGACCACTGCGAATTTAGACATGCTCTTTACTTCGCTCACGATACG
>Scaffold7736_11901
GTAGCTAACCGCTTGAAATCTTTGTTTCACTTCCACACACAGACATACGCTGAATGACATCGCTAAAACGTAGAATGTACTATAGCCATCTTCTTTCTTC
>Scaffold7854_12291
ACATACCATATGAGTCTGGATTGCTTTGTTAAAGGTGTGTTGCGGTGAGACTTTATTCGCCTGTGGTTGCCTAAGTGGTCGATTTCCTGGATCGCACTGA
>Scaffold7856_13526
AGCAGCCTTCCCCTTGTGGAACCAGAGAGATTGACTTGCTCTTGTGGTATCCAACTACAAGTGACCACCTGAACACAAAAGATTGCTGTTCTAATGGTAG
>Scaffold8132_9686
TCCGTCTACTCCCCATGCTCCTCTTACCTTCCGCAAAGACGCACGCATACGAACACACACACACACACGCCTTAATACATACGCCGGAGGACAGGAGGGT
>Scaffold8776_9786
CCGCGGACGGACGTATCCGGCGGAAACAGAACCTAAACTACCGCCAGAGAGCGGTTATGGTATGTCAGCACTCGAAGACAAGCGTTATCATATATGTTTA
>Scaffold8683_7351
TGTTTGGGTAACTAATACCATGGTACGTGTACATCAGTGAGACCATTGGGACCATTATGGCGCGTGCTTTACATCTTGTCACTGGTTCCTACGTTGTTGT
>Scaffold8160_16056
TTTTCGGGCCATATTAGCTCTTCAGCGCAAGCGTATCTTGCACTGATTCGGTAGTAGCCTATATATAGCGGTATTAAAGCATAGATTAAAGTGTAGGCCC
>Scaffold7453_7601
TGTATGTGGTTTTTCGCAATTAGCCTCTTCCGGTAACGATTTTGTTACATCGAGGTGAAAAGAAAACTGTTGACGAAAGGTCAGGCAAATTTGCAACGAC
>Scaffold5232_12026
ATTTCTCGAGAGCTGCAAAATCCCCCCcTCCCCCATCACCACCACCGCGGTGGCTTCAAACAATTCAATGTTTTGTTCTTGAATTTTTCAATGTTGTATT
>Scaffold8381_4201
ATCTCAGTAACATTGTACTCAGTGCAGGGATTTAGACTAGAAAAGGCTATTAGAGAGATGGGACCTTTTTGGGTCCCTTTTGAAGTCCAGAAATTAATTG
>Scaffold9044_7536
TCCTCCTCCAAAGTAACAGGAGACAAAGAGCTGACCACAACTCAGTCCTGACACTGACGTCCAGGAAAAGGTTTGAACTAGGACGTAGTAATGTTCATTT
>Scaffold8276_7726
TATATTTAAAAGTGAATTTGATCAATGGCTTGATGGGGAAGGGTGGGGGTGCCTACCTGCAGTCCGAGACAAGTGTGTGAATGTTTtTTTTtCTTCTGTT
>Scaffold6739_4401
ACAGCAAGGTCTTAAGTACATCTTCTACCAGTTCACGGCTAAGGGACGCTCTCATTCAGATTTCTCTCTCTCTCTCTCTCTTTCTTTCTCTCTCCAACAA
>Scaffold9854_16001
AGGCAATCTTCTTTGGCGAATTTAGAGTTGGACGGAGTTACAGGGGTGCCCTCGCGTACGTGCCAGAAAGATCCACTCAAGTAAAACTGTCCTATTTCTC
>Scaffold9174_14316
GGTCCACCCTGGCCCTATGAGCAGTTTCTGTCTGATTTTGAAGGTATGAATGACTGGACAGTTGCTCTGGAGGAGGTTGCCTTTCGGGTGGTCTGGTGGG
>Scaffold8205_6086
GCGGTGGCTGGGATAAAATCACCAGAACGATGTGGAGGCAGGAGGAGTTCGATGCTCTTGAGGGAAGAAGTTAGGATTAGGGAAAGCTGAGAATCAACTC
>Scaffold8145_19186
TCTTACTCCTGTTCAGAAAGATGTCTTGTTGCGAAAAAAGCGTTATCTAAACGATGTTACGTCATTCGGAAGAAACTTGCGCTGGCTCTTTGTCAGCAAC
>Scaffold8039_5601
ATTTACCGTGATCCATTTTCTCTTCAAGCATTGCGTACTTTTATAAACCTCAAACCTGGCCGCCCGTGACGCACACAGACCCACACACACAATAGCGTCA
>Scaffold9176_15576
ACTTTCTGGAACCTCTGAGCTCTAATGGGTACCTTACATAAGTTGGAGAAAGTAAAGTGGTTGGTCGTTTGTCACATGAACCCCTTGTTAACAGTGGGCC
>Scaffold9448_15151
GGCCCTGTGCGGCTGCCTAGTTTGACTCTGCGTAAGGCCGACCCTGCAGAAACAGAGATTGATGTCGTTGATCACTATAGCTTTAAAGTTATAGTATAGT
>Scaffold7499_17451
AGGTGAGTGGGGACCTTGGAAACCAATGTGGATTTGTGGAACTGAGATTGTGAATCGTACTTTAGGAATCCTCGGGTTTGGACGTGTCGGTTTTGGTGTT
>Scaffold8765_3211
AAAAATAATTCGAATACATTTTTTTTACATAAATGCCATTTGTTATGGAGTGTGTGTGCGTGTTTCTACAGCGACGGTCGGAATAGGTAAGTGGCTAGTT
>Scaffold8823_4476
AGAAGGCGCAAACGGAACCACGTGTGATTATCGTCTGCCGAGAACAGTCATGCGTTAAGAGATCATTTTCTTAATCCTTTCAATATTTCGACATCTTGTA
>Scaffold7539_14551
CAGGCTAATCTTCTTAATGAGGAACTTGTTGTGTTTGTATGTTCCACTACTGGACAGGGTGACCCTCCAGACAACATGAAGGTAAACTGCTTTGACTACA
>Scaffold9582_8676
TTTCGAAAAGACGCACACGTTTAGTCGCTTGATCATACCTGTTTGAACTGCCTCTACAGTAGAAAAACAACAACATTAGAGGCTTTGTGCTATGCGCTCA
>Scaffold8477_7701
CAACCAATTAGCTCCATCGACCTGGTGCTGGTCTTGACAATGGTGACGTGGTACACAAATGATCCAAAACTTTTCTTTATTCAACACATACGTTGTTAGT
>Scaffold5790_12901
CAAAATTTAAACCCTGGATTCCAGGTTCAAAACCAAGCGCTTAGCCAATTTACCACCATCCCCCCGCATGGGTTCTTGATACGCGATTCTTTGGGATAGT
>Scaffold7748_7001
GACACCATAACATGAAAACGGAAAGCGAAATATAGGTCTTACACGTATAACATGGCGCCGCCCCTGCTTCGACCTAAAATCCGTGGCCATTAATACATGA
>Scaffold7458_10586
GACAGTTTTCCTTACATCACAAGTACTGCATAACACAACTTGGAACTAACTGGGTTGATAAACAAACGCACGTGTGTCACGGTGAACTAAAAAAAAaCAC
>Scaffold4923_3811
CATGTTTtTTTttcAAAACtcACTAGGCATTATGTTAGGAAATCTGTTCTGACCATCTTTCTTTAACTCGTGTGTGTTTTGATAAACTTTTTCTTTAGTC
>Scaffold4551_9291
TGCGGGCCGCCTGTGAAACGCCCATAAGAAAGTGACACTTAATCCGAAAAATATGTTATAGCTGCTTCTTCGTAATTGAAGATGAgGAcATTTCTCAAAT
>Scaffold8848_1351
GTTGCTTTTCGATGAAGTCCCTGCAACAGGTGAGAAGTCTAACGTTAAACGAGGAGAGCACGTTGCAAAGAAAGCTTGAGATAGAACACACACGTTGAAT
>Scaffold8328_3101
GACATCTGCACTGCTGATATGGTAACGAGAGGGTATATGAGGGCGTCTCCCTGGCGTGCTTAGCCTTTGCCTCTCTTTTTATCCGAGTGTCCCTCGAAAC
>Scaffold8966_14701
TGTTCATGTCAGCGTAACAGAGAGAGGACTTCACGTCACGTCTTGTTCCAGTCTACACATACAGTCTCACTTGTCTGGGCTTGTCAAGTCACGTGCCCAT
>Scaffold9535_5801
TAAAAGGGCCGAGAGAATGACGGGATACAGCAGACGTTAAAAaGGGAGAGGTCATtGTGAGCCTAGGCACACCAGCGTCAGTTTGTCATCCAGTCAGACA
>Scaffold7249_14241
AATATGTACTCATGTAGCCCTTCTTCACATGGGCAAGCCCTCACTTTATAAAGGGGTCCCCGGGTAAAGAAAAAGTTTGAGAACCTCTGATCTCGAAGAT
>Scaffold7824_5971
GACGAGAAAGGCACTCAACGcACCCCGCCGCAGGCTATAGCTGAACTACTctATAGGACAAAGTTAAGTGTGACCAGGTCGATGTAGAGGGTCCAGGTTT
>Scaffold4732_22541
TTGACTAATTATCTATATGAATGTTTTATAAAGGGACAATCTCTCATTAAAGTTCTCAAAGAAGAAACGTTTCACTTTGGTTAAAAATGCAAGTGTGAGC
>Scaffold9378_14251
TTCAGAACATCTGTCCATTCTATCCTGTGCTCCATGCCCGGGCTTTAAGCTGTTCCACGTTATCGAGCCACTGTCTGCCTTTGTGCCCCCGACTTCAGCT
>Scaffold7964_12326
ttttttttttccttCTCTCTCTCTCTCTCTCTCTTCTATTCGTATTGCTACTTCTGCTCTTGAGTGTAAATATTGCTTGAAATTGTTAGTGTCAACTTAG
>Scaffold7827_22761
CGTTGATCCAATTATCTGCAGTCCAAGACGCCTGAAAGGTTGAACCACAAATGTCATTTCTGATTTCATATTTCCCTCCTACGATGCTGCAAATCGCATG
>Scaffold8088_151
CACAAGCTACACAAAGAGAGAGACAGACAGACAGATAGACAAAAAGAGATTGAGATCAAAATACAAGACGTAGAAGATGGACAAAGGCTAGTCTTTTTTt
>Scaffold8036_4461
TTATCACTTGACTGCAAATGAGCGTGTAGAGCCTAGAAGTGAAAGAGAGATAAAGGGTTTGAGACGAGGGCTCCTAGAAGTCAAGTGGTAAATCTCGTAT
>Scaffold8260_7786
CTTTTAGTACCGCGACCCCTTTTGCGATTCCCCACTTTGAGGTGACCCCAAACACCAAAATGTATAACATCGTCATAACTATTATGAACTGTCAAAGCTG
>Scaffold9973_12276
TTAAGTGACGCGTCTTCCGTTCAATTCAACACACACACACACACACAAATTGTTCTCAAACTGTCAGTTTTCGCGTGAGCAGTCAGAGTCGGAGTCTCGC
>Scaffold8589_5801
GATGGGGTGGAAGGCTATTAACGTAAGCCTTGCGATGTATTGGCCAGATGATGTTGATCTGAATTGGCTATGGTTAACGAGGGTGCCGTGTGGCCAGCAC
>Scaffold8359_13346
AGACGATTGGCTCATCAAGACAGACCAGGAGCAGATAACCCACTGGACACTGATAACAAAGATACGACCTGGCTTACACACACCAGCAGGAACAATCAGT
>Scaffold8266_6461
CAAAGGACATTAAGACCACGAGGCCTTACTGCCCTCTCACACATTTCAGTAAACAATTTGTTTTTCTTTCTCTTTTGACTTAGATTTGTCTTGCTAGTTC
>Scaffold8329_9871
CACGCCCCCCTTCGGATCCCTGTTGAATCCGCCTTTACACtaGGAATATACAAACGGGATTTTGTTTTGATTGTCAAAATAGTGATTTTTTAAAGATTCT
>Scaffold9130_19701
AAGATGAAAGCTGGTGTGTACAGGCTACAACCTGAAAGCTTGTTCTCTAAGCTGGCTATAAACTCTAACTGTGACTTCGAGGTGATCTCTTCCAAAGGTG
>Scaffold7980_19226
AACCGTGTCTTTCCAAGCGACACTTTTACTTCTGCACCCCAACTCATATAGCCAGTTCGCACCTGCTGATTATATTGTATTAATGGGTTTAATATAAAAG
>Scaffold7404_6101
TGGTGGAGGCACTGAGGAGGCCTGCGTCCCACCTAACCTTGGAAGCGACTTGAAGTCAAAGTCGCAGTGTTGTAAAGTAGCACAACGAAATGAGTTCAGT
>Scaffold9596_3321
CAAATGCAAAGGTCCCTCATCTTCGGTATCAAGCTTCATTCGCCTTCCTTGACCACCACCAGGGCTTCTGTCTCTAGTTTCGGCGGAGGACCAATCGTCA
>Scaffold7371_21451
TGTAGACTTGTGAAATAGTTCTGAAATTGTCGGACCTCAAAGTAACATACTGTTTTAACCCTGCCTTGCACCAGTGCTTGAAGTGAAGACGAGCGCACTA
>Scaffold7488_18276
TATACACTTTTTaTGTAGCACTTACCAAGCAGTTTGTGTAGCACTTACCAGGCAGTTTGTGTAGCACTTACTAAGCACTTATAAGTGCCATTTTTGAAGC
>Scaffold7323_6276
TTGATATTTGCTTTGAACTATCTAATTGGCAGAAGCGTCGAAGGCCACAAAACTTAAAAATGAAAGTTTTTACACACTAAAAATAGTTTCTGTAGTAGTA
>Scaffold7308_4901
TTATCATAGTTTCGTACATATTACTCAATGTTTACCTAGTTACCAGTGATGCCCAAAATACGTCCCGCGGGCCACATGTGTTCCATCCGTTCTGCTGAAA
>Scaffold8548_8861
TGATCCAGGTGGCTGGATGCCAGGAAGATGGTCCACCCAGTCTCCCCCACTAGAGACCAACGTTATCTTGCACGCGGGAATATCCTGCATATGTTATTCA
>Scaffold7331_8086
TAAAAGGGACTTTAGTAGATGAGGGGGGgGGGGgAAGAGGAGGCTTATGCCAAGGGATCGAACGATTTTAAGTTTAGATGTGTACTTATGTATGGGTAAT
>Scaffold2416_21201
TGTCAACATCCCATGCTGGTGATAACAGTTGAGTCAATGAATCAGCAGCCGTTTATTAATATTCTGACATAATTTCAGCCATGATGAAACCCTGGCAAGC
>Scaffold5997_5501
TGCAATCTATGGGGCAGATTAAGGCCGTCCTTATTTAACTGGGGgCTTTAGGCGAAGTGAATATGATGGCCGCAAATGACTACAGCAACATTCGGCATAA
>Scaffold4287_9936
CATTACCACCCTTAAAAAAAAaGGGATATACATACAATCGATAACTTTTTCTTCGGCTTCGTAATTCAATATTAAAGTATTTCATAGTCTTTTTCTATGA
>Scaffold7478_9326
TGTCATGTGGCTAGCACGATGACCAACCGCCcTtACTTTTTCCCTATCATCAGATACCCATTTGAGCTGGGGTGGACTCAGAAGCGCTCTGAAGATCCCG
>Scaffold9427_10586
ATACTAATGCCGTAAAACGAATAGCATAAAGAACGAATACAATACATGATATGATGATAATTCAAAGGCCGCCTAGGAGGGTGGCGAGTGGGGCAACCAC
>Scaffold8052_14101
CCTGATTTACAGGAAAGCGTACATTTATAGATGGTTATAGAAGCCTTATTCGTGAGGCTCCGGTCGTGTGTGTGTGTGTGTGTTACATATGTGAATGTTG
>Scaffold8579_6201
ATTATCTTTTGGTCAGACTCATGTCGTCCACACAGCAGTTCACTCATCAGCTGTGTCCAATAGAACGGCAGATGCCGTACAGTTAACGATCAGCGACATT
>Scaffold7677_5401
AAAAAGTACAATGTTCACGAGATGCTGATTGGACGCAGACATTTCACGGTGAGTTCTTTCCCCTGTTAAGAGAACATCACGAGTGTGATGAGAAaGAAAA
>Scaffold7938_6401
GACCGCTATCAGCAGTTCAATGATCTTAGGCTAGATTCCATACGGTTTCAAACTGCGGCCTCTTGTCGGGAAAATGTTACCGACGTTTTCGTACGGCTAG
>Scaffold15772_12786
AGGGAAACGAGAATGTGTACAAAGACCCAGCTTTTTGTGGGGTTTTTtGGGGGgAGGGAAGCGGGTAAGTAAAAGTTCTTCTAGAATTAATGAGCCCAAA
>Scaffold7963_3751
CAGAGAAAGAGGCCAACAATGGAGGTGGAGGAGGAGGTGGTAAGCTGGGAGGCAAGAAGAAGAGATTCTCCAGGAGGAAACGTCAGACAGTGGTGGGCAA
>Scaffold7756_14426
TCGCCTTGACTTTGTTTTGTGGCGAACTGTAACAGGTGAACGCCGCGTGTGGATGTACTGAAGGATCTCGATTCTAGAACCAGCCGTTAGGAAAGATTGT
>Scaffold8478_5376
TTGTGTATTTGAGTCATGGTGAAGCTGCCAGAATTTCTTATTCTTGAGGGCTGGATTTATGTCCTTTATAAGCTTTAATTGCCAGCTTTAATTGCCAACC
>Scaffold8644_1951
GCAAACATATGGTTAACATTTATAAGTAAAAGCAAAATAGCACAAAAAAAGGCTTGAGCTACCTAAACTCTTTGTCAGTGTCCACCGTAAGTCAACTGTT
>Scaffold9922_5791
GGAAAGCTCACCTCGGTCTTCCATTCTCCCTCTTTCCATCTCTCTTTCTCTGACCAAGGGTTCTCAATTAGCTCTTCATGCTAAGGTTCCTTATCATAGT
>Scaffold7779_7401
GAGAAAAAAaCAACAACAATCGGAATGTATGGCCGAGTGGCAGATAGCGCTGACGAGAGGGCTCACGCTCGAACCCAGATGTATACCGCTAACTTTTGAC
>Scaffold8957_9186
AGGTGGGACTACAGACAATGCAACACGAACTCATCTCTATAACACTGTCATCAGTGAACTCAAGGCCAGGTGAGCAAGTCAGATACCTATAAGTCAGAGT
>Scaffold7348_16586
GTCATGTAGCCATTGACTTTTTTAGGGAGCCACAATTTACATATATAGGACTTTTTTGTTCCTTCTCAATATGTATCACACTAAGATTCGGACTTGTTCT
>Scaffold7177_10761
TATCATGTTATGTGTCACGAATTTGTTTGAGCTTTATATCAACCTACACTGTCTGTCTTGTCCAAATCTTTTACACATCATTTCTCCCACTTCCCATTCT
>Scaffold9899_8911
GCTGTTCCTTCACAGCACAGTCGTTGCTACTATCACCCGCTGCAATCTTATGCCATTAGCTCCTACAGTTGTCTTGGCTAACACAGTCTGCTGGTTGTAA
>Scaffold554375_13476
AATAAAGAGTTCTTATCTCATATAGCTTAAAGGACCTATTAAAGTCCCAATAGAGCACTGCAACAGACCTGTACACACTTTGAAATAATACCACTACACT
>Scaffold7821_8901
AACGTCGATTGACTCCAGTAaGACCGTGTTGGTACTAACTATAATGGAGTATGGTTTTTAGTTCCACAGTAATGAGATTTAGTCCTTAGTACCGGCTGAA
>Scaffold9239_16111
TTTCCTTGTCTTGCATCAAACACTTGGGCTGATGTGTTACAGATGTGTGAAATATTTCCAGTTGCATCTTGATGTTTACCATCACTTAGAATGATAGGCT
>Scaffold9209_5861
CTGAACTGTCACTAGAAGAACGCAATTGTGCAAGCCTCACTGATAAGACGTCTATGAAGGCCTATAAATCTATAGATCCTAGTTTGGTCATATAGATCCA
>Scaffold7469_4901
TTTCCTGGTTTtATTTTTtGTCAGCATGTAGCAAATAATTCCATGTTAATGCTGACTATGTTTCAGACGGACAATAAACAGGACCTTCTGCATTTGTGAG
>Scaffold8168_4951
GAAGAGTTCGCTATGCAATAGACAACAAGGACATAGGAGATCAAAAATCCACCCACAAGTCTGTAACTATCTGAAATTGTTGATCACTATAGGGGTAAAG
>Scaffold8652_501
ATCTAGACTAGATCTAGATTCTATTTTAAAGTTTCATAGCTTACCATCAGCCCTTTTAAGTGCATTTTCTGGTTTTTGAAAATAAGTCGGCATCTTTGGT
>Scaffold9469_17551
TCTGTACACTCTCCCAGATGTTTCCTCTCTCGGAATGTTTTCCTCCACGCACGTGCATGTCACGTGCTAAGCACACAGCTCCCCCACAGAAAGCCGGGTG
>Scaffold8473_101
CTACTACCCACACAATGCACTTAGACACTATCGGTATCGTGTAATAAATGTCATGACAAGAAAGGCTAAGTGAACTTTAAAACACAGGCCCGATGACAAG
>Scaffold3019_42041
TTTAAACTTGTGTGATAGGCGTCATCTTTCTAAGGTCATCATAGCTTTCTGTAAGGCATCTTGTGGCGTTCAAAGGGGTCAACTGCAGATGTCCTCACTT
>Scaffold7557_13476
ACACATTTGAGGCCCTTAGAAAATCCACTGCTTTGGACGGAAGTAGGCGGTAAAAGAAGAATCTAGATCGACCACCGGCGGAAAATGTTTATGTCTGCCC
>Scaffold9779_12336
TTCACTGGTGAGCTCGGTCTTCGGCATCTAGCCCGAACGTTTTGGGATACGAATGTAAAGAATCTGCATCTGCTTGGATCCCTCCCAGACAGAACAGTCG
>Scaffold9446_11391
TTTCGTTCCCGATGCCACATTATGTACGGAATAAAACCTTCAGTGTCATTACATCAGGGGCGGACTGGCTAAATGGTCGTTCAGGCAAATGCCCGGAGGG
>Scaffold8712_8301
TGAGATACAAGGGGAATAAACATAAAAGTCGACATTGTGAGAGAGTAGATGGTGTAAATGGTTAGAATAGATTCTGTAGTACCAGGATACCGTGGTGCTA
>Scaffold8433_11851
ACTCGCTGGTCACTTCGTGGGGGGACTCGACTTCAAAGTCGTGTCACGAAGTTCCACGAGTACGTCACTCTTCATTATCAATATTGATGTCCGCGGTACG
>Scaffold7355_2201
AAGGTCATTTCTGGAAATGGGGTAACACAAAACCAGAAAATCAAAATGTGTGAAAGTTTTGTGTCGGCATCACATTGCCCTAGTCAGCATGTTATGTATG
>Scaffold8784_14551
GCTATTCCGCCACTCAAAATTTCTACACAAATAGCGGAAAAAGATCTGTGCTATTGGTATTGGTTCCGGTAATGTAGACCGTCAGACAAGTTTAAAGAAA
>Scaffold7307_9701
GAGGAAACCTGCGTCCAGAGACACACACCCCCACACAGTAATGCTATACAGATTTGACCATGGTGCTCTGTTAATGCTATAAGCATGAAACTTGCTCTAT
>Scaffold7442_15626
AACCACTGCTTTAGAAAATGAACACTACGTCACTAGACTACACCAACAACCGTGCCGAGGCAAACAAGATACAGCTGATTGCTGTAGTCTACAGGGACTT
>Scaffold7317_7851
AAAAGTTATAACTGTCAAACTACATTTTCATTTGTGTGGCCAACGAGCTAGTAAATCTTTTGTCAGCAAGATACATCTACTTTTTtATTCCCAGGAAAAT
>Scaffold9305_26871
ATATCAAGTAGTCCATTAGATTCCTGCACTGTGCTGGGTCAAGGGCATGAACTAAGTAACTGTGTCTATTTTGAATACATACCAAACGATGCGAACGAGT
>Scaffold7509_8786
GACATCCCTTTTAAATCATACTGCTAGACACAGTTATCTCAATCGGACACCGACCAGTTGTCTATTAGTGGCCAGTCGCCTATTAGATATTGACCGCTCT
>Scaffold2169_18471
GCCTCTTGTGTTTTTTtAATGGTGTTGCTGTCAGTCCCGAGTACTAACCATCCAATTGGACCTGAAGCCACTCCGGCAGCTACTCCAGCAGCACCAGTTC
>Scaffold7739_9191
ATGCAGAGCGCAGGTTATGAACCCAGGACCACCCAAATGTCCAAACGACAGTCCATAGTACACACCGCACGATCAGACAGCCATATGTTTTtATAGTGAG
>Scaffold9131_18336
TCAGATCGAAGTTCGTCCATGTCGAAACAGGTCTACCGGCTCTACATGTCAGTGTGTGTCTACCTGAGTGGCTGTGTGTGTGTGTGGGGTGGACAAGTCT
>Scaffold7673_11551
CAGGGGCCTGGCGGCTGAAGTTTAAAGAGCGTGATTTCCGAACTGGGATGTTTTAGTTCAGGTGAACCCTGGGATTATCAACTTCGAGTTATTCAAGGAC
>Scaffold9149_5851
AAGGTATCAAAATGCAGGTTATCTCCATGAACCCTTTGCCGACTCTAACTCTTCACCACTGTGCTTCACTGGGAATTTCTTCATATTCCTATATATCACC
>Scaffold9920_10476
TAGCTGGCAGACATATACCTCACCATGGCAACGGTACAAACAACAACAGCTATTCCTGCTAAAACTAATGTCAACATGTTGATAGCAGTGATTTTCTTAG
>Scaffold9725_10501
GTGTTTTGTTTCAAAGAAGTTCACACTGACATCAATTCTCCGCGGTGTGGGTCACGAAGATGATTGCTGCAAAGTTCACCTGGGGCATGGGGGTAGAACA
>Scaffold6032_5501
TAAAATTCCATCTTTCCGAGGCCACATGTCTCTGAAGAGCCACGTATCCGCCTGTAAGGAACAGTTAAGCCATGTTTAAGGTGTAAGCCACTTGTCCGAA
>Scaffold8619_1826
GACTACAAATATTGGGATCGACTGCAGGAAAGATGCTATTATAAAAGACCTCACGCTTTGATTTAACATTACACATTGAAACGGAACTACTTGCAGTGGC
>Scaffold9208_8101
TAGTCAGAACAACCAGACCGTCGCCAAAGGTGCTGGATTGATCTCTATCTGCTGTAACCTTCAGAATGATTTGACTTTGACCTTCACCTACAATTTCTGT
>Scaffold9439_6176
AGGTCGTTCCTATTCAAATCGAAATTCTATGTTCTGTATACATTGCGATGCGCAAGGTGAAAAACAAAACAAAATGGAGCTTCCATACAGAGAGAGAGAG
>Scaffold8528_626
AAGGATCTCCTTCTATTCAGTATTTCCAGAAGTTTAATATTCCTACAGTGATATAGGGGTTAATGAAACAACTACAAAGTGTGAAAGTCACTGTGGTCTT
>Scaffold7459_8986
TCCTCTTTCAAGAGATGCAGTCGCTGAATCTCAGGATAACCTTCACGAAGGAACTTTCACAACTCCATTCACCCTTGGGGCCCTGGAGATCATTCCACAT
>Scaffold9656_2301
GTGGTACAGCAATTTCATCATATTATTTGTTGAGTTGCAATATCCAACATTGCTAGCACATCATTCCAGACTAAAGGTGAGCCTCCAACATAAATTAGTG
>Scaffold7768_5501
TGTCGCTATGCTACACGATATGACTGACGCCATAATAAGACAACGTTGACTAGTGGATGTGTATTATTCACAGCCTTGTTAGTGGACGTTTACAGCAGCA
>Scaffold4028_18846
ACGCCGACTACATTTCAGCTCATTAAAAaGATAGCCTTTAGCATACGTTCGTCCCCCATACGGTAAACGTGCCATTGCCATCGTGACTGTCGGGCTATAA
>Scaffold6580_16366
AAGGGTATTCGGTACCAGGTGGGACTTTGGGGTGGGGTGATGCAATCGCCAACCAACCAAGCCCAACCCTTTCAGACCATAATTTTCTTTTGTATTTTAG
>Scaffold8482_10061
GGAAAGGGGGGAGAGAGGCATTGGGAGGGAGAACTCTGAAGTAACCGGCAGACATCGACCCCAGTGACGCTGTTAAGACTAGACATTCAGTAGCGAGTTA
>Scaffold8010_10001
CGATGTATCTATAAGTGGTCGCCCTTGATGGCTGTAACACAACCGTCACTCCAGTTGTGACATGATACGATCGAGCAGGAAGAAGAGAATGCTGGCGTCT
>Scaffold8020_4201
CGTCTGTATTATGTAAGATAAGAAGTAACGTCTGTATTTAATAAGATAAGAAGCAAAAATATAAACTTACTGTGTTACATACAGCTGCCAGTTTAACGCG
>Scaffold7741_8251
TttCCCTTGTTCAAGATACCAAACAAATGGCGGGGGACCCAGTGTATGCGGCCTCTGGCATCGAGTATGACCCCCTGCCAGACAGAATAGTTTACACCAG
>Scaffold7299_9641
AAGTTACCCTTTCAGACGTTGCGCTTTGTTGGGCAGTAGATGCTCAGGTCTACTGTTTCTTTGTTGGGCAGTAGATGCTCAGGTCTACTGTTTCTTTGCC
>Scaffold4572_37656
TTGACTGTCTGGGCTCGTCACGGTTGACGCTTGGGCGATTTGCGTTGGCTAACTACACACACTGCTATACCAATCGATGTAACCATCAGGTTTATAACAA
>Scaffold8236_14911
ATCAAGAGGGGCCCGGCCGCCTAAAGTCTGAAAACAGTTTCGCTATAATGGAAAAATATGTAAAATGTAGATTATTAACAATATGTGGAGCAGGTTTGCC
>Scaffold7366_11061
TGGAAAACGCATGCTCCTCTCCACAGTTCGAAAGGCAATTTGTACACTTTATTTTGAATTACGGGATCCTTATGGTGACCCTGAGTCCACTCATCTCTAA
>Scaffold7376_11436
TACACGTGTATACAAGTTAGGCAAGTGTGTCAGAGTCTTGATGACCCAGTCCAATGACGTCATGGCCGAGTCGTGTAGATGAAGTACACCACCTGGAGTT
>Scaffold7363_13486
TTGACAGGTTGTAAGACTATTGCACGCCCCCTATGTCCCAGAAAGTGGGATGCACCTTTTGTCTGGCTTCACCAGTAGGCCTATAGCTCTAAGGGTCATT
>Scaffold7380_4826
AGAAACAGGAGTCGGAGCCGAACAAACGCTACAACATTTTGGGCACGGATCGCCTAATAGACCAATTCAGAGTCATGGGCGTCGCCAGACACTCGGGCTA
>Scaffold9839_9326
GTCAGTCGCAGTAGCCAACTCAGAACTCACAACTACTACACTAGTCTCCAACTTTCTAATCTCAAAGTATAATTAGAACGACTCGGAATGTTTACACAAG
>Scaffold7996_13161
TCGCCTCCTCCCATCTGTGCTGCGAGAATCAGTCTGTAGGGAATCACCAAAGGTCACCAGGTTCATCTTACATAACCTATTCATTAACATTTTAGCGAAT
>Scaffold9506_7411
AAAAGAAAAGTCTCTCATAAGTTGTTTGTGTGGGGATCAGATGGGAGGGTAAGAAATGCTCGCTCAAACCTCCCGAAAGTTGAGGGATCGTGACTGCGGG
>Scaffold7998_6901
TATGGACGAGGTATAACAATACACAACTATTGTGTCAACACAGAAAGACTATGTCTAGCATTGTCTACTGTCACCTTCGGGACATCATTAAACAGTACAG
>Scaffold5328_13351
ATAGGCGGATCCGAGAGGGATCGACAGCGACGGGCCTGCTCTGAGTTAGTGTGATAACAAAAAACTCTCTATTTTATTCGGGATTAGAGCCTGACGACTA
>Scaffold7475_7786
TGTGTTCTATTTCCCTGCGTGTGTGTTTGAAGTATATATAGTTCAGTGATAACCAAAAAATCTAAATCCGATTCAGCAGCGTATCCAACAACAGCCGCCT
>Scaffold7439_18446
GGCTATACCCAAACATTGGAAAAACTTCTGGAGTCAACCCTGGAGAAAAATCGGGAGCCGTTGACCCTTTAGCAGCTTGCTACACCAAGGCAGAACTTGC
>Scaffold9362_8901
TCTAAAAAATCACATGGCAAGACAAGCAGAGCCATAGTGAAAAATTGACAAGTACGGGTCTCCTTAGTATAGTCATCACAGTCAGAGTTCGTTCACATTG
>Scaffold9785_11201
TAGCTTGCTTAAAAAATTAAAATACTTTGGCATTCTAATAGAAGAGCGCAAACTGTAATAATAAAAGTAAAGTTCCACTTTCAGACCTTGAGGTCTAAAG
>Scaffold8517_5076
TTATCGTACTGTCGTAAGTAACCTTGTTAATAAAGGTGACGAAATTATCTCATTTTTATAAATGGTGAGATGAAGGGGAGAGAATAGAGTTTGGGGTGTT
>Scaffold7407_7461
CATTTCTTTtACCTAGATTCAAACTTGGAACCCCTTGAATCGGAAACGAAGCTCTTTAACTTTCAACCTACGCATCTGCAATGTTGAATTTCTGCTTTAA
>Scaffold7394_38921
GAACTCcGTAGCCACCTCTCTGACCTACAACATGTCCAGCCCCGTGGAGGTCAACGTTCTGCAGCGAGGGGACCAGTACGGTCTGTATTCGGGCCACGTG
>Scaffold7374_14886
TCACGTGGTTTGTCTGGTCCACTCGGTGGATGGCGATGCACACATTTAGATTCCAATGTGATCCCTTTGATCAGATTGACACTGACTCTTGGTAAATAGC
>Scaffold9714_5186
TGGCATGAAGGGCGCCATGTTGTGCACGCAGGAGAGATTCCAGTGCCACTTGACAGTCTGAGGTGTAATCTGTAGAAAATACTTAGAGTCAGGGGGgCGG
>Scaffold9028_7601
AAAACGATCATTCTATTGGCCAGCAGAAGTGACATCTAAGGTGGCATGTCAGTGACGGATCTGTCACAATCACGTGACAAGCTTTTGGCATACAGGTAAC
>Scaffold7737_9801
TGCCATTATCTTAGTCTTGCTTCCTTGTTCAGACATGCCGTTTTGTTTGGGTGACTGCTACTAGTGACGTTCACGTTGGAAGCGCTCTGGGGTGTTTCTT
>Scaffold8100_12101
CAGCGCCTCTTTCATGAAAGTTGGTAGACCAGTTAACAGTGTGTAGTGCATCCAATTGTTGCACACGTGAGCAGTTAGACACACCCATATGGCGCGTGTT
>Scaffold9930_9701
GCATAGTTTGCAGGCTTTTATAGTGCCTTTTCTTTCTGAGGTCACTGAGGTCATAGTTATACTGACGATCAATCTGTAAGTAATTTCCCTGGACCTCTTA
>Scaffold7484_17501
CATTCTAGGAGGATGGATAGACGAAGTGTTTGCAGTGGGGTAGGTGTGTGAGGTCCTGTTCTGAGTTGATAATTGTATGTTTTTtCTCTATGAAAGCTAC
>Scaffold9372_7176
CCCACAATGATGTTATCAACCGTCGAGGAATCATCAAACAAAAGTAGCCACTGCTTCAGTCGTGACCCCGGAGAGAAATACTTCCAGTGGCCATAGGGTT
>Scaffold8910_10601
TTGACTCCCGAAGCATTTCCCCTGTTATGGTATAGCTGCGAGGCAGAAGTGGTTTGAGTTCTAGGTGGGTAGCAAGTCAGGGCTGGCAATCCCCTTCCCT
>Scaffold8142_14701
ATTTTCAATTttCTATACACATTATCTGCAACAAATAACACACACACAAAATTAATTTGTATATATACTTAGTATTGTTTCTTTTAAGTGTTTAAATAAA
>Scaffold6287_11501
GGTTTGTTGTTTCGACATGGCAATGGATTTGTTAGAAGTATAGGATGAAGCTCCCAAAGTTGTATTGTTTTTTTtGTATCCTATTAAACACAACTAAGAT
>Scaffold8525_5601
CTAGCACCCGCTAGCTACCACGCCACCCGCCATCATCAAAAAAATTTCGTGTGGCCTAGAAGATGTGCTTGTTGAACTATAAACAAGGAGGAATGGGTTT
>Scaffold9985_15401
GCTCTCCAAGCAGCTGATGAGCACAAAAAGAACAGTTAGGATTCTTTCATAATGTAGGTTGCAAGCTGCCTAGGGCTCCTGATTTTTCCTCTAGGTTGAC
>Scaffold11210_9266
CGCGTCGCACAGGCTTAACCTTGTTATCAATGACCTGAATGACTTTTCAGATAATGCTGTCGGTGTCAAGCGAGCACGTTGCGCTTTAACTTTGAGAAGA
>Scaffold4139_7701
TCGAATAGCACAGCAGAGTGGGATCTATAGATCAGTTGTGATTTGGGAGCACTTCGTAGTACAAATGCATCGGGTGTGACCTAAGTCTTTTGTCAGTGAA
>Scaffold9230_7486
TTACATTTTTTtAAGGAaGTTTATACTTCAGAGCCAGAAAaAAAAaGCCTAcACTAGTAGTCTGGGGTAAAAaaGAAGAGAATATGAATGTGAAACTAGA
>Scaffold8950_13551
ATGTGTTTTTGTAAATGTGTGAACGTGTGTGGGTGTGTGTAGGTGTGTGAATGCGGTTATGTTACAGAAGAAGCGTAGAAGATCGAGTGTTTAGAAACAA
>Scaffold9667_5311
ATCAACTTACTTTTAATTTCTTGCTTGAGAGCGCGGGAATGCAGAACTGTAGTCTTTGACGTGTGCACCAATTGATCGCATGCTAGATACAAGGTGGCCA
>Scaffold7430_22601
TCATCGAACGCCTCGTACATTACTCTGTTTTCCCCTGGATCTGCAAGCTGAAACAGCAGCAGTTAGATTTCGAATGAAATTAGCGTGACATTTACAGAGT
>Scaffold7479_13421
CAAGGGGAATACAGAAGATGAAACTGGCAGGCTCTACTTGATGGGTGTCATATCGGCAGGAGGCGCCCCTTGCGCTCAAAAGGACACCCCTGCGTTGTAC
>Scaffold6092_9336
CTCCCTCTCTGGCATTCGACCTCCTTGGAGCTCCTTATAGTTTTATATTACCAGAGTGGACTGCTGCTATAAGCTAAGTGGTGCCATGCTCAAGTCCCGT
>Scaffold6746_9876
CACGGTGACATTTCCCTTCAAGCCAGATAGAATGTATTGAGCCACGGACCAGTATTAACTAAATATAATATATATATATATATATATAAAAAaTTCCAGA
>Scaffold7667_13776
TCTAcACCCCcCCCCccATTtCCCTAACTTCCATTTATGGTTGTAGGCCGGTATAGAAATATTCGTCACGGGTGCTGACTCCGGTAGCAGTACAAATATT
>Scaffold8207_3901
ACTTAGGGAGGAAGTTTCGACAAGTCAGATTGCAGTGCGTCAAGGCCAGTTATCGCCCGTGGCTATTGGATTGGGTATCACCGTCATAATAACACTATAT
>Scaffold8852_6101
CACGTTCAGTTTGTTCTCGTCTTCCGGTATCGCGCTCAGGAGCGTAGTGTTAAGTGCGGTATCGAATATCTGTGCGCCGTAGTTATCTTTTCCTGGTACT
>Scaffold7273_4126
TTAACTCTTCTATGTAACTATAAAATCTTTATTTCCAGTATCATTGAACAATATAATATCTTTCCCCAATTTAAGTCACGTATCCATTAGAGCCTTTAAA
>Scaffold8189_12751
TCACGATGACAAGTGCGGGTTCAGGTGTGGCGCTTCTGGTGGCGCGCGCAGGAAGAGAAGGAGCGGGCTCAGCAAGAGGAGTGCACTCGGGTCGACTTAA
>Scaffold6997_14361
ATATATTCAGTTATAATGGATCCTCTCCCTTTTTtCTTTGTTATAATAACTTTATAATGACAGAGTCCATTTGTCGCGCCTTCTGTGTTATGTGTTGTGT
>Scaffold7865_1351
TAGACTACTAAGACGACTAAGTAACTTTTACTGTCTAGATTAGAGACTCTTACTCTAGACATTCTACTTCAGGAATGTCTAGATCTAATGTAAATCTAGT
>Scaffold8732_4551
TATACACATTCTTGAGTCTCAATACCATTGGGGCTTCTTTGCTGAGAAAATTATTAAATATTCTATACACATGCTTGAGTCTCAATACCATTGGAACTTT
>Scaffold7791_17311
AAACTTGACCTGTGAACCTGCACCACGTGGTAACCTGTGAACCTGCCCCTCGTGGTGACCTGTGAACCTCCACCTCGTGGTGAAGCGGAAGTGGGACTCA
>Scaffold7378_18951
ACATTTTAAATACTGGTTTAGGAACATATCGTAAGATCATAAATCTTGTATATCTCCATACCACTCAATATAAAGTTTCGGACAGGATGGGCTCGTTAGT
>Scaffold7253_12701
TGTATACAACCTGCCAACGCAATTCTACCAGTCTTTCACCCCTCAGAATGTGCGAAATTCTTCCTTCGGTGCGATTTCTTCTTTTGTGTAATAAATCAGT
>Scaffold7840_12001
GAAAATAATAACAAACGAAGGCGGATATTCACAACGGCATCGCTAATCTGTGTGAGAGGGAACAAGAAGAGCGACAGAGGCGGCGTCCAATGGCTGCCCT
>Scaffold6690_9101
CTGACCTGCAACGTCACAATATGTGGCCATGGAGACGAATGCGAGACCTGTGACGTAGAATCGAGCTATTGGTCTAGTATTGAGGCGTAATATAATGATT
>Scaffold8575_10651
TGCtGCTCTGTTGACCTCAGTGGCTGAGAAGTCTGAGACGGCTGGGGACATCCGATGGCTGTATGTTTTCTATCAGAGTTTCTGTCTCTTAGACTGGCTA
>Scaffold8003_2076
GTGTATGTGACTAATACCTCAATCAATGTCTCAAGTCTGCTAATCGTTGGCGTCTGTTATCGAAGGTCAAACCTGCCACAGTCTGAGAGAAACGTCAATG
>Scaffold8746_4351
AACTGCTAGGgCGCCTGCTCTACAGAATGTCATGCATGGCATCTCTTGGAGCAAGTGGAGGTAGCTAGTCTTTGTGAACGGTACATAATGAACATACACA
>Scaffold8584_17726
TTTAAATTGTCATGGAATGTGTGGCATAAACAACTTGGCCACCCATCAAGGGGCCTTGAGTTTGAATCCTGACTTGTGTTTGCTTAACACCTAAAGGCAG
>Scaffold8280_10721
ATATATCCAGCTAACGCTATAGACGCTGCGATGAAGAAAATTGCAACAACGATCTGTAAAATAGAAAAGAAAGCTTGTTAACAATAGCGACTACCATGTA
>Scaffold4464_17786
TTTACGATTTTAAGGGCACCCATGAGTCTAAACAACTCTACTGGGTACCTAGTAAAGGCGGTCGTTCATTGTCCTAGCCACATGACTTACCGTTGGCCAA
>Scaffold7727_40826
GGATGCCAGGGTTTTAGGGGTGCGAAAAGATCTTAAGTTCAGGATAAACTGTCTCTGAAGATTAAGGATACCAAGGTTTCAGGGGTCCCTTTTAAGATAC
>Scaffold8352_12761
GGTGTTGCGACACAATGCATTGCGTGAACGCCCTATAGAAGAAGATATTTACACCATTGGCTGGCTAGAGGACCTTCCCAGGTTTTCCTCCCTTCGTATG
>Scaffold7352_27396
ATCAGGCATCAGCCGGATCGATGGTAACTCTTCAACGTATTAATGTATGTATGTGCGCGTGTGTGTGTCGTGTCTCGACGTCTGAGTGTGTGACGCGCCA
>Scaffold8866_19701
AATTAATGGTAGAATGAAGAACACTTGCAAAACATTGTTATATTCAGAGGTGGCCAGAGGGGGTGATGAGGGGTGCAACCGCCCAAGGCCCATCGCCTTT
>Scaffold8218_11001
GGGAATGTCAAGACGCGGGAATAGAGATTTGGCTTTATGTTACCTATTAGCTCGGCTAGAATGTTTGGGAGTCAGAGAATCAGAGCTGTTTAATGCTGGT
>Scaffold8803_14191
AGCTGTATTTGTTCACTTTAAACATAGCGATTTACAGCACTGCGGGGGAGACACTGGGCGCGGCACAGCTGGGGGGACACCAAGGGGCGTAGGTCCTGTA
>Scaffold7406_4701
AAAATCAGAGGCGTCCCCCGAAGGATGCACCCATGGATCATCTGTTTGATGAGCAATGCAGGTAACATGACAACAAAAGCAAAAAATTTTTCATTTAACA
>Scaffold9247_23001
ATTATGCGGTTCATGTTCGTGTTCCACCATTTCCTGGCCAGAGTGGCCCAACCAGGGTAGAGCTTCTCTTGGAGCATTATATCAGTCACCTAAGGAAAAA
>Scaffold7841_5801
AGTTTGAAAGTGTATCAGAGCATGGATAATTGTTGGAGCAAAAGCAGACTACATTGATAGAATATTGTTGCAACAGGCTGTGAAAACAAGCCAAAGTCAG
>Scaffold14072_4801
CTGCATTCCTCATTAATCTTCGAATTCGAAGACAGGCCTCATTTTAGACATTTTAATTACTTTCTCTTTAAAAaGAAAAGCGAAATTACGAATACTGAGG
>Scaffold8216_8726
AATTCCGGAATTTTTAGGACTACCCTACTCTAAAAGGTACCTTGCTAAGGTTGGGGAAAGTAAAGGTGGTTTGTCTTGGCTGGCCACGGGACCCCCTTGT
>Scaffold9014_1401
aTCAatCCAAAGTGTAGGAACCAaTCAAAGGAGTGTAATGATACAACTATCTAGTCATCGTCACAGCTACAAAGGAAAGTCAAGGTCATTGGCCAACATT
>Scaffold8975_7851
ATATATAtaTAACTACTACAAAACGGCAATAGAGCCTCCATGATGTCCTCATAACCAGTGTAAAAAAGCGCAAAATTCAACCTAATGGCCATATCAAAAG
>Scaffold8408_10226
GAAATAACTGGACCTTGCTCAGTGTGTTGAAGTGCACGTTAATGGCCAGATCTGTTTGGAGCTTTTTAGGTAGCGAGACCACTAGAGATCTCTCGTCTGG
>Scaffold7350_12026
TTACAGCAGTTCCTCCTACTCAATGCAACAGTTTCGAAAGGAACAGCATGTACCCAATACAGTTTAAAACCAGAAGGTTTGCAGGCTGCCAAAGGTCACT
>Scaffold7870_12101
TACTTAGCCAATACTCACATCTTTTTCACATTCGGGGAAAAGAAATCAATTTCAATGCATCGTAATTATTGCCCTGCTCTGCATGTGTTTCTTTtAACTT
>Scaffold7319_15986
AAGGGAAAAAaTATGTAGTGTTTTCGAAAAACAGAAATGTGAAATACTGATTAAGTAGTTCTAAAACTATTAACTGTGAAGCCCCACTCCCCAGACACAC
>Scaffold9261_6801
TGTCTTAATCCAGTTAGGAAACAAGACAAGGGCGTGAAGAAGGGAGTTGTATCTGTGTGAATGTTACTGTGATCGCTTATACACCGAATCTGTCAAGTAC
>Scaffold9770_10226
ACGAAGTCTTGGAAATGGTGGGTTACCCAGCTGTAGGCATCAAGAAAAGTGCTTTCACCACTCTGTCCCAGCTGTGCCTTTGTGTGCACAGTGTACATAA
>Scaffold7790_9101
ACTAATGTCAGGTACCCATAAAGAGTTGGTTGCACACAGAGGCGTCTTAAGAATCCCTAAATTCAAAATTCGAGTCTCGATGTGGAAGCCAAGCAATTTT
>Scaffold8559_12576
CACTGTTACAATGCTCCTATCCCTACAGACATCCTGGGCACTAAATAGTATACCCAATCTTCTCTGGTACGCATGCTTTGCCTGTATCTGTACTTCTACT
>Scaffold7974_11301
AACTAAACTTTCAGATTTGATCTAAACTTGTTTCACATTGTTTAGGGCTACTCTTAAACCAAGGACTTCATTATGACGTCATTCAAGGCATGTAAGTATG
>Scaffold7950_25086
ACTACAGCACTTTTACTGTGCCTGAAAGTCCAATGACCTTCGTGACCTTCATCTGATCCCCCAGCCATCACTTGCATGAACTGAGATCCATGTGACCTTA
>Scaffold7266_11061
GTCTAAGTCTAATATATATTTTTTCTAATTATTAGACTCTAGATCTATATAGATCTAGAGCCGCACCTGAAAACTTTCACTTTCAGATCTGATCTACCCT
>Scaffold7435_9151
TTTTTTttCTCCGCGAAGCCGTTCAAGTCGGAACAAGTCCATTCATGCACAAGGCCTCGAAGTAACGTCTGATAGACGAACTAGGGACTTCCCCATCTAA
>Scaffold7577_6761
TAACACCAGTATTTAATACAGAGTTAACCGCACCAGTGACTCAGACCCTACCGATGTCACGGTACACTTACACCAGAAAGAAACACCTCCAAAAAAAAaT
>Scaffold7662_8261
ATTGAGTTTCTGTCTATCCCTATGAATGCTTCACTGCAACAGCTGCCTCTCAGACGTTGAAGTCATTTTCACAGGGTCAGAGCTGACCACCGGTCTGGGT
>Scaffold9192_11001
TGATACTTACGGATTCTGTATTGTTAGGATGTCGTTTTGATGAGCTAGACTTGCATGACTGATCTACAGTTGAAACCACTTTCTGCTCTTGTTGATGAGA
>Scaffold8711_8076
TTTTtATAAAGATATTTCAAAAACTCTCCGCTAACGTAATTCAATTCCTCTTTTCTGATGTAGAATTCGTCACAAATAGTGTAGGCCTGCATCGTCATCT
>Scaffold9545_8851
GCCAACGTTTAGCGCCTGCTGCGCTGTTGGAGAGATGGTAAGTCTGTTAATATGTGAATGAAGTTTGAACTTCAACTTGAAGTTACTTGAAACTTGACTG
>Scaffold8897_9586
CTCGCCTAAATCTGCGCCCGTTTCCATGGACGACGGTTACCGCGTCAGTGACGCTCTTCACACGACCACCTCGGCCCTTCGCTTGAGCGACGGATCTTCA
>Scaffold7408_3001
TTAAGAAAGTTTTGGGGGTCAATGGGTTAATTAAATCGCTTTTGCCACTATATTTTGTTCTGATAGTATGATGAATTAAGGGAAATTTGTAGTATATAAA
>Scaffold8187_6701
AGTTATTGTGTGTTGAGAGATCAGGCGAGGTTAACAAAACACACTGGCTAGTCTAGTGTATACATCTGCTTTTACACAGATCAAACGGTTCTCTACAACC
>Scaffold7632_9271
GTCCCTCTCATAACCGGAGGGCCCTTAAAAATAGACAAACAGTACTTAATTATATCTCTATTAAACAACGAAACTTTTTAACGGATTGGGTAAACCCGTT
>Scaffold6942_1201
GATGAAAACAATAAAGTTTTGACTTTATTCGTTATATTTTCAAGCGTCTTAAGCCTCTGGACCTTTCCAGTCGCCGCCCAAGAGTAGGAGCAAGGATATT
>Scaffold9006_13226
CTCACCCCTCCAGTCGGACAGGTTGGCGTGAGTGAGGAGCTCGCAGCCCAATTCAGGCAGGTGAAAGGTGTGATGGATGCCTATCTGCCTTGTAGTTAGC
>Scaffold7546_15811
AAAGGCGGTTGGTCGTTACACTGCAAACTGACTCTCGTTAACCGCGGCTCACAGAAACGGTTGACATTTACATCATCTGCCGCCCCATAGAAAGAAAAGT
>Scaffold9897_23786
TTTAATGTCCGGAGGACTTGGACCTGTTCCGCTGACAGCTGTTTCACTTGTACCACTTGGTTGGGGCTGTTCTAAATGACCTTCTTGCTGACCACTGCCA
>Scaffold15891_11701
GCACACCCGATTCTAACCAACTCTAATGGGTACCTTTAAAGTTGGGAAAAAGATGGTCATTGTGCTGGCCACTGTAAACCCTGCTCGTTAACCGTGGCAA
>Scaffold8001_8961
AAACACACCAATAGCCCAGTGAGGAATCAAGGTACTTTTACTAATGAAATCGTTCGGAATGACGTCAAAGGGGAAAAATCTGTCCATTTATGTCACACGG
>Scaffold8254_11126
TGCACTAGGACCCTTTATCGCGAGACTAGCCCCAAGTTAGCACTCTCTATCACAAACTCTGTGAGTCCGAAGAAGAAGAGACATAAAGATAAAGAGTCAA
>Scaffold8469_7351
CATTtCTTtCGGCAGTCGTCTGCAGCCAGGTGTTCTCTATGCCAGTTAAGGATACCTAAAATACTGCTGCCCCATGCTACCTTCGTGGTGTCGTATTCCT
>Scaffold8810_5326
AAcGATCAACTTACAGTGGGGAAAAGAACAGCTAGTAGGTTAAAGAATGATTAATATCTCAGAAAGTACTTTCATGATGTCAGCAATCACGTGACTTGAT
>Scaffold7797_5301
GAAACAAATCAACGGACGTAGCCAGTGTGTAATGTTAGTCAGACTATGTTTTAACAAAATGTAAACTTGGGGCTCTGTTGTGTTTCAAGATTAACAGAAT
>Scaffold6110_12971
CCTGGCTACGCCCATGACTATTGTAGATCACAACATAATATGTTAGAGCATTATCTGTGCGTAGCTTGTATGGACAAGTAGGAAAAATGTCTCTGGAAGG
>Scaffold7607_9561
CCCAGTGTGATCAGTCTGCAGACCAGGCCAGCGTGCATCAAGAAGATTGTGTTCGGCACCAGTATCAAGCAGGCCAGCTCAGCACTGATGGCAAAGGCTG
>Scaffold7543_10461
TCTGAGCTGTAAGAGAGTGATACCGTTTCGTATGAGCTTCTCCAGTGGACCCACAAGACTTGTTATTGGGAAAGACTACAACAAAGTTTACCTTAAAGGC
>Scaffold7513_15581
TTTGGCAAGGTGGTTAGAGCGTCTGTCTGTAGATTCATGAATAGTGTTCCTATCCTGAGTGGGGGTGAAGTACTTGAATCATGTCTTGGGATTTGAACTC
>Scaffold4874_8486
GAGGTTTCAGATTACCATGCGTATaCCCAGGGCCGGATTTAGGTAAGTGGAGGCCCCACGATTTTTCGAAAGCTTAAAGATACATTGGCCCTTTTCCTAT
>Scaffold8124_5301
CGGGTTCTTAAAGTCAAGAGATTCGGGCAAATGTTACGGTAGCTGAGTCCAAGCAAAGAATTGTTCGAGGGTGCTCAGTAGAGATATAGACGCATAGGAG
>Scaffold9060_16361
ACTCCTCGGCTTGCATGGCCACAAAAGAACCATTGTGAGTGGAGTTTTTTATTGCTTCATTTCGATGTGATTGTGGCCACAGTCTCAGAGATGTCTGTGC
>Scaffold9463_5851
TTTGTTAAGCCTCCCTAATACCATTCACTGCGGGTACTTGGGAACGATCTTACAGACTCAGAGTCAGATATCAATTGAGACTTAACACTAGTACCTGGAC
>Scaffold15688_5251
TtCATTAAAATGGAACTAGAATGAAGATGTGGATGCGCGGTGGCTGAGAGGAAAAGCGCTTGGCTTTTGAGTCCACCCAGCTCTAATAGGTACCTACATT
>Scaffold8577_6386
TCATGTCCAATTGATGTATATACATTCTTTTTTGCTCTGACCTACAATAATAATAATAAGGCCTGTCTTTGTGTCAGAAGATGAATGAGGTGTGCAGTAT
>Scaffold8808_8560
CCTCCAGGGGCGGTTCTGGTAAATGTATATATTGTAGCATGATTAAGCAGCACATGTAGGTTTGGTAAATGGGCAGAGGCGGAATGTAGAAGTGGTCGTC
>Scaffold7568_17086
CGAGAACTGTTGATGTTTTGGTACCAGTTGAGATTCATACGTCCTTATACGTGACCTTCGTGTAAGATGTGAAGTCGCAGACATTTTTTTTtCTTCACTC
>Scaffold8239_19176
TTTGGCAGAAGACAAaTGGCCTCCTTGTCTCTGCTATGGTAATTGTCGAAATAGTCTTTGAAATCAAACGCAACTTGTCTCCACATTTCTTCGTGTCGCC
>Scaffold6526_9586
GGTTGCCCACCCCTGCCATAGAGTACATTAACTATGCAAATGTATCTTGCTAGTGTGTTTACCTACCTCCAGTAAACTGTGTTGGTGCCAAAAGATGTTC
>Scaffold8830_14201
TCAAAGGTAAGATGTCGCCCGATGTAGATTCGGAGAGTTCCATCGCTCCACGCTTTTGTCGGAAGTAGCCTAGCCGCCATTTTGCAATGCGAAATCCACG
>Scaffold8502_6401
ATGAAATATGGATGCCTTTTTCAAGTTAATGCCAACTAAAAATCTGCTGTGTCTGATTTCAGCTACTCTAGGAATGGTCGGCATGTTAATGCACACAGGA
>Scaffold8012_4586
TCTGTCAATGACCTTCTCCTTTCAAGGACACTTCAACATATCTGTGTGAATGCCTTAAGGGTAATAGGGCGCCGGCCCTGACCACGCCACCGAAATGAAA
>Scaffold8144_32901
ATTGACCTGTAAAAGTTGGTCAAGTCTCCTCCTGCACACAGTCGAAGAGCAGGGTAACACGCAGCTCCTATGGCTACTACCATGTCTACCCTGTGAGAAC
>Scaffold7280_5251
CTGGTGAGCTAAAGAAAGGGTGGTCGGCGTAACAGAGGAGAGAAGAGAGCACCTGGCAGCTGGGGCTTCCGAACGAGACAGCTGGGTGCATATATGGAAA
>Scaffold7752_20601
CGATATGATCGTCTAGAAAGCACTAGTGACAAGTCTGTGGTGTTTCAATCACTTTTGAGAAGCCCTTAAGGGAGACCTTAGAGAAAGAGAGAGAGAGAGA
>Scaffold7425_19801
GATAATGAACATTTCTGAATTCAAAGAAAAGAAAGCTATATATGTCAAGTCAATCATGGACAACAGTCTTTCAATACAAAGTACAGCCAACAAAACACAT
>Scaffold10788_10086
CTTGCTTGATTGCCGTGTTCTAGAGTGCAGTGGCGTCATTAGGGTGGATGTCACCCGGTACAATAAGATCAGAGTGTCACACCCCCACTATCGTTCCTCT
>Scaffold6594_10901
TTAGCTCACATTAACACACAAAAGTAAAACAAACACCCACAAAAAGCCAGTAAAGATAATGAACAAGGACCAAGCTGTTAGACATATTAGCTCACATTAA
>Scaffold8031_4486
CCTCATTATGTAGTTGATGGCTAGGAGGAGGAGAAAGGGATAGCAGATGCACTCATGTCTCACACCTGATTTCATGCTTTAGAACTCGGTTGTTCTTtCC
>Scaffold6370_4526
GAGTTCTGTAGGGTTTCTTCTTACAGGGCAAGACCCCAGCATGCACCAGTTCTATCAGTTTCTACTATCTCAAATTCCGTGTGACATTGTCGACATCAGG
>Scaffold7514_9936
CAGTGTGGGCGACAAACAATGGGCAACCGCTGGCTACGTTCATTTCTGCAGCCATGGGGCGTCTGAAACTAGTGCTGTTAGGATCTGGGAAAAaTTCATC
>Scaffold2182_28551
CCAAATACCTCCACTTTTCCCTGTTCAGCAGCTCTTCCTAGCAGGATATTTAGAGAGATGCTGGTAATTCTTTTATGTCGACCAGCTCGCTTTTCTTTGG
>Scaffold3181_28526
AGCACTGTGCACCTCCAACACTTAGTGTGTAACGATGTGCACCACAACACTAAGTGTGTAGCTCTGTGCATCACAAACATTATTAGTGTAGCACTGAGCA
>Scaffold11368_16786
GAGAAAAAGGTGAAGACTATAAAACTTACCGCGGTGATAATGGCGCAGAAAATATTTAATCCATATCGCTGTTTAAAATTGTCTCTGACTAGTAAACCTC
>Scaffold7498_7951
CGGGAAAACAATTGTTCGTATGTCCAGCCTCCTGCACTGTTCAACAGTTGACCTGTTGTGTCCATGATAAATGATGTCTGGTAGGTACTGGGCCAGGTGT
>Scaffold8649_8551
TCTGATAAATTCTAAATGCTATCATGAGGTATAGACAGGATTTTTCTTTCGTGGTATCCGGCGTATTCCAAGGGCTGAGGAATACATTGTTCTCCCTTTT
>Scaffold7337_14076
TGTTATTTCTTCACCCTTTAGAGGCATCTGTTATTTCTTCCTAGAGGTGACCTGCGCTGACAAAGACCTACACTCAGGCATCTATGGGGGCACAGTGTGA
>Scaffold9296_8851
AGGTCGTAGGTCGCGAATGTAAGCCGCACCTGGCTTTTTATTTCTTCCGGGCAAATAGGGATTTTGGCCAATATGTCTGCTTTTTCATTGCCTTCTATTG
>Scaffold3761_10501
ATTTAAACAATCCGTCCTTGCCAGCAAGGGTGTCTGGCGAGTGCTAAAAGCTGCCCCAGGAGAGTTCGAGGCTCCGCCTCGCCGCCAAGCACTATTTCCT
>Scaffold8072_14576
TTTTATTACACATTCATAAACCATCAAAATTGCTTATAGCGTTGCATTGTTGCATTTACTAATAATATTGTTTGTCCCATTTTTTGAAAGCATCCTGTGA
>Scaffold3456_26546
GGGACCTTTCTTCAGGGAACATTGTCGGGGGAGGGCGGAGGTGGCAGACGGGGAGAGCGATGGGAGGACGACGTAGGGGATGGACGGGCATGCCACGGAA
>Scaffold7649_7101
CCTGGTGCTATTAAAGTATGGAATGGTTTGCCTGAAGCAGCCAATGAAATCAGAACCTTTCACGAGTTTAAGCGAGACCATTGGTCATAGTTGTACGACG
>Scaffold8378_11851
CAGTGAACGCAAACTTCACACCAAAGAAATTTTTAGCCTGATGGAAAACGAACATTTGAAAAGCAACGGTAATGGCGCAGCCAGGCAGGTTCAGATTGTA
>Scaffold1190_47664
TTTTATAGCCAATGTCAACTTCATCTTTTCAGCATTTGCGGATCCCTGGTGGGCGTAAGTGACGATCGCTTTCCTACCCACTCGTTCGACCCCGAAAAAG
>Scaffold7429_15806
TTTCACACGATAGTAGCCGTTGTTTAGTCCCCGGTGTAGTGTTGCCCTTAGGTCAGTCAGTGTCTCGGTGTTACGTAGTTGCCTAAGTCGGTCGGGGAAG
>Scaffold8061_12451
CCACAGGTAATGGAACACGGaCTCATAAAAACATGGCGATCTGGGATTTTCAGACGAAGTCAATGATACAAGAGAGATCCGGTATTTGTAATGAGTCATT
>Scaffold5756_13071
GGACGTGTGCCGCGTCACTGACCCTCACGACGCAATGCCAGGGCGGCACATACTTAAAGACCACAGCTCCAAAGAATAGGCGGATGTTCTCCGTAAATCC
>Scaffold8618_11276
ACACTTAGAAATTATTCGTTCTTATGGTAACCAGTCAAAAGTAATATCTAGAAACACTTAGAAATTATTCGTTCTTATGGTAACCAGACGCTAATATCAT
>Scaffold9303_34281
AGCGAAAGACCTTTGTTTCTTTTAAGCTTATCTTCCATGTACTGATCGGTCAGCTCCCTGGCGAGTTATCCCGCAGGACGGTCTCTTCTGGAAACCTTAG
>Scaffold6693_10121
GCGCTCAGCTTCTGAGCTTGAGGTACTGGGTTAGAGTCTCTGTGAAGTCTGGGATTTTGAAATTCGGGATTTTTTAGGGCACCCccTGAGTGCACCCAAC
>Scaffold8637_19661
GGTTATACATCCAGAGAAGATGCCAACAACAGAGCTAGAACGGCGCCCAAATTTGGAACCTCCAGGGCACCAGTTGCTGAAGAAGATCAAAACGAAAaGA
>Scaffold8065_10351
ACACTAAACACAACTATATTTTTGAGTTTCCCTCCTGTGTATGTATGCTGTATTCTAAATCCATCAGCAAGAGAAAGCGTTTTAATTACAGCAGACTTTG
>Scaffold7605_9986
CGCCGCCTGCTGCTACACTTCCGGTTCACTTGTTGATCTAAGTCGTAGGGCGACGTAGGGCATCAAAAGATGAAGGTGACATACCAAAACATGGCTTCAA
>Scaffold7914_5401
CGTGCGCCCACAAGTTAAAGGCTTGGGCAGGTATGTGTGTATGCGCGCCACTTAACTTACGTGTGCAGCCTTGCGGCACAGCAATGCGGGGGgAACAAAA
>Scaffold7391_11801
CTCTTGTAGACCAGCTTAAAGGAGGGGGAGGGATGGCGCTGCAGACCAGTTGTCCAGCTGGTATCGATCGTCTGCGTCTGTTCTTTTAGGATACAATGAA
>Scaffold8009_12401
CTGAGGATCTTCTGACATGGCCATAATGACCTATATGTCTCAGTTGTACGCACGTCTTCAGATCATGTATGTCTCATGTCTTAATGACCTATATACTATA
>Scaffold8373_12326
TGATGAATCCGGAAaTAAAAGAATGTAAAAGTTATGGGTTCGAAGCTGTTCTAACGGCGGCATGCCGCAAGAAGAAGTAGACTATGTGCAAGACTACGGC
>Scaffold9284_14201
ATATTCTTAACATGTGTCTGCCTGGTCGCGGGGTGTGCGCACTGGATTGTCGTTTGGTTGATAGTCCCAGGTTCATACCCTGCCCGCTGCTATCCCCTGT
>Scaffold4061_12661
AATGCAGAGGATGACGTCGGGTCTAAGACATATAGAGGATTGAATAGCTTGGTGGTCTACTCGCATGTTTCACCAATCGCTGTTAAGCTGATTATGTCAT
>Scaffold8929_15601
ACAAATAAGAGTCTAAATTCAGAGGCGGCTCTAATGCGTCAGCTCATGGGGCGGCTGTTAAGCTAGCCATGCAGGTAGACAAGCTGGTTTCGATATTTTC
>Scaffold7724_22896
AGTAGGAAGTAAGATATGGTGTCACCAGAGAGACATTGATCGTAAACTTATACTCAGGGTATAGCTATTGCGGGGCCCCCTGCGAAAGGGATTGCGCGGG
>Scaffold6699_12956
AAaGGCCGCTGTCTACATATAAGCaTTTAAAAaCTATCACAAATTCCTATTTCCGGTTACTTTTGTATCTTCTTCTTATCTTATCTTATGTAATACAGAC
>Scaffold8726_9151
ACGATTGGGGCTCAAGTAGATGTCTATATATCACATTTCTATTACCAGAGCCTTGAAACCAAAAAAGCTCGGGGCTAGAGACAAGGCCAAAGGCCGAGTT
>Scaffold8081_12891
ATTTTGTAGTTTTTTTAAAGCTATATTCATGAAATGAAGACTCGAGTGAATCTGCTATTAGGGTTTTGTTTGTAATCGGCATGCATTGCACTAACTCTCG
>Scaffold8338_15151
ATCTTTTTTTTtGTTTTtAAATATTGTCCGAGATCTGATCTAAACCTACTTGAGCAGCCTCTAGAACAGAAGTCAATTGCTCTCAATTTGTTTGAGATCT
>Scaffold8311_8701
AGCGTTGCTTACTGCTACAAAGACATGGCTTTATATAGTTAGATAACACTCCGGACCTGACATTGGACAATGCTATCGTCACGTCCGGGTGGGGGTCAAT
>Scaffold8161_12326
ATGGCTCTTTGAAGTTACATTTATTTGCATGAAGCTTGCCTGAGCTGTGTTAGGAAGATGGGGGAGCAGATAGATAAGTCCCAAAAGCGGAAAGTTTCTA
>Scaffold7347_7826
AACCCAGGGCACGAGAAATTGGTGCCCATCAATGAGTTGACATTGGACAACTTTCCCCTTCCGTTAAGACATCAGTGTGTCATGGACTATGTGACAGCCT
>Scaffold8018_5071
TtTTTTTTtGGAGGCCCCTTTCTAGTAGAAATCCCCGGGGCTGCAGCCACATCTACACTGCTTTAAATCCGGCCCTGCGGCTAGTTGCCAATTTATCGTT
>Scaffold8811_11061
GGCTGTCGCCCCAGCCGTCGCTCCGGACAAACCACAACGAGAACGACGTCTGCTCGGAGATTGTCCGGATAGAGCAGCGAGACGCCCGGGACGGGGAGGA
>Scaffold7976_13781
AACAATATGAACATTTTAAACTTATTTAAAAAGAAAAGCGTTAACCGAGATGTTCAGCCTGAACAGGTTCAGAATGCCAACCATGTTTACAGCCACCCAG
>Scaffold5759_15386
GCAGAGGTGTAGTCAACTAAACCTGCGATCGAGGCAAGAAACTGTATCGCCCCCcCCCcccAACCcAaTTGTCATGGACATCACATAGAAATATAGGAAT
>Scaffold8222_9931
TAGAAAAACAATACTCTAAAGAACACACCGCAATAACTATTTCTGCTTGTGTGCCAACAATTTCATTAACCAAGAACGGTTACATCCCCTCTACTGGTTA
>Scaffold7932_14496
AAGAGTTGTCTGCGTTGATACTCAACATTATCTAACCCTAACCTTAAAGCTGCTGTGACAGCTTGCGTTCCCGGTCAGCAGCTGTTCTTAGCAGGAGAGG
>Scaffold15739_3876
CAGTGGCGGACTGGCAATATGggCATCCTAAAATGAGTAGGCAGGGTCGCTGAATTGTTCACTTTGAATGACATTTAGTAATGTCATTGTGATTAACAAT
>Scaffold9974_17201
TATGTCTCCCCAGACCTGTCCAGAAAAAATTCCGCAAGGCAGGGGCAGTTAAAAGAATATTAGACACCATTTTGTCCTCCTACCTGGCAGTGAGGGGGAG
>Scaffold6675_4486
CGGGGTATGGGAGCGGGCAGGGTTTGAACCTGTGCCAAATGAGATGTCCGAACGACCAGGCAGGCAGGTACTTACAGCTTCAGCGCTACATTTATTTTTC
>Scaffold7851_18601
TGCTTCCAGAAAGCCTGGAAGACAACGGGAATTCGCCTAATTTCTCGGCCACTGTAAGGCTATCATTGAGATACTGGATGAAGTCTGCGAACTTCGGACT
>Scaffold7922_7961
GGCTCTATCTCTCTCTCTTCTCTGTCTCTCTCTGTCTCTCTCTCTCTCTTATTTGCCCCTCTCACGCACGCACACTCACGCGCTGTCCTATGTTTGTCTC
>Scaffold9646_11001
AAGAATTATTGGACACCATCATTGACGAGCTGACCCAGGCGTTTAACATCAACCGCAATGACATCCCCGAGCCTATAAGAGCCTTCTCAAAGTTTTGGAA
>Scaffold8267_4826
TCATAGACGTGGCTTGGAGATACAGTCTTTGCCCAAACCTCCTGCAGGACGGTGGCGGATGGCTGGGTTTAAACCTAGGACCATCTTGAGAACAGTACGA
>Scaffold191_503571
TTACCACATAGCGACTACAGAAGAGGACGTAGTGGATTTACAAACATTATTCCTACAACAACAGGTGCTGCTGCTGCTGTTGGTTTAGTATTACCTCAAT
>Scaffold8629_4651
CTAAACAAGAATGTTGCTAAATCGCATACTACACAACATTGCTCACCAAATAAAAAGTTTCACCCAGAAAATGTCTCCAACACTGTACATTGCTAGACAA
>Scaffold9450_13651
TGGAACAATTAACAAGTGAGTATACATACCGACTTAATAAAAGCCATTGTGCCGTGGACGACGCGATAAACGGGGACGGACCACCTGTAGCCTGCAGGTG
>Scaffold7722_12801
CATCCTAATGCTTGCATCCATTGTCACAGCAGCATGTTTTACTATTTATAGAATGTCTACGCTGGCGCGTACTGAACCAGATTTTACATTTTGTATTTTT
>Scaffold8667_18451
TACTTATGAGTGACTTCTAAGAAAACAAAAGATATAGGAAGAGAGACAACCTATTAATACAAGTCTAAAAAGGGAAACAAACACTAGTTGCGTCTGAGCT
>Scaffold7556_6701
TTGTATAATATGCCTCCATCTGTCCCGAAAGATCATGGATGCGCCCAGATGAATCATTGGTTTAGACTTTCTCTGATGTCTGTAGTCCTCACATCTCGCT
>Scaffold8383_13401
CACTTGTCATCTAGTCTTTTGGACAGTTGGTGCATCGCACGAATTGTTGACCATCTCTCTTGATTACGCCTTGTTGTTGTGTGTGTCTGTTTGGTATTGT
>Scaffold8933_4601
AGGGGCAGTTCTCGTAATCTCTGAGGTTCTTTATGGCAGGGTGTGCGACCGGGCGCTGGTCGCCTTTATTCTCCTGGCCCTGCGACACCAGCCTCGCCGC
>Scaffold8104_2201
CCTTAACTCTGATTTCCATTGCATTGGCGAAGTAGTCAACATTCGCCTATACACGGCTCTATATTCCACTCTAAGTATGGCATAGATAGGGGCATTCACT
>Scaffold7342_8001
TAGTGCCAGTGACTAGTGATAGCGCCAGAAGTTGGTTGGGTATCACAGCGGACAGACAGCTAGAGTATTTAGAAAGATCAACGAGTTGTCGAAGCTTTGC
>Scaffold6325_11691
GGTCGTTTAGCAGTAAGTCCTGTCTGGTCTCAACCTTCTCGGGATGCAATATGGACAAGTACAACTTTCTGCAGGACCAAGCGTGTTACGCTGTTGGATA
>Scaffold5876_7186
GACTATGCACGTTCAGTTTTGGCGAATGAAGGCTGGCGTGGTGAGAGACTTAAGCAATACGTGATTCTGTATGAGAAACAAAAaCAGACTACCAAGAATA
>Scaffold7585_8546
TGCGGAGGGAACGAGCCATTATGTTAGCATACGAACAATTCAAACGGCTGGTGAACGGTTGCCTACTCCTGTTAAGCGAGACCCCTTGCAGTAGGCCTGT
>Scaffold10966_7961
ACAATGTGGTCTGCTTAAAGACGGGCAGAAAGTCGGTAGAAATGCAGGCATATAGCACAATTCTAAAACGCCAAACAGACAGGCCCATAAATTTAAAAGA
>Scaffold9038_6936
GTCCTACTCTGGATTGAGGGCTCACCACTCCCCCAGGGGCGTCAGAAAACATCACTCTTTCTCCCACCCTCATCAGTATTCAGCCCCGCCATCAACGTCA
>Scaffold9342_11196
GAGGCTTATGACATTTCCAGCTGTGACAACTTCAAGAGCAGCTTATCTGGTAATTATACAATCAGGGCCGGATTTTAGTGTGTGGAGACCCCGGTTCAGA
>Scaffold16892_5801
CGACTTTGACCAACACTGCACTAAACTTAAACTTCTGTCCAACTTTCTGATTCTGACGAAGCCAAATCACCACTAAGGACGTCTCAAGAGATCCTGGCGA
>Scaffold8278_11001
AAATTGATCTGGCCAGCTAACGGAGTGAAATGACTGCCCCGCGGTGGGGGCCCACAGGTTCGGAGCGCTCATTCAGCCCACCATCTGACCGTCTGCGTTT
>Scaffold8611_16526
AGCACGTTCAAACATTTAcGTACACCAGAACATGTGTACAGTACTCAGCCTCGTGGATACTGTCTAAGATTGTTACACAACCAAAGAGACAAAGAGAGAC
>Scaffold2738_47151
ATTGACTGTCAAGGGTGCCTGGGCAGACGAACCACGGCCCAAAATAACGACCCCGATAGGGGTATAAATCCAAAACCATTAAGACTACCGACAGCGTGAC
>Scaffold7591_5251
TTTGCTAAAAGATCGACACTAATTACCTACCAAATCGCCGTGGGCTGGCACCGACTGCATTGAAACATCTACGCACGCCAGGAACTTTCTAGACTTCGCG
>Scaffold7706_22286
TTCGTTCCGGGTTTGCACCAGGTTCAACTGTTTAGGACTGACTTCACACACTGGTTCTTGACTCCGGCTTCGATTCATGCTTGTGAAATTGCGAGGTGAA
>Scaffold7571_7541
CAGGCTGGACAGAGACATATTTGTTGAACTGTTTAAGTCCCTACTCACACGGTACCATGGGCAACGAATATAGACTATAAATCTGACCTGAAGTCTGACA
>Scaffold8333_7801
GAGTGTGTGTTTTGTGATGTGTGAGTGTGTGTTTTGTGATCTGTGTGTGTTGAAAAGGGCGTGAACAGTACAGGGACAGTCCAGATGTCTGGAAGAGTGC
>Scaffold3567_13591
CGCGGCGTTCAGGCTGCGAATCTGTCAAAGTTGTGTCTTGGCGAGCACCTAAGATGCATGTGTAACCAGTGTATAAAATTTCATAAATCCATACGGCAAT
>Scaffold8127_12996
AGAACATCATTAGTTCATCAGTACATCTTTAGTGCTTCATTAGTACATCTTTAGTGCTTCATTAGTACATCTTTAGTGCTTCATTAGTACATCTTTAGTG
>Scaffold4297_14201
CATGTAGTATAATTTTTTCCGCACCACGTATCCGGAAGGATTCTGACATCTACAGAGTCGCTTTCGCAGCCCTAATTCTCCACGGCTCCCTTGAAGTCCC
>Scaffold7575_10496
TAAGCTGCGTAGTGTGTGTGTGTGTGCGTGTGTGTGTGCGTGTGTGTTCGGTAAGAAAAGAATATTGTATGCATGTGGGGTTTGAATTTTATGTGTTTTA
>Scaffold8060_12741
TCTTTCGGACTGATAAATATTCTGTACATATTACTTCTCTCATACCCATTCTCGGATCAAGTTGAATCTTAGCAGGTAAACTTAGTGAGGCAATAATTCA
>Scaffold9144_4401
CGAAAGTCATACTTTAAGGTACAGAGAAGAGAAAGCACAAAGAAAGGGTCATCCAAAGTAAAACTGGCTGGACATCCAGTTGTTGCCAGTGGTCTTTTGA
>Scaffold8892_8976
AACAGTGGCGTCCCTGGAATGGGGgTGAGGTGCGGGTGACACCCTATTGCAAAGTATGCACTTGATAAACATGCCCTTTAGTAGACACATTTTCAAAAAC
>Scaffold7822_6001
AATGACAAATCTTTAAAATACTTGACATTTACTTTTTAGAAGAACGCCATTATGGCTGGTCTCCCTTGTTTTAACGGTTCAAGATGGCCGCCGCGTATGG
>Scaffold7890_17376
TTtCTTTTCAAGCGTAAGTAGAACAATACTCCAAGATACAGTGGAGTCTTAAATTACTGATAATTTTCTCTACAAATAAATGGTGTTCGTCTCCTTCAGG
>Scaffold8007_8011
TGAGAGTAAGTGCCCTTGTCCTAGCGACCAGTGTTTTCTGACTAGTGCTCAGCCATGACATCACAGGAAGCTGCCTAGGTAAAATTTGTGGCGCCACCTA
>Scaffold8592_8551
AGGGTCGCACAATCTGGCACTGTGACCTGCTTCTTGACAGGAACTTGGGTCGGATCCACAGGCGCTGAGTTAACAGTCAGAGTCAGTGAAGCCAAAATAC
>Scaffold8707_6451
CCATTAGATGAGTATATTGATGATGGTGAACAGTCTCCATCTAGCCAGCGGGACAAAGATATAGCTCCGGCATTACCAAAGAGACCGGCTTTCAGCAAAG
>Scaffold7412_5501
CGAAGATTATTGCGTCGCAGCCCTAGATTTGATGCTGAGGCGCTGTGGCTGAGTACGAAAGCGCTCGGCTTCTGAACCGGTGGATCCTTGGTTCGAATCC
>Scaffold7313_16651
CGTTCTCGTGGTCTTCACTTCTGCTCTTTCGCTTGGGTCACCAGAACCCGGAAAACACAAGGTCGTGTCATTGACCTCAGATGGAGGTTAAAAAaTCgAA
>Scaffold7876_8251
GATCCAATGAACACTGATTATATGGAAACCTACTACTTCTGGTTAATAAACAGTAAACACACACAGGACTATTTATACAACACAACACACAaAAAaCCAC
>Scaffold7599_4786
TTTAGAAAATTTAACGTTTTGACTGCAAGGTGATGCCGTGGGTGGCTGGAGGTGTGGGGAAGAAGAGGACTTGGGGCTGGGGGCTTAaGAGAATCCCACT
>Scaffold7431_11011
TCTCCCTTCTTGTTTCTGCTAATCATAAATTGAAGCCAGCTACAGGCCAGAAGCTGGTTGCTGACCTATGCCCCAGTAGGGACCACAGGCAGATATGACA
>Scaffold8594_1351
AGCTCTCACGAAAGCCTCGGACACACATGTAAGGCCCAGAAGAATTTTCTTGTAGAAGACTGGTGCAGAAGACGTGAAGAAAACTTAAATtAAAAAaGAT
>Scaffold9680_3801
AACGAAAAAAAAaTGCCCAGACTGTTTTTGAAGAGTTCACGTCTGAACGTCTGCTCTGTAATGCAGGGTATTGTTGAAATATTCCTGCGCTTAGATGGAA
>Scaffold9073_6326
CCCTTTGTTGCTTGTCGACCATGACCCTTCCCACACACATTAACACACGCTTTCGCACTTTTCGGCCTGTCATTATTACAAAGAAAACCCGTAACTTTGt
>Scaffold8500_11551
CTCTATGCTGATGATTGCGCACTACTTGCTCACACTGAGCACAATCTCCAGCTCAAATTGGACGCACAGCAGCTTCTTTTAGTTTAACAATAAACCTCGG
>Scaffold6344_826
TTTTTTtATTTGAACACAAAGCTAAGATAATAAATACGATCTATTGGTTTAATTACATATGAGAACAACAATCCCCTCTTGAGAGATGCCTATGATAGAG
>Scaffold9850_33036
GCATCAAACTTTTGGAGAGTCCTATAGAACTAGTAGTCAGGTAATTAGCCAATTGTTTGTTGTGGACTACTTGTGGAACGACTACGGTTCGTCTCGAACA
>Scaffold9630_3601
TATTATTTATCTCTAGGCTTAGAGTTACGAAAGCGATGGCTACTAAAAGAAAACCATTTGTCGATGTACTCAATGTGCTGATGAATAGGGACACTACTGG
>Scaffold8231_4351
AaCATGGATATTAGTTAACATTTAACACAACCAGACCAGTGGTCCGCTTTTTCTGTGAGTTCCAAAATGGCAGCTATGCCTGAGGACCACTTTTTTtGGT
>Scaffold9011_16601
ATTATTACATGCTAGTCTAAACTTCCAGCAGGGACCATTGGGATGACAGGCCAGAGCACATACCAACTGGCAACTGACAAGGCAGCCATCCATATTATGG
>Scaffold7618_25351
ATCCGGTATAGGGTAAGTACGTAAGTCAAAGGCGTTGTTTTTGAGCGACATAAAGATGGACCGCAAATTGAAAGAATAAATCTTCTCCTTCACAGGCATA
>Scaffold9861_8126
TGCTTCCTAAGGCATGCGACTCAGGTGCGTGGCGAGAAGGGAACTGCTGTGTGGGCAACATCGTTCCACTAGAGCTTATGCCAAGGCTTTCATCGTAGAG
>Scaffold7919_19101
CGGGGCCCGTGCCTTACAACAACAGATGTTATTAAGTGATCATCTAGTGGATGAGGGGAGGGGACCCTCCGTGCAGAGACCGGTAAATAGCCGTCTCTCA
>Scaffold7754_1001
TCTCCAAATGGATTCCATCCCGGGAAACCCGTTACAGAAGCCAAGCACCTTACCGCTCAGCCAGAGCGCTCCTGCTTCTAATCTACAACTACATACATGC
>Scaffold7871_11961
GGAGACAACCAAGCAGGCTGAATGTATGCAGTTCTAGTGGATTAGAGTTTCAGCGCGTACAGCAAGGGCAGCGACTGAGTTATTTATTCTGGCAGGGCTC
>Scaffold9241_6276
ACGACCAACGGCCTTCACTTCCTCATCGTAAGTTAGGTTTCCATTATAGTTGGTTTTTACGTGGTAAAGACAAGTGTTGAGTTCAAATCACTGGTCAGCT
>Scaffold7365_6101
ATTGAGACTGAATGTTTCGCATGGCCTATGCTTTTtACTTGACCTCCGCTTCCTAACTGACTTCCATCTTTATATACGATACATTCTACACATACGATAC
>Scaffold7474_10001
TTTtCACTGACATTtCCcACGGCATTGTACCGTTCCCTGGTCAACATAGAGGCTAGAATAATTCAGTTACATTGGAGTGTATCTAGAGCTCTGCGGTCCC
>Scaffold8339_13701
AAAGAGGTCGCTAAGTCAACAATTATAGCACCGAGGAGAAGAAGGCCCTAAGAGGCAATGCCTCAAAACTGCCCCAATCCATTCTAAGCAAGCAGTTATA
>Scaffold7805_12761
CTGAATGCAGACGTCAAATTGGATGTCGACGCCGTGATGTTGTAGATGGCGGTGATATCCGTGGTGCTGTTTGCATACATTGAAGCTGTAAAGTTCATCG
>Scaffold7482_10241
CGTGAAAGTGATCCCTAAAGGCGTTGAGCTAGAGGGATATCTGGGAGAAGATTCCCGTGCTGTTATGTTTGGGCGCTCACCAAAAACAACTAGCGTTGAA
>Scaffold4836_32601
CGACAGCAAAACAAGAGATGGTGGTGGCTATGTTTGGAAGTCGGTTCAATGCAAACCACACGGCCAGTAGCCATTCTGTACGGAAACTGTGACAATAGAT
>Scaffold5055_7986
CACTTTGCCTAGGGCCTACTATTACCTAAGGCAGGCTTTAAAGTGTGTGTGGGTGGAGGAAGTAGCCAAAGGGTCAGACTGCTTAAACCGCCTAAAAaTA
>Scaffold8323_2501
GATGATCATGTTCAGATTGAACATTGCTAGTCGTTTCGAAAATCCATCTTCGGCCTGATTCGGCCAATGTATCAAGTGCCGAGAGATGCAACTGGAACTG
>Scaffold9175_12741
GCTACAAACATGAGACCTCTACAGTGCATTGCTACAACATGAGACCTCTACAGTGCACTGCTACAAACATGAGACCTCTACAGTGCACTGCTACAAACAT
>Scaffold7295_13801
ATGAGGCGCGGTGGCTGACTTACGTACCGAGGTCCGGGGTTCGAATCCTATTGAACAATGGGATTTTTAATGTCAGGATCTTTGTGAGTCCACTAGCTCT
>Scaffold8515_13826
ATACCGCACTGGTACCCGGTGTGAGCCTTTGTTGGCCGAGACGACTCAAGACCTCTTGTTTATCTCTAATACCTTATATAGTTCCACCCTCCTTTCTTTT
>Scaffold6457_12791
TCGTGCGCTTGACTGTCGTTTGGACTTATCGATGGTAGCAGGTTCATAATCTGCCCACTGACATTCCCCGTCACCCCcTTCCCCGAAATAGATTTGTCTT
>Scaffold8755_10776
CCCcTCCCCCCAGATGAACAAAATTTCTTTCACTCCCACCCATCCCCCTAAGTCAGGTGGTATAGAAAAGTGATGTAAGATCCCCCAATGGAGTCCATGT
>Scaffold7268_13281
ATTATTGACATGGACTTCTTTCCAGGTGACAAAACTAGGTCAGAGGGCGGAAGTAAAGTCTGAGTCATGTATTCCCCCCACACTCACGCTTACACTCCCT
>Scaffold8296_28051
CAGTGGACTACATCGTGGACTACCTACACAACATTCGACAGAGGAGAGTCTTCCCAGACGTGAAGCCGGGATACATGCAAGCCTTGGTGCCAGACTCGGC
>Scaffold8514_15201
AAATTGGGGGCTTTGCTCCACAGGGATATTGACATGTCCCAGCTACATCATCTGGACGTCCTGTGCATTCGTTCATTGCAGGCACTATATGAGGTACTGA
>Scaffold8535_13296
AATAGACTATTACACATATTGCGATATAACAAGTTGCAATCATGTAGAACCCACTTTTCTGCATCCTATCTCGTGGTTTTCTAGCAGATAAACAATCAAT
>Scaffold8308_11301
AAGTTTTCCGATGTGCTCGGTCTTTGGCCTCACTTTTAATCTGAACGTGTTGGGATAAGAGCCCTCAGTAATACGGACATAATAATCAACATCTCCTTTG
>Scaffold8391_14481
ACTCTCGCTGGCAGAAGCCAGGAGCCAGTTATCAATCAGCCCGGCGACGGTTGCCCCGTGGAGACATTTTGAGATCACCTGAAACAACCTCGTCCTCAGG
>Scaffold8197_16245
AAGATTTCTCATTCACTCTACCTGTTTGATGCGATTCCAGCAAAATAAAAGACCAAATTTTTATCCACTCTTGTCTGTGACTCTTCAGTAAACCTTTTTG
>Scaffold7982_7826
CAAATCGTGGCCTACTTTAGTCAAGTTCACTGCTTCAGTCACTTCAAAGAATGGCTATGAACTTGGAACGCAGACAAGTACTATAGAACCCTGAAGTAAT
>Scaffold7456_10976
CTCAGTATGATATGCGTTTACTTTTGAGCCCTAGACTACTAGATTATAGTAATGAAATACTCAGAAAGGCACAGAAATAGTGGACATTTCTTATTCCATA
>Scaffold8859_11901
AGATGATGGCTGTTTATTTATAAATGGTATGAGGCCACCACAGTCTTAGTCTTGTGATTTTGCCTACAAGGTTCACTGTCTCCGCCTCTGTCTTCTCTTT
>Scaffold9773_8551
CCATATCCGACCTGTGAGGCGTTGCTATACGGCCTCTATCTGCCAAAACTGCACAAAGAAATCTCAGAGGCTTGGTTCCATAGGAATCGACGATTGTGTG
>Scaffold9933_22481
AGAGAGCACTCTTTGCCTAGGGACCAAGCCCTTATAATTGAACAGAGTTATTGAAAGCATGCTGGCCTGGGACACACCCATCTCCTAGTCATAAGTGCCA
>Scaffold7259_23906
ATGACGCTTCTATTGATTTTCGCGCGTGAGGTCATTGAATGCCACGGACGATGGTTCCAAATGGAGGCTATTGATCTTCCTGACACGAGACTCAAACGTG
>Scaffold9585_5601
TAGAGCGGCATGGGATGACGGCAGGCAGGGTTTGAACACCATTACATCATTACAACAATCTGGAGCTGCTCTATAGAAGACTAGAAAATATGTGAATATA
>Scaffold6133_5101
CGGGGCCCATTGCTGTTGCATTGGCCTAAGGGCGGCCCTGCAAAATTACTGTCTTTGTAACATTGTTCACAATCTATAATGGGGACTAATTCAGCTTATA
>Scaffold8114_4201
ATTCAATTACATTTCAGCCTACCCCAAATTTCATAATCACCCATACCTATTATTAAGTGAGGCCACTTTATACACAAACGACAAAaCTTATGGAGGGACA
>Scaffold7977_11311
TCACGTATCTGAAGTAGACGCCTCAGTTTTCAAAGCAACGTAAAGTTGTGAACGGACTACTTTGACCCAAGCAGCTCGCGTACGATTCTGGCTTCAACAT
>Scaffold7647_12326
TTGGTGTCATACCTCTTCCAGCTTCATGTGTCAGTCAAGCTATTGCAGATGTGAGTGAAAACATACGAGCCAAAATCTACTCACTGTTTTGTAAGATGGG
>Scaffold8069_1051
TTGACAGACTTTTAaTCTGTAATTTTTTTCTTAGCGAAGCACTATAGCTGACGGATTTTGAATCTGTAATGTACTTATTTAGCTTAGCGACGCAATATAC
>Scaffold7646_3501
GCGTCTTTTCCCCCTTTCTGGCGCCGCTAAAAATAATTGCTATTTAATTTATTTTGAGCTATTTCGATATTGAAAATGTATTACTTGGTATAGACGTCAT
>Scaffold9326_1901
AAATAAATTTGCACAGAAATTTTGTAATTTCTCTATAAATACGCACATACCGCCCACCCCTGGATCTGCTAGTGAGCTGTGAACAGTATTACAGTCTGGA
>Scaffold6456_12201
CAAGGAGAGTGAGCATAAAGGAAGATGCCATGCACAaCAGTAACTGAAAGAAGGGGGAAGTACAAGGCgCCTGGTAATTACAGATGCCCGACCGGTGAAC
>Scaffold8495_22481
TAACGGGCTCGACCGCCTCTAACGATGTAGTACTTATATTTGTTACAAAACATAGGCTACTACCTTACGTAAGTACTGACTTTTTAACCACATAAACTCG
>Scaffold7761_7351
ATAAGGTCACCATAACTGGTGTGCTTATCGTCACTTCGGTTATGCCATTTTTAGCAGCATCTGTAACAATATAGACAGGCAGTGCCTGGTTAAAGGTGTC
>Scaffold7271_3511
CTTGGTATCTACGTCCAAGCGATATAGCGGAAATCTTGTTTTCATATCTAGAGGCGGTGCACTACAGAATTCGTGATATTTGAATGCGTCCCCTATGTGA
>Scaffold8907_12686
TCTACCAGCGAATCATATTTGCTTTGCATCGCATTCCTTCTCATAGGCACTGTAGAAAAACTGAACTTGTTCTCTGGAAGTCGATTATCCTTATCGTCAG
>Scaffold9836_3451
AGGTCACAAACTCtGAATTGGCCACCAAAATAGTCCACTCCAGCAGGTAAATAGGCAGCTATCAATATTTTCACCCAGACTATCAGAAATTATGAACAAA
>Scaffold9979_5851
TGGTACCATCACTTACACGTAGACCAAATAGTGACAGCTTCGGGCACCACCCGATTAATGTTTTAATTAGAGTGTACAAGGCATCACCCGATAATTGTAT
>Scaffold9444_8736
ATGAGTGGACAGCCTTGCTGTTCGCTGCACGTGCTGGCGGCTTAGAAGCTGTCCAGAAGCTGGTGGATCACGGCTGTGAAATCAATGCTAAGGATGTATC
>Scaffold9726_16236
TTTCTGAGATGaAAAAGCTCATCAACAAGACCTTTAATGTCTGGCACATCAGTCTCAACGCTTATGTAAGCTGCGGCAGAAATTTTGTTAAAGTTGTGGC
>Scaffold9129_38361
AACGCGAGTGTCCAGAATCACAGGAGGACTGCAGACGGCTCACGCACGATCTTCTGGGCGGGTAGGCGTGAAATAGAAGCAGGCCTTCCCGCCTTTCACT
>Scaffold8491_8201
TGaTGCTGTCTTAGCTGCGATGGGCAGGCCACATCTGCAGAATGGAAGCAACTAAGTAATTCCTTTATGGTCAAATAATGAAAGGGAAGCGCCACTTGAT
>Scaffold7634_10651
GTCGCCTGCTACAAGCGTAGAACGTGCAATCCACACACTGAATGGAATGTTTGGATGACATAGTCAAAGCCAGACACCATGTCACCACCAGGACACCATG
>Scaffold9466_16166
TAACATATGCTGAATATTTAAAAGCAGTTGGTGATTAAGCCGGCCACGTGACATTCTGGTTAACTGTCGAAACACGGCATTATGGGAACTATGCAGCAAT
>Scaffold9052_7536
AAAAATATAGAAAAAAGTATAACATAGTTTTGATGTTGCGAAATGGCGCCTGAGTAGATCATTATGGCGCATACAGGGGAGGGGGGTGCACCTCTGTTAC
>Scaffold8399_13536
CTATCTCTATCAACACACTGTCTATGCCTGTGTTAAATAATGCACTTGTGTGCACCATAAGTGCCAGTGCAGGAGAGAACTATTCCAATATAATGAACCT
>Scaffold8872_12151
ATAGAAGACACATACCTTGTGGGATTCAACAAAAGTCTGTTTGTTCAAAGCTGCCTGAGACCGCACGCGCACACGATCAAACACGCTCGCACAATGGTTG
>Scaffold6225_12301
CAAAGGTAGATGGCTTCCAATAATGTCTGCTGCAGATGGCATTGGACATTAATCCTTTGACTGAAAATGGACCACCTATTTCCAAATAGATTTTTGGCTC
>Scaffold7549_276
GCTCCATCATAGTATTTCAGTTGTGATGTCGCATGGCTAGTTCAACACCCTCCGATTGAATTCATGCAGACTGGTTTAACTTGTTTGTCGTGAAGACTGA
>Scaffold8049_12571
ATCTAATATTTAACCATTCGAACACAAACAAGGACCGTATCGTTTAAATGGACACATAAAATATATCACTACACAATCTTCTTTAGTCATAAGTACCTCG
>Scaffold9778_21926
GTTAACGATTGTCAACTTACGTTTTGTAACCCATCTTCTGACCACAGAATCATTGTAGTAACTTGGTGAATGACCACGTAACCAATTGGTCACTTATCAC
>Scaffold7967_7401
CTATCATAGCCACAAACAATCAAAAACGCGTCACGAACCATATTGGGCTCGCGGGTCGTTGGTTTGGCACCACTTGTATACATCATCCCAGATTTCATCC
>Scaffold6507_10501
TCATGCCACTTTCCACAATCTCTTCTTAGTTTTTTtCAATGTTTCCAGGCTATTTCCTTCTTCCCATCTAGCGCACACTGTGTCGTTACGTTGCTTTTGG
>Scaffold9891_6901
GATCTTCGCCTAATTGAGCCGCAGAAATATCTCCGCCAGCTCAGTGGAATCGAACAAGCCAAGGCGTATATGCTAAACTTATAATTACATTGATACCAAT
>Scaffold7450_5601
TTCAACCGTTGCTCGACTCACGCTCATTGCATACGGTGGTGTCGACGTCTGCAGCTCATCATTGTGTCCAGGTTTAAGAGTCTTGCACGAGTAGTAAGGT
>Scaffold7762_12576
CTTTGCGTAGCTTGCAGCACATGGTAATACACCTTGGCAGAACCTGTGATGTCGCTGATCACAAACTGTAACAGCACTTTGGATAGATCAGCTTCATGGG
>Scaffold5966_9876
CTCAGAAAGATGGCAACACAAACTGCTATATCGCACCCATCAAATGCCATCTTCTGGACACAGCGAGAGCTGGGTATGGGGCCCTTGTATGTTACCCGGA
>Scaffold7873_16951
AATTGACACTCGTGCAAAACTTCTAAGCTGCGGCAAAGTGGCTGAATTCATGACTAGCGCTGAGTTTTATTCTTACACGATGTTAAGATGACATTTTGTG
>Scaffold8403_14426
CCTTCTCTAGAAACTTGCGTGTTGCAATATGGTACGTCTCCTCAGGTCGATAGAACCAGTTACCTTTGATTACTTTTTGCCCACTCTGATCTGTGCCAAA
>Scaffold9185_13201
ATCGTAGCCCGCAGCCGTGACTCCACAGTGCCTTCTCGCTGTAATCTAGCTACACATTCTTCGATTGAACAACACTAACAAGGGTCGCCTCGACCTTATA
>Scaffold7303_23016
TTGCCCACAGGTTGTGACGTTGTGGGCCAGTGTTGAGGCCTTCTACAGTGATCTCACTAGCGCCCACTGAGATTATAATTTGAAGTCAATAAAGACGATA
>Scaffold7659_7476
TATGAGTTCTACACTACACAGCTCTAAGTATAAGTTAGGTCATGAAGCCTTGTGGTCCATAAAGCAGTTCCCTTATTTCTAGTCCAAAGGTTCATCAGCA
>Scaffold9634_7186
ATAATGCCTACTTATGTCATTTCGTTTGATTCAGTTAGGGCTCTAACAAGTAATAGTGTCTTAAATGACAATGTTTGTACAATTTTTTAACaGAATTAAA
>Scaffold8529_7411
CTTCATATTTATATACATTTAACTATCAATTTTAATATGAACTACTGACCAGTCAGTGGGTCTACTCGGTAAAGTCCCTTGTATGCATCCAAGACTACTA
>Scaffold9063_17861
TTAGGTCCTTTTACAGCTCAAATAGATTTGGGTTTATCTTTTGTTGATCTACAGAATTTCTGGAAATGACCTCTCTTCTCAAACAAGTTGCATGTAGCAT
>Scaffold8799_4786
GACACCGTCTAGCCGGTAATAAGTCTTTAAACAGTTAAACCCAGTGCGTGCCcGGAAGTAGAATAGAGGCCAGTGCAAGAGTTGATACGTCGGCGGAGAG
>Scaffold8660_5501
AGATCTCATATCATGTTCTATTTATTAAGACATGTTCTATTTGTGAAGCTCCTAGCTACAAGAGACAAAAACGCCGACCTGAAAGACTTACATGCGCGAC
>Scaffold8668_28536
ACGGTTCAGTGCGAAGTAAAGTCAAGACAGCTCGCAAGTACGAGACGACGTCTTGACAACGAGACCATTGTGTGAAGTCAGCCTTAACAGCTGAACCAGG
>Scaffold8773_2901
GACATCATATTATAACCACTCTTTACACTGCAATATAAAATACAATAGACATCATATTATAACCACTCTTTACACTGCAGTATAAAATACAATAGACTTC
>Scaffold7978_8936
TTCAGTGACAGACAAAGAAGAGAAGGAGGTAAGGAGCAATGTGGGGGTGATATAAAAAAACAAACGTACTgTCAAGAAGGAAGATTGCGACACATTTCCA
>Scaffold9225_7826
TGAAAAGCCATGTTAGTTTGCTCTGGCCATGTGTGGTGTAGGGAGGTATCTGGGAGAAGGTTTTCTTGCTATTGAAGGCATGGTGGCTGAGTAGAGAAGC
>Scaffold9606_7476
CAGAGCCTATTGTTCCATCAGACAGAATACCAGCATCTCCATCACCGGCGTTTAAAACAGTTCGTGTTAAGGAAGCATCCACTTGTGCAGTCATGTCTCT
>Scaffold5509_13486
GTACAAGACACCCCCTTCCACCAACTCCAAGTTTAGCAATTTTGTGACCTAGAAGAGGTCTCTAGAATCCCACAGTTGAGTCCGGGAAAGGGGAGGGATT
>Scaffold8008_11671
TGACCCTTGCCGTAGTCTGTTAGACCTCGGGGACCGCTAGTGATCTGCTGATCAGGTTTCTCCGTCCGTGACCAAAATGGAGGTGGTCTATCCACCAATC
>Scaffold8730_926
GGCGGCTTCCGAATGAGATAGTTGGATGTTTCATACAAAGGTGGCTGTATACACATTTGAGCCCAAAAGAAAATCCACTACAGGTGACAAAGAAGGTGAA
>Scaffold996_28896
TCACACCAGCGTACCTCAACCTGTGGGTCGCGCACCTCAAGGCAGAACGCTTCTATGCAGCTCAAACTGCAGGAAATCATCGGCGCCAGGGTACCGTTTC
>Scaffold7402_9343
AAACCAGGTATCGAACCTGTGAATTTAACACCGTCAGATGTTTGCAGATGTTTGAAGAACGACGCTACCCATTAAGCCAGCGGGCAATGCAAAATTGTAC
>Scaffold7858_14591
TAGATAATACAATAAAACGCACACTGATAAACACTAGATGACTGAAAAAAaGAGCTGAGAATTGGGAGGTCCGTAAGCTGGCGGGAGGTTGTAACCGGCC
>Scaffold8283_7001
GATACATTTTTGCCTTTCAACTTCTCATGTGACTAAAGAAGCCAATCAGCTGCGATCCCAGGCTGGGCACCAGGTGCTGTAGCACTTTCACCCTTCTTTC
>Scaffold8332_15476
TGTATTTATTTCTTGAAATGCTTCACTCTTGTAAGGACTTCTACTCGGAAAATCAACATCATCGTAATTCTAGCTGACGATTTCTACATCAAACGGTGCG
>Scaffold7738_10251
TGTTGAGACAGTTGTTAATCTAAACAATGGACATAATATGATCTCGTGGTATCTTACAACTTCGTGTCGTATCTTTGGGCCCGCTTTGTATGAATGATTT
>Scaffold7530_7956
CcTCCCCCcGCCTGTTAGGTGGCAAGGCTGCAACCCAGCGGTTTTGGCCTCTCAGCCAACGAACCTCATTCACCAATCGTAAACAAACAACATTTAGTCA
>Scaffold7333_11801
AGTGCTAATTTCACGTGTATAGCATGCCCAGAGCGCTATTGTCCCACCTCTTTTGTGGAACAGTGGGAGGGGGGAGTAGGTACCCGTGGAGAAGGTTTCC
>Scaffold8122_6451
AAAGACATTGGCTGTCAATGTCATGTCATCAATGACCGCCCGCCAATCTGGTGTCATCGAAATGTATGGAAGACTTAAATCTGTAGTCTGTCCTTTTCAA
>Scaffold8112_13886
CTGCCACGGCTGCTCTTTTCTCCATCTTTACTGTTTCCAGCTCTGTCCTCCTTTTCACGATGCTCCTTGAGTTCCTTCTCCCTTTCCTTCAGCTCTTCTT
>Scaffold7534_5426
AAAAGGCTTTCGAAGTTGCAGATGCACATGCATAACTATATTCAAAATGGAATTTAAGGGCTTTGATTCTGAAAAAGTTGAAAGGCCAAAGCGGACAAGA
>Scaffold7845_12276
GTTGAGGGCTAGACAATTATGTAGCGGATGAGGGAGCATTGAAATGCGGGCCATTTTTGGATCAGGTTAAGAGTGTTCCAGGCAAAATTAaCATATATGC
>Scaffold7312_13461
GCATCTGCAAACCTGTAATTTAACGTTTATGGTCAAGCTCGGAGTAAATCTATCTAGAGCTTCCACCCTGATATGCTCCAGAAATATGTTTCAAAGCTCT
>Scaffold7917_16161
GGGACCATCAAGAAGACCGAATGGCAGTCCAGTGCGTATACAGCACTACCAGGCAGCCATCCTCTTTTCTGTAGAGGACCCTAACCATGTCTTGTACAGT
>Scaffold8658_11376
TTATCTATTTTGTCTCGGGCCACGAGGCGGAGGTCACTGAAGGTCAACGTCGACCGCTGGTCTAATTGCTTCCCCCGACAGTATGGCCGCATATGTCCTG
>Scaffold8390_9811
CGAGGGCTTTGCTGGAAGTGAAAGAAGAGGAGCTTATCAGCACTTGTAGAGAGTTGTCTGAAACTAGAATGGAAATGAAAAGACTCCAAGAGATGTCTGA
>Scaffold8448_14136
GATGCTCACAAGCTACcGTGTGTACTGCAGTAAGAGCAGGCCCAGAGAAGAAAACAGCAGGAATGGGTGAGAGGTTCCTTAGTTGTGTTTTCACTGGAAC
>Scaffold7494_8301
CCAAGCCAAACCCTCTTGTAGGATCTGTAGGATGCCTGAGGATGGGTTGGGGCGGAGTTTTCGATTCGAACAGGGTCTCATATATACGTTCAGTTCAAAG
>Scaffold10557_9491
GTGTCATTCTATTTTTACAGAAATCCCAGCGACGCAATGGAGATTTTTACGTCGTTGAGTTGCGTAACAAAAGTAATCTCACACTTTCAGAGTATTTTCA
>Scaffold8180_8551
TCGAAAGTTAGGCGAGTTTGGGAAATTCAAACTACGAGCGGGTCTTCCTGCGATATTGCTGAGATTGACACCTTGCTATCTTTTTCATTTCCCAACTGTA
>Scaffold8203_8786
TTCACACCCTAAGGGTGCTTGAGAATTGTAGCATCTGACACAGTTGGCGGGAAAGTAAAGAAAGCCAGGGCAGCACCAAGCAACTGGGCATGCATTAACC
>Scaffold9494_10351
TGACTGCCACTATGTGCCTGATGCCAACGGTTGTCCAGGCTGTAATATGGTTTGTGCCAGGGCTGCTTGTCCCCCTGTGTGTGACATCTTCTGCCAATAC
>Scaffold8304_11376
AGGATCTGAACTTGCCCCATACATCATTCACCGATGGGTACGTTTTAAACGGTTCTGGCGTCCAGATGGACATGTTCACAGCCAGCCTGGAAATACAAAA
>Scaffold4582_7501
AACACTTGCACATGTCCCTCGCGAACTGCAAAGCCCGCCTCTGCCATCAATTAGCTCCAATTTTGTGGGTTATTTTTCACCGAATTTCACCGAACTAATA
>Scaffold9838_16476
GAGTCTACcAGTGTCAGCCCAGTGCCAAACCACTCTGATGATGTTTTACTGATAGGATGCAGCTCATCATGTCCCCAGGCATATTTCTTGTAGGCTGCCC
>Scaffold8539_5401
AAATTTAATCAAACAACGATTCCAAAAATTGTTTGTAATGTAAACCATTGTGACAGGGCCGGTCTTAGACATAGGCAAACTAGGCAGCCACCTAATGCCT
>Scaffold10041_11686
CCCCTGTTGCGGCGTTTATAGTCGCAACGAGACTTCAAGTGTGATATTGGTGCAACAGCGGATCCAGAACTTTGGAGTGGGGGAAGCAAATATTTTCCAA
>Scaffold7654_15171
ATGCGTCAATCGCCGTCAATGTCTCTGATAAAAATGAGTTCTTTATAGCAAATAATTCGAGAAGATACAAATAATTACGCATCAAGGTTTAATTGTTTGC
>Scaffold9461_11276
TACAAAGCAACGGATATTTATTAGCCGTAAGTAATTGTAACCAATATCAACTAATGCCAAACACTGTTTCTATGTTTTTAGGCTGACGAGGATCTCATGC
>Scaffold8796_8086
AGCTTAAGCTCGTAAAGTAAGACTATATCTTGACGCAGCGTGTTGAAAGTGTTGACTATTTCATCTGTTGGCATCGGGTTGAACTCTGACAGACAAACAA
>Scaffold7449_11726
TGCATGGGGCCCTTCTGTCGTTGGTTCTGGAGCGCTAAGAGATGCTGGCTGTACTATCTAGAGCCTTAACTGGACACACTGCTGCGTGGAGCGAGACCAT
>Scaffold7866_8851
GTGATAATATCATGGTGCCTCTTGATGTGGGCGGGACCATACTTCTTGCTCCTCTCTACCTTTCTTATCTGAGATGACTAGGGAAAAAGTTATCGCCCTT
>Scaffold7302_8901
AGCACAAGCCATGAAATTTAACTCTGACCAGACAGACATCACTAGGCACAACGTATTCATGACCTGAACTTATTCGTGACCTGAACTTATTCGTGAACTG
>Scaffold9969_11571
TCAGCTTTAGGTATTCATCTCTATCAGATTTACTTTCATTCTTTCAGCAGCCTAATGATCCACATCCTGTTATTAGTAGCACAAATCACAACTTCCTCTA
>Scaffold8578_6996
TTTTCATAGGCTCCCCACTAGCAATGCTACCAATTGTTTTTTGTTTAGCGCAATTTGTATGCTTTTAGGTTTCTCAGTACCAATGAGTACAAGTACTTGT
>Scaffold9036_12801
CTAATGGCTATTTCATTCACTTCCCCTTTGGCTGACCTCGACTGGACAAAAGAAAGACCACGACCTGGCTGGTCAGTCTGATTAAAAGGAACTGAATTCT
>Scaffold7608_6026
CAATGTTTTTATGATTCTTTCAAACATAACTTTATGACCACGTGACAACTTTCTTTCTTTCTTTTACGCAATGGATTCATTTTGCCACCGATAGACCAGT
>Scaffold9686_7051
GAGCTGTCTTTAATGTAATATTACTCACCACATTCACACAGGAGCGCGTGCTTCTAAATATAGCCGTCACCTCGACTCTCTCATCAGCCGTGTGGGGgTC
>Scaffold7725_901
CCGAATATCAAATTTTACTATCCGGTCATATCCGACTCAGGCCGATGCACCCCATTAATATATAGTTGGTAAATAATCTGCATCTTGCTTGCACAATAGA
>Scaffold7157_7486
TTGGGgATCAGTGGCTGAATAGTTACGTTCTGGGATTGAATCTCTGTGAAGATTTGAATTACATTTCGGGATTTTTAGGGCGCTTGTGAGTCCACCCAAC
>Scaffold8587_7886
TAGATACAGGTAAAGAGGGGAGGGAGCTACGATCAATTCTGAGTCGTTCGATCACGTCTTTCAAAAGTCTCGATGTGTACATCTGTTGTTAGGACATAGA
>Scaffold12146_9001
CCCCTCCAATCCTGCTCAAATGGAGTAACCCTCTGCTCCCATGTCAAGCCTCTCATAATTAGCATACTACTCTTCACCACCACATAGCTGGGTCTTGGAT
>Scaffold8389_6336
GTCGCCGGGATGATCCACTGGGCTACCGGAGCCTGCTGTCAAAAACGCGATGCAGATTTCAGCGGTTGCCCATCAGCTAATATTTAATAAAAAATGATGT
>Scaffold8416_5601
TGGCGGAAaTaaaaaaaaaaaaaaaagAAaGAGATTACGTTGGGCAGGTCACTTCATGACAGAGAGCAGAAGAGCAAAGTCTGTTCACCGGCAAAATCCA
>Scaffold15551_13286
TTTtATGAAGACCGCTCACAAAACATGTAGGTACGTAACACGAAGGATGGGGACTCTTTGTTTCATACTGTCGTTCACCATATAAAGCACAAGCCAAACT
>Scaffold8435_9101
TCAAAAGAGGGGCGGTATGACAAAAAAAGGGTGGTATGACAAAAAAGGGGCGGTAAAACAAAGAAGGGCTATGTGAAGAAGAAGAGCGTTGTGAGGAAGA
>Scaffold7294_3026
AAAGTTGAGATTCTTTTTtCTCACCACCCAATAAAACCGGCTAAACAAAATAGCTAAGCAAGCGGCAACATAGTCTAGAATAATTAGATCTAAGTCCGCC
>Scaffold7540_24636
ACTAATTTTCTACCATGATTCAGGTCAAACTTGAGCTCATGGTGGCCGGGAGGAAGAAAAAAAAAAGGGCTCATTTTATTTTTGGCTCGCCCAGAGGATA
>Scaffold8471_14611
ACAACCTCGTCCACACAACCCATTGCACCGTTCCCCAGCGGGGATCATACAGGCGTTGGTGTCACTCCCATTGGAAGCTATGTTAATGGTACATGGAGTG
>Scaffold9659_13361
CAAGGTAGCCCGGAAGAGGCTTTGTTCACTTTCAGTTCTTAGCCTAACTATCTCCCCTACTAGCTAGACGTTTCCAAGGAGGCGCCACTCTGAGGCGACG
>Scaffold1170_58836
ATTCTATAAGTCTTTGTCCATTCGCATACATAATGTGGATTCCAAAAAGCTCAAGGCAGCGATCCTAACCCTTTCCTGGCATTGAAGTCTCTTGGAATGT
>Scaffold7441_9401
TCTCATTGTCCCCCCAATTTAGTGAATGTGTGTGTGTGTTCTTACGCTGGGGTGGCGGAAAACGAGGAGGAAGGGGGGAGGCATGATTGTAGGGCGCTCT
>Scaffold7814_4201
ATTAAACATTTCCGGAGCCCTTAGATATAAGTTGTTATTTCAAGCCATGTTGTAACTATTATAATTATTCCATGCTGAGTTTATTGCTCACGTGCTTATT
>Scaffold8661_8686
TAGTGATGTTGAGAATGCCTAAAACTGATGCGATGTTATTGTAATGCTGGCTGCTCCACAAGGGCCGAAATGTGGGCTGTTGGAGAAGAGGCATTGGATT
>Scaffold8092_20501
TTGCCCGTTTTTCTTCCAGGGCTGTTCTTTCGCTATTTACAGCTTGGTCAATGTTACTCTCTCTTCTTCACTTTGAGGTCCTGTTACATCTATGTAACGG
>Scaffold7555_13468
AGCTCAGTGTAATGCCTACAAGTATGGTAAAATAGAATGAATTGTAGAGACTCCACAGAATCCGGCTTGCTGCAGATGAGCTCTTTAGCGTTGGTCGGCT
>Scaffold4340_25891
CGAAGCCTGCAATCTCTTTACCTTCTTTATTACGATATTTTCCTCATGCCTACATTTCCTTATATTCATATGTAAACTCCACGGACATATTGcgAACATT
>Scaffold7413_5551
GCAACCAGCCATCCTCTTAGTAGTAGGAAGTGAGACACATTATCCATCCCATAAGAATGATATAGAAAGACCACTTGATTAAGCAGCTAAGTTGTCTAAC
>Scaffold8959_10161
GTACAAGATCAATACTCAGACACTAGTTATTGTTGTTCCAAAACTTTATAGCAGAAAAGAGTTCGTAATTATTTGTTCCCTCGCCACCCTCTCATCCTGG
>Scaffold7716_8976
AGGgTCAGCTGAACAGCAACTGTTATCGCTACAAACAATTGGATGACCGTTGGCACAAGTTGTACACTACTATTGAATCTGGTTGTGTGCCAGCTTGGCT
>Scaffold7338_7801
AAGGCCGCTATTTGAGCTCAACGGCGAGCGAGTTCCAAACCTTTGATTGATGCAATGAAAAAGCACGCAAACAGTATCTTTTGATGCGGGGCACTATGAG
>Scaffold8948_10476
TACTACCAGTATGCCAATCATCATGTGAATGGCCGCACACACAAGTCTTCTCGTGACACGTTGCATTACAACCACCATTACACACAGGACTCCCGAGAGA
>Scaffold7862_14641
AACAAACAAAACAGAAATGAAGATTATTAGGTCCTAGATCCAATCTCCTGCGATACTGGAAAGGGAGCTAGGTTCAGTATGACGACATTCCCAATCGCAT
>Scaffold6397_4791
CCTGCACGACTACCTAAGTGAGTCTCCGGCAAGGGTTTAGCTTGCGCTAATCTATGACCCTTTGACCAATGCGAAGAATTTTGTGCAGAGGCCATGAGTG
>Scaffold15851_4701
CCGGACCGACGTCACCTCTACTGGTTCTTGACTCCGATTTCGACTCGTACTTGTGATATTGCGAGGTACCGTAACTTGAAGCAAGTCGACTCTGACTTAT
>Scaffold8479_5786
GTATGTGTTCCCCCCcTTTTTTTtGTGTGCAAGTCTACCTGCCTCTGTATCTCTTCGCTCTCTCCTTGTGCTAGGCTAATGGACAATTACACAATCATAG
>Scaffold7940_12701
AATTAATCTGAGCTGAATTGTCTGTGCTGAGCGCCCAAAGGCAGCACAGAAACCTTATTCTTACACATATCTCCGAAAGACATTGGATATGAGCGCACCT
>Scaffold8107_18576
TCTGGCACCAAATTGACCCATGCCAAAACAGCTGGCACAAAACAGATATCACCAAAACATCTCAACTACCAAAACCAATAAAAAAAaGTGGGATAGCATT
>Scaffold7529_4951
TGTAGCTGTCACCAAGATGGTAGTAGGGGGCAACACTCGAGAAGGTACAATCAGCAGACAATTCGAGAGAGTCGGAATTCGATGTACAAAATACATTTAT
>Scaffold7490_17251
AAGTTTGCTTTAACTGACATAGAAGAGGGCATCTATCAGTAGGCGATTTCCGAATGAGACAGCTGGATATTTCTTACAAAGGCCACAGGCTACACATCTG
>Scaffold3385_20686
TGTCGCGGGATGGCAGTGAGTAGGGAATGAAGACAAAATTATCAAAAGTCCAAACGTTATTCAAGCGCGCATATTGCACGACCAGGCAACCATCCTACTA
>Scaffold8394_17611
CAAAAACCTTTCATTAAACTGGAATGCACATGGGAACTGCTGCATCATCTGCCAGACGGTCTCCAGAAACTGAGTGAAGACAGGACTGACTTCTCGTGCA
>Scaffold7893_1776
GTGTGTATGCATTTACTGTTTCACATTAGTGAGCCTTAAAAAGGGAGTGGTCTGGCTGTCTTGATAGCATAGTTGGCAAGAGCGACTGGTTGTTGATATT
>Scaffold8725_14726
TTTTTCTCGCTTTtTTTCTTGGAGGTTGCGGTAACCGGCCAAGCTTATTGCCCGAGAGGGAAGGCATAGTCACTTGATGATGCGGGTTAGGACAAGGGCT
>Scaffold8554_7001
ACAGCAGCCCAATCAGACGCCCAGTCGATGACTGGGTGGGTGGGAGCAGACTCAAAAGGACATCCTTTATGTAGTTTGCATTTTGGGATTGTACCAATAG
>Scaffold9069_14196
GTGTGTTCGTGTACCGTGCTCAGCCTCGTTATCGCGGCAGCAACTCAGTTACACAACACAATTCGGAAGCAGCTTTGTCACGAGGCGTATTAAAACTAGG
>Scaffold7778_10411
AGGATATAGATGCTATCGAATCAAAGGTCTATAATGTAGCACCAGTGGCGGGGCAGGACTAAATTCCATGTAAAGTTCCTCTTTCAGACCTTGTGGTCTA
>Scaffold9642_14501
TGGTTCCGAAGCCGCCTGCAGCCAGGTGCTGTCTTCTAAGACCAACCTAGGCTCCAACTTGCTTTAACTGTCACAGGGTATAAGGTAATATAATCAATAA
>Scaffold5450_5451
ATGTAACATATCTTGCCATTTTCATGGTTAGCCTAGTCATGGCTGGAAAAAAAGCTAGATATCATTTATCTACGATGCCTAAAGCGTACCAGCAGCAGAC
>Scaffold7625_14086
CTTATTTCCTGCTTTATATTATATATAAACAAATGAATAAATATATCAATAGCGGATCCAGAACTTTTGAAAGGGGgAGGGCGATTTTTTCCAAACCCTA
>Scaffold8284_1601
AATTAATGAGGGTGTCATTGGCCAAGACAACAACAAATCGCCTTTATTGTTCACCAACTAATGTCAAGCACCCATTTGAGTTAGATGGATTCAGGGGGGC
>Scaffold7782_10201
GCATTTTGTGAAAATAGCCATGCACGCCAAGGCGTCTATTGCTGATAACAGCGCGAATTTTCTAGCACCCTGTTCTTCGCAGAACTTCGCCATTGGTTAT
>Scaffold8313_19001
TGAGTCTCAAGACCAGGCTGGAGGAAGTCACAGAGTTTGCCAAGGAGAAGGAGGCTCTGGCAGCTGAAGTGGAGCTGAAGCACAAGAAGACGATTGAGGC
>Scaffold15869_6401
TACTTTTCCAGTCTCAGCTATATTAAACCCAGAACTAACCGCAGCATCTGCAACTGCTAAACCAGCTTCAAAAGCTAATAATGAAGCTCCGCCAGTTTCT
>Scaffold8961_11361
TTCAGTTGACCAAAGCGTGTGTGGCTTGCCTGGCTTCCTGTTTCAGCACTTTGAATCCATAGGGAAATGGCCCTCGATAGACAGCGATCACGCCTACATG
>Scaffold7260_8601
AATTTAGAAAGGCTGATGCTTGCTGATTCAATTGATGACCAGTTTTCTCTTGCTGTGACCAGTTATGCTTTAGCTGAAGCAAAAAGTCAACTTGCTCAAT
>Scaffold8245_3901
GGGCGTTAGCTGGTGGCGCAAAGAAGCCTACAGAGTTTGGTTCTAGCAGGAAACGAAGCCAGGGAAAATACGCACAGTCCCTCCTGGCGATCCAATTATA
>Scaffold8058_2801
TACATTAACAGACACAACTTGTAAACAACTTGCTAGGTTATAAATCTATACCGGTGACTGTAAGACCAAACACTAATGTCTAACAACATTCTCAATCCCG
>Scaffold9677_4526
CATGCAGGACACAACAAACTCCACAGCTTTGTCAACGTTTATTTCATCCAGTCGACCCTGATACAAAAATACAGAGAAGATGAGTCTTACAGATGCAAAT
>Scaffold7925_4301
CTGGCCGTGGACACGTCCAAGTGTTGACTTAACCAGAGGAGCAGGACTGACACGTGACCGAACTCTGTGTGCTTGTAGGTATTATAGATAGATGGAAGTA
>Scaffold14446_4857
TTCTTAATTGCTATGTGAAATAGGTATGTGTGACGGACCTCTTGTATGACRTGTGTGATTGGATTGTTTGGTTTGGCTTGCCTTGTTTGGTGTCTAGGGG
>Scaffold36982_1013
CAAACTTCGATCATATCAAGAACATGAATATTAATAGAGCGAGTTCATTARCTGCCTGKCCCTRAAGTATGAGCTCTAGACTGTCGGCTTGAGTCCTCGA
>Scaffold3622_14150
CCCCCTCATTTCGTCTGACATGAGTGACCGTGGACTTTATGTCAATAARATCAAATAGGCTGTAACCCCTTTATAACCCTGTTTCCTTTCTTATCAAAAT
>Scaffold59311_242
CTGGCAAGACTGTATGGTACCACCCTGCTTTGATGCATACAGGCCACCGGGRCAGTGCTGCTCGGTCTGCCTWAATGGTAACCTTGTATTYTATTTTTAG
>Scaffold18022_2429
GGACATATGTGAAAGTTACATAGGTCGCTCTGMGTATAAGATTCGCATACYAGTACCTGAGACCAACAAAAGTAACTCTCGGGGCGAAATGATAAGTTTC
>Scaffold30942_980
CATGTTCTCTATCGTTGGGTACACCAATTGTTGCCCTGCGTCTTAAGATAAAATTACAAATGATAATTTAATGMTATGGTATCTAAATAATTTCTTTGAT
>Scaffold556530_435
AAACATACATATAAACAGACATAAKATATACTTGGATAAATCTGAAAATATATACATATAAACCAGTGATTCCCAAAGTGGTCTATAAAGACACCAGGCC
>Scaffold269002_59
CCCACTAAAAGTGGATAGATAAGGGTTATTAACAAAAATTAATATATATCAAACRGTAGGCTACTTCAATTCAAAGACACACTGGTCATTTAAGTCATAA
>Scaffold10624_7021
ATAACCAATGGTTGGAAGGTGGGGCAGGGCGGACGCCACAACGAATGATTMTACTCCAGTTGGTGTGAACCCATGTTGTACTGGGAGCTCACAGAGTTGT
>Scaffold543265_1
ACAAATGTGAAGTGAACAAATGTGAAGTKAACAAATGTGAAKTGAACAAATGTGAAGTGAAGCAATGTGAAGTGAAGTAATATGAAGGGAACCAATCTGA
>Scaffold108058_190
CAAAAACTCAAACCTGGGTGACTTTGTGGCGCCACCAAATGGCCAGGATTKGACGTTGCAAACCGACATCCAGGATCACCAAGCTCTTGTCCATTGGTCA
>Scaffold1680_33847
TTACATCCTTCCCGTGGTCCTTTCAAAACCGCCTCAGTGGGTTTAGTTGGSTGCCATGAAACTTGTACTGGCTTAGGCTTAGGCGGACTTGGAACGGGGG
>Scaffold567_105522
ACAAAAGTCCGTTAGAAACTTGGCTGAATGGGWGGGACTTCTTCCTTAAGYCAGGAATGAGAGATTGGCCATTTACCAACCTCATTGTCCGTAGGTCGAC
>Scaffold45497_39
CTTGGATCATGATATTACAGTTCTGGATCCAGGAGCTGTAAGTATTCGAAKACTCGTATGTAGATTACACTTACGTCTAGAAGTCCAAGTTTGTGTGGTC
>Scaffold47945_492
AGCAGATAGTGGTTCTMCAGTACTAGACAAAAATCACAGMTAAAGCAGCCAGTGGTTCTCTAAWGCTAAACAAAGCCAGAACTACAGCATCTAGTAGTTC
>Scaffold235011_147
AAGTACAGAAGGCACAGGAGACAAAACACAAACAATACAGAAACAGAGATTAGACTRTTTGTGCTTCAGGACCTTCCTTCAGATTTAAAGATTATCATCC
>Scaffold544971_1263
GGTCTTTGCGAGCYCTGAGGACATTGTGATGTGGCCATAGTTTAAATTGAMATTTTTGTAACAGTGATTAGAAGGCGGGGGCGTGGTGACTGAGTGGTTA
>Scaffold25091_1224
GTGTTTTCAAGGTAATGGTTGTAAGATGTCGGATAGGCTTCGACAATACCKAGAAACAAGATTTTGTTTAGGAGAATCGTTTTCACATAGATTCAATGCA
>Scaffold539558_113
AACTAGCTGTGGCTTCTATACTATTAGGCAGTCAAACTGCTAGATCTATCWACGACGTGTACGTTACACATCAACTGATTCAACTGGTCGTTGTGTTTGG
>Scaffold18905_195
TGACGGGGGATGAAGTGACCGGGGATGAAATGACCGGGAACCTTTTAAGCKACGGTAAAAGTAGTGACGTAGCCATACAGACGAATGGCGTGGCAGAATG
>Scaffold22858_1024
CTCCTGCTCCGTGAACGACCCATCAATACGGGTCTGTCTCTAGATCTAATMTAGAATCTTGATATAAGAAAAACGTTGGTATGTATTAAGTCCAAAATGG
>Scaffold552957_241
GTAGACAACCCAAATAGATAGATAGATATAGAGATAGATAGATAGAGAGAKAGAGAACCGGTCCATGGTCATGGTAAGGCTATTCCTTGTACGGGAACAA
>Scaffold108468_305
TAGATTTTCCTGAATATTTTTATGCCACCACTAGGAATCAGTTATTTGTTTCGTAAATAAGGGAAGCTTTGAYTTGTGGWCAATGACGCGACTAGTAWAA
>Scaffold17144_2717
TCAATTTTTACACATATGAGTTGTTCCGTTTTCTTCTTGGTTGAGATATTTAGCTATTCGCAAGAGCTTGTGGCCGTCTCTATCTACATTTCGTAGTTCT
>Scaffold5442_520
ACGTTATTTCTTTGCTGGAATGTAGTCGACGTTTTCGATTACGTTTTAAGMTGCTGTCAGATCAGATCGTGATTCGAGACTTCGAATTTCTAGTTCATTG
>Scaffold46110_972
ATTTTCATTTATCAGACTCTTGCTCTGACTCGTCAAGTATCTACAACCATMGTAGTTTTGCCAAGCTGTGTTAACAATGATGTTGTCCTAAAGTAGCATT
>Scaffold557168_490
TTCCTCTTGTGGGTTGAACTGCTAAGTTGTMTTTGTAATCTGCATCATGTATATGTWTGACTAGACGCGTGATGCGTAGGACGTAGTCATCTTCTTATTT
>Scaffold4042_32164
AGCACAAAATTCCGGTMTACATAAACAACATGCCAACTACAAGATTACCAMAACTTCAAAACAATATGGCTGCCGAGTCGTGTAGTATGTGCGCTCTTCG
>Scaffold252438_136
AAAACCAAAAGGCAGACGTCCTAAAGGCCGACCACAAGTACGTGGCTTGATGATGTAKATACTGATCTACAACAGCTAAGAGTTCTGACATGGAGACGTA
>Scaffold4510_13562
CTTAAAATTACCATTACCGGTATATGATTATTCTGTGACAGTTAATGATTGCATCTACCACGCCACAACCCTTACCCTTYAAGAGTGGGAGTGGATTTTT
>Scaffold6278_9663
CATCCCCAATTCCGTCAGACGAGTATTAGCCACGTTCAGATCACGCAATCKCAGCAGGTGGACAACATCTCTAGCACAGTTGTCGTCGAACTGGCTCTCT
>Scaffold1660_30500
TATTTTTAAAATATAAGCTGCTCCTKCATTAGCATGGATTCATCTGTGATKGAAATCTTGACTTCGTCATCGTGCAAAAGAATGACGTGTGAAGAATGTC
>Scaffold4642_15570
TTATATATAAGAGTAAGGGAGGAGGTTAGGGCAAGGCTCGAACTCGCGACYACCATGACAATAGTTCGTAGCGCATATCAGGCAGGGCTGTTCCCAATAT
>Scaffold561343_1378
TGGTTTTCCAAATGTGGATGTMTAAATGTGGTTGTATAAATGTAGTTGTCAAAACCTGGTTGTCTAAATTTTATTTTCTCATTGTGATTGTTTCAATGTG
>Scaffold22161_2114
ATTCGTTTTCCTTCTTGCGTTTTAAGGTTTTACTTCAAGGTCCTGATGATMTTGGAGAGGGCTACATGAAACGAATGCACTTTAAAAACTCGCCTTGAAT
>Scaffold19355_3573
TTTTTGGAGCCAAATCTTGTGACTTMTAAATAACCCCATCAGCACCCCTGCRTAGAACTAGTTCCGCAGTTAATACGTTTTTAATGAGACCTGAGGGGCG
>Scaffold534203_326
ATAATTGTATATTTTACCAAATTCTCGTGACCRTCGCCAAATGAATGCGTGCTTATGATGTAACCAYGAGGAAAGGAGAGCGGATGTTTTGGTTTGGGGG
>Scaffold273_72628
AGTTAAAAAGTATGTGCGTGTAGACTTCCAGTCATTGCCAGCAAGGAGATSTGGAGGAGCGCTGTGGAATTCCCCATCGCGGGACKAAGCCCCGCCGCCA
>Scaffold22111_2826
TAACATTTAAACGAGAACCTATTATTAAATATAATCTCTTTTCAMTTTCGTCATGGCGTCATCATAAAATAATAACTACGTCATATTAGCAGTGCCTACC
>Scaffold27069_1197
TAATTAAATAGCTMTAGATCTAGCTAAAATATTATTATAAATCAAAGGCAAACACTCAACAAAAGGAGAGAAATAATCAGTATCTGCCCCTCTACTTTCG
>Scaffold233_221110
GATTGTGTATTGTAAGGTGAATGCGGAACTCAGCTTTTTGCTGAAACGCTMGCTCAATGGCAGTTGGTCTCAGGTGTTTTTCTTTTAGCCAACTGAAATT
>Scaffold52716_184
CATACTAAGTCACTCTAACTCTAAAGTCTAAGTCTAAGAATAGTACGAAAKTGAAAAGTAAGTGACGGTAAGACTGGTAAATCGACTAAAGAGTAAAGTT
>Scaffold226531_50
AACATGTAAAATGTATATCTTGAATTTCTWTTCACTCTCTCTCTCTCTCTYTCTCTCWCTTTTCTGTTCTATCTCTTACTTTTTCGAATCCACATCTCTC
>Scaffold51029_730
GGTTAAACTATGCTGTCAGTCTAGATTCATCAGCGTAAACTAGCTAGATAYGCTGTAGTTTCTGAGAAGACTTGTGCTGTCGCAGGCAGGGTGGGTGTCT
>Scaffold13512_2040
TTCCCTCAAGAAAGGTATACCAAACAGAAATCGAGTCAACCTGCTTGTATWTACAAATAGACTTSAATATAAGTACCGCCTATCACACGTACGGCTTAAG
>Scaffold549086_1589
KTCCGTCTTCTGAGCCATCTGTATGTTAAAGAAAAACTTCAGACATTACAKCTTTACAAACAAAATAAACTCTCAGAAATCACACTTACATCCTAAATAC
>Scaffold806_133281
GCGGCGACGGTGAAAGACAGGTTCTATTCGCTTGGGCTATGGACGCTCCAKACAAGAGCTTGCCAGAAGGTATGGTCATTATGATTTAAATAGAAGAAGT
>Scaffold12110_3068
CGTTGAACTTCATTGTGACAGTAATTCGTTCATTCCTAATWACCAGCTATWTGAAATCATCAAGGAATGCTAAAACAGACCTGCTAAATAGAGCTTTGAT
>Scaffold142_192459
TCTTCATGTTTCACAGAGCCTCTACATCACAGTCAACGCCGACTCCTTCAKCAAGGGGAGAAAAACCTCGCCTTTCGTCATCATGAAGAGGTTCCAGTGG
>Scaffold245799_146
TGTTCACCACGCAATAGGTAAATCCGGCCCTGTTCACCACACAATAGGTAAATCCGGCCCTRTTCACCAMGCAATAGGTAAATCCGGCCCTGTTCACCAC
>Scaffold23730_1381
GTAAGGGAAACAAAAACTCTTGTMTTGCTCAGCACAAAGATGATCTTTCGCCTATGACAGAAGTTGGTGAGTTGCAAGTTCCTCGAATGTTKAAATTGTT
>Scaffold308_52426
AATCAGCTAGGAACCCTTTCAGGCCGAAAGATGGCTTTCATTCAAGCAGGYGGAGGGAGTGACTTCTATTGTTTCTAGAGTTTCTTGACTGTCTAAACCA
>Scaffold1141_45351
TGAAGGTCAGCAACACAGGGAGGCTGCAGAAGCAGCCAATGATGTTCTCAKAGACATCAGGGAGTCGTTTGGTCACCTCCCCTTTCACACTGCATCCGAC
>Scaffold2079_26240
AACCTTCTGGAAGTAGTTTTAAACTCAAAACCCACCCTTTGCTACGCTCATGGGTGTTGGTGACTTACGTAGGTCGCTTAAGTTGTTTTAAATTGAAGAG
>Scaffold16538_4008
GCCGAACAAAACGGCCGTGCTAATCTCGAAAATTGTGTTTGATTTGATCTTATGATAGTCAACGAACGTAAGATCAATCATCGTACGCTAGATGGCGCCA
>Scaffold28_514267
GATAGGGTTAGGTGGTGAGTGGTCTGCCACTTGAAGACTAACACAAGAGTMTACATCCCTGCTGTTCTGTGTGAGTCATGAACTGGGACTAGTGGCARCC
>Scaffold36656_1528
ATAGGAAGTCTCTACATTGTTTTATTTCACCAAAAGTTTAGTTTGCATGAKACTCAAAGTCATGAATTTAACAAGGTTACAAAAGACAGTTTGTGTGGAA
>Scaffold16179_7381
TTTTTCCACATGACAAGCAAGTGGAACAKATGGGCTACCGGGAAAGGGTAGGGAAGGGGAGGGGTTAAACTTCATTATCTGACGGGATTCTTTGCTCTGG
>Scaffold61981_701
TCAGACAAATTTACACATATGATCTTTGTTACTCTGTAAGTGATTCGAAAWACAGTGAAATTCAAGACTGTACAAGCGRGAAGTAATTATGACTGGTTGG
>Scaffold169985_217
TGTGTGTGTGTGCGTGTKAATGTGTCTCTTAGTGTGTGCTTATGTATGTCTGGGTCTTTGTCCATTTGTGTTATAGGGGATGAATCTTTGAATTTTAAAG
>Scaffold13904_3453
CTAGACCTATTAATAATAACATTATTTGATGCCGTGGTGATGGGATGAATYGTCAATKAATAATGAATGAATGAATAATATGATTCATGATGATGTGGAG
>Scaffold533413_1060
TCACCTTGCTTGTTAATTGGCTGCACATGCCAGGGAATGGTGAATTAAGATGTAATTARGGTCTTTCAATCAGCATTTGGTTCTTTTTACAGCTTTGTTT
>Scaffold558758_1537
GGTAATATAATCTTGATTCAGTTGAACATTTCTTCTCCGTTAGTAGGCCTRTATGATGAGGAGACGCGGTGGGAGAGTGGTAAAGCGCTTGGMTTCTAAT
>Scaffold41156_142
CATCCGGTTTTTCTCATGGTCTTGAGCACTCATCACGCGAGAAGTGGCTCRTCGCGCGAGAAGTGGCTCATGACTAAAGATCACAGATAGAATAGTAGAT
>Scaffold6813_9211
ACATCTGACCCGTGACGTGCTGCAGTCCGGCCCCTCGAAACATTTGCCCAMATTGAATTGTGACGTTGCAAAGGTTTCGATTCAATTAGACTCTATAGTT
>Scaffold550904_1111
CGATCAGTAACAATGTAGACCATCACAAGGGAACGTCCACTGCAAGCTTTRCTATTTGATAGAGGCATAGGGTGGGGAGGGGGCGGTAACGTTGTACTTA
>Scaffold16915_2941
ACATTTTMGCGGAGCGGAAGGTTTGTGTCAGTTTAGTGTCATATCTTTTAGTTCAAACACTCGTTTTTCTTTTCTGTCCTTTATCTCWCAGAATTAGTCT
>Scaffold6146_6736
ATGAAGCCTGCAGCAGCAGCTGATGCTAGAAGAGATGGATGTGGAAGTAGMTGAGATGCTCCAGGAGAAAGATGATCAGATCTGAGAAAATGCTGTGGAG
>Scaffold43293_1
AGCTTCATATATGGTCTMTGTATGTGTGTATGTTCGTTAATTTCCTAGCTTCATATATGGTYTCTGTATGTGTGTATGTTCGTTAATTTCCTAGCTTCAT
>Scaffold40718_970
GCTTCGCCAGATAGTACAATTGAGCTTATCAGTAAAGTGCCTGATATCAAKAGCCCAATACAGCCAAAGTTATTAAATCCTAATATTTCTGATATGTCTG
>Scaffold560313_33
GAATGGGTGAGGGCAGGGTTCGAACCCCGGGTCCACCGAACGTCAGTCCAKAGTGAATAACTTTCAACTTTACAAATATATTTAACATTAGGGACTAATT
>Scaffold21122_1049
TGGGGAAATAAAAAGAATGTTCCTAAGCCTATTCCGTAATTCAATGTTTMAAATAATATGGAAAGATAAACAATAGTACCGTAATTAAACAGTCCTAGTG
>Scaffold126240_174
TTTTTACCTCGTCTACACCAAACAACGTTGTCGAGACCTATTYAAATTGGTTTTCTATTGAGATACTAACACTAATGATTTTGTACTTTGATATTTGTGT
>Scaffold534578_2044
AGCAACACCGTGGCTACGTCCGGCTCCTGGGTGCACGGATGCTAACGAGGTTCACGATCATGKGCGGCGCCGTAAATCATCAGTATGAAATATCGCGATA
>Scaffold5740_3579
TGCGCGGTAAGCGTTCATCACCAGCTGGTCCGTCATGACGGGAAGCAATTMAGTAGTTARCTTTTGATAGTGTCGGCAGCCACAGTCAAAATTTCAGTTT
>Scaffold68555_623
TTCTCCGACATTTCCTWGCACTTTTGTCTCTGTTACAGTACAGGTCTTGTCTGTGACTATTCAGAATATGACTCTTAGTTAAATRCGCACTACAGTTCTT
>Scaffold534132_433
ATACGTTACGAAACTCAAGKCGGATAGCTTTGACGTCATCTATCCCATAKATCGCAAGATTTGAAAGGGGTACTTTCCCCTTTCTAAGAGAGAAAAAGAT
>Scaffold3886_14726
GGATGTTTCCACAGAGGCAGTGGGAGCCTATTTMTCCGGATCCATATCTACAAGTAGTCCTCTAAATCGAAAATCTTTAAAATTGTCTCAGTGAATACAA
>Scaffold18240_1748
AAACGTAGCTTATAGAACTGTTTTCTTCATGATTTAAAACTTATTGATAARCAAAATGGGCAACTAACTCTCAGTAACACAGGAGATTTGATAGATCAAC
>Scaffold564445_4100
CGTGTAGCCTGTGTGTAGCCTACATGTAGCCTGTGTGTAGCCTATGTGTAKCCTGTGTGTAGCCTGTGTGAAGTGTCTGATTGAAGCTGCATGTTTGTAC
>Scaffold550274_3481
AAAAACTCAGATGATCTTCCTCGTTRGTCTTGTCCTTCTTTCTCTTTAGCWTTCAGATTCCATGTCTGTGCTTGGACTTTCCATGTTGTTGGCTGGCATG
>Scaffold50514_706
GTTTGTTTGTAACTTAGTGAAGAGCTMTTCCTTCGTGATCGATCATTTCTTTTTAACTCGAAGATGAGCACATTTCTCATATACTACGGACTCGAAGATG
>Scaffold2275_43451
TTCCTAAGYAATAGCTCACTGACTCCCATTTTCAGTGCGACATAAAGTGCKAAAATTGATTGTTATTACTTAGCTTACAACTAGAATAACTAAACTATTT
>Scaffold20315_1852
AAAAACTACACTTATCAGTCTCTMTATCATTGTATMTATGCTTGTATCATCATGTTTCCGTATAATAGCATCTGTTCCTGTATCATGGTAGTTGCATCTT
>Scaffold18237_2699
TTTAATTACAGTCTAAATCTACGAACAATACAAATGCAGCGCAGTATTGATTAATTAATTMTTGCTGGCCCTAAGCTGTAGTTTGTGTAGATAAATCCGG
>Scaffold4535_10235
CAATGGTGGTTACTCAATAATGCGTGGACCCATATTTTAAAATGAGATTAMTAGATAAAATGATATAAGCTTAATGTCCAGTACCAATGTCTGCCTTCAC
>Scaffold4008_22797
CTCCAATTTTGTCGGATTGAAATTTGTTTGCTGATAGTGACGTCTGGACGGAGGAGTCCATGATMTGCACTGTTTCCGCCACAATCCTCTTATACTTTTT
>Scaffold1324_74415
AATGAATCACGAAGCCCAGTGTTGCATACTATTGTGCTCGGTAGCAGAGGCGGAGTMAAGTGCAAAGGCGGGTGCCCAAATGTAACATTTATATATATAT
>Scaffold17344_4084
CTGTAGAATGTTTGAAGCTTTGATCCTGTCAATCCAGATCAGAGCATATTYAAGGCTATTGACCTGGTGGTTTCATGCAGTATGTCTCATTCTCTATGTA
>Scaffold556706_780
AAKTCATATAAGACAATCTTGTCAAGGATTCATTTCAATTGAACTCTTKAAACTCACTTTCTACTTTAACTACATCCTCAGAATAAATAAGTTCCTGTAC
>Scaffold551678_453
AAAATTTTWTTTTACAATTTTTAATTATAACAAGCACACACACACACAAAGTATGCAACGTCTTAAAATGTCGTATTAARAGCAYGAGGTTTCCGTATGC
>Scaffold1223_64757
TCGACTGATGTATCGCAGTCTCGCACTGGGAAAGGTCGGATGACCGTCTAKCACTCATGTCAAACAGAACTGCTATCAACACCACGAGAAAACATTCTGT
>Scaffold554184_1920
AAGTCAGCTGGTACATRCTGGACACCAGTTTCATCTGTACGGAAAATCGTGTGCAAATCAMAATTTCTGTTAAAGAATATTGATCAAGTTATTGTGTTTT
>Scaffold142121_32
ATCGAACACTCATTTGGCCCCTTCCCTCCTCAAGTGGGGGCCCGGGTGGAKTCTCTAACCCAATGCCTATGTCGTCAYCAAAAATGTCGCGTTCAAAGTC
>Scaffold921_116494
GTCACTCAAACAGCTCCAACTGCATTGCTGAGAACCTACCTCCATCACTGMCATGATTGTTGTCAGGAAGATGTGTACTGCTCAAGTTTAGACCCAGCAT
>Scaffold544822_967
TCTAAGACCGGCCCTGACTTGCAGTTCCGTAAAGCACCTGAAGATTTGGAGCAGTATCCGCTGGCCTTGCATWAGAAGAATTTAGCATCTCACGGAAAAA
>Scaffold42083_175
TCTGTCACTATCGTGGGGTCTTCATACATTGGTATATCTCATGGTTAGTGMGTGTCCTCCATGGCGCCTCCATACTGTTTAATCTTGTATAACACAATAG
>Scaffold1218_31073
ATTGTCAGAAAAGACAAGGATGTCAGGCGGTTGAAAGACTTTCAGGAGCTKGAGCTGGTCCTAACAAACAAGGCAATGAGCTCTGCCTCCAGGACCTACT
>Scaffold15558_1793
TTTTTGCCTCTTCGTTTTGGTTCCATAAAACTGTMGATTGAAAGCTGGCCGGGAGCCATGTCACTGACCAATCGTTGCYACTCAGTAAAACCTGTATGCT
>Scaffold4835_26590
GTTCTAGTTTACACTTTGTTTGTTTATTTGTACTAAACATCCCTCTTTCTMCAAGAGACCTACCGAGGAGGGGCGGCCGCCCCGCACGCCTGAGCGTATA
>Scaffold536754_158
TGAGCAGACTTGAGCCACAGGGAGAGGGGAGGGTCACTGGTTAATTTAGTYAAAGAGAAGGGGAGGACAACAACAACAACGGGACCAGGTCACCCTGACC
>Scaffold1933_26777
ACAGACAAGAGAAGATTGTTTTGAACTCAGTCTTAACACTTCCAAGCACARAGTTATTGTCTGCTACTGGCCCCATGAAGCATTAGTTCATCACGCATAC
>Scaffold17945_3518
CTAGGATTGCTACCGCTCTCGTTACAAACTAGAGAAGAAGATATAGATTAAKATCGATTTAAATAAAATCGTTTCAATAACAACTGATGAAGCAAAATAA
>Scaffold18288_2331
AAAAATAATTTTCAAGCCATGACATTTCGATGGTCTCAACGATKACCTAAAAATCCAGAAATTGAAAAGCGCCAGTCACCAGCGGGATTCAAACTCGAAA
>Scaffold6782_10258
GATATCTTCTCCCCGACGTAGGCAGCCAGCGTGTACATGAACTGATTAAAYTGGAAGTCGTCCCGGAAGTGAGCCTGCTGGGGAAGCTCCTTAAGATGGC
>Scaffold28284_1626
TAACACGGCTCAGTGGTATCAGRGCCGGCCTTGGGCATAGGCAATCTTGGRCCTCCCATTGGTGGGGGCGAAATATGAATCAATTATCAAAGTAGCAGAA
>Scaffold2127_63611
GATTGCATGTAGGTCAGTAGGATCTCCACGGATCACCGCCCTACACGTCTKCCGACTCCAAGCATAAAGACGTCTAGGCCCTATAGAGCGTATACCGTAA
>Scaffold55662_159
GACGCCATTGTTTTTGTATTTGCTTGGTTTTGGTTTGRACCTCTTGGTCTGATTAACCTAATGCGGAAATACCCGAAGACATATWGTCCGTTCAARATAA
>Scaffold11757_1965
AAACAATAAAATTCAAATTTAGAATCAAGCGAGCACATTTATAGGATAAAYTATGGGTGTCTGTTCAAGATACAAAAGACCTTAGCCCTCTCCCCTTCCT
>Scaffold145006_295
GAGCGAATGAATAGCCTTGGCTAATCTAGTTAATTATTTCCACATCTATTTAGAAGCATATTATGCGAATTATTCTCCATTGGCGCTTTAAAATCGCCTT
>Scaffold12836_295
TAGATAAGCCACAGATAGACCTTTTAAGCCACAAATAGACCATAGACAGAMTATAGATAGACTATAGATAGACCATAGTTAAGCCACAGATAGACCATAG
>Scaffold532594_442
ACTACAAGATTTTAAACTAGCGCTAACTAAATGTTTTATAGGTTTACATCYGTTGACATTATTCATTAGCTAGCACTGCTATCAACAGAARACGCCTTAA
>Scaffold252863_52
ACTATTAACTCACGTTTTCTTCCTGTARCCTCCTGCTCCACTAATAGCTCACGTTTTCTACATGTAACCTCCWGCTCCACTATTAACTCACGTTTTCTWC
>Scaffold534313_1490
ATTATAAAGATATAGTTAAATCCTGGGTRCCACTTACAAAGACCGCATCAYGAATTAGAAACAAGATTAATACAGCAATTGGAACCATCGATGACCTTCT
>Scaffold16863_5316
TTTTGTGATCGTTAAAAAGGTCGAAAATTCGAAGAGCGTTTAACTATAGCYACGATGACGTCTTCTGTTGATCAAAACAGTTCGACTGCAAGAAGTTTCG
>Scaffold565362_469
AAGCTGTTTGGCTGAGACGTGCTAACAATGGGGACGCGAGAACAACACTAKTCTCACAATATCTGCAATGCTGTTATATAGGAGTTAATTCATCTAGAAA
>Scaffold154_383885
CATTACTCCCAGGCAGCACATTTTGGATGTAAAACATATTTTGGGAGATAKACAGAAAACGTACATTGCCACTGGCAATTTTTGCTACTAGCAGATAAGT
>Scaffold552173_1345
TGACGCGGACTTGAATGCCATTTTCCCTTGATTTACCTGTGTATCATGAAYATACAGATACAAATATTCATTTGTGGACTTTGCTTACTCACCAACAGAT
>Scaffold6422_9466
GCCAATGTATGACTAWTATAGAGAGAAGGCACCTATGATGGAACCGTTCAWAGAACCCCAGATTCTTCCTATAGAGCGCACAGGTCAAAGATTGCCTTGT
>Scaffold542949_370
TTATCTCCTACACATTTTACGTTCTTCTCTTGTTTGACGAACAAAAGACTYGGTCTAGGTCTCGATTTCTCTTCATTAGTCTTCTCTCTGTCTCTCTTTT
>Scaffold113056_438
TGGGTGCTTCTAATTTGATAATAAGCCTTRTTAAGTTTTCACTCCATATGTACCCCAGATAGTCCTTTCCCCTAGGGACTAAACRTTTCTAGCTGTGTTG
>Scaffold5292_5427
AGAAGGAGTGTTGATAATAGATATTRATGCTATTATAAAATATGAATACTWCTTTAGTTTATCAACATATACAAGTTACGCGCGCAAATCCCTCCTGCTC
>Scaffold63406_463
GTCATGAGAAAGAAAAGACTCGTGTGTGGATAATTATTCGAAACTTGGGCYGGGATTTTGCCAAAGTTCATACATSTGTATGCATCCGTTCTAGGGCTAG
>Scaffold233303_45
ACTGCTAGGGAAGAGTCTAGTTATTYATTGTTTGTAATTTCAAGTTTGTGTTCAAGTTTGTGTTCATGTTTGTGTTCACTTAGTCTGAGACGGCAGACTA
>Scaffold6603_6349
CACACAGTCACGTACTAAAAGTCACACACAGTCACGCACTAACAGTTATAMATAGTCACGAACTAACAGTCACCAACTCACTGTGACAGGTATTGCTGCT
>Scaffold11688_832
CCTTGTAGTATGAAGGCAATGACCTTACTATCTGACCCTGAACCAGGAAGMGTGTTTCTCATGGAGAATCTGAAGTTTTACCCTGCAGAATATGGCAGAG
>Scaffold24932_1443
TAACACTTTGTCGTTTTGGTTGTTCGCTTTAAGTCATAKAACAAATATGTMTAATCTGTTATAGCATTTCATCGTGTGGCGGGTATGGAGCCTTATTCTG
>Scaffold539391_1362
AATTAAGGGATAGTTGATGATCTCAGATCTAGATTTTATTTGATACAACTWTAGAAGTTGGTTGAATGCAGACCAGACTCTGAACACAGCCAAATCAATA
>Scaffold205993_70
TTGTTAGCGAKACATCTGGTCACCTTATCTTTGAGATAACTTCTGTACACMTGGTTAAGAACTCATGAACATCCGATAAGAATCATATGTACACCTGGTA
>Scaffold560592_326
TAAGTTWGTCAATTTATTATTGGTACTTAATTATTGTGTTTCATATCGGAAAAGGGRAATAACTTCTACATTATTGAGATATAAAGCGCGGAGTTCATCC
>Scaffold274_42052
ACAACGCGAAAGCGATCATGATGTTTGCTAATGAAGATAACTCCAGGTGAKAGAAACACCAGACYGTGTTGCTGTAAGTTTATCCCCCTTGTTTGTAGTC
>Scaffold371_134646
CACGATGAATGTTGATGATGGTGGTCGAGGTGGTTTAGAAGAAGAGGGGGYTAGTATGGTGTAAGAGGTTGGAAAAGAGGATTTGGACCGGGTCTGGAGG
>Scaffold2849_21646
AATCTTCTTTCGGCAGGCGAGGTGTCAAGGGAAACAACTAGCGCAATACAMGGTGAGTAGATGATTTTTAGCTGAGCTGGTGAATGGGCGGCACATAAAA
>Scaffold15813_9304
AKTCTTCTTTTTCTTTCTTACAGGGAGCTGCCATTGAGGACCCAGAAACAMTGACCACATACTTGGCTGGTGAGCCAGTGTTTGTGCCCAGGTTTGTAGG
>Scaffold1500_23447
TTTTATATTATGTCGTTCCCGTCTGGTAAGTTTGCCGATTCATGGGGGTGKGGCCGTGAGCGGTTGTATCTACCGGCCTCCCTCCCTAAACCTTTGGTTC
>Scaffold231136_146
CTTGTGTAGTCTAGTAAAAGAAATAATAGTGTAAAGTTTCAGCTAGATCCKAGATTGGTTGTGGGAGAAATATCGTGAATTAAACTTTAGCCCAGACAGA
>Scaffold12030_154
CATACTGCGTCTTCTAYAMKTCCTACATCTATCCAATGTATATTCATTGAGTCAAATCAATTTGTGATGTGTGGATGAACGGCATTAACTGATTGGGTAC
>Scaffold34255_939
TAGATACAMTAATAGATTACTTAAGGGTAATATCTCCATACTCTGGGYATAATAAGAGAAAAACTATCACGAACACCCTACTCAGACAMGGTCAGCTCTC
>Scaffold26668_1019
GTGTTTGTTTGATATCAAGGTGATTGAAGTAGGAAGGTGATTGAAATAGKYAGGGGTTTACGTAGTCAGAGGATTGAAGTAAGCAGGAGTTTAAGTAGAC
>Scaffold19573_1997
GCGATTTCAAATGTGTTTTTACAAAGATATGCRAGTGTGTGTTTGTGTAGAKAAAACTACTACATTTTGAAAAGTGAAGACTGTAGTTAATGATATTGTT
>Scaffold542848_209
TTACTTTTCTGGCAAAATAAACTAAAACCACCCGTGGCTGCTCCACCCCGMACCCTCTCAGCTCCCTCAAATKTCCATTCGTTCGTGTTTTTCTTTCATT
>Scaffold28037_2139
GAGACACTTTGTGACCCCCATAGACATCTTGACATCTGGAGACACTTAGARACCCATTAGACACCTAGTAACACCTTAGAGACACTTAGAGACTACCATA
>Scaffold46398_594
ACAGAATCAAACAAACATAATGCAACTGCAGTTTTTAAACGGAAAATTGTMATTTCTTTCCATCCTCGAAAGTCAACTATGATATCCGACAATAATTTTT
>Scaffold48191_280
GAGAGATAAAACAATGTTTTGAAAGAGCTATGAAGAATCACGTGAYAGTCTAGACATTTTGTTTGAACTTTACGTTWGATTGTATCTAGTGGCGTCATTT
>Scaffold21963_1655
CTTTCTATCTTAAGTGTGAATACATGTGTGTGTCGCTGTATTATTGCCACTTTCTGTATMTATATTGTGTGACTCTTTCTTTCTACAATATATTAAAAAC
>Scaffold55281_671
TGTTGTCTTTCTTGCTACCTCATTTAAATACTACCTCTCTATTTGTGAGGMTCTGATAAGGTTTAATGATAAAAGTTAGATTAAATMCCATGTGTAAGTT
>Scaffold173230_178
GAGATAGAGARGTACGTGGYTTAACCTTGYTTGTTTACGGTTGGTGAATGAGGTCCATTAGTTGCATTCAAAGTATAGATAGAACAGAAAGTGTGAGAAC
>Scaffold552537_1444
ATAATTACGTCCTACGCTTTTAACTGTCAATCGTTATGCTTGGTAATCTARACCAGGTAGAGTGTATCTGACGTGATCATAGCACTCAGTACACTGAGGT
>Scaffold14316_472
TGCAACAAAAGTCTAAGGCATTAAAAGATCGTCAAAAGGAGTTGAAGGTTCGTCTGAAGTTCTTTAAATGAGTGCAAAGTAGGTCATYTGTAAAGTAGYT
>Scaffold208304_48
AAAACTTAAAGTATMCTAGAAACTTGATMAAAGCTTCCGTTGACTACTTTGATTCTCCTGTYCTTGTACGACTCGGCTGATTTCAATTTAAAATAACTAA
>Scaffold557099_219
CCATCGGCCATACAAATACAGGAGCTTAGATCTGCCCGCCCACCATAGATWGCAATGTCTGAAGATTTGATGACTKCACTAGTGTAGTTTTTCTATAGTT
>Scaffold10475_23481
GCCCTAGAGTGTGTAGCCTATATAGCCTTGGGGCACGAATGTACAGTGTGMTTGCAGTGTCTCTGTGGGATCAATGCACAAGTACTAATAGAGAGTGGAC
>Scaffold552528_647
AGTTTTATACATGACACCTGTTTACAGAGCCACAATAAATTTTAGCAATTRGTCAAACTAAATACTTAATTAATTAGTTTTGAGTTWAGGCACATCGGCA
>Scaffold172492_103
TGTTACTGTTACTGTAAAGTTACTGTTGTTTAGATTCTAGATMTAGATCTACATAAGTTAAACTAACAATGCTATAGAAACAATTACATTCGCGCATTCG
>Scaffold25080_1412
TAACTCTAAAAGCTCTGTTCCGTCTCCCATACTTGAATCTCTTTCAAACGMTTCTCGTCGTAAAATGGTGTTTCCAGTGCTGGATTTCCCATGACCAGTT
>Scaffold12719_2777
TAACAGATTTGATCTGTTCTAACTTCATCCTCTGGGTTCACCATGTCGAAKAGGGCATCACATTGCTGTGTACACTCAGAGATTAGCAAGTGTGGGTTTT
>Scaffold100284_488
GTTGATTGGATGATGGGATATAATAGTTCTGGCCTGTTGATTGGATGATGKAAGGATATAATAGTTCTGGCCTGTTGATTGGATGATGKAAGGATATAAT
>Scaffold38461_1256
ACACTCACTGTSCCGGATTTAAGTACACGGAGACCACGGGGCAGGWTTTWTTTGGAGGTCCCTACACGTTTTCGAAAGATTTAATAACGACCCACTAATT
>Scaffold12370_2896
AAAAAGGCACTTCCGTCCCAATTGTTTGAATCCTTTTTAAACAAAGTAACKAAACGGACTAGTGCAACATTGCCCATTGCAAGTCACACATTTTCGTTTC
>Scaffold1423_27502
AAACGTGACAAAAACAGAGTGTGTAGGGACTAGAAAGATAAGACTTGGATMTACTGCCTGGATCACATCGTGTCTCAGTGCTTGTCTACTTTCTACAATG
>Scaffold20880_2846
CTTATGTTTGAACCTTGGTGCCGAGTACGACTTYGGAATCCGACACTGATRCAATAAGCGTTTGTAAAAGAAGTCTGCCATATTGCATGTTTGTGTATAG
>Scaffold16100_7704
GTTGAGAATCCTTAACAGAGAATCTATTTATTTTATTTTTGGCCTATTATTGGCAACTTTGATTRGCAGATTTTGACAAAGGTTAACATCATGTGTTCAA
>Scaffold531322_113
TCTAGTGATAGCGATGGCTCTTTTATCTCTCTCTCTCTCTCTCTGTGTCTMTCTCTCTGTCTCTGTCTCTCTCTCTTCCACATCCACTGGATGCACACGT
>Scaffold33199_1267
TGCTCTTGAAAAGAAAACAATAGATGCAAGAATGAAGGATTTTGAAAAGCRGCCTTAGCAATCCTTTATAGAAATAATTATTATCGGCTGTCTCGCTTTT
>Scaffold230_57763
AAACCTTCACTCTCTTCAATCCCAGTTCCCTCAGCTTATGAAGGTCTTAAMAATTGGCAAGCCCCCAAATACAGAGATATGATACATCTCTCTCGGAAAC
>Scaffold138600_204
CAAGAAGTTCTCAAGTCTACTGATCACTTAGGCCTATTTTACTGGGATAGKCCTATTTTGACTGACAAAGCGTAGATTTTAATCGCCTTGATCAGCTGTT
>Scaffold543095_1930
TGGTTAAAGATACATAAAAAGAACATTGAGGTGATGAGAATAAAKGACTGCCAAGAAACTTACACAAGGCTAGGAATGCTTTTAATACTTAACGGCCGCA
>Scaffold508_95852
AAGGATCAGCATAYATGGTGAATTACACTGGAACATTCAAAGAGGGTATGRTTGACGGCTTCATAAGGGTGGCCACAATGCCTACAGTGGGGTGTAGGGC
>Scaffold547738_1089
ACTATAAGGCTGGCATAAACGTTGAKACTACTATTATACAACACTCAACAKAGATCAACGATCACTTGAGTATCTCATGGTCTCATCACACATAAAAATA
>Scaffold176116_54
AAACGCAACAGTGTTTGGTATCGATTAGTTTGGCTGCCTAGTCGTGCGTTMGGTCCTTGCGATGGCCCCGGGTTCATACCCTTTGCTGCCATCCCCGCGT
>Scaffold6245_12239
TTTAAAATGTCACACAACGGTTTGTTGGCAAACATAGTTCATGGATCAGGTTGGGASTTMTGAATGAAATGTACGAAGGTGTGCACAGAGGAAGGAAAAA
>Scaffold5574_20045
ACAYGCATTAGGCCCTGAGATACATGCATTAAGCCCTCTTGCTCTCTCTTMTTATAAGCACAAATATTTCTTTTACCGAAACTTTCAAGAAGCCATGTTT
>Scaffold535869_777
CACATGAAAAAGTGTTCTAYGAGATAAACCATAGTCGTTTTACGAATGYARGAGATTACGAGGTCTGCGTTAGTGCAGCAAAATATATAGGTCACAGCTA
>Scaffold18199_4922
CCCAAGCAAAGCGAAGTTGGAGCTCTGCACCTTTAGTCTAGCACCCAAATKATCGTCACTCAGTCACCATCCCGACTTGATCTATCTTACTGTCTTCAAT
>Scaffold540222_538
GCTAAAGTTGAAAGTTCGTAAGAAAATGAAATGGACAAAAGTCGCATAGAAAATGAAAGGGAGGGGTAGAAAATGGGTCTGGGGAGTCGGTCTGTACGGG
>Scaffold46472_583
GTTTCTGCTATCTCTGTCCACAATGGCTGACTTATCCTTTAGCTCATTGTMCTAGGACGTTGTATTTCGCAATTATGTCAGTTTGTGTATSATACGGTGT
>Scaffold423_39172
GCCACCACCCAAGGCTAAGTTGAGTCCCCTGCTCACATTGCAGACATGTCMCAGCAAGCCACCATCTCAAGATTAGAGAAGAAACAGGAAAAACTTAAGC
>Scaffold21097_1699
AGATACTGCGGCATCCTGTTATCAGGGCCCACTACTCCAGTCGAGTTATASGGTGATAAGCTGGCACGTCTTTCTCAGGAGGGACACAACTTAAAAACAT
>Scaffold257091_118
ATTTCAAAAGAATCGCTTTCAGACCTTGCGATCTATAGCTCCACAGAAAGMTCCCCTGAAATCARACAAAGCGATTCGTCTAACAGTACTATTATCCTTG
>Scaffold3522_27684
CGTTGTCTGCATGGTATAAACCCGGACCATTAAATTGAGACGACAGTCCACCGTGCATACCGCACAACCARGCAKCCATCCTGAATACGACTCAGAAAAA
>Scaffold545303_1554
GCTCCCTTTCTGCTATTCTGCTATATTAAAACAAAATGAATYAAAAGCCTCTAATKGATTAACTAATTTGGTTAATTATTGGATTGATTTGGAATTGTCG
>Scaffold35392_75
GACTATTCCAATATTTCTGGGTTCCTAATKTCATGAAATGTAYAAAATTTAAATGYAAGTCAAACATGCTCTATGATGCCTGTTGTAGATTTTGTTTGTT
>Scaffold5218_26481
TTTTTGCTATGTCATAAAGTCCGGTGACATTTATTGGTMATGTTTGTTGTTCGAGGCAGTTACTCCACTGAAGTTAACTAAAGCGGCCGTGTGTTTGGTC
>Scaffold539842_389
AATTCGTACTATCATACTCCTAACATAGACTACTGAAATATATAAGATAAKAAAGGGAAGCTACTGTCGCCTCTTTTGTTTTACAATAAACCTGGGGAAT
>Scaffold553912_436
TGAAATATTAATTTGCTTCAAGTTTGGTCCTTGGACTCCTAGTTTTGCTCAATCAATAGACCCGCTGAGAAATCCTTKGTTTGGCGTCCAGTGATAGCGC
>Scaffold280078_30
AAAACAGCAGGGTTTCTGTCTAGGGCTTTTGTAAGAGAGGAATTTAACCTMACTCAAAGAGAGTTTGATAATGATGATGATGTTTGTTAMATAGCCTCGT
>Scaffold29239_1671
GACACATTGCAGACGACGATAAGTTGTCCATGTTTTCTAAGCGACACKGTMTKGACACTTTCTTTTCCGTTTCATTTCCAGTTACATGTTGATGCAATAT
>Scaffold5016_14307
AAGACTGCCAGGCMTACTTMACTGCACTACAACGCTAACAGGGAGAGAACATATATGATGCATTGTAATGTGTTGTTTCCTCACTTTTGTTTTGTATTTA
>Scaffold4231_13342
TAGCCATGATTACTCACCTCCATCAGGTCCCTGTTGTGCTAGATGATCTAKCATTTGATTCAAATTTTCTATTTCATCTCTTTGTTTTTCGAGAATATCA
>Scaffold541707_3199
TTTTTACATGGAYAATGTACTACAWAGGTAACGGGCAACCCGTTACAATWATCTATCTATATATATAATTATCTACATGGCTCAAGAGTTTGAACGAGAA
>Scaffold15590_4476
TGCGGATTGTCGCTAACAGTACGTCTTCATCCAATTAGTAGCGATAGTGGMAGTCGTAAAGTAAAAGCCGCGCTGTTGTCAKAGTGAYACACGACACTGC
>Scaffold240_273187
TTGATGTTGAGCTGCTTTGCTGGGCGTGGGAAGTTTTAGCTTCTGCTGATKAAGAGGAGCCACTGTTTGAAATATTACTATTGATAGGGAGAGACGTTGA
>Scaffold25991_1793
CTCATGACGTAATAGTMTTAACAAAAATTATTTATAGCCCCACGAGTGCAMTACCAGCTACTTCAATAAGCAGTAGGGCCTATATAGTAGAAACCCGAGC
>Scaffold18354_1279
CAATCTAAGGCTCTTGAAATGAATTTATTCAGTTTATTAAAATAAGTGTCTTTTCCATGAATTMCTAGCGATATTTCAGCACTTTWGATTGGTTGTCGTT
>Scaffold16953_894
TGAGATTAACTAGTCTACACACAGGACAACAAGGTCAGTCAGCTAGTGGTMTAAACTAAACAATATAGATMTAGGCCAAGCTAACAGTCTGAGTGAGCAT
>Scaffold228685_115
CCTGATTGAAGGCTGATTCTATTATACACAGTTACAATATTTGTATTACTGTMTAGACTTTGATTAGTGTATGTATATTTCTTTTCTCCAATCTGATGCA
>Scaffold1643_18823
AACAAACGGCCTCCCTCTAGTASGAAGACTTATCTATCCATTCAATCGGAAGTGCTCCGAAAGATAAAGTCTCAGACACGTCTGAACGGGGCACTGGAGG
>Scaffold17439_5053
GGTGTCTGAGACCTGGACATAGGTGGCAAAGGTGGCCAGAGTTACCTGCAYAGATGAACAAATGTTAGCTATATAAAATCAATCTTAAAGTGAGTTTTAT
>Scaffold19323_1279
ATTATTGACCAGTACGTGTGTATAGCTGGGGACTTTGCGATAAAATGGGTAAATAAACTAGAAATTTGCAGCAATAGTAKACCTATTGTTTATGCCATAT
>Scaffold52149_535
CGGTTGTGCAACTAACAACACATTCCTGACAAATAGACAACTAGCTCGCAKCCGCGAACATTATTCTAAAGATACTATATAATTCTTATCCACACTATTC
>Scaffold30411_1420
CCTGCACCCAGTAATCATGAAGCTCTGTGCCCCATATTAACAAAATGTTGAAAAGTAGCAAAAAGAATTTAAAGTACATTTCATAAATTTAAATAKTCTA
>Scaffold50708_741
AGRATAGGGCAAACCAAGGGCAGACAACATTTACGTCTGCGCTCTCTGCGGYAAGATATGCAAATCTTAGCTAAGACTCCTTAGCCAATCGAAGACTATA
>Scaffold11234_5797
CGCGGCCTCCATGACCCAGAAAGGCTTTCAATAATTATATTGGTTACAAARTAAACAAKGTTTCTGGAAGCACATCAAGAATACCAAAACCAACCRGAAG
>Scaffold28695_340
CAAAAATTTATCCTAGCGGATTTCTTCCATCTTTTGCTCTTGTTTATATGMAGGTTAAAGGTCACCACGAAGAAATAGGGCAACTAACCRTCTTAGCGTC
>Scaffold48088_455
TCCTGTACCATCTCCACGTAGTCATCTGTTACGTCATTTCCGTTAGAGTCWACCTATGGATGCGTAACAATAGTAGCTARTGCATTACTTTAGTTTGAAT
>Scaffold1130_82361
GCTGTCATCACCGTGATTGTATCTGGCCACATTGACATCATGGCGGCTGTMAGTGGCACAGGTCAGCTCCGAGTGACATACAGTGTCGTCACTAGCTAAC
>Scaffold541560_563
TATAGGTCTAGAAGGTCTATAGGTCTAGAAGGTCWATAGGTCTATTAGGTCTAGTAGGTCTATAGGTMTATTAGGTCTATAGGTMTAGTAGGTCTATAGG
>Scaffold158843_298
CAACAAAGAACACAGGAATATTTTCTCTTCTGGAACATCATGGTCAAGAAGCACACKAATGGCCATCATGGCTGCAGCACCAGTAGCTACTGTAGCATCC
>Scaffold56636_425
CATATGACACCCTGCCCTTAAACCGTGGGCCAAAGAAACAGATGRCCTTTACAGCCGTTACATCATCTGCYCCTTAGATCGCCAGGTTTGAAAAGGGTAC
>Scaffold71478_328
AAAGATTTTCCGAAAGAGACAGCTGAACGACGCTTACATAGAACTTGGGGYATCCWGTTGAGACTGTTAAGTAACCTACTACAGAAGACAGGGGCAGAAT
>Scaffold67299_474
CAAAAAYGTTATAAATAGRGATTGTTAGAGGGAAGCACTGATCATGTTATKACACTTAAAGTATGAGCCAATTTCATAGTACAATTATGTTAACTGTATG
>Scaffold23445_819
TGTTTTTGTGTTTTGTTGCCATCAGCTGGTTGCTAGGAAACATAGATTGTAAGTAACTTAAAGKAGWCAGTGACATTTCCTCAGACWACATACATTGTTT
>Scaffold1850_61443
TAACAATTATGTGTGTCTTTGGAGTATACATGTAACAATAATGTGTGTCCATGGAATGTATAAGTGGCAATKATGTATGGCTGTGGAGTGTACAARTGGC
>Scaffold153411_4
CACTATTGGGTCGAATAACATTKAGGCTAAAAGCGATGAACTGCCTATCTAGTTAAATCTCTGCACCGACCTGTATGTACTTTAAACCTCTCTGCACCGA
>Scaffold4352_12018
CTACTGCATTCCATGCTAGCTCCGTGTTTACCTTCACCTTTAGTAGGTTAAGGTCAAGCTCTCTMTGTTTAATGGACTGCGCGTATGAAAGAAAGGCCAA
>Scaffold176003_42
AACAAATKTTCTTCTTTGCGTCTTGTCACCTTCACCTATCCTGTTGGACGTTGTGTCACCACACAAGATCTATTTACCATCTTTCTCCATTTCTMTCTTC
>Scaffold560254_74
AAGTTAGCGTTGTATACATTTTGAACTCAAGGACACAACCTCATTGTACTRTATGCTCWATTTTTGAATTCCCAAATATGTGTCAACTTGACCAGGTCCC
>Scaffold548400_3
AAGGGAGATAAATCTATTKTACATACGTTTACATAATGTTAAACACACACACACACACACACACACTCACTCTATGGAACACACGCGTTCACTTACATAT
>Scaffold4981_3727
CACCGTTCAGCATAGCTGTACATATTGCCGTCTGCGTCTGGGTCTAGATCKAGGCTCTGGCTGCATCCACACCTTCGCCCTGAAGACTTCATAAAATTTA
>Scaffold538097_787
TGCTATYCACGCCAGTATTTAGATCTAGATCAGATTGTAGATTCTACATCYACATTATAAATGTGAAACTTATCAGAATCCAGACCGTAGCAGCATCATT
>Scaffold15_498065
GCTGGAGGAACAGAGACTCCCTCACATGTGATTATACCATACCTGGGCCAKCCAGGTGGTGTGGGTGTGTCGACATCTGCTAGAAGAGGGACTTCTGGAG
>Scaffold3714_32079
TTTTTAACCCAGCCTGTCCTTCRCACAAGTCCTGCTAGTGTTGCTATCCAGTTGCCTTTTATGATGCTTTTGCCTTGTGCATGGTTTGATATGGCACATA
>Scaffold49328_123
TTTTCCTTTCGTCTTCTTCGCCTGACTTCGGCAAGGGCTTTCTTCGGGTCTTAAATGTKTGTCCCGCGGCTTCGTACCGTAAGAGCTCTCCGTCTGTCTC
>Scaffold256540_132
CCTAGTACTTTTKATATACTCTATGTCCACTGTATTGCTAGCGCCCATTATAAACTKTACATCTATAAACCTTATTACAATTATAAATTGTATGCCTATT
>Scaffold562741_2969
GACAGTTTCAACTTTGCCATAAATGACAACGCCATCTCGACATTTCGTCAKACCCAATCCAATTCTTTCATTATACACACCAACATTAAAAGCCATTCTC
>Scaffold107083_47
AAAGAATAAAACTTTAAAGGATAATCTCCATTKCACAAAGGTTTAACCAAATCTCTGATACTAATGAAACGAATGTATTTTATCTGAACCTCATTGCACC
>Scaffold399_27637
CCACTGGCAAATATGGACTTTGCTAGCCTCCTGTGTGATGTGGCATGTTTYTGTGTACTGACACCGCTGCTCATCGCCAGTACCTACCTTTGCAGCATAG
>Scaffold11453_4221
GTCTGTAGAAGCGCCTGTAGTTGTGAGAGGGCAATGAAAAAGCAGACATAMTTGCCAAAGATAATCAACAAACGAATGAAATTCCTCTCTACCTCTCCAA
>Scaffold546581_1066
GAGGATTTTCAGAGAAAGATAATACAATTTTCTAKCACTAGAGGAGCACASATCCGAAAAGCAGGAGTGCTTGAAAATAAGGAGATTGATGACAACATTA
>Scaffold61332_556
TAAAACTAGCAAGTTATATTTTCATCGCAATTACTTMAAAGTACATTTCTMTTAAAACACGCTCCAGCAAAGATGACCTGACGCTTTCAGWGGAACAATT
>Scaffold554866_707
TGTTTAGATCTCAAAAACTGGGAGAGCTATGAATTTCACCATACTTTGAGGCTTGCAAAGTTTTGGTGCAACGGCTACTTTTCATCTTWCTAGACAAAAA
>Scaffold546533_2379
TTTATGGGTCGCCGCCGATTTTAAATTTGAAACTAACAACCTTTTATTTTYATAAGCACTTAAAACTAGCACTGTGGTTARTGTGTTGGCTTAAAGAKGC
>Scaffold23504_652
TGAGATTGAGATGACGTGATGTTGGGAGCTGAATGTTTGGTTTATCTAGAGTTTTGGATGACATGTCAATAGGAGYTAAATAACAGCTAAATGTTTGTTT
>Scaffold67966_1
AGGTGAAATTCTTGGACCTGACTGCCCCAMAGTATGGCCTTCCTATATTTGACTGGGCCATAAGTATTGAAGTGGCAGAGCATATCCCGGCAAAGTTTGA
>Scaffold565228_1989
AGCAGAGCCTCAAGAAATGAAAGTAGTGGCGTGGCAACCATGGCTCTAGAGGGGCTAAAGATRCTTATACAAAACTGAAAGGGATTATAGGAGCCATTAA
>Scaffold12412_1855
AAATCTAATTTTCAGCTCCATCAAATTGAAAGATTATTTCAACTTCACTCKAGCACGAACAAGATAAAGAGCCAAGRGCCATGCGCTCACCTATGCACMA
>Scaffold633_31196
TGTTATAGAGATGTCGCAAAATCCGGTCAAATCGCTGCGGTATGCCATATKTTTCTGCAGCTTCCAGAGAGATTCGCGATGGTCGCTATCAAACGCTTTT
>Scaffold238202_102
AAATAAATACACAYGTCTTCATTCGTCCACTAAGACACAATAAATACACAYGTCTTCATTCGTCCACTAAGACACAATAAATACACAYGTCTTCATTCGT
>Scaffold24003_2418
ACTTTTGTTTCCTGTCCTCCTTTTTGTCCTATGAGAATCCTAAACTATATCAACATTGTGTCTCAGTGTCGRATGGAAAACAAAAAGAGATTGCATTTTT
>Scaffold1534_56153
ATGAAGCTACATCACCACCAACAACAGCAGCACATTTACCTTCTAATCTAKACTGCAGTCAGCCAATATCTCCAAATGACTATTCCAGCAGTTCTGATGT
>Scaffold565011_147
ATCACATAGGAGAAACTCWCGCTATTTCCTTCTMTGTGCCACATCAGTCMGTGTCCACAATAAAACAACCTTAAGGAACAATGTGTGGATAGTGACATGG
>Scaffold9396_13116
CTGGGTGGTTTGCTAGACTCTTGACTGGAGTTAAAATCCAAGGTCTTGTCMGACTGCGGGCTCTCTGGGAGGCCGCAAGGCAGGCCACTCCCACCAGCCA
>Scaffold13188_3072
TAAAWAATTATGGCWGTTTCACTAGTTTCACTGTCGCTTCCTCTGTCTTCACTTATCTACAACGCTCACTGTCGCCGACTATGTCTATCCTGCACTAGGG
>Scaffold18416_2418
AATGTGGAAGTCTCGTCTTGTTYCAGATGTTCCTAACAGCTTACACGAGGRGCGAACTCAGGACCATCATAGAGAAAGGTTGAAGTGCAGACCCCACAGC
>Scaffold559055_1186
CCAAGGTAATCCCACTACTATTTTGTCTAGATCTGTGCAGTCTCCAGGTAWTGAATTAAGCAGAATGACTAGATCACCATGCCTAAACTTTTTCAGCCCG
>Scaffold26122_1104
ACATTCTAAAATTTTAAACATAGCAMACGTCACTCGTAATCAAACGTTGTYAACATTCCAAAGCCTAGACCGTAGGTGACGAATTATTCTGCAATACACG
>Scaffold35835_178
TTAGCTTTCTCAATACACYATGATCCTATCATATGATCCTATCATATCACWTGCATTGACAGTTGGAAAGGGGTGGGAGGAGAAAGAAAGGGGTATCAGG
>Scaffold21045_2036
CCTGAATAGTATGAGAGACGTAACAGTATTCTAAAGAAGCGTTCCGTGGGGCCGRTGGGGCATCTCTGTTACGCCYATCAAGCMAATTCGTTGACCACGA
>Scaffold4132_8549
TGTGATAAACGTCACGTGGGAAATGATGTCTTCGTCATCGCTGACGTCGTMACCACAACGACGACAAGGACCACGAGGATCGAAGAGGAGTCCAAAGGCG
>Scaffold540327_1
ATATCCRGCTAACCATTACATCTAGACCTCGAGGCTAGTGTTTCTMAACTTGTGGACCGMAGATCGTGGCGGGAAGTTTGATGTGCCAGCAGTGCCACGT
>Scaffold15809_14536
CGTGCACTCGGCATGGTGCACACCGTGAAGGTGGAGGGGAGGGACTCGATMTGTTTCCGCAATCAGGACTACTCCCCCTCCCCCACCTTTTCTTCAAGCG
>Scaffold631_33966
AATCATTTACGGACCCCTTCATCAACAGTGAGTCCTGCACTGTTAGCTTCKAAAACTATTGGCAAATGGTGAGGGTTCCCGGTGGGCTTGGCCTTACACC
>Scaffold545693_764
GATCTATCAAAACGGCTGAAAGGGCCGATACTCTGAAATGACATCCGAGGMACTTGTAGCATACGTCCGTCTGTAATATACATAGTTGACTTAACAATCT
>Scaffold10145_820
TAGMGCRATATTATARTTAAAATTTCTATTAGGTTTTAATGCTTCTGTTTCAATTTGTTTTGGTTGTCAGAGGCTATTTGAGACGCATTAGGAAGCATTT
>Scaffold30387_1062
TTGTTTCTAATGAACTAGAATGCTTGTAATTGATCGAMGTCTTCGCCYGACATAGTTTTCGGTTATCTTCTATWTTTTGTGTTCTTCTATAACTTCTTTC
>Scaffold1062_117282
TAATATACATGTGGTTTCAAATACTGTCCCGCAGAAACCAACCAGCCTGGMGTTCAAGGACGAATCCTCCAGCAACGATGAACCCATGCCGACACTGGAG
>Scaffold54933_917
TTTAGAACATTTTCATTAGATATAAGATCTAGAAAACCTAAGATAGATAASTCAAATGCGCATAAGCCAAGGGTGGCCGACCTTTTATAGATTTGTAATC
>Scaffold553905_656
ACTATGAAAAATGTAAACCTCTGMTGCCTTACGACTAATCCCCAAACACGRGAGGCTTCATGAGTCAACCCTGAGATCAAATTAGGAGCCGTTGACCACG
>Scaffold3963_12403
TTTTGACATCTAAGATCAACAGAAGCTGCATGAAGTCATGTGTTTGTTCGMCACTGCAAGACATAATGCCTAAACTAACATTGGTTGGAAGCTACCCACT
>Scaffold202457_44
CAGTCAATTATATTGAGTCCACAATCCCCTGACCCACCTCGCTGCCAATTRTATCAGAGACCAAATCAATTCTAAAGTAGGGAATACTGATACTTCAACA
>Scaffold25121_2417
TCATGACTTARGTCTTAAACACTTAGGGGAGTGATGGATTAGATCGAATAYTGATTTGACCTGATTATTGGCAAGTTGTATGAAATGACTCTCAGATAAA
>Scaffold2697_28616
GCCWGTGGGTAGACAAATAMAAGGCGGCCTGTCTACTTCTAGTTGCTTTGTAGGGGTGTGAATGTGTGCCTATGTGGAGTTGGGGACACAGGGAGTGTCT
>Scaffold56297_359
AGTCTGCCCCTGATAAGTAGTACATATAATACAAAATCATTCTTTTCAGGMATGCAGAACCAAGGCTTACAAACTGCCTTCCAGAATCATGGTCACCATT
>Scaffold38060_677
TGTTGAAGTTCCTGTTCGATGTGTGGAAGAGGTGCGCAATCGTTCGCCTAKAGCAGCCCAGTAGCGATTGCCTCTTTCATTTTGGAATGGAAGAGCAGGC
>Scaffold235254_39
TCGAATCTCCATGATGGAAGACCGACGTGCTTGCCACTGAGCTATTTTAGTAGTTAGAAATATAGAAGGTTTTATTWGTCTCTTGTTWGTTAMAATTTTG
>Scaffold360_23536
TCTGCCTGATGTCAGGGATTATGTTTACAAAAAGGCAGACTGTGAAGACAKAGATCAGCCGCTCCTGGCAGAAGGAGATCCTGTGCCGGCAACCTCTTCA
>Scaffold546498_3477
AGTCAACGACCGAACACAACAGGGCGTCAACCTAGAGGAAAAATACATGAGACGGATACCATTAGGCCGCTTGCTAAACCCTGACAGAGACTGCGACGCC
>Scaffold18801_2777
GCGCGGGTCCTGATTGTTATTGTCCAACATCTCAACATATTTAKAACCCTCACTAAATACACTATACATAATACATAAATACATTATAACGAATATCCGA
>Scaffold18375_4373
TACGTAGTCATACTTATTAGCACGATTTCAAAATCATCTGAGTCTATGCCWGTGCCTGTGTCTCTGCCTGTGTCTCTGTCTGTGTCAGTGGTCCCGTCTG
>Scaffold3006_266
GCCTGAAGGCGCCCAAAGGCGCAACTGGCCCTGGCCAGACGGTTATCTATACTGTATAATACAGTATKCTTGCAAATAAAAACACAGCTAGCGTATTTTT
>Scaffold4926_8858
TTTTCATCATGGATTGCTGACCTTCAAAATGTATTCTTTTGGCGTGTGCAATACAATTACTAATAGCAYGATTGCATATCCAATAAAATGTAACTAAAAA
>Scaffold5893_8521
GTCATTGTTCTCATTTACTTCGCGAATACCCTGACACTGGTGCCCGAGTAYATGACCGTGTACCTAACGTGGCTGTATGATGGTCAAAGAAACGCCACAG
>Scaffold38110_897
CCTTTTCTTAATAAAATATTTTACTGGYGATGAATTTAGATAACCTGCAGWCTGTAGATGCRCATAGTATAAATAAATGATCTTCGAACGGTTAGGCCTC
>Scaffold15743_9307
TCATCTCATCTCTCATCTCTATTTGTCGCTCCGTCTGGGCCATGGGAGCAAGGGACTGTACCTGCGTGCTGCTGATGAAATCAMGAGGTGGTCTGGCATA
>Scaffold567_45400
CTGTCCAGCTTGCTTCAGCTCTAGCACCCACGGCTAATTCTTCCAAGGTTKACTCAGCACCACAAGTTACAGTGGCCAGCTCAGGGCTGACTTCGCCAGT
>Scaffold110619_151
TATAAACATTACAAGATTCAGRGGAGGTTATGTAGACATGATTTTCCGCTKATTGCTTCACCTCCACCACCAACCCTAAGTTTCACGGGTGATTTTCAGT
>Scaffold4817_13820
CACGACGATCAGAAGCTCCCCAGCCATGGCCACGGACGCCAAGCAAATCTMTATTAGGCTCAAAGTGTCGGACGGAGACGCGAAGACAGGCGGAATGACG
>Scaffold21953_1387
TGACATTCATGTATTATAGAAAGAATCGATACGTATAGATAAACTTGTCGRTATGGATCTAAAGATGATAACTRACATGCATCTAGAGACAAAAGAATGG
>Scaffold160075_219
TAAGTTTGCTATTGTTACTGCTGTTTTAACTGCTGTTTTAAACTGCWATAAATTATAGCTGCTGCAATGACTCTGCTGTAATACTGCTGCTGGTTATTGC
>Scaffold19904_1978
ATTTTACGTATTGTTTGTTGAAAGTAGCTTTACGTGGAGTCTGTCGAAATYGATCGCGGCCTCTGCATAATAAATCGGTGGAAAAATGTATGCGAAATCA
>Scaffold52460_855
GATCATGTGTGCTGCCCCAACGGTCCAACTAAGTGTTATTCATTCATATAWAGTGAAGAATGTGAAAGACTTAAGAAGCCCACCAGTTTCCTTGACAGTA
>Scaffold13363_1113
AGAAGACCAGTGGGGACTTTATATAAAGAGCAGAGGTGTCAAAATGGTTTKCTACAGCATGGTTCACTTCAGTCCGGTTCACTGCAGACAACTTGGTTMA
>Scaffold397_43540
GTGAGCTGGAAGGGAAAAATTGTTTCCCGGGCGTAGGAGGTCTGTCGTCTKCTAGAGAATGAGGTGACAAGGCCGCGTAGTGATTTGATATGTCACTGTC
>Scaffold43205_1214
TTGTGTCTTTCCTGTACAAAGGTATAGCTTTGTGGGTAAATGTTACAACTRAATTTGGATTCCTATCATATTGTAAATATATTTGCARTGAAGGACTGGA
>Scaffold488_104923
AGAGAGGAGGCTCTGTCTTAGGCGTAGGCAAACTAGGCAGYCGCCAAAGTCCTCCGAATGGAGGAGGCCTCGCACAAAACTCTGTAWAATTATTTTCTAT
>Scaffold551354_651
AACCCCTTGTTTCGGAAGCCAAGTACTTGACCACTCAGTCCTCTACATTAARGGAAGTGCAACCTTACGTCAAKACCTTTCTAGAGATGCCTTATCCCCC
>Scaffold540648_1154
ACAAGTACTCTACCTTCTGGTGCAAATTTACACACATCTTTATTCCAGACWATTAGATTGCTTAAAGTTACTGGGTTATCAACACTGAATACAAGGAAAA
>Scaffold21698_45
ACACACACACACACACCTAGTCCCCAACACACACACACTMTCTGTCTCTACACATGCACACTCTGTCTCAACATACATAACAAGGCAGAACCCGTAGCGG
>Scaffold26737_1670
GGAGCTTGTGCTTTTGTGTGATATGGACACGTATTTAATTTCAAAGTGATKATTGGCCAACACATACACGCATCACAACCATTCTGAAGTTTACATTKCA
>Scaffold169598_95
GTTACTAAAACAATAACAAAATAGAACCAAACAAGGACCTTGGTTAGGCTGATATGCAYCCTRTGTTCGGGGCCCTGCCAACGTCTAAYCCGACCGCCTT
>Scaffold68826_353
TCCAGATGAGAGAAAGAAAGAAATGTAGAAAGACAATCAACAGATCTTGTRTGATGCTCAATGGTTCAACAGACAGATTCAACAGACAAAGGCTCAACAA
>Scaffold64871_218
AGAACTACTTGATTTTTAGATGATAAACCGTACTCGCGTATTTTCGTGTCCATTTTTGAAGTAACGTCTGTATYATATAAGATAAGAAGATGCGTACTTG
>Scaffold15598_4617
TCAAACCACCAAAAAGACCTTTTAAAAGAATGAACTACACTGATGCCATAKAATGGCTGGAAGAACATGAAATCTATAAAGAGGATGGTACGCCATATCA
>Scaffold555347_566
AAACAATATCAAGGATGCTATATTACAAAAATAACTGTTGCCAAATCCGAKCAGAATAGATATCAGATGAATCAGATGAGGACAAATAKAGAGAGGCCAT
>Scaffold10397_14242
AATGATCAAATCCTACYACAATAACAAGCTGAAAAGAYTTTTYCAGACCAAGTCCAGTACATAAAGGCCACGGTCGAGTCTCTGTCCGTAATACGATGTT
>Scaffold23714_2745
GAGGGAAGGACATACACATGGAAAATAAATATTTTAAATAAAATACCAACTAAAAKATTTGCGATGTACAAATTGAAGTAATCTGTGTCTGAACCCATTG
>Scaffold143802_30
TTAAAAAGGAAACTCCAACCTTAAYAGCTAATAATCAACCTTTGCATAATATACACACTATCCATATGGMTATTTACAACAACAAAACAATCAAAGCTAG
>Scaffold115817_12
TGAGAAGCATTAGAAGATTTGGAAACAAAACATTTAGATGTTCGATACTAMAGCAGTGAGCAGTATCAGCTGGCATAGCATGGGCAAGGTATTGATAAGA
>Scaffold560_139198
GTTCGATGAGCCTCGTGGTCATTTACTGCTAGTCGATGGACTGTCTCACCYACACGAGGTACAGAGCTGCAAGAGTTGATTGCACTGTACAGGYGAGAGA
>Scaffold554541_856
TGGTAATTTGAATGTGTTGTGTATTTGGTTTAGGCTTMGAGAAAGRCGTGKGGAATCACATATACATACAAAATATTCAGTCTTCAATTTTACTAAATAT
>Scaffold47305_668
CTCTTGATATATCATACGTGGTTTTTAAGTATTTTAGCATCWGTTTTTCTTTTGTTTTCTCTAGTTTTGGTCTATCGTAATATTGTAATGAGTGTGTGTG
>Scaffold31153_407
TTGCATAAGGAGCAGCTTAACCTTTCACAAACAGAKAGCATACAGTTAAAGCAAATACTTTAAATAYAYGCGGTGGCGCGGGGGATGAGTGGTTAAGCAC
>Scaffold535301_497
CCTTTGTTAGACCGATATTAGAATATGCATCGTTTGTTTCGAGCCCTCAAMTCAAGAAATCATAAAGAAACTAGAGCAACTACAAAATGGAGCAGAGATT
>Scaffold498_115889
ATTAGCTGAGGCCAAATTTTGACTCATGGTGACCTTGCTGTAAGGAGGTAKAGGAAACTATTTCTCAGATTCTTCTCAACTGCACCAGACTAACTGATCT
>Scaffold535887_704
ACATTGTCTTCGAATCCCAAAACTGACACTTCAATGCATGATTATATAGGRTACTGATAAAATGTCATATATATTGTTACGTATTTCTGAATCTTCTGGC
>Scaffold12379_3573
GTTTGTGACCCGCAGACGTATTTCGTGGGCTTGGAGACCAGGAGGAAGGTMATGACGTAGCAGAGGAAGATGCCGAAGAGGAGGACGAAGCTCAGCTCCC
>Scaffold41879_717
TGGGTTAATCGGTGGGCAAAACGTGCGTCCGTGCGGACTTAACGCACTGAKACTAGACTTGCCCGATGCGAAATTTTAGAAGGGTTGGCGTTTTTACTTT
>Scaffold27064_1625
ACTAGAATTTTACTTGAGTTCATGGGTTTCCAATTTTTCTGTCTCATAGAMCCCTTAGAAGTCATCGTATACCCCTAAAGCAAGTTGGCGCYTAAGYTGG
>Scaffold24465_759
GGCTGAATACTTTAAGGAGTTCCTAAATTCAAATGATGATGGAGACAATAKAGAATATGACCCGCACCAGGGAGGACCAGATTCCTTAAAAGCCCCCAAC
>Scaffold2272_8938
CCAGAAAAGGCGTATCGGACGTTAGAAAGAAAAAGAATTTGTGTAGCTAAGAACGCAGCMAAACTCTTGGCCCAGGGGCATCTCCAGAATGAACCTTTTT
>Scaffold552950_1390
GTAACTTACTGGTAGCCTGTAAATTTCGCAAGTTATGTTATTGAGAAACTKGGATATGAACGTATATCTTGAGTGCTATTGTACAAAYTGTTYGATCTAA
>Scaffold26771_2216
TCAAGCGACAGGAACGTGGAGATAGTAACTAGACACTATTAATTTTTAATRAGTRTGGTAACAGACTTGCACATAATAAAGAGCAAAACGATTTAATAGT
>Scaffold130964_335
TTGCAAAGTTTTGACTAATATATCAAMTATTGTTAAAAATCGTTTTAAGTMAATGGAAACTTCTGATCATTTCGTTTCGAACTCACTCCCCATCGATCTC
>Scaffold67749_574
GACAGGTACCGGTGATAAGGATCCTTTTTGGTATGCCCCGGGCTTCGAATRTGTCTGCGAAGTCAGTTGCCATTATCTCCTAGGTTTATATAACAACATT
>Scaffold19994_2836
TGTAGCAACCAATCGTAAACAAGATTGAGTCATGTCTCTTACTGGTTGGCKACTTTTACCTTTAACTGTTGGACCGTTGGGGCACCATGGAAGATTCGTC
>Scaffold4686_13958
CCAAGAGTTTTCTGCGTTCTGAGCTTCATATAGGGCGCCTATGTGTGTATKAAGTAATTCCATTAATGGGAAATCAAAATTTAAGTCACGACCTGCTTAG
>Scaffold53_629337
ACGTCCACAAGAGGATCGCCCTGCTGGTGCTCATGCTGGTAGGGGCGGAGMCTAAATGGTCAGTCACTGATGGGTGTGTGTGTGTGTGTCTGGAATACAG
>Scaffold5901_9497
CTCAGTAATAATTATAGAGTATATTMTAAAGCCATTTAGTCAGTCAGTGCCTAATAAAATAAATAGTCATGAGTGGTGATACACATCTAATTGAACAGTC
>Scaffold5337_7170
CACCGTAGGAATTCGATCCGCCCTGGGTGGACACCGCGGCGATGGGTGTTYTGCGTGTACGCGGAAGGAGAGGGGGAGAGGGGTGTCGGGTGGAAGGGCG
>Scaffold3771_14144
TGGTGCATATGTCACTGCCATCTATCCAATCATTGCTGATCAACTTCATGKCGAGCTTGACGTTGGTGAGTTCATATTTGGGTGTGTTTGTGTGTGTGTT
>Scaffold3651_16862
TAAAACACTTTACACGTCGCTTTGTCAYATGACATGCTMACGTCACCAAACCACGTGACACGAACGTGTGAACGGAAGCTGTCGGCTGTGTCCAAGAACT
>Scaffold538339_429
GGCATGAATGTCTGACACAGGTTTTAGCTTCACCCGCCCAATAATGACACKAAAAACACATTTTGGGAGARGAGACACACGAGTTGCTGTCTACAATGCT
>Scaffold4616_9919
YGAACAACAATGCAACAAGAAAGACCAGTTTGTAGTGAAGAAATATAACAMTACAATGAAATGTATATGGTATACTAATACCGGCAGTGACGCATTTCTT
>Scaffold540976_610
TTGTGCGCTGTCTGTGTCTCTTATCTCTCTAGCTATCTTTTACAATTAAARTGGGAATGTGTGTMTCTCTATCTGTCTCTTAGAATGGGAATGTGTGTGT
>Scaffold24950_559
AAAAATTAGTAATGTTTGTCCTTCTCATTGTGATCTCTGTCTCACTGGGTMTTACATGTTGACTGTTGTTATACACAAACTATGACTAGGAAACTATTTA
>Scaffold15690_1804
GGTAATATTGCAGCTGCGCTTCTTGCCTACCAATTTCTTCTGGAAGATTGYAAGGTCTATTGCCCTTTCGTGGAGGAGCTTTGAGAGYTTAAGTATTTTT
>Scaffold551886_179
TGTGGCGTTATGTGATGKGAGATGTTATGAGACGTGTGACKTTATGTGATGTGAGATGTTATGAGACRTGTGGCGTTATGTGGCGTTTGAAGTTATGCTA
>Scaffold11861_637
CTGCTTTTTAGCGTGTCATATATAAATGTTATAGCTAGATCTACAAGTCCYGTATAATTTAAGTTGATCTAGACTCTAGCTATATATTGTTATAAACCTG
>Scaffold18279_1550
ACGTGCTGGAGGCGATGCCGGCGAAGTAGAACTTAAAGTTGTGGTCCACTMTTGACCTCGACTCACGSGCGAACCTCGACTGGACCCCGTAGGCCCGTAT
>Scaffold6957_11518
GTGCCCTAACCCTTCAAACATTGTATCGACTAGCTGGGCGTCARCAACAAMTGCAGGAGGCAACGTCATAGATTTCGCTAGGCAAGGAAAGTCTTAGGCC
>Scaffold269102_69
TAATGTTGGACTACGAACTTMATTATACAATTAGTTATGTCGACTCAATAKATAAATAAGAAACTAGATCGTCAGACATTCAAAGTCTGAGGAACGGTGC
>Scaffold44501_45
CCACGCCCATTACAGACGTACTTTTCTATGTTGCTTTTAAAAGAATTAATKGTGTAGTCTGATTGCAGGGAAACTTTTCAATTGTGTCACGCCCCATTTT
>Scaffold52156_435
AGCATGGCAGTGGGTAAGTGTCAGTCTGAATAGAGAGCGTCGTAACAACARAGAGAGCAGGGTGGAGAMAAAATACAGAACAAGAGAAATACAAGGAGAA
>Scaffold563160_666
ACGTATAGTCGTATAGGATTTAGGCTATCGGAACACACACGCCATTGGTTGCTTTGTTYGAAAGCACCTGCCGCCAAATAGCCAAACACTGTTGCTTTTT
>Scaffold39613_1248
ATTGCTGATTCTAAATCTAGTCTAGCTACTCACGTATTGATAGAGATTGAKTGTTTGTCAAGAATTCTATTGAGCAATACTTGCATTCGTTGTAATCAGT
>Scaffold548770_873
TACCATTTAGTACGAGCTTTCTCTTTTCTAGTGTCCTTATCTCGTGACAGYGTYACCTTCCGTTTGGCATCTATCTATCTATCTATCTATCTATCTATCT
>Scaffold558585_50
GGGGAATCTGAGRAAACAAAACACACTATTATTAAACGCTGTCATGAMAACACACACTATAGTTTTTATAGTACGGTCCTCAAACTAGTGGAGAYTAAGA
>Scaffold16907_5592
TAAGTTAAKACCTTATCTGTGAATGAAATAGATAGTTCCTACAGCCGCATATCAACAGTGGAGAAAGCGAAGGGGGAAATATCACATATTTAAAGCAGAA
>Scaffold536798_168
TTTGCGTACTAGTCATGTGACCGCAGTTGTGTGTCAAGGATTGGTCTCCTWAGTCACGTGAGAAGTTACAAAAGGTAGATCTGTGAATGCAGTGGATACA
>Scaffold3087_21628
CAGACCTGCTCAGGACTTAAACCACGGACCCTCCGCWTAGCAACCGCACAKGACCGCTCATATGACTGTTCACTTTTGGGTAGCAAAGTGCGGAACTGTG
>Scaffold66333_509
ACTGTACAAAGCAGATAGACAACTATGAATATTAAACTCCAAACTTTTGAWAGAAAATCAGCCGTGATCTTTATGATATTGTCACACTGTGACACATGAT
>Scaffold25709_1442
GACTTAGCGGACAACAAGCAAAGTCTTGGTCTTATTACATCTTTGTTGGAKAGGCAAGCTGTACGATTCTATCAGAAGCAGTGAGRTAATCGATTCCCTT
>Scaffold45723_255
CATACCCTAGATGAGCGCGAGGACAAAACCCACCTGACAGWAACATGGTCYATAAATGGACATCTATACAGTATGTGCACGGCTCATCACGCACGAGTAC
>Scaffold545749_1159
CTAATAGTGTATAGTGCTACGTAAGAAATATGAATAAAATTACTMTACGATAAACTTTTAGAAAGACAGTTTGAGAGAGATTACGGCAGAAAGATTAGTG
>Scaffold38711_35
CTCCTCTTCTAGAGACAGGTCATCTGTCATTCGTAAACGAATTCTGCTATMTGGGATCCACAGACAAGGCTAATAGAGCCTACAATATGATGGTGCGTCA
>Scaffold20416_2097
TGCCGAATATTCCCGGAGTAGGAGTTCTTTTAGGGCACTTCGGCACAATTWAGGCCATGTCATGCCTCAGATTGTTACAGTTGTCAATAYGTAATGGGGG
>Scaffold4864_23513
ATGCAGACAAAGCCTTTGTTTGCCATAAATGCTAATTTTATTCCGCTAGCRCCTGTCTTCGGCATAATATAAAAATTGATTGGAAAATACGTTACCCTCG
>Scaffold114472_340
TCTTTCCTATGTAGACTTCATAAATGTCGATTGCAATGACTTCATAAATCTCTMTTTCTTGTCTAGACTTCATAAATCTTCCTTGCATAGACTTCAAAAA
>Scaffold27184_860
GCTATCTATGTCACGTGGTCACACATCGAACGTAACATTGATACTAGTCTMTCAGTGAAAGGATGGCAGGTGTCAAAACCAATCAATCTTGCAGATAATA
>Scaffold3942_10470
GAGGCCATGGTTTCATCATTGATCGCACCCATACACTTCAAGGCAACTTGRGAGCAGGCTTCAGCTACAGCGTATTTCTCCAGTTTCATATAAGAGACCA
>Scaffold6349_14676
GTTTTTAATGMTATTTATCCATTTGCTTACAAAACAAAAACACATGAATGGAAATCCTCAGTGTTAYGTGACACCCATTGGTAAAAGCAAGATAAATAAA
>Scaffold16418_6732
CACAACTTTGTAACAAGTCTCTTAATCTCAACGTCTCGTCAAGTTCGTGTGCAAGAGAACTGCCCACCAATGGTGACACAKAAATCCTCGGTTACTMTSA
>Scaffold658_189167
CATGTTTTTCACCCACCTGGTCGTAATTGGCGACAGGGGCGCGATTTCATCCTGCCCCATGATTTTAAACAGTTCAACTCTCTGGTTAMTGATAATACAA
>Scaffold222916_67
CTCTTTTGTTTTTCTAGTGTTGTCAGGTATAATTAATTTTGTGAAAGTTCAGCTCGATCTGAGATCTGGWGACAGAGAAATAACGTGTAGGCCTACAAAC
>Scaffold516_23845
GTTGACCATGACACAGACTGCAAACAGCGCTTACAGCTCAGMAGCAAAGAAAGTTGAMTAGAAGAGGGAGTAGAAGAAACCTGTCATTGAAAAACAAAAA
>Scaffold563877_243
AAAAATCGATAAATCTCGAAGAAAGACACTAKAAGACTATTAGAGCTAAATCTTAAGACGTCTCGATAAACTTTAGTAGTTATAGAAGCAATTGTTAAGC
>Scaffold54093_144
TGCCCTCTAAAATAGTATTTGGACCAGAACAACCCTAAAATGCTTTAACAAATGTTTGGWTCAAATGATAAAGGCACTAAGAGACGCTCGAGGCCACATC
>Scaffold10905_5783
AAAAAGGAGAAAGGCTCCAGCGATTTGAACCTTGGGCAGATGAGAGMGCAAGGGGCGCCGCCGCCCCAGTTCTACGTCACTATTTACTCGAACTTCGAAG
>Scaffold109849_104
TTTGGTTCAAGAATGTTTTCCGGCAGTGACTTATTAAAAARGTGATGTGAMATAGCGAAAAGTGACAAAGTGACATAGTGAAAAGTGACATAGTGAAAAG
>Scaffold393_211976
AAAAATCTGTACCATATCTCCCTACGACAAGTAAAACATCCAACKAAACAAAAAGAAGTGACTTTGGTTGCTTAACCGAGATAAATGAGATGATGCCTTA
>Scaffold129789_102
GATTTGTCCCGTCAAAACAACATGTTCTTTAGCACTTTTGATAGAGATAAYGACAGGAGCACYGGAAACTGTGCAGTAGAGAGTTCAGGTGCYTGGTGGT
>Scaffold3819_30514
TTCATAMGTCCAATAACCTTGACCTTACTTCGTGCCTCTGCTGTTCAAATRTAGCTTAGCGGGTTGCCTCGTTTTCAAGTTTGGCCTCCTTTGTGGCTTC
>Scaffold69299_92
CGGCATWAGAAACAGAAAATTGTTGGCCCGGTTGGGGTGGCATGTGGTGCYTTTAACAATGCCGGACATAGCAATGTTGAGCAGTGGCCTCAGCCCCTTT
>Scaffold107934_92
TGTTACATCCAGTGAATATTCCAAACGCCACAGGCGATAACTGGAGACAATTATTAACGATTCCGGTTTCCTAAATCCACATTGAGCTCTAGGCAATTTT
>Scaffold532155_700
ATAGGATGTAGGCCTAATCATCTKCAGTTTTACTGGTCAGCGTCYAAGACTTATCATTAAATAARCGTACATCTGTCCTCAACACCAAGTTAGACGTCTT
>Scaffold36957_950
GGAGGATGAGTGAAAGAAATGTAAATAAATCGATCAAACAATGTCAATGACGTCATATTTACTACATACGTCARCCAATTAAATAATAACTAATTTGTGC
>Scaffold108075_291
AGCCTTTTCAACTCTTCAAACAATCTGGCGCTATAAGGCGCTCTGGCGCTMTAAGGCTCTACATAACAAAATACGAATCTATAATGCAAACGTTATGTCT
>Scaffold43088_577
ATGTGACTGTCATGTAASTCTTTACCATTCGTATGGCTGACGTCATCCAARCACAATCTGGTGACGTAGTTCACACACARCACATGGCCAACAGCGAGGT
>Scaffold23816_237
AAGAAGGTAGACACCAAAGGAATGAAGCCTAACTACACCGTGAGTGACCAWTAGATCACAATKCATTGTCTTTCTAGGGCTAGAGAATKACGCAGTGAAA
>Scaffold5090_13303
AGATTAACTCGTCGGCAAGCTCACATTTGAAAGGTCTATTTGTTTCCTAARGCCAGCTGTTGTTTATACTGTACCTGCGTGACAAGCAGATACAAGTCAC
>Scaffold350_43277
TGATGCTGATGTAGAAGGTAATGAACCCATAACTTCAGAAATGTCTCTGGMTTCAGGTGGGCTGGCAGAAGGCCCTGAATCTGGCTTATCCTGGCGTCCT
>Scaffold212345_146
TACTGACCCTTGAAGAAGAGTGGGCAAACTTCAGAGATAMTACTATTAAAKTCATCGAAAGAAGGCAAGGTTCAAACAAGGAAAGGTAAATACAAAACAG
>Scaffold43032_301
RGTATGGTYATACTAAKTCTGGTATTATGGTATGTTACGCTTAATAAAGTCAAGAGGGAAAATAAAGAAAATGAAATAGTTGAAACATTCAGTTTTCGAG
>Scaffold166809_30
GCCAATGGAAAGAAATGTTTGTATACTTTGCTTCCAAAGGTGTCATTGACCCATGTTAATGAGAGATYGAAACTCTGTTAAATCRTTGGTCTAWGTTAAT
>Scaffold134_317084
TTTGATACCCAGTCCGCCCCTGATATCAATTGTAAGAAAAGCGAGAGGCGMTGTGGCCCAGTGGGTTGAGCACTCTGATTTCGAACTGAAGAGGYCGCGA
>Scaffold114116_385
GGTGTTTCTCTCTTCTATGTGAGTTCAAACAAGATGAYGCCTAAGCTGTTCTTGAAGCGTTTTCGKGAGTCACCTTTGTWACGCTATCAACTTTCATCTT
>Scaffold544413_329
GGTGACAAAATTTGGGTTCACTGAAGTTTTCATGGCTAAAGTCTCGCCAGKATCATGATATGAGGCCTGAGAATAAAATATAAAAATACTTTAAACAGAT
>Scaffold3489_22759
CACCTTGTCATTTAATGTCTCCTCAACGACCGCGAATGTCAAGTGGGTGTKAGCCAGGCAACATGGATGCTGCAATCAATTGAAACTGTTCCATGGTGTA
>Scaffold1832_57111
AGAGGAAAGAGTCGTGGTTCTGCCTTCTGACATTAAAAGGCTGTCACAGTKGACCAAGCTCAATACTGTGAAGTTGATTGTTGACACTGTGCAGCAGGGG
>Scaffold553548_1677
ACAAGGGAAAAATAGCACTCAGTTAAAATTAGAACTTTTGAAACGAGGGTMTTTTCAGTATGAGGGTAGTGTGTAAAAGCTACTGAAGCACATCTGTGTG
>Scaffold749_24814
CTAAACATTTCGCTAAAAGYGCCACTGGCACGCTTGAAGAGAATTCATTTMTATGGGACACTTACGGGCAAGTTTTTAAAAGCCAGTTATATGAACTCGT
>Scaffold777_24117
CGTGGAGATCGAACCGAGGCGTCTAGGGATTGAACAAGACCATCGTTATAKAAGGACGACTAGCACACTTGTGACGTAGAAATGAGCGTCCAGTTTGCTT
>Scaffold137520_271
AGGGAATTTTCGTTAGTAACGYCAAAAAGAGTACAATCATTGCGTGTCTAYAGCGAAAGCTAGAAATCTTTACGAAAACARGTATAATCAAAACTAAACC
>Scaffold27993_1753
GATGAGGCGCGAGAGATCAAAATAACCCTCCCCAAAGTAGAGAGTAAACGCACGTTTAGAAGATTTGAAAAMAAAACATTTCACTACAAAATGCGAAATT
>Scaffold107263_445
AATCAGAAAGACAAGACACAGAATTTTTAATTGTGAAAATTCAATTAGACRAGGACGACATTCTWAGCAATGTACAAGACTTGCATGAGCAGGGTTTTCA
>Scaffold24717_518
AAATCAAAAAGGGGGCRGGWGAAAATAAGGATRAGAAGGGTGACCTCTGACCCCATAGATAGGTTTAAGAAAGTTTAAATATGAGATAAATGGCTCAATT
>Scaffold104965_301
GAGGTGATCAATAGATGATYAATAACATAAATCACCTTTCAATWGCTGTGTTTTACTTCTCCTAGTAAAGTTTTAAAGAACAAACKTATCCTTAATGCAA
>Scaffold556009_28
AAATGGAGTTTGATKATGATGATGATGAAAACCCYCTACTATGGGGTTTTSAGTTTGAACCCCCTACCAGGGGTTTTTGAGTTTAAAAACCCCTAGATTA
>Scaffold277105_46
TCCAATATGACTGGATACTAGARTGGCCTTTGGGCATTGCTGTWTCAGAAAAAGCTTCTCGCACTAGTTTCTTACTTTGTTATAWACAAGGCCATAAAAA
>Scaffold33993_149
CTTAACCCGGAATCATCTATACCACACGAACAGGCAGTCATTCCTAATTCRCATAGATAAGGCGTTATGCCAATAATGCACTAAAAGGTGATGCCTGACC
>Scaffold1426_16253
CTCGGGAGCAGAAGAGGCAGCCAATCGGATTTCACTTCCGCTGCAACCAGSAGAAGAAGCAGCCAATCGGATCTCAGTGTTGGAGGGTTTGGCAAAAATG
>Scaffold568_210731
TGTTCTGAAATGAATGGGCGTCGTTGTCGGATGTGGGCGAGCTTTTGTCAMGGCCGCCCCCACCCCCTTTCCCTAGACGAATCGCATCATTTTGAGACTT
>Scaffold564740_1255
AGAGCATACCGATACTAGATTCGATACCAAGAATCATCCAATTATAGAGCYGCATCCTGGGGAACGAAACTTTCAGTAGACCTTGACAGTGGCGCTGCCT
>Scaffold560170_426
ACCCAGTCCGCCCCTGASCAGGATTCATTTCTTTTGGCGACATTTAATACSATATGGAGAAATATGAACAGAAAATATAAGTTATTGATAAAWAATTGAT
>Scaffold22279_2129
TATTCTTTATCCCTCCCACTTCCCCTGGCTTCATCTACTAACCARATACTMTTCACACTACCAACTTCCACWCTTTACATTTCAAACATTTATTGGTGTT
>Scaffold1218_101772
CGTGCCCTCTTGCCTCTTCCTTCGCTACTCCTCTGGCCGTCCCTACCATAMATTTTATGAAAAGCGTGACATGCAGCTCAAAAGGTGACTGTCGCGCCAA
>Scaffold230338_77
AGCGGCGAGACAAAGCSCAGGTTCAATTCTCACACGAGCGTCCTAATGCTMTGATTTTTATTCCGTCGCTTATTTCATGCATCTGCCATTGTTCRTCTGA
>Scaffold132642_6
ATGGCGAAGTGCTGTCGCGGTCCTATGCCCCRCTGGGAGTTTAAAGGACTAAGTCAACAGCGAGGTCTGAATAGGTGTTCCGCGAGGTCTGAACAGGTGT
>Scaffold41735_1231
CAACTAACAACAACAAAGGTATTTTCTTCAAAATTAATTCATCGAGCTTGTATTCAAAATATGATAAGTGGTCGGCCATTTGATCGCAAAAACCCAAACA
>Scaffold586_79896
CCGATTTACACGGCTGGGTAAATTAATAAAGATCACATAGTGATATAAATGAAACCTACATACATCTCTCCATGTGATTTAKAAATACACAAATAATAAG
>Scaffold108952_282
CTTTGAATAAATWGGTGATTGGTCACCATAATTTGTTTCAAARAAGTCATAAATTTAACTTTGAATAAATTGGTGATTGGTGAGTTAGTGGCTCTCTTAG
>Scaffold556375_1266
AGATTTTGAGCATTTCCACTGTCTATTTCAATGGAAGTCAAATCCTTTCTYTTAATAAACTTCTGACTCCTAAAGTTTAAACCAACCAAAATGTTGATCA
>Scaffold20689_552
GAGTATGTTCTATTCGCTTCATTTTAAAACTGTTGTTAGCTTTGTAAGTGMTCTGGGTATCTGTAAATGTGTATCAAGCGTATTGAATGAATACTTGTTA
>Scaffold102969_118
TTGATTACTCCGTTTGACTTATYTAACTCGAAAGAGTTATGCAGTTATGCAGTCCCTTGAAAAATAAWTCAACAAATAGCCTCACTTTTCTCTTTAAAAA
>Scaffold10045_2827
CGTAGGCCTAAGATTCTCTTCATAACAAAATATTTTTGTTGAAACCAAATMGATCTAGACGCTATAGAAATCTAGACTACACTTAGATCTATTTTGTTTT
>Scaffold536186_311
CTGTGAATATACCCTATCTCGAGTGCGGCGAATAGACATATGACCTGCAAKAGAGGATGAGTGGGCTGTCCAAAGCACAAGCTGCCTTTGAGACCTAGGT
>Scaffold561947_290
CGTTTCGCATAGGGTCCCGCAATCTGTAGGACGGGCCTGAGTATCGTAGAMTATATCTGCTGTYACTACTACACTATGTCTTAGTCAATGCAATTWAATC
>Scaffold44114_330
TGTGTTTCAAATGATCTTTATTTCCTAAAGCCATGATGGTATGGGGTATGSTATATAATCATATATACATAATTCTCTTCGTCTCCCAGCATGCGAGACA
>Scaffold22912_786
GTATTCTTATCATGTGACTTGACATAAATCAAATAGACATACTCTCCAGAYCTGCTCGTACGWCTTATAAGAATAMAAGCATATTTTAGAGAGGCCAGTC
>Scaffold1224_80607
ATCACAGACATGTACAGATCAGTTGGAAAAACACCAGGAGGTGTAATCACMTCTGCTGAGAGGGGAGCTGTCCAGCGCCAGAAGCCAGCTGACAATTCAT
>Scaffold558362_4073
TGCCTTACATCAAGTGGCAAAACAATGCAAAGAGCTCCAGCGAGTTTGGTGTGGCATCGTCCGMTCAATGAGTATAGTAGATCGATACGCTGAGGCCGAG
>Scaffold47516_577
TAGTACAGGCATTGACTTATAATGCCCAGCCTGTGTATATGTAATTATGGGGGAGTCAAGGTTCATCCTGCCCGAAACATGGCCGGACTTAGGCGTAGGC
>Scaffold15686_1018
GCATACAATACATAGTCCAGATTTTGTATAAGTAAAGAAGTTATAATGTTACRATAGATCCTAATTTGTTTGTTCACGTTTATCTCTTGGAGGTCATTGA
>Scaffold25370_1288
TCAGTTCTAAGTTTTAAATGCACCGTMGCGTCTCTAAGGAAATCCCCGATTTGTCCAAAATTACACTCATCTTACTATTTAGTCAATCCACTATCAAAAG
>Scaffold140944_94
GTGGTGTGGTCTGCAACATCTATTCTTAATGACAATTATAAATACACATAAWAACAAAGGAGAACCAATAATAAACACGTATTCTTTYAAACAAGGATGT
>Scaffold552285_407
TGTATACACCATACCCTATAGGCCTGTTATATGCAAAATGTTAGGCAGTACTTTCAACTACGTAGCTGCTTTATAGATAAATCTTCATTTTCAGTAAAAT
>Scaffold44334_799
AACGTTTTCTCTCTACAAATTATACAGATGGCCATTTTATACCACCACATMTGTGAAGCACCATTTCTTTCCTTTGTTTGAAATATGAAACAAAATAACT
>Scaffold33214_1698
GGAGATAAACCTTTCAATATTGTGAGATACATTGGTAATTGGGCGGGTCTMTCCTTATATTCGATATAAGCTGACCATTCATCTAGAACAGGGGTTMTCA
>Scaffold92_501215
TTAATAGATGTAATCATTTCCACACGCAGTACAACAATCTGACTGAAGAAKATTTCATCAAAACTCTGCAGGTCACCCAAACATGGAATCATGTAGACTG
>Scaffold108765_89
ATAATACATCAATTCCATTCCTATGCAACCTGCTCTGCCATGTCCTAGAAWTGTTGCTATTTAAGACATTGCATCTRCCATGTCCTAGAATTGTTGCTAT
>Scaffold232068_122
CTGTTTAATGTCATGGAGTAATAAGCCCAGTGGAGTATTATTCTCACTCTCTGACCYAGTGGAGTAWTATTCTCACTCTCTGACCTAGTGGAGTAWTATT
>Scaffold548950_502
CCCCCTCCTATTWTCTTTTATTGAATTTTAAACGGTCGAYATTTTAACGATCAGCCCGTGGATCTGTTACAATTAAAATTCACGGCCCGCTCTCGCTTTC
>Scaffold32390_611
GGAGGTCAAATCAACCTTGGCATCGTCAATTAGGACATTTAGGAGAGAACRAGTTAACAAACAACAGTTACTAGATTCTAGATCTAGATGTATATTTTAT
>Scaffold219248_42
TCTTAGTGTCTTGGTGTCTTGGTGTCTKAGTGMCGTAGTGTCTTGGTGTCWTAGTGCCGTAGTGTCTTAGTGCCGTAGTGTCTTGGTGTCTTAGTGCCGT
>Scaffold305_33834
AAGATGTGTCACTACTGGCAGGGCACGCAGCGTTACAGTTACACGGGTGTRCTAAGGCTTAGCTGTTTACAGGCTTATGGCTTATGTTCTTCGACTTTGC
>Scaffold21168_1227
MGGCAAATATCTGCGTTAACACATTTCCACTCTAGCCTAATTCAATCAGAYGTAACCTTTTCATTTCCTGTCCACGCCTCTCTACTCCCATCACGTCAAC
>Scaffold165358_43
CAGTGTTCACAGAGATTCGAACCCAAGACCYGTCGGTTCAGAACTAAACGMTTTACCACTAGGCCACTAWCAAATAATTTGATCCTTTGTATTGGCACGA
>Scaffold17721_3238
CACTCCCCCGCAATGTCGTGTGATGTTGTAAATGTTGAGAATCTCTCCGGMTGTACCTATTCCTGGAGAGACAAAAATAATCTTTTATTTTATCTCATTG
>Scaffold932_106905
TCTGCCCAGTAAGCATTGCTTCTTGCTGGGGGACAAGACAAGCATTATGAKAGATGGATCCACACGAGGATAGCAAGTGTTGTGAACACCTAGTAAAAAA
>Scaffold143341_160
AGTCAAATTACACTAATACTAAGAAGAAGGATTGGTACTGTAGTAAATAGSACGTTGGTAGTAGCCATCAGTAGCGATCTAGAGGCCAGGTGATGTTTAA
>Scaffold29968_276
TCTTAATTTACTTTACTTTATAAAAATCAAGCAATRAAAGGGATATCACYGATAACTGAAATTCACTGGCGAAGTTTAAAGTAATAGCACAGTAGMTTCC
>Scaffold232654_28
TACTTCTCAGCAAGTCYACCCATAGTGTAGCTGTCAARAGATCTACTTCTMAGCAAGTCTACCCATAGTGTAGCTGTCAAGAGATCTACTTCTCAGCAAG
>Scaffold38476_314
GGTTATGAATTTAAGACATAGTGTCTCTCAAAGACACATTGTTGATAAACTGATTCTCCTGTTTTAGAAATCATTGTCTAATTTAMAGTCTAGATTGGTA
>Scaffold117752_29
CCCCCTACGCCCATGATGTAATATATATGTTAKATCATTTCTKAATACCATTCACAACAACGAGMTCGACTAAAACCGATACTTTTCCCGAGTAACACAA
>Scaffold146639_180
GAGCCTCTTGGTAAAGAGAGCAGTTTTGTACAAAGTTAAAAGAATAAGATYGAACTGTAGGCATACAGTTGAAYGATTATATCTAGGCCTATATAGGTCA
>Scaffold538387_129
AATAATTTTTGGTCTCCCCCAAATGCAAACATTGCACAATAGGTCACGTCRACTATATACTATTTACATTACAAATAAACAGATTTCCAGRTCATTTGCT
>Scaffold148701_63
GGTCTTRCAAAGCATGTKCTGCTGTGAATGTTACACAAAGATTGGTCTTACAAAGCATGTSCTGCTGTGTTCCATAAAATACCAGAAGAAGCCACATAGT
>Scaffold25900_1644
ACAGCAAGGGCTAGAGAACTGACGTACTATTGAATTTCTCRCATCAATWGTAAGATTGAAATAAGTTTGCTTGTGATGTSATGCAAATTAATTGTGTTGA
>Scaffold4077_34145
GTTTTCAAAAGTTCATTGCACCAAGATCATGCCAGTGGCGTTCGTGACCAYAGCACTGACACGAACRCCATGTCAAACCGACTGCTGTCAGCCTGTACAC
>Scaffold23958_2505
TCAGGGAATCTCAAACTCTCCTGGTCTGSAGTTAGAGCTTGAKCTTCCCTAGAAGGTTGCTWAACTAACTCTATTAATTCTAATTCATGCCAATTTGCTC
>Scaffold547459_252
AAAACGTTTGCGGTCCTATGCTATACTGGGAGTCAAAAGGATTAATAATARTAATAAAATATGTATATTTGTCCTTAAGATGACTCTTGTAGCCTATATT
>Scaffold193858_16
GKAATGGGCTAGAACATAATTATCTTCATTTCTGAAGGATTGTCTAAGACATATAAATCAAACAATAAGAGAATAACCAATAAYTGGCTGTTGTTATTCT
>Scaffold21470_1956
CAGTTCTAAATTTCTACACTACGTAAGACTTTATTTCCTGGACAATAGTTAAACCGYTGGCCCAAYGAGGACAAACTGTAAGAATACAATAGTTAAACYG
>Scaffold11755_7197
CGTAATATTTACGCAGGCCTTGTTGGCCGCTTGATGATGTTCTAATTKGGYACGCTTCTTTGATGCGATGACTTTAACTTGCCGAGGACACACACTTTTC
>Scaffold158110_273
ATGTCCTGTCTTTTCTGGCCTGCTTAACTGGACACAGTGTGCAGCGYGAARACAACAATAATCATTCTGATCAACTATTCGAGTTTCAATTATTTGTATC
>Scaffold1969_24267
GAAACTAGAGGCCAGACAACAGATGTCACATTAGAGTGTCTGGCRTCGGGMAACCCCATTCCGCAATATAGATGGTTCCGGAAATCTTTAAGTAGGTAAG
>Scaffold5453_17033
GTTAGGACTAGGATGTAGATTACTTTCGACTCTGAGAGAACATCAAAACATGAAAAATATTTTAMTAAAATTATAGTCATGTAGAAAGAACTCAGTAAGC
>Scaffold16457_4424
GGAATTTCAAAATCTTTGCATTTCACACCATGGAACAGTATGCATGACCTKGGTGTCTCTAATAACTGTAACCTGKTATATTGAACTAGCAGGTCCTTAG
>Scaffold545957_123
CTAAGTCCACCTCTGCGTGCTCTCTGGGAGTTGTCTGCCTTATAACAAATRCTGGAAGTTTTACAATAACTCTTTTATGTGCTAAAATTTCTTTCTTAAT
>Scaffold231432_58
ATTTGTTGAGTATTTTGTCGCGRTCTATATTTGTTGAGTATTTTGTCGCGRTCTATATTTGTTGAGTATTTTGTTTAGGTCTTTATTACTTTGGATCAAC
>Scaffold2037_24508
GACCTGCTGTTTTATTCTGGCACTGATCTTCTGGTTCACAGGTATGAGCAKCACAGCCATGTGTGTGGAGAATGTGATGGCAGGTTTCTCTCCGTAGCCA
>Scaffold17304_3591
AATGTATCTGTCATTGTTAATATGTTACCCTCGGCCGTTGCCACCCGAGAAGTAAAGGAGGGGTTTTAAGGGTAAAMCGACACTTCAATATAATGAAAAA
>Scaffold22075_587
GTGTGTGAGAGTGAGWGAGAGAGAATGTGAGAGGGAGAGTGTGTGTGTGTGAGAGTTTGTGAGATAGAGAGTGTGACAGAGAGAGGGAGAGGGTGTGTGA
>Scaffold117399_93
AGCGTATCTTATCTTWGTCTTCTCAGAGTATCTTATCTTTGTCTATACAGYGTATCTTATCTTTGCCTAAGCATTGTGACTTATCCTGGTCTCTACATCA
>Scaffold534459_208
TTATCCTTAGTCCTTCTCTTAAAATCCAAATTGACTTGAAATGAAATTCCATTCTTTAGTTAYTTGGMTTCTAGTTTCTATTCAAATCGGACGTTGCGGT
>Scaffold547556_468
CCCTTAATTGAATTTTCAAATCCCCTCTAGCTACGCCACTGGTTTGAGCTMTCTGAAAGCAGGGAAAAGAGAGCCGCATGATACCGCATCATTTGCTTTC
>Scaffold5323_11509
ACGACCATACGACAGTCCCGCGCGACCAGGCAGCAAACCTCAGAAAAGATKACTAGTCTGATGACTAAATCTATAAAAGATGTTAGTTCTATGTTATGCA
>Scaffold15582_1700
AAAAAGAAAAAGTGAAAACTGTCCCACTAGACTGTGTGACTAKAGTCTTGRTGAAGGACAGTGTGAATGTGTTGCCAACTTGATTTCCTMTTAGTCTTAG
>Scaffold42907_575
TGTGTAGCCCTCAACTTGTAGTRTGAGAACTACTGTGACCAGCTACACGCTATTTCTAATCACAACCCTATCCACCTGCATGAAAATKTACAGTAATCGC
>Scaffold37758_502
CCTRCTATAACAAATGGTCTCCACTGCCCACAGGCTGCTACTCCGCAGGTSAGTGTTAAGGCCTACTGTAACTAAAGGTCTCGGTTTGAAAGCATTAAAC
>Scaffold15834_6756
TTTTTATGAGGGCGGCGTTTCAGAAGATAGCATATGTKCTGTAGTTTGTTTATATAAAGGAGAACAGGTCGATGACTTTACAGCCCGTCCCGCCYGCAGG
>Scaffold2529_27999
GGGTCTTATTTCATTCCAGTAAGTAGAATCCAACAGATACCCAGATTGAAKCTACACGTGAGTCAGACTTGAACACCTCACACATTACTCAAGCACCTCA
>Scaffold223972_114
CTGGGCACACATAAACATAACACTTTCTCCACTGACTGTGCACACATAAAYATAACACTTTCTCCACTGACTGGGCACACATAAACATAACACTTTCTCC
>Scaffold6814_13062
AAAAAGCGTGCTGGTAAACGWATATTGTTCCTTTGTGATTCTTCCAGTGAAGAAGAGGACAAAGAACATGTAAATCTTACCGAAGAATTCAGTGTTATGG
>Scaffold538810_3383
TTTTTCTAGACCTGTACAACTTACTAAAAATCTMTACAGTTTGTTTTTCGCTGATATTCTAGATAACTATGCTAGTCACAGCCCAGAACTAGAAAACTGG
>Scaffold28000_171
GAYCTTTATAGGCACTTTGATSATGKGAAAAGTATTGACCTTTAAAGGCGCTATGATGATGGGATATTATCGACCTTTAAAGGCGCTATGATGATGGCAA
>Scaffold17612_4
TAGCATGAATCAAATATATTTAAATKAGCATGAATCAAATATATTTAAATKAGCATGACTCCCTGCCAATGCTCGGTGATTTTCTTCCCAGGGTATATAT
>Scaffold61384_650
TACAAAATGTATCAATTGGACACACACACACACACASAAAATACCTGCAGMAGATCTCCACAAAAAGTTGAGCCACTGCGCATGTAGCTCAAAACTATGA
>Scaffold3532_28908
CCCGGGAATGAAGTGGCTGACCTACACAACATCCACATTATGGTCCAGCTYTTGAACTAAAAACACTTGRCATGATGAAAGTCCGTCAGCGTGTCTTAGT
>Scaffold558895_2014
ACTGACCTACGACGTGGCAATAAGCTTTTGGTCTCCATCGACCACAGGTTRCTACGTCACAGGTCTGTGTTCATGCCTACTATGACGACTGAACTAATTC
>Scaffold1693_53858
TCTCAGTGGSATCTTGAATTTCGTTATTTCGTGAGTCTTCGTGGTGAAAGYAAACGCGGTGTGGCCGCTGTACTGGTCACACCCTGTTCGTTAAGCATCG
>Scaffold354_155065
CTGTCCCTCCACAGCCACGTTGATAACGCAAATGTAAGTTGATATTAATTTGTKAGTTGATATTGTACAAATGTATTCACYCGCATGGCGTTTTTCTAAT
>Scaffold542288_741
CACGTTTTACCAAATCAGAATACACGAAAACAGCTTCTGTACCCATAATGMTGGATATGAAATTGTTTTCGAAAAGATACATTTTGGTACCCACGTTTAG
>Scaffold560861_229
CCTAACACTGACTTGTAATACTGGCTTCCAACAATGGCTTCTGATATTTARGAAATTTAATGTACAAATGATCAGTAAAAAGTACCATGCAAAACATTCA
>Scaffold42811_183
GTCAATACCACAAAGTATTGACGTATTTCCCCACAATGTTTGGACCTTATMAAAGTTCAATGGACTCTCCTAGGATTAAAAACAGAGAACTTTAGGTTGA
>Scaffold688_23876
TCACTCTGRCGCTTTCTTTCATTAAGCTTGTATGCAACATTCTCCAGCTCWGTCAAGGCCAGCTGCAGGGCACGTCTGTCAGGGTGATTTTGTGGAGTGT
>Scaffold134148_259
CTCTATGTGACTATACTTTATAGAATCATGATTTACATGCATCCCAAAGTKTGTTAGTGGAACCATAGGCCTAGTGCTCCGCGAGGCTTCAATAAGAGTT
>Scaffold48638_752
GTTATTTTATTCAATCTCCCATCTGAAAGACTTTCAATCAATTTGCCACTMGCTTGAAATCCTTAAATTGAATCAGAGTACCGGAGTATTCCAATTATTT
>Scaffold164870_200
CGAACATTTGAAGAATCCAAATGTAGAAGTGCCTTGAATGCTTTCAAACTGAAWACAATAAAACAAATCYTGTAGCCWTGAACAAACAATAAAACAAATC
>Scaffold261444_81
ATGAAGGTCTTTAACCAAACAATGAGATTTAACCTTAGACATGTAGGTCTCTAACCAAACAATGAGATTTAACCTTAGACATKTAGGTCTCTAACCATAC
>Scaffold50527_991
TGGCCCAATCAATGGATGTCATGTACTTGTCCCCTCRGTGTACTAGAACTGATTCAATCAAATTGTCGGAATTKATYTTTTCAATTAATTGGTCCTGATC
>Scaffold16192_7106
GGTATTCTGCTTTACGGCAGCAACTTTGAGATGGCGGCACAAACATTTGTAGCTCAGGTGGAAAAGAACTTGAAACTGACAGTTCAACAGCCRACTAGTT
>Scaffold108906_414
GTTCTTGTTCTGCATAACTAGCAACATATTAACATTTTAACGAATAGACTRTCAGGGGTGTCCGAGCAGACGAGCCACGGCCAATTTTTAACCCCGACAG
>Scaffold886_86852
AACTAGGCTGTTGCTTTCAGTTGAAAATGGCTCCCTCTAAAGGAGAACTARATCACGAGACTTTGTATTATACTAACAAATGTAACACTGTTTCTGAATA
>Scaffold260556_63
GGTAGGCCTACACATGAATAAGCTAAGTCATCTTATTTAAAGTCATAATAYAATGAACATAATGACCTGCGCCAAAACGATGGCCCCAAATCGACAACTG
>Scaffold1556_43787
GTCCTCGTATACCTTGGCGCCACACTGTCATGGMAGGCCTCTGAGCAGTGSACAAMAGGTGAGTAGCGGCTTCGGACATTGCCAGTGACAGATCCTTATG
>Scaffold3376_13797
GAAATCTACAGCCGAGGACAGGCGTAGATGCTGAAAAGGAACCTAAGCCGWCCACAGGCAGACAACGATTATGGATGTRGCAAAATATGTTGATCACAGC
>Scaffold179681_143
CTCGAYTGTCCCGGGCTCATACCTGTTGCCTGGCATCCCCGTTGTCCAGCRGGAGGTTTGGACTACGAAGTAGATTATCCTTAATTTAAAGGAACATCCA
>Scaffold5951_31958
AAGGATGTGTTGTTTAAACTTTTTACTGAAATCTGTGGGGCTGTTTCTCTMATTGCAGTTTGCAAGAGTTTATCATTTTCCCTCATGCAGAGTTGGTTAC
>Scaffold192334_76
AAAAACATGCAGGGCCTCTAMAAGTTCAATACCACATAATCCTTGATATCTAACTCAATGTTGGGCGTACATTTAATTTTACAGTCGTACAACTGAATAG
>Scaffold1097_32827
ACTCGTTGAGTCGGTGTAGCTAGTGCTATACTGGTAATAAGTCGAGCTGTMATAAAAAGGGTAATCGCTAGTGTATTGGTATGAYGGCGTAGTGTCGGTG
>Scaffold562940_146
TTTTTATTCCCCATTAGCATTTCAAGAGTTGTCTTTTGTMTGCTTTGAATATTTTCGTTTSTGTCAGTCTGTCATACTTAATGTCAATAACAACAAGTCC
>Scaffold1827_14990
TTTGTGAGTGGGCACAYATTGAAGCTACTATCAACGTAAATAAGGGCCAGRCGCATGACGTGGGCAGACAATTGTGAATTGTGTCTGAGCTGCGGAGGAA
>Scaffold22599_2009
GACGTCGTGCCCTAACTTTGTTATTGAGTAATACTTTAGGTTTGAACCTAYACTCTTTACGTTAGACACATTTTAGTTCGTGCTAGAGTTGATACATTGT
>Scaffold534962_2762
TTTCCTATTATATACCAGCTAACCGTTAGGGACACGCCATTTATGAAACAGCCATTGCGCAAMGAAGCCTGGAATGTTGATAATGTTGTGGGAACTTTTT
>Scaffold60578_660
ACAGCGAACATGTACAAGTACGGAGTTTATCAAAAACCTGCCTGTGTCTAKATCTAAATCGACAAATAAATGAAATTCATATTTCGCAATTCCCGTAGTA
>Scaffold41864_577
ATCCGCGTCAGGCATTCACATTATTTATAATATAACAAGGGGCCTAACCARTTTGAACCGTACCGACTGTTTTGTTTGTTTTAAAATGTTTTACATGTTT
>Scaffold564760_1959
AAATCCTAAGTTCTMTCTTTCCCCGWTAATAAACTTTATGATTGTCAGAGGTAAGACTCTATTCAGATCTCCTACAAGTGTAGGCCTACTGGTTTTTGTT
>Scaffold157821_157
TAGCAAAGATTCTCTGTCGGACTCTCTCCTTCTTTTTCCTGGTGACAGCGWGGAATGAAGAAAGAGGGTCGACAGATAGTGTGGTGATTCATTGGTTCAA
>Scaffold553657_535
GCCAGTGGATATTTATAGGCATTTGAAGGAAAAGTATAGTGAAATGGCTGMTAGTTTAGTGTAGATGGATTTAGTGACTAAGACAGTCATCTCTCATTGT
>Scaffold3387_24923
GCAAGACTCCATGCTTAGTGCCGCAGAGAAGGGCACACGTGGTGACTCTCKTGGCCTCGGAGATTGATTTCTTGAAAAATTTTTGGGAACTGGCATTGGT
>Scaffold132951_10
ATACATGGATTACGAAAAAGATAAAAGAGTCGGMAAAACGAAAACACAAGAAGTAAAGACTTTTACAGAGCGCGTCTTTGGAAACCACGCACAAACTAAT
>Scaffold39574_659
TGCATACATTAATTAGTCCATTAATTATTTTTCCCTACCTGCCCACGAAAGGTAAATGCATGTTTAAAATTYATTGAGCCTAAATAAAAAGGGGGTAGGT
>Scaffold41873_626
TTGGCCCTTGAGAAGCTAATGTGTTTGTATTTAAAACTTAAKAAAAATTCAAGYCKTCATTTTATTGAAGAGTTCCATAGTCTGGAAACTAATGAGAGTA
>Scaffold65736_83
GAAGCCTGCGTGTACTTGGTAAGTGTCTAGTAAGTGTGTAASTGACAAACTGTAGACAAKCTASCAAACTGAACAAAATCTGGTAGCTCTATTTACCAGG
>Scaffold3299_23246
GGGGGAGGGCGTCTCATTTGTTTGTTCTGCYTGAACAGAAGCCACAAAACATACAATGACACCCWGCCTATCCTCCCACTGTGTCGCGGCTCTGGTCACG
>Scaffold26262_784
TGTGACGTAATGAAGGGGGAGAGAGACATACATAGAGTTTTGTTTTATTTMTTATTTGTAATACTCCAACAGTTGTTTACCAGTGCCCTGATTTATTTGG
>Scaffold537495_355
CAAACAGCCAATGCATCTCTTTAAATAATTCTTATCATCTTCGTCCTCCCKCCTTTTGGAACCAGCCAAATCTCCTTTCGCGCGCGTGGAGTTTCTCAAC
>Scaffold3_1335404
ACGATGGTGGCACACTACACATTGGTTGTTGGTAAGGAGCTCTTAGTAATKACTGCCCTGCATGCACTGTGGTTGTAGACTGTGCCATCAGGCTGCAAGG
>Scaffold6810_6942
TGTCTCCGTAACTCTCTGATGTCACCACACGATCACGGATGTCCATGAAGRTGTCCAGGACAACGCCATCCCTTGTCAGCTTCTTGACCAAGCCTCGCTG
>Scaffold20758_963
AATATAACTAACACTATTGCGCATGCACAAGAAAAGTACACACCATCGTCKTCTATACACACTAGGCTTACATGTGTACATCTAWCTAACCAGATTGTTA
>Scaffold207873_79
GAGAGAATGTGTACAAACGTTTACCAGACCGACAGACAGAGTAAGTTGATATAAACTTTGTTGTARCCGTTACAATTAAACTTTACAAGCCGAAAACACA
>Scaffold564044_381
TTTTTCTGGTCAAGTTAGCAAATCTTCTTGGTCCTAGCTKATTGATTGACTCAATGACTGACTCATCACAGTTCTTACAGTGGACAATAAAATACGAAAA
>Scaffold17049_612
GAAAGATTTTGTTCTTTAAATAGGGGCCTACAAACTCAACAATACTGACARTAGTTATCTTTTAYGGCTACCTATTCCTAATATCCGACATAGGCATCTG
>Scaffold249694_137
AGTGGATAGTCCTGCATTATAACATCTTCCAACACAAATAATTGGCATCTTTCAATGAAATGACAYGGAGACACCCCAGCGAAACAAATAATATTCCTTT
>Scaffold20313_427
ACATGGGCAGCACAAGGATCGATCGTATGGTCACCTAAAGTCTTATTATTTACAAACGATGATCCTTCGCCTACTTATAAATATTCATATTGTTTCAATC
>Scaffold544996_899
CACAGTTTGGGGAACACTGCTCTCTACAGACTCAAATTTATTATAGTTACAATATAGCTYTCATTTTATAGTTGAAAACTGATCTTTTAAAATGGTGTAT
>Scaffold219623_81
AACTRGGCGATGKTCTTGATAGACTTTAGGCACTTGAATAGTGGTTTTATWTGGGCGATGGTCTTGATAGACTTTAGGCACTTGGATGCTGGTTCTAACT
>Scaffold61771_128
ACGATAGCAAAGAGTGCTTATTGTAATAACTGTCGAAATAGCTAGCACTGAATAGAGTKTACGATGCACTAACGGTAAGGATAGTCTGTAATCATCAGAT
>Scaffold1847_25375
AAAAAGGCCCACATGTACCCAGCAGTTTGGGGCCAAATATTTCTGGGRGAGGGCCCGCCTGTGTCACTATGTTCACTCTATAGCTCTGCTCTAAGATTGA
>Scaffold147_110684
GAGTAGTGCTCAGATTACAGTATTTTCCTGAAGTGTCACAGCATTGCTCTWCCTATTGCCTAGCTCTGGACTGTGTCACTATCAGCTGATTACACACACA
>Scaffold336_171236
GAGGATTCCACTATGGTAGTGACCATTGCTGGGTTAGGTCATAGACGTTGYGCAACGCGCCTCGGTCCTGGACCTGCTTGCTATAAACAGTYAAAGGCAG
>Scaffold138548_25
ACTGAAGCGTGCAACATTTGCGTGTCTGTGTGTTTGTTTATAGGGTAGGCATTCAAAACGAGAGTTGCGGATMAAGAACGACTGCCCACTAATCTTGTTA
>Scaffold4525_14229
CAGTGGCTTCATGTGGGTAAGTTGAAGCTGCTGCTCAGTTGGTGCAAGAAKAACGCAATCCTCCGCGTTGAGCAACTCAGTAGCAATCAGATCTCTCAAT
>Scaffold15349_1692
CACTACATCACACATCACTCTTCGATTCCGAAGAATAATATCAAAATGAARATAATCACGGAATAATATAAAACCGATAAATAAATCTTAGGGATGGTCT
>Scaffold16048_8590
AAGACTTGAAGTAACCTAGCAAGGACAGTATTTAAACAGTCATAGGAAGCYAGAATGACATCGTTTAGAGGGGCTGCACTAGTTAATACGTATTAGCAGT
>Scaffold545629_264
ACAAAGCTCAAAAAGACACAAAGGCACATCTCTGTCTCCATATGCTAGGAYTAATTCCTACAAGTGCTTCTTCTTACCTAATGTCATTAGAACCTGGAAA
>Scaffold45529_464
TGCAAGTTSCTAAAAATCCCTACAACCCTACTAAAGACATCTACAGCATTCGCTTAGAACTAACCCTAATTGGCTAATTCTCCAAATCTAAACTTAAAAK
>Scaffold16526_5833
ATTGGCAGATCAGTGCGGCGGTTAGCTGACCGCTCCGATCCGATTCTGACCATAAACAGGATTATGGACYGGTWAAGAAAATGATTTCCTCCCTCTTTTT
>Scaffold32384_1011
TCAGTTCCAGCCAGGCATAAGCAAACCCTGGAGCTTTAGCAGGACGCAGGATGTGAAACACATGACTKTCAAAGAAAAACGTAACAACAATCTACAAATA
>Scaffold536481_802
ATCACTTTTTAAATGTATTTTATAAAAAGGGAACGACGTGAATTCGAACTTGTGAACTATAGCCTTCCCAGGAGTCTCAAGACAACGCGTTATCCACTCA
>Scaffold121303_326
CAKCGGGGAGAGGAGTTCGAACCAGTGACCACCGAGAAGACTGTCTACGGMGTATACCACTCGACCAACTAYGTGGAACACATTTTAATAAGCATATTCA
>Scaffold28890_1236
TTGCCTGGYTGGATTATGCAAAGATGATACATTTCTTGTTCAGTCTACTTKGACAAATTGAGGCTTATATACGAACTTCAGCTAGGAAAACGAATGACCC
>Scaffold538605_750
CGTGATATCGATACATCATTGTTTACAACATAAGTAATTTAGTTTTATGCAAKAAGGAGATTGTTAAAATTGCTTATCATGAAATAGCCTGAGTTTGCTC
>Scaffold196446_8
ATCCCTAAACATTCCTGAGAATGCTTGCCATGGCCAGACCTGMCACTTCAATAGAAAAGGAAAATTCGTCTGTGGTCACTGTTTAAGAGAACGACAATTA
>Scaffold189_196138
AACCTGTCATCATAGCATTCGGGATGAGATATCCCTTTTGCCAGCCAGGTMAAGCGTTGRCTTGTAAAAGTAGGCCTACGCCAAACTCGAAATCGTGTGT
>Scaffold32414_700
GTAACATTAGCCAGGTTGGCAGGTTTAGTGAGCCAGGCAACTACATTGATYCACTGTACAACATTTGTATTGTTTGTCTWAGGTGAGCTAGACCACTGCT
>Scaffold536203_2426
TTGCTAGTTGTGTGTGTGTGTATGTATGTTTGTGTTTTGTTTTTGTTTTTCACCRTCTATTGGGTTAMGTTAAGTTTGCTAACATAAGTCCTTTTAAAAA
>Scaffold10892_5632
ATATCAACCTTAGTTTCTATCAGGGGCGGACTGGGTGTCAAAATCTGCCMGGGCATTACAATCCGACACACAAATTGTACATCATATGATGGACATCCAT
>Scaffold26120_1216
TTCCGGTATAACTGTTGTCACTGACAGGGGAAGGGACCAAGGSGTCGTCTRAACCAATGCTTCGGACATGAGCRTGAGAGGTTATTAGCATTGGCTGGCG
>Scaffold214573_127
AAATAAATGAAAACATCATTCGAGTTAATTCAAAGCTAGCTTATGATGCGMACCAGTTTCGTGTCAGGACTTTGCAATTAAAAATTAGACCATGGCCTTT
>Scaffold557954_685
ACTATCAGCAATTAAGAAAACACAATCTTACACCAGTGCTTTAAACACTAKCACTAGCACATCAGATCTAGATCTGCTGCGTCTGAGACCAGCGCTTTAA
>Scaffold183192_2
GGGGGCTTTTCCCAGCAGCGCRTGACACCAGGCAGCTATCTATTCTGCGAAGATTGATTCATGTCTTGAATAATTGCGATAATGAAAATTAGAATGGGTA
>Scaffold804_124218
GATTAAGGCCTGAAAAAGAACAACTCAAAGTTAGGGTATATCGACGAAAAKCTCAAGAGAGATCTAAATGGACAGGGGCGTAGCTAGGAATTTGCCATCA
>Scaffold1483_20598
AAGGAATTTCTGAAGCTTTAAATGCAGGAACACGTTTGGAGCTTCCCAAAACTMTCTAGTTAGCTAAATAGGAAATAAACATGCATCTTTTGACCGGGGG
>Scaffold23253_1869
CCTAGAGTTAGATCTTATAATGCTTTGAGATCTAAATAAGATAAGATAAAWGATTGYAGATGTAGTCCTAGATCTCAGCAGTACCGTCTGGTATGATAGT
>Scaffold53429_3
ATAAAYGTCCAACTTAGTATTGCCTTTCATATKTCTCAATCATTCTTCTGACTCTTAAATATCAGGGCTCAACTAACTCGCAAATGCTTAATACAGTAGA
>Scaffold17318_2991
TCCTAAAGTAGYTTATGCCCAGCACACACAATCTCTTAGGTTTACATTTGYGGGAAGGATGTTTGGGCCAAAGTTTCCGTACTGCCATTATGCGCTCAGC
>Scaffold12162_2886
AACTATAATCTAAAAGGCATAAAACCTAATTTGTTTATCAAATCCTGCAAKTTTATGTGCGTAAGATCTAAGGACAATAGATACCCTCCTATTACAGCAA
>Scaffold48545_639
ACCAGACAGAAATAGATTTAACTGCTTKGTCATTTTCTCGCAGTTACCATRGAAACAAGTATGTCGGCACTTAACTGACAGCGTCTCACAATGAGGCCCG
>Scaffold21212_77
CATGCATCCAGGATAAATAATCATCCTTAAAAATACTTCAACTAMACCAGACCCACACATGCATCCGTTACATTGCCTACGCTATAGCCAACCTTGACAC
>Scaffold11517_1612
CATCATAGAGGAGACCGTGCGTACTGGTAGTAACTTTGCCAAGAGAAAAARGAATAAAGCGGATTTAGATAAAGAAAGATGAAAGATAAAGAAAATAAAA
>Scaffold271_72728
CAGCTGATCACACACAGTTAACCCTATAGGGTTACAACAATATMTAACCAAGTCATTATTCGGAAAACAAAAGTAAAATCTCTGCATGATAAATGTATTA
>Scaffold552217_1263
TTAGATCATCCAATGACCATATCATRGATAATTTACATGGAAAGTGTTTACARGAGTCAGCTGAAACATGTTGACGATTGTCAGTCCTTTWTAGATCATC
>Scaffold58742_830
ACACAAACAAGAGTTGGAAATGTCCTGCTTCTCACAAGCTTGCAAAGAGTRTGGGCTAACTATCAGCACAAAGAAAACAAAYATGATTGTGCCATCTGAT
>Scaffold10488_3423
AGCAGAACTACATTTGTCATTAGATGCCGGAAACTACGTCATTGTGGAGTWAGTGAGTTAGCCATAGTCGGCCCGCGGGTAACGTTCAGACCCACTTACA
>Scaffold126282_144
CATTCTCAGCACTGACGCAGACCYTCCTAAGGGCAGGGCGGCCGGCCTTAKGCATAAGCAAACTGGGCAGSCTCCTAAGGCCTTGGATTGACGAGCTTTG
>Scaffold19675_3639
TTTGGACCAGTCATGTCATTACATTTAGGACTGACCTAGACATAATAAATMTGTGCCATTAGAAATATTATGACCAATTGTATCTTGAGTACCTTGTACA
>Scaffold27535_770
TTTTTATTTTGCTTGTTTTATACTGYATTACTCATTCATCGTCGGACTCGAAGAAAAGCCTTATTAGTATTCGTGTTCAAGTTATTGTCTTCGCGTCAAA
>Scaffold25969_864
CCCCCTAACGGRTGTCGCGGACCGCACCCCCTAGTGAAGGCACTGCTTTTGGTATGTCTGTGGATTAAACTGAAGCAAGCGTTCTTAAGGAAAGAACAAG
>Scaffold31020_727
TAAAAAGCGATCACGGTAGCAGTAAGACAGATACCCACCCCTGGCTACGCYCATGTACCCACCTATTGTCGAAAATGTCGTATTTTACAATTTTTCATAA
>Scaffold1248_67708
CCCCCAAATGCTAGCAGAGAACWTCTGTTGTCTCCTATGCCGACAGTAGTTCTAGTGAATGACCACACATATGTCTGCACCAATTCACAGCCTCAGTAAA
>Scaffold6183_5731
GAAGGCCTGCTGGTTGCTCAGTGGGACCCTCGGATCTATGTGCAACTTATKAAAGTCCTTGGCCCTGTCTGTTTCYGACTTCAGGTAGTGCGGAGCGTTG
>Scaffold109862_204
TATTGCACATGAACGATCTATAGAGTCGACCTAGGCCTAGATAGAATCTAKATTTCGACTAGGGCGACTAGGCGTTACTAGATTTAGAATATAGCCTAGA
>Scaffold198701_169
GAGTATGAAGCTGAAAAAGGACAATGCTTATATGACTCGTTTGTTATTTAATTGAATGAACTGGWATTTCGAACTAAAATCACAAGGTTATTTCCTATTT
>Scaffold24715_1207
GTCTGGAAGCCGCCAAGACAAGTCCCAGTTCTTGCCCGACATCTATACTAKAACTCAGAGTGATTGGGTCGACTCTTTTTACAAGCAAAATGGATATCTT
>Scaffold166749_163
AATAAATGCTCAGTGAGTATCACTGAGCAGCTAGGGCTACCTTTAAGTTTRTGTTATACAAACTCACATTGTCATCCTGTTTAAAATTGTCACTTGTTAA
>Scaffold58297_364
GAACAGGATGAAGGTCTAACCAGCAACTTCCTGATGCTACTTTTCAAATMTAATACAWTTGTGACTCTCTACAAGWTTGTTAGAGTCAAAGAAATGTGTT
>Scaffold11500_18017
TTTGGAGAAGTGGAGCCGGAAACACGTCACAATGGAACATAAAAACAAAATCCCATAATGCCATATGCKCGCGCGTGAATGTATTCGAAAGACAAGAGTC
>Scaffold18178_2333
TCAAAATCATTGTCTATCACTAAATCACTATACCGACTACTTATAATTGGTACTCAAAKCAASTCAATAAGAAAARGGTACCCTTATAATATTCAGACCC
>Scaffold64745_191
ATGCTAGACAACGAATCTGCGTTGGTMATCGAGGCAGAGGTCATCGAATCAATCATTCTGTTAGATTCACAAATTTGTCTAATTTAATTTATTATATTTG
>Scaffold111682_290
ACCCATTGAAATGTGTGTACACATGAAACCCAAAGACATCACTGKTTCACRCGCTCAGCACTAAATACATTGAAGATGTTCCCTCTTGGACTGCTCCATA
>Scaffold48524_120
GTAACACATTGCTGTAATACAATAAATATATACATATATTAAATTTAACTKTATAATAGCATAACACATAGTAACCGTTTTCTGGCCCCGTACCAGAAGC
>Scaffold221917_39
TCCATTCMCTTTTTATAGAAATGATCCTTCTTRAATTGTAATAAAATACGTTGTCTGGAAACTAGAGTTAATGTGCKACAGTTCTGCTCGATAGGAGAAT
>Scaffold564593_360
ATRTACCTGTCCTTGCCACACMAACCCCTGATATACCTRTCCTTGCAACACCAACCCCGTGTGAAGCCACTGGAAGTAGTCCTCCATATGTTCCAGCTGT
>Scaffold31220_1656
TTTTTGTCGGCGCTATYTGTTCGCGCTATTTATTCTGTCGGCGCTATTTTGTCCGCGATAACTATACTTATATTTTGTTAACCCTGTTTGCTTTTTGCCT
>Scaffold563519_255
AACAAGAGGATAACYGAACAGTTAAACGAAGGAGTAAGGGTTTGAATCCAKGGAGTTTCAGATATTCGAGATTTCTAGGACGTCCATGAATCCAAYTTAG
>Scaffold16339_1810
CTGGCTTGATGATGTAGTGGGCAGATCTACAAGTGTTCGGGCTTGAACACKAAAGACAAAGGAAAGATCTGAATGGGAAAATGTGTTGAAGCTGGACAGC
>Scaffold38721_925
ATCAGATGAATTGCGCAGTGGTTTCCGAAGCAGGCGGCCCTTTAAACCATKTGTCTTTAAAGAGTATCCTGGGGACCAGTATCTCGATTTGGCTACTACA
>Scaffold565183_220
CYAGTCATAACTCTCAACMCTCACCCTCACACWAAGAAACATACACAGACACATACACACACACACACTTGTTTTCTTTAGGTTCTTTATTGACACGCAG
>Scaffold289_118300
TGTCGCACRGGGGCGCTCCTTTTGATAACCGCGGAATCTTGCAGAAGGTCKGGTAAATTGAGCTGGGATAACGATTTTCCAGTCAAACCGGAGTTTCTCC
>Scaffold544133_483
CAGGAAAAGAAACATTGACAAAGAAATATTAATACTAGATATCARGTACAGAACATTGGCAATGAAATAGTAATACTAGATATCARGTACAGAACATTGG
>Scaffold557190_1326
CCTTTTAAAAAGCAAATAGTATTACGAGTGGGATTATCTCTTCCATGTGGRATTATCTCTTCTATGTGGGTATATAGCGTCACTACGTTACTAGTATGAT
>Scaffold16629_4519
AAGAAGAAACTAAAACCAGTGACTCATCTAAAGGAATCCATTTGTCTTCCKAGACAACCATACAATACGATATCCAACCTAACAGAGAAATGAATTTAGA
>Scaffold551245_179
GTAATTTGTTAGAATGGTGAGTTTGGTTCCTCGATGCCGGGCAGATGAAATAGCCAGACRGGGCTTAGATTTCGCACGACAATTTATTTTTGTTTAAAAA
>Scaffold19803_2841
AGCCAACCTTTTTATGAATGATGACATTTCTTTAACTACTTTTGAGAGCAMTCAACCGCCCCCACACCTCAAAGACATAGATCTTATTAAAATACAAAGA
>Scaffold4762_15004
GAATCCTCCGTATTGTTATAGGGAAACCGCCACTAACCGTGAAAAAGCAGTCACCGCTGTKTACGGCCCCATTGASGTTGGTACGGTTTAGCCAAGCGTC
>Scaffold17884_1947
ATTATCAGTCACAATGTTGATCTTTCCACAATGTTGATATTTCCACAWTGTTGATMTTTCCAAAACTTCGTGTAAGGTCCTGGCATACTAATGAGATCAA
>Scaffold23148_1345
CTCCTATTTTAGAGAAATATGTTCCTATACAGACAMCACATATGAAACAATAAAAGTAACAAGACATCAAGAGCTCACCATGGAGATCTGTGATCACTAT
>Scaffold1078_19088
AGTTCTGGTTCCTTCAGCAGCGGCTACAGCCGCTCCACCAATGCCACCCAKACCTACAGCAATGGTCACAGCATCAGCACGCAGACCTTGGACAGCGTGG
>Scaffold1054_32578
TACTGACCACCAGGAGGCCAGGACTCCCAGTCTATAGGCGTATCGCTGGGKGCGTCCTTGGTACACAGAGGGATGTCGTTGGTCTTACCACTGACAGGAA
>Scaffold46839_202
GTCAGATCTCGAAAGAACAAGAAGAAGAAGAAGGTTAGTGCTACGTTTGTMTACTAGAGAAATACAAGAAATAATACTAGACTATTTCTATATAGTTCTA
>Scaffold151429_155
GTTGTTTGTTTTCTTATGGAGGGAGTTAATTTTTCAGCCCTAACGGTACTWTGTATACATATTTGTAAGTAACGATGGCTGYCTGGTCGTCTGGACGGCG
>Scaffold47329_202
GTAATGATAACAATAAATAGCTGGATGTAACATATTGCTGGATGTGTGCWAGATGTAACATTGTTAATTAGATAATACATTATTAAACTAGTACCACTGG
>Scaffold5239_19559
AGACATGACAGATAGATTGATGACTTTGAATCGTCTTAGCACCTTGTTTCYATTTACTGTTGTCCTTAGAATTTGACGGGGAACTCCCGCCCCCTCATGC
>Scaffold249600_82
TTATTGGTGACCTTAGCAATGAATTTTGATAATAATTGTATCAGATATTCSATTCCTACCTGTTTCGTGGTAATGTATGTTAATTCAAAAGGTTAAAGTC
>Scaffold42648_634
TGTCTGGTGTCCTGCCGCTAAGTCCGCAATCTGGCGTCGTCCAGTGGCGAKATGAAACGTATTGATCGTTAGGGTCATTGGCTACGATTTAATCTGGCAC
>Scaffold51133_935
AAAACACAGACAATACTTCATATTGACCATCTGCACCCATTAAACCACAGMTACACTCTAGACGGAGTGGTCGTCTTCTCTCCATTAWGAACAGAAAGAT
>Scaffold42427_737
CTTTCTTTGTTGGTTGAAGCTCATCTATCCCACAATTCAAACTATGAATTYTGTTGTAGAAACTATCTGCTACAGTAAGAACACCTGAAGAAATATACTT
>Scaffold1220_29629
TGTGCTTATTATTATTATAATGAAGCTGCCAAAGCATGGTTCAGTTGCACWTGGTAARTTTTGGCAATTTATTAGTATGTGTGTAAGATGGCCCCCTTGC
>Scaffold31536_979
CTAGTTTAAATCCAGAAMATGTTCGGAACAGGTCCGTATTGTGATATCTTCCTTATCTAAAYTGTTCATGTTCCATTGATAGAGCAACGATTGGTAAAAA
>Scaffold37827_151
TCATACACTSGTGAGAACCAGTTCGCGCTGTAGTTCCTCAAATAATGTGCKCCACTACCTAGTGTACACAAAGTCTTAGTAAAACATAGTCTTGAGAAAC
>Scaffold193150_9
TGCCAGGTCGTGTGGTAAGCGCTTCGGACTGTCGTCTCGAAAGTCCCGAGYTTGAACTTTGCCCACCGCCATCTTCTACCGTCCTGMAGGAGTTTTTGGA
>Scaffold6906_5319
TCTCAAGCTCCATGTGGCTCCTTGAATCCTTGGCTGCGTCAATACAAAAAKAAGACACATGTGCGTATAGAAAGTTTTGCCTATATCAWTATTGTTAGGC
>Scaffold27272_1810
GTTGCATGGAGTTTTGATGTGCTGTACTGTAATAATCGCTGTTTAAAATTKCAACACACCTATTCGCAGTCAACTGGTAATATGGCAATACGGTTATTGC
>Scaffold4536_15737
TTCTTTCTTGACGTTTCTCTGAAACTCCTTGTGGCGYACAGGAAGTGTGTKAAATATGTTTTGTATGTGTACRGTGGTGCCAACCTGGTGAAATAAAACA
>Scaffold212313_108
TGTGCTTCAGACTGTTTTCCGATCGTCCCGAGTGCGAATCCCCTGCCGTTTCGAAGTATTTATGCCCTAGGACGTAATAGMCTTTATATTACTCAACATA
>Scaffold2442_48861
AGACAGAACTCTCCTGAGGGTAGCGAGGCACGCATTTGAGACTTCAAGAAKACCCCTTGCCAAAGACAAGCGCAGACGACAGGAAGACATCTCAATTAGA
>Scaffold545408_924
CYGGCCCTGGCTCTAAATCAGATGCGTGAAATGAAGTACCAATAAGCAATWGCTTTCTGATACAATGCCCGCGGCCTGTTGGGTAGTATCGTTCGTACAA
>Scaffold552507_901
TTTTTCTAGAGGCAGCAGTGTTTGTGATGTTGATTATAGCCCAACATMTAAATCCCTATCTAGATATGTTTGGTAACATATAAATAGCTAATCGCGTCTC
>Scaffold129576_352
TTTTTAACGCCATGAAGTTACATAGCTTAATGACCWTAAAGAAACATTATGTAAATGCACCACTATTTACCCGACCTAAGTRCAATAAAGAGTAGCTCAT
>Scaffold11040_7179
AAGACTCCAAAATGCAAACACTCGCCAACAAATCCACCCTGTGGTCATCCTTTCAKAGAGACAACTTCAAACTAACATTCAAGCTGTGGGACTTTACAAA
>Scaffold12923_1321
GAACACAGGACGCTAGGTTCAGAAGCTAAACTCTTAAACCACGCGGCCACWGCCTCGTGTGCATGTATAGGTATATTGTATATGTATTATGCTGAGATCG
>Scaffold543873_1807
TGATATGGGAGAGACATTAAAATACACCACGCTCTCGTGGTCTAAGRAACRTTTATGCCAAGTTTTATTCAAAACGGTTATGATTTCTGTTCGGGACATA
>Scaffold5345_5468
AGGGCTATCTATCTATCAAAGACAAAATCTATTAACATACCAATAAATAAKCAAACAAGTTTGCCTTTCTCATTGGTTTGAATAAGAAAACGCCTGGCAG
>Scaffold280070_87
TCTTCCAGATAAGTGGCAGATGTTCCGAGTTTACTAGCAGTCTGCTGCTTGAATMTTCTTGTGTATTCGACTTGAAAATAAACTCATTTGAACTCTTTTT
>Scaffold268228_123
ATCTACTCGGCACTACTCAACTATTTATCTGCCTTTGTGTTTAGTGCTATTCARCGTGCACTTGCCTATTTATCGGATCATCTACCTGCCTAGTCAATTG
>Scaffold565617_1106
ACTATGGCTCAAAATTGCGTGATTCTTTATCGAGTCTTACTAACCTAACAKCCAACACTGCACMATTGGCAGCACAAAACGTGTTAACGCTGTAGTAAAA
>Scaffold552638_2909
AGTAGCCCTGGAAAGAAAACAGTTCTTCTACAGTCAAACACAAGTTGTTAKAAATATCTCAAAGAGGATGGTAGTTAATAAACTAGAGAACGTTACTCGA
>Scaffold143711_219
ACACGTTTGTCCATAATTTGTGTCCATCATGTTTGTCTATCATGTTTGTCYATCATGTTTGTCTATCATGTTTGTCTATCATGTYTGTCATCAYGTTTGT
>Scaffold738_143650
ATTTAGTTGCTACTGCCTAGGACTAGGAGAGACGTAGACGGCAAAAAAGAKAACCTGCATCCAYCAACGTCAGGCAAGGGTTATGTCTGCGCTGGATGTG
>Scaffold26721_981
TCAATTCTGACACTAGTTAATTCTGACAGRTTCATTCTGACACTGGCTACKTCTGACAGGTTTCTTCTGACACAGGTTGCTTCTGACAGGCTCCTTCTGA
>Scaffold144374_31
TGAGATGACGATTGTGCTGAGGAGGTSTATTAATAGATCTTAAAGAGAAATAGAAAGGAAATGAYGACAAAATCAAAAGATTTCTTTCGGGAACTAAAAA
>Scaffold6_1182225
MTGCAGAATTGCAGGCAGGCCTACCACACATCCACCACGACCGCACCCTGCTGAGGAGCTATTMTAATGGCGCCCAGCACCGAAACAAAGTGAGCTATCT
>Scaffold7226_11273
CCTTGTTGCCAGTTACAGAGTGGTACTGCTGCAGAAAATTCCTCAGCGAAMACTATGTAGGGGACTTAAGCCTTTTTGTTTCCAATTAGCGAAATGATAC
>Scaffold21076_1442
AAGAAAATATCGTTCAAATTCCCCGATGCATAAACATACCACGCCCAGATKTGATAGAAATATAAGGGCGCACAATTCTCATRGGTTCTGAAGTAGACAT
>Scaffold19055_2917
AATTTCGGATTTGAGTTCTACGTTGTACTGTGTKAGTGTAATTATKAAGTCAAATAAGCTTGTATAATAACAATCTTTGTTTTATGTTCAAAGCTTCTCG
>Scaffold552309_1141
TCTATATATGAAGGACAGATTTTCGCAAAAAGAACCACCTTTATCAGAAGTGACATTAACAGGTGAATACKCATTTATCTCAAGTGACTTTTACCTGGTC
>Scaffold40666_797
TCAATGCCCAATGAGCTGTGATGTGATCATGAAGGGTCTGGAATATAGAGYTGAAATGAAATCCTCCAGAGGGTGTTGGCTAGGTGCTCCTTCCTTCAAA
>Scaffold7102_8202
GGGTGATCCCAAGAACTTAGAGTTTACAGAGGTGAGAGCATGCTAGGGGCCTGTTATGGAGTGTTTGTGCGTGTTTGKGACGTGAGCCTGGGTGTAATTA
>Scaffold30057_537
GTGTGATTCTCACCACCTTTTAGTATGGCTCTGAGATCTGGCTGCTCTATAGAAGGCATATTTAAGGCCCACCAAAGGTTGCTTCGCTCCATAATTTGCA
>Scaffold39717_743
TTTGATCTTTTGATAAGTTGTTTATGACATTTTCAYATGAAATAATCACAATAAAGTAAAGTAAAAGTTMCCCTTTCAGACCTTGCAATCTATAGGGCAG
>Scaffold39372_96
CTCTCTCTCAACAGAAATCAGTCTAAGGCTACTTTCACAACCACTTTCCAKCTGGTTCTCACAAAAATCAGGTGTGACGCCATGTTAGACATGGACGGAC
>Scaffold540992_2785
GGACAGAACCAGAGGGCCAAGACCACGAGATGTYCTAGTATGACACACACWCACATACGTAGTTCATCTGATCTCTCCCAGGCTTTGTATCTCAGAGCAA
>Scaffold19050_2272
AGTAGTCTATAGTGCACAGTTATGACACTGGTACGCAAGTGTTAAACAAGRCATTGAATATCGCATTTATAAATGTAAGAAAATGCCCAAAATGTCTACA
>Scaffold10576_9194
ACCAGTACTCTCTATATATATGGCTGCCTGGTTGTGAGGTACCGTATGCAMTTTTGACTGTCAGCTTAATGTTGCCCAGTTTGAACMCTTCTAGCTGCTG
>Scaffold69860_107
TAAAGATAATTTGATCTAATATTATTCTGCCCAGAGGGGTTATTTTTAGGRCTAAAAATGTGTAGCGCAACGCATTTAATTACCTCTTACCTATAAAAAT
>Scaffold160270_137
CTACTATTACAATGTTTGAATTTTTCACTGCTGATAKAAAAGTTGAATCATGAATGTCTCACTGCTATTAAATTCTTCTTCTTCTTTTTCTTCTAGCCAG
>Scaffold107787_143
TAAAATCTGAATAAACCACAACAAATRAAATACTTTTATTGTTCAAACGTGCAATAGGAGCATTAACTTTGGAATGAAATATTACAGTTCTCTAGGACGC
>Scaffold66250_372
GACAAGTAAGAAAAGGAGGTTTGGATGTGACAAGTAAGAAAARGAGGTTTRGATGTGACAAGTAAGAAAAGGAGGTTTRGATGTGACAAGTTAATAAAAA
>Scaffold42313_723
RTATGAAACATTGAACTCATTAATTAAATTCAAATGTCAGTATTTTATTTTRAAGTAACAATGTTAAACCTCAGTACGTTTGACTGGTGTACAGTGGACG
>Scaffold108702_292
CTGAAATGGGAACTCTACTCTTTTTAAAAACTGATGCTTATAGCTTCAAAWGTTTTAAGGAATTACATCAATAGGATGATCAAGGCACCTTATCTCAGAT
>Scaffold559120_150
GGGGGAGGGCGAATGACGAAAGAAAAACCTTTTAGTGCWGGCTGGACAACCTTTTAGTGMAGGCTGGACAACCTTTTAGTGCAGGCTGGACAACCTTTTG
>Scaffold3073_20865
CTGGGCACGCGCGCACTCAGACCACGTTTTTCCACATCATTTCATCTCCTMACAATTACAGCAGACGACACTAGACGTTGTGTGTTCAATCAAATGGCGG
>Scaffold147268_109
CGAGAGAACTAGTGATCCTTGGTGTTTTTGTCTCGRAGGAAGCATAGCTTKTTATTAAACAATACACAATTACCAGGTAACACTGTTGATATAGAGGCAG
>Scaffold273065_67
ACCAAATTTAGTTCRAAGTGCTGGTGTAATAAATACTAAATTGTATTACATTATCCTAGCTMATTCTTGCTGTTCAATATTTTTAGCGGCCCCCGAAAGG
>Scaffold135763_307
CTACAAAAGACATTCCCATGAAAGAGTGTACCTTGTGTAATGAATWAAGTKTTGCGTTTGATTCAGTTAAGACTCCAATTAAGTACAATAATAGTGTCTT
>Scaffold564773_321
ATAAAGAAKCTAAACTGCATAAAGATAGAAAAGGTAAAGAATTAACAGGAGAGATAAATAGTTTGTTGACTTCATTCAGTCGTAATTAAGCTACTATGGC
>Scaffold553217_3965
CCCGTTGGTGGATCGGGTGTCCAGCTCCAGGTCGGAGCCGGAAAGAAGGCKCTTGCCCAGCACCGCGCTTGGGTGAGTCTTGCGRTAGACGAATGCGCGG
>Scaffold142498_63
ATGGCTATGATTCTTATAGGCCCTATGTAGTGGTGCTCACACGATTAGGTMTAGGCTCCCCTATACTAAATTGGGCCTGTATTATAGATCTAGATCTATA
>Scaffold105057_271
TTTTTCAAAACTACTAACTTACTARCTATCTGCAGCTGAATAGCTTTAGCTAACATAAGAAACAGGCTAAGTTACTTAAAATAGTCTATCTGTATGTTGT
>Scaffold16528_1498
TGGATAGCCAAGGTTGGCTACCCACCTWGGAGAATTCAGACCGAGGCTTAMTTGCAGCTTCACCCGAACATAGAAAAGGYTTTAGGAGTTAAACCTCAGA
>Scaffold220776_62
AAGTAGCTTTTATTAAACAGATATTTAATTTTGTTCACACACTATGATTTMTGCTGAAAAATTGGACCACCTATCACCACCCCCACCCCATCGCCACAGA
>Scaffold539460_1478
ACTGTAGAAATAATACATCMAGAACAACTTATACATACATCCGTTACGATAWGTTTATATATCCTAGTGAAGCAGTGACGTAGCAAGAGATTTGGGGACG
>Scaffold6066_18101
GGCACTCTCAAGTCTAGGAATGTCTGAAGCATTTACCAACACTTCTAATTTTTCCGGAATGTCTAATACTCGTCYTCGCTTATCCGATGTTGTCCAAAAA
>Scaffold51603_318
GACATAGGTACCATAGCTATTAATTTTGGCACTATCTTGAAAACAATAATTAGTTATTTCAATAATATTTTGYTGTCGGTTAGTSGWTGGTTCATAGATC
>Scaffold12090_6718
TCRCAGCGAAACTCAATGGGCAGGAACATGTCGCCGCTGGAATCCTTGGARCTGCCAGAGGAGGAGCTCTCTGGGGGCTGCTTCAGATCGTATATGATGA
>Scaffold899_126698
TTACTTAGCCTGATGAGAGGGAGCACGTTTCAAATGTTTGTTGATCTAGAMATTAGCCAGATGGATGACACTGGACAGGAGTTACCCAAACAGAAACATT
>Scaffold13828_9075
AATGTTTAGAGCAGAAGATCCCAGGATATTTGCGGACAGAGTGGCTTTTGMTTACCAGGCCCGTAAACAATGCGAAGCAGAGCTACGCTACACATTGTAT
>Scaffold557863_389
AATTCTATGGAACTCAAAGACATGGCGATGGCCATCGATGCAATCAATGGRAAATGGGACAATAGACGGTTGAGGTCTAAAGATCTTATTTAACGATAAG
>Scaffold106846_414
CCAAAAAGTAAATAGACGGTGTGTCCGGCTGATTTCAACAACCWGGCCAGATAGATGTACTGAGTGTGYAGTCCATAATGACAAGACCACCCGGGTTTTT
>Scaffold21616_758
CATGAACATAAAATGAAAAGAAATACAATTCGTTCACCTACAATTTTGTTAATCTATACACGTTTGTCCGCCTTTATCAACATGTTCTKAGACAAAAGTA
>Scaffold537630_156
AACTTTGTTTCTCCCACTTCCCTTTCTCGGTTCTGGTGGAAACTCTGTGTMACAAGTATTTCTTGTCTTTAAAAACACACGAATCAAAGAGCAATTGTWT
>Scaffold206193_9
TGCCTGGTTCTGTCTKGTGCTACCTGGTTCTGTCTGGTTCTGTCTGGTGCTACCTGGTTCTGCCTGGTTCTGTCTGGTGCTACCTGGTTCTGTCTGGTGC
>Scaffold3099_19846
GTTGGTGGTGGAAGGGTCAAAAGATAGATMTCCCGATATTTCGCATCACTMTTGGAGGACAAGATTGTCATGTATGCGCGAGCGAGAGCACGCGCGTGTG
>Scaffold23063_80
TTTTTCCATAAACTCGATCAATGCTCTGGAAWACTGATTACATATAAGGCCCGGCTAGGTTGGGCCCTTTGCAGGAATAATCTACTATACTTACACAATG
>Scaffold560954_2415
ATCTTCTAAGTAGCAACTTTCTGTCCGATAAGTCTAGTTTTGTGACGTTACGCATGTAGGCCTACTGCCCTCCCTACTMTAGCCCTCTGAGTGCTGGGGG
>Scaffold162394_74
GAGGCTGCTAAAATAAGACTGCTAACATGACGCTTAACATGAGGCTGCTAKAGTAAGACTGTTAACATGACACTACTAACATGAGGCTTCTAAAATAAGA
>Scaffold543390_714
ATTAGTTAGGTTAAGTACTCCATTGTATTATGTGAACAGTTGTAACCACTKCATTTATATGTGTGACATTRGGTTCATGTTTAAGATTGTATTTGTAGGC
>Scaffold349_131682
AAAAGACAATCGCGATACTTGCATTGCAAGAAAGTATTAAGCTACAAGCAMCGGTGTAACCCACCACAAAGTTAATGCCGTTGGCTGATCCAGGCGTCTC
>Scaffold34976_445
TAAGATTAAAGTTAGCTYATTACAGTCCAACCCTTGTGTAAGWTTAAAGTTAGCTYATTACAGTCCAACCTTTGTGTAAGATTAAAGTAAGGAAACTACA
>Scaffold16383_4960
TATGGGGGCTACGAGMCATTACGCATGACGACCCASTTTCTTAAGCAAAASACTACCTGCTCTGTTTCTAATCGGAGTTAATCTCAACTGCATTAGGCGG
>Scaffold383_141013
CTGGCCGTACCTGTGTCTCACAAACTCCACTTCTCCTCAGCAGACGAGATMTAGTACTTCCCGATTGTATTCAAACCATTGACGTCAGCGCCTGGATTTT
>Scaffold224012_48
GCATTTTCAGCTAATGTAGATAATCCTGTAGATGATTGTGACGGTGATGGTTGTATTTGTAACATTTTTAATMTGTTAATTTCAGTATCTTGTTGAGAAA
>Scaffold33403_866
GAAGCTGGTTTGATGACAATGTCAATYAAAACATTTTTAAAAYTGTTTCTGTCCGGAAATGTTTCTATTAATTGTATTATTTGTATGCGTGATGTACAAG
>Scaffold545230_1848
GAAATAACTGACGACGCCTTACTAMTGCTTTCAGAACCGGCTATTGGCTGTATGGGGAAATACCGACAAGAAAAGGCAAAGGCGTTACAGAAAGCTGGCG
>Scaffold12074_1804
CACAGTTACTGGTATGGGTAACAAACAACCTTGTKATACAACTAAACCCTAACGAAAAGTCAAGAGGCAAAACTATAATAATGAATACGCATTATGCAAT
>Scaffold560378_146
CTTTTCAAACTTGCAGAGAAACAACAACACACTTATGGAATCTGAAATGCKTCTCTTGCATCCAATTTAGGCCCAAACAAATATTTCGTCACAATTGCAA
>Scaffold4048_43201
GTAGTGGCTATGTGTTTATGGCAGTGTCGTCGTTGCTAACGTCTGTCCATKAACCATACAGTGAGTTCCGATGACTCGTTTTGTATCAAACGTTGAAATT
>Scaffold48514_985
AACGTGTTGCTTGCTGGACCTGGCCTAACGTGGCGGGGGCAACGTCTTTAKACCTTGGGCCTGAAGGATGTGGTCTGGTCACATTRTTGCACAGAAAAAC
>Scaffold24092_684
GGATACGTGTAGTAGGGTAGGATGTAATTATCATCACATGTAAAGGGTATTCTGTAATTAATAAGATACGATAAGATTAGATAAGACAAKATTAGAGTTT
>Scaffold47535_611
ATAAGGTCATGTACAAGTTGGATTTGGATGGAATTAGAGGAGCGTCGTCAYAAAAATCTGAAATCCCAGTTTTCAACGARATTCGAACCCGGGACAYTTC
>Scaffold1519_35169
AAAAATAAAGACATCGTTTTCCGTTCGCGCGACGAAGCTGTATTGGCTCGMACTCTCTGACGTCATCGTCTAKGGCTGAGCCAGATAAAAACTGGACCAC
>Scaffold58536_733
CACCATCTCACATATCCCTAAAGATGAAGACTTACACTCWCTCATTCATGTATATACTTGAKCSCCTTCATCTTCCTGTTGTGTTGTAATAATTTATTGG
>Scaffold117034_45
TTCTTAATGTTTACTTTTAAAAGARTGAGCTTTTAGTGCCTGGTGGGTTAKTATACATTTATAACCTAAATGGATTACTAGGATGATAACGTCAGTACGC
>Scaffold64507_440
GCCTCTTCCCACCTGCTCTGATGACCTCCATGAATGTGTGGTGAAGCCCCRCCACTGGTAGAAATGTGTAACAWCTCTTGGCTACGCTCTTAAAATTAGG
>Scaffold4326_18777
AACGTACAAGTTAACAAGTTGGATGCCTGCCTGGTAGAGTGGCAGGCGCTMTGGGCTATCGTCTTGATGTCCCCTTGATTTMTGCCAGCCTCTATTCCCA
>Scaffold538864_3374
TCAGGTTTTTGAACAGTCCCCAGTCACTTTAATTCTCAACACAAATTCCAMTGTAACAATGTCAGATTGTCGTCTGCAGTCGCCGCGTATTGTAGTAATA
>Scaffold557617_358
CTAGTAATACATAATGRTGTTGAGATCGAATCTCACTGAAGACGTCACATYATCTTTAAGCTAAAAACATGGCCTGGTGTATGCTAGTGCTTACAGTKCG
>Scaffold22879_2156
CTTCTACATCGCAAGCTTGGAACAGTTCTGCATAATACTGCTGCTCCCTCKATTGTAAATTCATCTTCTCCATCTTTAGAACTTAATGTTTACACATGAA
>Scaffold4336_19865
GTTTGTTTCCCCCGAGGGGCGATTCTTCCTTTGTGTACCGTGACCAGTGTMGTAGACTCGGAGAATCTGCCTCGATAAGAATAATACGTTACGTTCTGGG
>Scaffold64463_602
GTCCTTTGTCAGTGACTCTCTTGGTTCTTGGATATTWGTGCTGTGTATATRATTGATTTTCAGATTACCGRCAGTTTCGATAAGTTTCATAATATCAGTA
>Scaffold550626_971
TTGTTGTAGTCCAATAGATTTAAATGATCCTGKTTCAAGTTATAACCACAAGCTGTGGCATAGAGCCTCTKACAGTGCATAAAGTTCATCTTTTTGTGAA
>Scaffold10602_2964
TAAGGTCTGAGAGGAAAACTTTACTTTTAGGAGGCTCAGTGGCTGAGCTGYAAAGCATTTGGYATTCGAGCAGGGTGATCCCAGATTTGAATTATGATGA
>Scaffold565400_201
TTTTTSKAGTCCTATCTTTCTCTAGTCATATTTTTCTCTAGTCCTATCTCGAGACAGGTCCYGCAAATTTTCTTACACCATAAAATGGAATACGATTTTA
>Scaffold554435_1418
AAAAGAGGACAGCTGAAGAAAGGTGCTGAAATAAATGGAAAAATTTTCAAKATTAGCGCCATCAGGAATGTATTTAATGCCAAACACTAAGGMTCCATCT
>Scaffold204230_182
TACAATTTATGTTTCCAATGTCACTAATACAAAATTTCCACCTGTGACTTMTAGTAATACGAATGATGCAGGGAAACCACCTCAAAGGTGCAGAGGATTG
>Scaffold52840_274
ACTGRGTTTTTAAATAAATCCTGTCAATCTAGAAACAYATTTATTACAAAKCTCTCGCCTAGAGCCAAGAGGGATAAAATGGTTTATATGTTTCGGATTA
>Scaffold69546_527
CAGTTTCACCAATGCYCGATGCTGACTTCGCTGTTAGGTTTTGGCAGTAAKAGTGAATTTCATTCAAACTGTTTTAAGTCCGGGGGAAGCCGCGCCAGAT
>Scaffold11584_3523
GGGGGTTTTCCAATTCTCCCCTCCCTCCCCCACCTTAGCTACRCCTCTGTATCAAAGTTCGCCTTGCAAACCCGGCGGTCTCTAGGGCAGATGATGTAAA
>Scaffold5111_32447
ACATTAGTCTGAGAACCACTGAAATTAAGAGTCTATTCACAGAGCCTTGAKCGGCCATAGAAGATCTGAGATTTGACGCAGATGGAGACAGTTCATGCCA
>Scaffold536714_721
CACCGTGGGACCAATAAMGTGTTCAAAATTTATATGCAGAATGCAGAGATRATGTATTTTAGTGTTTAGTAGTTTGTGTTCACCAGGTGAGAAGAGGCTT
>Scaffold537025_881
ATACAGGCTGGTTAGCGAGGGGCGCATCATCAATAGGAGCCATTCCCTCAKACTAAGATACAAATTAACAACCTTTTTAAAATCTAATAATAACTACACT
>Scaffold244882_187
CCTTGAGCCTACATTATGTTTGTTATATTCTCATCGCGCCTTGAGCCTACRTTATGTTTGTTATATTCTCATCGMGCCTTGAGCCTACATTATGTTTGTT
>Scaffold38807_599
CTTACATCTAGCATGTCTCTTAAAGATTGAGCTTGGACAGCAATYTGGGATAGYCTGTTGTTTTCCTCTTTMAGCAAATCAATTTCAGTGGAGAGCTGAA
>Scaffold20549_1343
ATAGTTAATGGGGATCTTCACACGAAGGTAAAGGAGAATATAACCTCTCAMGCATGGACTTGAAGTCTTTCCCTTTGATTAAGCGTCTTCATATCGAACT
>Scaffold44760_74
CATTGCTGGATTGTAAAATAAGAATCAACAAGCAATTGAACAAAAMATTAMTTTAAAGAAAAGGGAAAGAACCGCTAATTTCCGCCATGTACCTGAAAAT
>Scaffold13209_6046
TTGTGTTTCTTTTCGGCCATCAGATAGCCACTGTTTCAGCGTTCCTACTCKCCTAATATCAGACATTCGCCTGTACGACTGCCCATGATTGGACCTAACA
>Scaffold10760_340
TGACGGTCGTCAGATGAACAACTTTGCTTAGTGCCATTAGGGTCTATTAGMTTCAATCGTATATCTCTGGTTTTTGGGTGACCCCGAGGAGGAAGGTGAT
>Scaffold16047_11055
AAAAATGTAATCCCTTGATAAGCTTTTCATTTTGCTAKTAGGCCATCACATTGCTCTTACCTCCCTTGTTTACCTAAATAAACGCTAATAATAGCTTTCT
>Scaffold538300_32
AAAMATCCGAAATATGTCACGAAAAGTCCAGTGTTACTTTTTCCCACCACAATGTAAGAAATAAAGTATAATCATTTATTTGACATCTAGTAAACTCAAC
>Scaffold16878_6151
ACCTTCATAAAATATTGTTATGATTCTCACTAACCAGGCTCTCTGCAAATRCTGCTCAACACAACAACCTACTCATAACTCCAAATAATTAGATAGTTTA
>Scaffold27504_480
GGTGTGCACGTCCCACCTCCATTGTTTGGAGATAGAATCTATCTCGTTCAGGTTTCTAYATTGGGTGATCGCCATGTTTTCTTGCGTATTTGTTTGTGCT
>Scaffold32255_664
ATATGGACAACTAAAACTAKATTTAKACTTGTGATTAAGAACTCTTTTAAGTCTAAGATCTAGACTAGATCTAGATCTACTTCTAGAAAAGTGTTTACGG
>Scaffold21154_800
GCAGACGTCGTGGGAAGTGAGCAGATTGGATGTCACGAGATGGAGAGCCGMGCAGACCAAAAGAAAATCAGGAGAGTCACACAGATCGAAGAGGGACAAC
>Scaffold534631_1544
CTTCCAGTTCTTTTTCTTTTTCTGCTTTTGCTATAGTTTGTTAAAAGACGKCCTACGAAGAAGGTTTCTCTTCCTACCTAGGTATCTTCTACAGTCTCAC
>Scaffold17407_4178
TTACCAGGGGACACCACGAGGAGGATGRATGCTCTTGGTTGATGATCAACCTACATAGGCGTAGCCAGATGGGTTGRGTTGGGTTTCAACCCCTTCCCCC
>Scaffold21226_2278
TGTAGCAGAAAAGTACTTCTTTTAAKCAAATGGCTTTTATTTAGGCTTAAGCTATGAAATACTGGTATGCACAAAGACTAGCCAAGTTGGCTAATACATA
>Scaffold548964_331
TCAAATAGAGCGACGACCTATTCCCCAGTAGCTGCCCTTGTTTATCTAATCCTTCAAGACCCTGSTGTAACTAGAAAACTAAACAATCCGACATCTTTTT
>Scaffold30536_314
CTCATACTCAGCKGCCTGATCCTGTACCAATGGCGAACAACATCTGTCGCAGCCCAGGTATCACTCAAAACACGTGACCGCCATTGTGCGAGGTGATAAA
>Scaffold251_150311
AGCGACCACCCTGTTTCAGGCCGCCCCCTTCATTCACGCCGCCATTTACGKTATACGTAACCAAATCTTGAGGACTTCGTTCTACAGGTACGCCCGCCGC
>Scaffold254086_91
CAAATAAGCGTTCTAAAAACAACAATTAAGAGCCTGTGTTCCTGATGTCTKTACATGAAAGAAACGAGACAAAAGATTTAAAGAGTTAAAAGAACTTACT
>Scaffold30391_1099
TGATGTACACAAAACATGRATCATTGATATCAAAATACTACKAAARTAATGTATCTCCAATACAATCCAAGATGTTTTACTCTATAGCACTTGGATGTTG
>Scaffold56085_366
GGGCGGGGAGAGAGGAAAGTGTGTGTAAGTTGAAGTGGGGGAGGGTATGAKATAACTGACTTATGACGGTATAAGTGTACAGTTTTCATGACGCAAGTCC
>Scaffold1614_40726
TTCTTTTGCCCTTGGCAAGGTTTATATCATGGGTCCAGTCTAGGAGAGGGYAACTCTGACCCCAAACCCCTGCTGCCTTGCGATACTAAAGCTTCAGGAG
>Scaffold929_127122
CACAGACTCTGTTCTCGTGACGCTGATATCTCTGGCTAKAATCGGAAACASAAGTACAACTGTTACAAGTCATGGACATCAAAGTGGGCTTCAATGTGTA
>Scaffold136074_299
GCCAACGAAACAATGATATCAACCTAGCGTGTCATTAGGAACTATCGTACWTGAAATGATGAATGAAATGATGAATGAAATTCKTAGTTTGTAGGGAAAC
>Scaffold29397_1374
CAGCATGCATGTTATTTCTAAATTTGACTGTGAGTCTGTGACAGTTTGTTMTGAAGAGCTGTCATTTTCGAAGTTGCGATTGATAGAAACAAATATTTAA
>Scaffold376_128504
ATCGTCATCAACCATCTGTGGCTTGCGTCTGCAGTGACGGTCTATTCCAGRCATCGTCGTGGCAGCCCCGTAGAAATGTCCGTTAGGAGAGACTGGCAGG
>Scaffold27562_1508
AAAAATGTAGCCTGATGGGTGGAAATGACGTCGKGGTCTTAATTTCAATACAAAATTTCCAGAGTAAACATTGAGATGCGTTTGAAGAATTCGTTTTCCA
>Scaffold6941_4911
CGTAATGACCAAACAGCCAACTGGTCAAGGACTCAAGTTGAAAATATGCTMGTAAAGACTTACTTTCTTTAAGACCTGTCTTGTTGACCAAATGCACAGT
>Scaffold1109_51225
CTGTGGCTATTGTCTCTCGGAAGACCAGCGCTGGCTCATTGCTGTGTGTAMAGATGAGAAGGGAGAAATGATGGAACACTGCACTATAAACATTGAAATT
>Scaffold536551_4987
AATCCAGAAACTGAGAAGTACTCAACTAGGACTAGAATTAGATTTCGATATTTATAGATMTAGATTCTAGAGCTGTAATAAAATCTGGTAGATGCAAAAA
>Scaffold565445_510
TGTGAAAGAAAAKAGTGGCAGAGAAAAGATGGAACATAGAGGAATCATTAKATTAGTAYTGAAAGTAGGAGAAGTGTCAGCTTTGCTTATGGGTAGTTAA
>Scaffold557667_274
TGTCGCGTTCTGCATAAGGGCTATCGGAACAAGGATTTGAAAGAGAGAGAKAACTGGCTGGTGGGCGGCATTAGGGGACAAAGCGACCTTAAAACTCACT
>Scaffold547333_509
ATTGCAATCACARTACTTCAAARATATTATTTGTTAGTTGTTAAGCAAATATATTGACATAAATCTCTTTCTGTATTGATGGAAGGGAGGTAAGGAAGTG
>Scaffold65_118324
CTTGCTCAGCACTGCTACCACCCAGGATTTGTCTGGAACAACTAGACTCTMTCCAGCAACTCACTTACCAACCAGCGGATGTGTTTCTCCTGCTGATAAT
>Scaffold16319_6392
ATGGCTCGCTCCAAAATGGCCCGCTCCAAAATGGCCTGCTCCAAAATGGCYAACGTGAAAACGGTTGAGCCAAAACGTCACTTGCCATGCAGTAAAAAGA
>Scaffold550858_4019
CATCACCCCGCCCATGACTAGAGAGTTCCAGGAGATCCTGAGGACAATATMACAGAGCCCATTCTATTCAAAAGATCCTGAGAGRGCATGTTTGTTTATA
>Scaffold43714_822
CTAAAAATCACGAGATTAAAAATCTCAGTYCTCACTGATATTCGAACTCASGACCCCAGTTTCGTAWGCCTAACGTTTGGCCACCCAACCACTGCTCCCA
>Scaffold538639_691
TTTCTTGAACTCTTTCTGCTGGAATACCCGCWGCCGTAAGTGTGTTTAAGATATCGATTGTCRAGAGGCTAGACCTGCAGTGCAGACCAAATGTAAAATT
>Scaffold223748_145
AGAAAGCTATAGACAGYAAAGAAGCAAAGACCTCAGCTCTGGRAGAAAAGCCAGSCAAACAACACATGGCTGGTTCCTTACCACCAAATCGAATGCCGGG
>Scaffold10649_1247
ATGTTACTTACTTATTAGCGTCTAAATAAGGTAAAAAGTATGRGGCGCCCKAGCTGACCTGCTACGCACACTGTACTTTGGGCTGTTAGCTCGCAAATCG
>Scaffold38683_739
TTTTAACAAATTCAGTTAGCTGGATCAATGAAGATCTTKTTCATTAGCTGTAGTCGAGAGATCGCATTAACTATTGTAAGTTTAAATGTTTTACTAGATC
>Scaffold42126_1158
ACCAGAACAATCGAATCTTCCACAAAAATTCCAGAAACTGCCTTCGAAACGGACGATTTAGTCGCAGTTGTAAATTAAKATCAGATGTTTKCAAGTATTA
>Scaffold537849_407
AGAATGTAAGGCGAAAGTTTAATAAAATAATCAATGTGCAGGAAAAGTGTRGCATCGGCTTCTAAGTCTAGATTAACAGGTCTCTCATTGGAATTAGTCA
>Scaffold123383_151
CTTTATATTAATAGTAAAACTTGGTATGTTGTTMTGCTTATTGCCTATTTCAAAAGTGTGAAAGCAATCCAAAATGAGTAAAAATGTGGGAAACTCACAG
>Scaffold71757_480
CTTTAAAAATCTTTTGTAATTCTTCGATTCATCTTGCAGATTTGGGGGTCTCAAMATCCTGGGTGGGTGTACGTGGTTCACGAAAACGGCTTTWACGATT
>Scaffold6742_6547
GTGCGTCATGGACACACTTTTCCACACTGACCTATGCATCTTTCCACATTSAAGTATGCACCTTTTCTTTGCCCGACAGTTGTAGCCCAATACATTGAAC
>Scaffold31066_1254
TTTTTAGATGTTCCTTAGTCCAAACCTCCCGCAGGACGAAKTGGGATGGCAAGCGGACAGGATMGGAACCCAGGACCAACGAGACGACGGTCCGGTTTTT
>Scaffold23059_476
AAACCTGGAGAACATTCCCTTCACGGTGTGAAAATATTTTACCCGTTTAGYTGACATATTCATATAMAATATAAAATWATGCGAAAACTGGTTTACCCTA
>Scaffold544017_9017
TATTCCCAATCCCTAAGCGCCACAATCCCCATTTCTTTTMACTCACACATTTGCCACTTTSTACTGGAMAGTACTCATCTCAGACATCAATAAGACCAGA
>Scaffold60660_241
GGATGTTAAAGTGTAGGTATGAATGTTAGTGTGTTGGTAAGGATGTTAGCKTATTGATGTTAGTGTGTGAGTTGGGATGATAGTGTGTGGTTATGGTTGT
>Scaffold136042_306
CTTAATGATGACATTTCAGACAGCGTGTTGATAACATTTGGAAATAGTAAAWAACTTCTAGAACTTTAATTGTTAACAAAAACTTTTTGTTCTGTCCTCG
>Scaffold553615_1074
CGACTTTAGTTGACTAATTATTATGGGCTAACTTAATTTGACAGACTTAAAAGRACTACTTAAATTGACAAACTTAATAAGGGTGACTTAAGTTGACAAC
>Scaffold31397_1664
TCCATTAACTCCGCAAGTAACTGGGACTGGGAAGATCTGAGTTACGGTCCTTGTTTAGATGATTGTGCTCGTCAACCATGTAGGTAAGTTWCASATTTTT
>Scaffold539656_1301
AAGGCTCTCAAACATTCAATAAAGTGAAACTAACACAAATTCAGATTTTGAATGAAAGTTAAAACCACACACGTSTGCRCAATTAGAAGTRCTGTGAATG
>Scaffold560870_208
GTGATGCTTTTGGGTCGTAGCCAAATAGGTTCTATCGGACAGTGTCCTGTSCGGAAATGTGCATAAGTAGCCTGATTCCTTCTGCCTAGCTGCTATCATT
>Scaffold641_54259
ACAATAGAAGAACTCAAGTGGCAGCGCCAGTACTACAGCTGTAGCACAAGMTGTACCTCTTTGTCCAACAGCAAACTCCTGGAAAGCAACTGGTCAGTTT
>Scaffold23648_1524
CTTGTTTACGTATCTTACTTGCTACTGTCTACCAAATAACAAATCAATCTKCAACCTAGCACGGATGAATTTGAATCTTAACTTGTCGACCGTTTCAAAC
>Scaffold117_382863
TTCCAAATTGTGGCATCTCCTTCATGTTCAAGTCTGGCYGTGGATGTAAGYACAGCTTTGCACTGACCACACTTGACTGGGTCCCCTGTCACTAGTTGCA
>Scaffold269_177506
CGTTGTTTTCTCCGCGTACTCCTTCGCTATGTACGCTGTGTTGGTAGGTCRTGGCAACGTCGAAGAATTCAGCACTTTTGAAAACACAACACTGACCATG
>Scaffold138156_206
AATATAGACATAATGGTTTATCATGGCCGAGYGATAAAGCTRGTAGTTTCWAACCTAGGGATCTCAGTTCACATCCCGGTCAAGAATGATTTTAAGAGTG
>Scaffold34212_1234
AGCTCTATTTTGAGTATCTTCAATTTTCGTTGAGTTTRGKTGGTCCCAAAMGGAGGTCGCATATTCTTATATTGGTCTAACTAAGGTTTTAACAACATTT
>Scaffold537378_2666
TTTTTGTWTTTGTGTTTTGTTTTTGTGTTTTTCGTATYCTCGAATKGCGAAGAGTGCATGGGACGCAGTCACAGCACAAACACAACAGTTCACAACCAAT
>Scaffold537006_193
CTGTAGATATCAATTTGAAATCATTTACAAAGAAAAATTGAACRAAACAAGRGATGACTTATAGCAGTGTTTTGGGAACAACTTCTTGAATTGATGGTYA
>Scaffold532807_2620
CCGACTGTCAACGGGGTCATTCACGTGATTGACAACCTGCTGCACTATGTMTACCATGACGCCTTGCAGATAGCAGACAACATGCAGGAGACGAAGTAAG
>Scaffold560714_1317
TTACTGTATATGTAAACAATGGTAGCAGACTAGTGACTGACTAGTGCAGTMTTTATACTATTTACGTCATTAAGAAACAAAGATTGAGTACAACTTGAAA
>Scaffold957_102708
GTGTGTGTGTGTGTGAAAGAGAGAGAGAATGAGAGAGAGAGATTGATAGAKACTGATTAAGAGCAATTTGTACTAATTATTTATTTTGTTAACTGGAAAA
>Scaffold38869_900
AAAAATTAACAACAAACAAATGTGTGCTATCAGCAKACACAAAACATTTTACACCGTGCAAGGACAATCTTTTAATTGCTGGACTTAAATAAATCKAGGG
>Scaffold14642_3740
CTCCTGGCCTTCATCTTCTGAGATTCACAAGAGGGGAATGCCCTCTTCTTCTTGAAGGGTTAATCTCTTAAGGAGGGAATAGAACACCAAAACARCCCGG
>Scaffold32279_1297
TGACCAAAAATCTAAAAACCATCAKCATAAATGTGTAAATAGGTAATGACYCTTACTCAAAAGCCTCCAATGTGTAATGGTATTAATCGTGACTAGTTGT
>Scaffold111216_114
TTTGCTTATTTTAACATTTGAAAATCCACAATGTTTCTTTTACTTTACACATGGCGTACCGAGAGTAKCAGACACGTGGGGCAAAAGTGTTTGTGGGCGC
>Scaffold21077_474
TATAGACACATTTATTTTGAGATGGCCTGAATGAAATGTAGTWGATTTSAGTGATATAAAATGGTATTTTAAATAACATGTACCTCACTACAAAACCACG
>Scaffold267536_52
TAACACAGAATGATGCCACTGCATGAACTGGCTAGCTTAAAATAAGATCTWTGCCCAGGCTTGTTCAAGATAAGATCTATGYCCARGCTTGTTCAAGATA
>Scaffold50177_585
TTTTTCGTAGCACACATGTAMGTGATGAATGTTCATTACAATTAGTCCGTTCAAATATTTTCCAGCCTAGAATATGTTCTTTCTGAAGTATGTGAAATGA
>Scaffold321_141269
GGTGCCACGATGAGACGAGCCTCGTTTTGGAATCGGTAGTCAACGACATGAAGCTTATAKAGTCGGCCAAGAAAGACATTGATATGGTGAAGATAGTCAA
>Scaffold15945_10224
ATTTTGTTTTGTCATTACCCAACACATAGATCTATTTAGTTTTGTGACCTKTGCCTGCGCTTTTATTGATAGCAATATTAAGATATGCAAATTCTAGAAC
>Scaffold5131_23469
AATGGAAAGAATTGATRCAGACTTTGTACCAACTGACAGACAAATGGAAAGAATTGATRCAGACWTTGTACCAACTGACAGACAAATGGAAAGAATTGAT
>Scaffold15946_5181
GCTAAAACCACCACCACCACCTCCACTGCCTTTGTCAGCAGCAAAGTCTAKAGTAACTTGTCTTCCATCAATACTCTGGCCATTCATTGAGTCAAACGCT
>Scaffold210475_124
ATTTAGAGTTTGGGAATGTTCTAATGTACACTTGTTAAGCGCTTCCGCGKTGGCGAATGCAAACAAACCGCAATGGAGGTARCACTGAACGAACTGCAGA
>Scaffold653_151162
AAAATGATTTTCGAAATCCCTGTTCTAGTCAACACACCTGTTTCTCACTARGTCTCAGGCTGGCGTCTCTTCCACAGTCGTGTGGCGATACWGAAGGGCT
>Scaffold458_134095
CACACACAGAGAGACGGWTCCAGACATCTAGAAAGCGAAAAGAAACAAAARTGGCTGTTGGTCGTGTTGTACGAGCTGCAAACTGCCAAGGCGATGGTCC
>Scaffold36780_744
ATGACTGTCATCAGGATGGGACTATGTTCAAGCCCCAGCGCTGCCATCCTCTGCGTCCATTAGAAGGTTTGGGCGAGGTTGGTATGACCTTCACTTCRGA
>Scaffold544606_2794
TGTGCAGGAAGACTCCTGGTTWAGATKATGTAAGGATCTAGTACATTTTATAATATTTCGTATAGGCCAAGTCTTTAGATGTAGACTTAGAAGGGGATTT
>Scaffold425_111383
TCCCCCAGGTGCACATTAACGCGACAAGCTCTGGTTTGGGCTGTGGTMTATGTATTGACTTGGTATTATCTTGTGGCTGTATGGGAGAGGGGGAAAGGAC
>Scaffold533685_742
AGGATTGGGGATGTTCAATTGTTGTATGTTGTGAAAACGATTCTATGAATKCCATGGTGCTTCAGGGTAATCGCAGAGACTACTAAATAATATGTAACAA
>Scaffold65622_424
TATGACAAAAAGAAAGACAACACGTCCATTCCTAAGTCTTACTACAAGAGGTCTCTCCCGTCCGTTAGTCTGTSTCTAAGCTATTTCCGTCCTACTTTTT
>Scaffold4541_20107
GACTTTCTGGTGTTGCTATTCCTTGACTCTTCAAACGTGGCAGACAGACAYACATCCTTTCAGACTGACATAAAAACGTTCATTCAGTGTAGCAGCGAGA
>Scaffold13057_2851
GTAGTTGAAAAATATATAGGTCRCAATTGGGACACACACGTATGGGGCCCTYGTAAAAGACAGTCACAGAAGACGTAAAGGAAAGTTAAGTAGATTCCCC
>Scaffold21002_3251
TCAACTTCATTACGAATGACATCGGTCACGTGAAGACACTGTCTTCTCAAKCGAAGTGTTGCAACTATCTCCATTTACTGCTGATCACAACGGTTACTGC
>Scaffold19899_930
TTTCCCCAACTCATGTCAGATACCCATTAGAGTTGGGTGGACTCAGACTCRAATTTTTAAATCCATCCGAGGATGGGCGTGGGAGAAATACCATGTTCAA
>Scaffold30302_564
AAACCATCAAACAACGTGTGCCTTGTACTGGGGCGAGTAGAAATGCCTTTKAAACTCTCGACCTGACAAATCTATCCAAGAAATGAAACAGGTCGAAAAG
>Scaffold244864_96
RTCAAATGTGAATATTCCATTGTTTTAAATGTCAATACTTTATTTTGCATTCCAAATTKGTCTGTTGTTTTATTTTCTTGAGTTGAGGGGTCCCAAACAA
>Scaffold15742_5895
TTTTTGTTAGCGCTGGCGTAACTTTTGAATAATTMATGTCAATATTCTGTGAGTTCCTGGAACCCGCAAGCTAGAGATGAAACGTTCACTAACTAGGTTA
>Scaffold22808_1331
GGAATRTTGACCTCCTTCAGTCSTGGAGAGACYAAGGTTTATATTCTGGAAGTGAGATGAAAGCCTGGACATTGGCTATGCTCGGAGCGTTGTCGCCCAC
>Scaffold6744_6182
GAAAGGGGAACTTTACTTTTACTACACCAAGACAGACTGACTCTGAGGCCCAGTACGTTTTTATGAACAGGTTAGAAACTCAAGAACTCTACCTGTAAAC
>Scaffold11423_394
TTTTCATTGCAAGCAACAGTCTTAGAACTCTGTCAGCCCATTCTTTGGGAKAAACATTTCATGTGTACRTTTCCCCTTTTTAAATGAAAGGAAGTTTAAA
>Scaffold7190_11442
CGTTTACCCGTGTAMCATGCGCTGACTCCCAACAGACAGGACTTTTTCTCMACATCCCAGAACATCCAGCACCCCTGAGTTTGGACACACTCCTCGTAGC
>Scaffold3953_19461
CGTGAAGCAACTCTCTCTTCCATTTTCAACTTCATCATCAGCAGACCATCKCCAGACCATCACTAGATCACCGCAGTGGCGTGGTTTAAGATGAGTACTC
>Scaffold3002_38048
GAACACTGCTCAGGCCARTCACGTCAGGTACGGTCATGTGATCAACAAAAMACACAAGTGCCTTTCTAGAAGGCCTTTAGGCACCTTATATAAGAACGAA
>Scaffold2235_32074
GATCGATGTGATCGTCCCCTCCCACGGTCCCACCCCACCAAGCCTCCCAAMATAAGTCTACTAGAGGGGAGCGGCAATATTTAAAAATTGGATTAAATAT
>Scaffold35849_656
TTTTTYTTTTCTTACTTAAGCGAGCGAACCTGCTCTGTGGCATAMACTTCTTAAATATATTTGATCAATTGCAACTTCCAGAATGACCTCTCAGTGGAAC
>Scaffold105905_18
CTAATAATGGCTTCTTTTGTTTGAAACAACWAATCTTGAATTGGAATGCGAAAGATCTATATCAAKAGTTTTTAAGAATTCAACAGCAGGTAAGGTTTTG
>Scaffold13760_2335
GGGGGCAACGTCCTGGCAAAAAGAGGGRGAGGCGAGTTTATTCTCTGTCATTTTTACAGGAGAAAATAATTTTTGAATCAGACAACTCTGCACATACTTT
>Scaffold23543_1141
TTTATAACTAAATTATAGAGTTGGAAGCTCGTTAGCTGAGCGGTAAAGTAATTCCATCTGGCTTCCTCTGGTCCCTGGTTCGAATCCTGGTAACGACTGT
>Scaffold6234_5260
CTTTCATTTAAAATGTGAAGTGMTTCAATCTATTTAACTAGTATCTGGCTGTGCAGTGTTTTGTTCTCTCTTCTTGTAGATGGCCATCGAAGGTAAAAAC
>Scaffold551586_1168
AGTGCACACCAATACTTTAATGTGTCCTTCAGCAAAATAGCGTTCAACTAKATTACGGTCTTGCCTCAGCATGCCTGCATGATGGATACCAAATCCTTCT
>Scaffold25725_513
TTTTTCATTTTCGTGMGTTATTCGTAGATACCACACTACTCACCCCTCACAGGTCTTCATATCACTCTTTGAAAGCTTTGTTTTCTAGATTTCATTGTTT
>Scaffold6145_7427
TCGTTAGTCAAACTAGTCCCTTAACCCAGAGACACAGAGACACAATGCTAMAACTAATAGCAATAGTAATGCGTCAATTGTAATTATAATTTATGTAGAC
>Scaffold30606_840
TGGCTGAGTCAAGCAATCCATTCGCATTCCATTCTCTAATTCTCTCTGGAWGATGGAGTACTTGTACGCATTTGYACTAGACTATGGAACAAGATTTAGT
>Scaffold65654_76
TATATAGTAGTCTATACGAAATCATACGCTTACGGTCTGAGTGAAATTCTGTTCCTGAATTCTTCTTAGATCTTTTYGGGTGTCATCGAGTGTTATTTTT
>Scaffold560771_1912
AGGAAGGTCTTTACGAGCCCTGAGGACCTTGTGATGTTCCCAAAGAATTCRATTTTACGTATTTTGACAATGGTTATAATAGCAGGTCGTCGTGGGGTCC
>Scaffold550223_679
AGACAATACCTCCTTGATATAGATTATAGAGCGATCATTCTTMTCTTAATAACTAATGAAAATTCTGCTTCCGTAGTGCTAAAACTTGCACCAAAATGTT
>Scaffold554797_473
ATTCCCAACAAAYAAAAGAAACGGYATCATGTTGCTGCTTAAGGATCAGTMACCATCCTCTAGAAATCTTATTTATTTAACCCCACAGAGGTAGAATTAT
>Scaffold48_180183
GCGTGCGTCGTGTTGACCCTTGCAGAGGAGACAAGAAACTGAGACGGTAGSCCAGAGTTGGTCGCACGCATGGGCGCTGGCGCCCCTATAAACAAACGCG
>Scaffold58698_914
GTTTAAAATGGGTTTTATAATGGAAAAGGCAGAGTCCAGAATATTCAATAGTTGTTCATYATCAAAAGGTGTCGAGAAAGATATTTTGTCTCTTTACTAA
>Scaffold16122_6344
TGTTGTACAGTTTACTGCTGTACCTATGCCAGGGGCAATTCTTTCATGTTMTCCTCTGGCTTGTGCTTGAATGTCTAGAAAAATATAAATGTCATATAAT
>Scaffold453_18410
GAGAAGGAGGTCAGAAGCTTTAATGGTCATTCCCAAACTGAGGTCAAATATACTCTCCAKTGCCTTGATGTTAGCTTTGCTTACTTCAAATGGTATCTGT
>Scaffold222711_93
TTACAGCACAATATGGGTAAATATGKGGGTATTCCATAATATTCRTTTGTCACAATCAATGACACTAAYGAACTGTCTTTATCATTATCAATGACACTAA
>Scaffold1064_23693
AGCCACAACTAATGTCCACCTTAKACCTGTCTACTACAGGCAGGACCAAACTGTCACACGTTGTCGGGAAGGTAACATGTTGAACATCCTTCATTGACTT
>Scaffold534977_67
AAGTAAAATGGCACACAGCCCAAATGAGGTCTGGCATCAATAATAAATAAWTGAATCAAACATAGTTTTGTTATTACCTAATTTCATATCATCGAACTCG
>Scaffold24859_645
CTGTAATAGGGCATGCATGAGTTTCTACATCTATTAAAAAGGAAAATTAAKAATAGATCCAAAAGACTCTTTGCACGACATATTATCYTTCTATGACATA
>Scaffold533083_418
TTTAAAGTAACATCTGTATTATATAAGATAAGATTTATAATATGTCCATTMTGCCGTCCTTGCTTCTTGGTCTACTAGTCTCCTCCATGTCTGGTTTCCC
>Scaffold242982_71
AMCTCTACCTTCACCTCTACCTTCAMCTCTACCTTCACCTCTACCTTCACMTCTACCTTCAACTCCTCCTTCACCTATTCCTAAGAGTGTTCAACTTCAA
>Scaffold64_409892
CATGAAAAACAGTTGCCCTCTTTGACCAGGGAACGCCAAGTTCACGTCTGYAACCTACAGCTAGTGCACAGATCACATACGCCTGGGCGTAATTGGAAAA
>Scaffold1063_87899
TGTTTTTGATAGGCAGTGGCAAGAAAATGCAGGACTATTACATTGACTAGKAAGCGCAGTGGCTGAGTGGTTAGGCTCTTGGCTTCCAAGCCTGAGGTCC
>Scaffold60745_530
ATTTGCGTTTTGCTTTGCATTTCTTCCAGAGCTGAAACCAATGCATTTTCACTGTMCATAGGTTTCTTTGTCGCTAWGTGTCGCCACATAGTGCAGACTA
>Scaffold262209_128
AACAAAAGATATGAAGGTTAACTTGTAGACAGGGCCGGASTTACAAATTGCTGGGCGAGGCCCTTCTTCTATTTTWGTTTACAGTAACAACTATTACTAT
>Scaffold37560_682
AAGTTGTGACAATTTAACTGAAGGCGGTCATGTAAGATTTTCAAATGGTCYCGTAGCAGTAACAGAATAGCTATGCTTCAGATAGGCCAACTGCTAAGGT
>Scaffold564_30099
TTTTTAACACCACACGTCGCTGTCAGMTATTGTTACTACTGCTACCGGAATGTCACGCCGACTGAATGGGTTGTTTGACTACGTTCTCAGCCCTGAAGAG
>Scaffold191163_30
GTGCGCACCTATTTCAGTGGAGATTTAAATCCAATGTTAGAACTACAGACACATTGTTTTAACGRCAGAACATAAGCGATTTATATAATAATAATAATAA
>Scaffold549860_483
TTTGGCCAGCACAATGACAACTACCTTTACTACCCCAATGTACCAATCACWGTTGGGTGGACTCAGGGAAGGCCCTAAATATCCTGAWGTTCAAAATGTC
>Scaffold6978_5768
TTCAATAGAGCGCCACGCTGAGGCTGAGAAACATTGCCCGGGCCATCAGAKAAATGAAAATATGATTGGCCTTGGCMTGGATGTGGACGTGTTGGATCGT
>Scaffold48711_353
AAAKATGGCTGGGAAGACCGATCTTTGCTTTGAAAAGTCGATTARGYCTACATTCAATTCATGGGTCGCCTGGGCCTATTGCAGTATAGAACATTAATAT
>Scaffold24490_1233
AAGATTACAGCAGATTAAAGAGATAAGCTTAATTAGGAACAAAGAGTAGAGGAATGAGATGAACTTTAATGAGATTAACAAAGAGTAGATTACTGGGATT
>Scaffold538935_5645
CTAGCGAGCCACAGGAACTAAGTCGTCAAAGTGAACCCCTGACAAAATGAAGAGTATTATGTCATAACCTAAGYGTCCAGCAGGACCACAKAGKATGGAC
>Scaffold255_258184
GTACTTTTTGATCTCTCGGATGTAGCAGTCAACATAGCACCGCATAAACCKCTCCTGGATMTTGATGTGCACCGAGCCTTCGTCGACAGCGATCATGGCG
>Scaffold562753_1927
GTTAATGTCTGCTGCACAATCTTATGGATTTTTGTTTCAAATAGATGTCTTTGGCTTTTTGTCCTCTAGCRRTGAATTATTTTTGTTACATTTTGTAATT
>Scaffold540676_218
GTCTTGACGTGTCTATAATTTTAGTGATTTAAATAATRGCGTTTAAGYAGTCAAAAATGAATATTCACTAGTTATAAATGTCACTGCTCAATTCTGCATC
>Scaffold6839_2353
CTGAAAAGTCAACATGGCTGAGTTGGATTACTTTATAAACATTTACAATAKCTATGCACTGGATCGTATTCACCTATAGGCGACACAAGCTCTAGCTTAG
>Scaffold31540_442
CTTTTAACAGTATCAAAAATCGTTATGGGTAAAGATACCAGGTTTTGCCCMATCTCAAGACTAAACCAAATCCAATGACTCACCTGGGCAGCATGTATTG
>Scaffold1645_39628
CTGGGAAACCTAATATGCTCTTGATCTGTATGATGACATACATGCAATGCKCAGAGCTGCAAAGATTTTMGACTAGGGCTTTTGCAACAGAGGAACTCGA
>Scaffold85_124048
CTCAAAAGGGGCCTCAAAGAAGTCAGGCCCCCCGGGGCCCAAATGATGGCMAATCCCTAGCTACGCCACTGGTCACGCGTATATCAAATCACTCTGTCTG
>Scaffold546289_474
CTGTTGTCCTCCCTTTACTCTTATATTCTTCAGAGTTCTGGACCCTTATAWTCCAGCTTGATCTAAAAGCTTAACTCTTTCTCTCCGTAATTATTTACCA
>Scaffold22094_1714
GTAAGCTAAAAGTAAGCTAAAAGYAAGCTAAAAGYAAGCTAAAAGTAATTTAAAAGTAAGCTAAAACTGAGCTAAAATTAAGCAGGTATCTTACCGATTC
>Scaffold25_122227
ACACATTTGATAGCGATGTAGAGGARGGCCTACTCACGAGGGGTCGAACTRGAAGATCAATAAGAACAACACGTCAGGTGTGCTAGTGTGCTGGCATAGG
>Scaffold128829_277
TACGTAAACTCTGTCGCATTATTTGACAATTCTGTTTTAAAAAGTGTCATYTTTTCGTCGGGGCCGGTAGAGTTAAAAYGAATTAATCATGTAAGAGTCC
>Scaffold46024_381
GATTCTTTCTTTCTCCATACAGGATCAGTTCCTAAATATAAAAATTTATAATACAATCCRCTTGATSTAATAGAAGGCAGAAGAGCCGCTGGCAGCCCAY
>Scaffold171892_6
CAATGCAATTMTATCCGTTATGMGCGCGTTAAAATGGTCGAATTTCCCAAGAGCATTCTAGAACTTCTGTCCACGTTGTTTGCTGACCAAAGACAGGTCC
>Scaffold13566_1996
TTAAAATAAAATACTACTTACGGGGCGGTGCTATTTATTAGTAGTAAGCAKAGCTAGGTATTTAAACATACTGTGTATTGAAAGACCTGTTTCTGTAAGC
>Scaffold24515_2101
GAATTCTTTAAAATGTCCTGCACTTATTAAAATCTGAAAAATAGACAAAATTGTMTTTGTGTGTTTTATATCAATACGTTAAACGCCAATCCTACGTGCG
>Scaffold1058_32780
CCCTCAGCTGACAGCAGAAAGAGACAGCTGTAKAGTTTTCAAGAGGGTTAMTAAACAAATATTTGAGACCCAATGAAGAGTCCTTGTCGAATACCGGTGT
>Scaffold40070_980
GGAACGATAATCCCAGACGCGCATTGTTTCAGATTACCTTCCCCTGATCAKATAGACACGCCTTAACGGCATCCCTTAACGAAATATCCAGATTATCTAC
>Scaffold538522_617
CCCACCACAGGTAGCCAAGCCAAKCCAAGTTGAAGCCACGCTTCCCACTAAGCATCAAACGGGCATCGCATACATTATGTTTTATATCTTCCGATAATTA
>Scaffold216399_69
TTTTTAAAAGTCGAACGTCTKTATTAGTTGATTGGACTTACCCAATCAGCCAATCATTGTGTCGCTACACTACATCTCTGAGCCCACCCAGCTCTAATGG
>Scaffold124901_66
TGCATCATAGGCTGCTCCGTTATTAACCAGGACCTGATGGAAACCAACGGYTCGTGGAATTATTTCTTAGTGCAATAACATATTGACTTGTTGAACATCG
>Scaffold19559_708
TTAACTTTTGGTWATTAATTATTTTGTTTGGTATCTCGAGCTGTCAATTYAAGGTACAACAATATCAAGACATGAAGTCCTTTGAATCAATTAGATGCAG
>Scaffold156980_113
GGCATATGACCTTTAGCTTCACTCACACTCACACTGATTTACTGGTTATAWGTAAAAGGTTTCACTTCAGTTTCAAAGATGTTGATCTAGATTATAGACT
>Scaffold545571_469
CCTTATCTCCACCAGGATCTTTGTGCAATRTTCTGTCTTCTCAGAAASTGTCCTACTGAAAACAGYGGTGTCACTAAGGGTTGGAGGGTGACACCCATTT
>Scaffold18667_1902
TTAAACCGTTGAGACATCACACATGATCTGTCGACCGTCTTTCTCCATTCMCGCCTTATTCTTTTAAGTTGCTTTCCCATCGCTTTCTGTCTGCCTCTTC
>Scaffold70808_711
TTTTTGTACCTTACTTTTGTATGGCGCTTCCATGTTATGTGTTTGGTTGAKAGCTTCCGTGTTCCTGTCGATAATCTATACACTGTTCCTCAAGGGACCG
>Scaffold71659_608
GATGTTGGAGTAATGTGACAAAGTGATACAAGTACACAGTCCTGTTTATAMTTTGTGTTGGCCTCATCTTATCTCTATTAGATCTATGCTTCGGCCTGCA
>Scaffold11526_5027
CGGACCAAACTTCTTTGCGAAGTTCTTTGTTCAGACCAGGTCGTTCACCAKATTTGTACCAAAATAAGTCAATTTCTCCTTCGCTGATTTGCGTGTTTAT
>Scaffold10288_2518
TTTAATAACTTTAATCCCATTGGATCATAGCACGAACCCCATTGGATCATAGCTCCAACCCACGCTTACACCYGMMAGACAGATTTCTATATTTAATAGG
>Scaffold66102_123
TTAGCGCAGCTTGGGTAACTTCTCACATTAATATATAAGTAATACAAGTAKCTATTATTATAGTTATATACACCAGGCATAGTGCTTACATATGGCACAC
>Scaffold127331_29
TCTGAATTAGAKTGGCCATCTCTCAGTGACCTTATTGTGTCTGAATTAGAKTGGCCATCTCTCAGTGACCTTATTKTGTCTGAATTAGAGTGGCCATCTC
>Scaffold536623_361
GATTTCAACCYAAGCGCTTAACCATTAAGCCACCCTGTCCCCAATCTGACRTGGTGCCCATGTAAATTTAGGTAGTATATTTTTAGAATGAAGGTTTTCT
>Scaffold2562_27186
ASGCTTCTCAGCCTCAACGTGGCGTCCGGGTGGAAACGGTCGTTAGGGGCRACGATTATAGGTCGATTGGGAAACAAAACAGAATCCCCGTTGTTGTGAC
>Scaffold56188_370
CGGAAATTCCGGGACTCGGCTCAACAGTTTCTTTGTATTCAGTTAAACAGMTACATAGACGTAGATAAACAATCAGCGCACCGGCATATGTAGAAATCAT
>Scaffold18448_3429
TCCATATGTGTTTGTAATAACGCATGAAGAGTTTGCAACCTATGATAAGTWTTGTAATAACAAACATAACTGAGGTAAAGGGAATAGGTTCTGTGTATTG
>Scaffold554246_297
AAAAATCAATGTTACTAGAAGAAGTMTTTTCATGATAAGTTTTGGAGTGTCTGAATTTCAGAATGTGAGAGCTTGCCTGATCCTGAAGTCGTTATCAGAT
>Scaffold57524_269
TTTTTCTGTGACAGTTCMCGCAACCAAATCCATCCACTTTCCCCGTGAGCAGCTGTTCTATGCAGGATATCACGTGAGAAGCCGGTCCATTCTTTTACGT
>Scaffold5436_6634
TATGGGCGTCCAACAAACTTATATCAGAATGAAGCTTTTCTAGTTTGTTTMGATCGGCTGCTGCTATTACTGACAGTGCTCGACACAGAACACTGATCTA
>Scaffold145445_202
CAAATCGATATAGGCATATTCGATTCTTGTATTGTAGCACCAGTTTACTARTATAACTAATCGATATAGGCGTWTTCGATTCTGTTATTGTAGAACTTCA
>Scaffold558315_1109
GGGGCGTCATCAAATCTCAAAATTAAAAATCCCAGTATTTACCGAGATTCGAACCCGGGACCAATCGATTCKCCACTCCRGAGAAAGAAAGAGGGCGAWA
>Scaffold159923_143
AGATAATTTTGAGGGAATGCATGCACTGTACTGTTTTTACTGTTAAGCTTAGTCCTTTGATCTAGATTTATGGCTGAATATTAGAAAAATACTAAGAAAC
>Scaffold11145_5386
TGGTCACCTCACCTTTTAAAATAGTAAATGTAACTAYAAAGCTTGAAGTASAAAGCAGACCTTACATTTTCAAATCATTGCATTGTTCAATAGGTTTGAT
>Scaffold553172_1417
AATGTGGCCCGTTGAGTGACATGTTATAAAGAGAAAAAGGTCTGGATGTTYCGACTATAATAAAGCATATAAAGTGTGGGAACAAATCTACGTGCATTGA
>Scaffold550749_1532
GGGCCCCAAAGCGGTGGCGAATTCCTAGCTACGCCACTGTGTTATACTTATTCCGATCTACTTCAGAATGTRTGKGAATCAGTTTACTATAGGAGGTAAA
>Scaffold5945_11861
AAYAAGCACGAGCTTGCCCTTCCGCCAGTGTGCCACAGGAGCAAAAGTGCMAACGTGTTGAGCATGGACGATGAGTCGCTGGCGGCGCCAACGATTCCCC
>Scaffold5956_5509
CATTGCCGAAGGGGCGTCMAGCACTCCTTGGAATATTGTCAGACATGCTGYGCTGCCATGGTAACCGGCGTCGTAAACAGAGCTGTTTTGACCTTGACCC
>Scaffold3458_19981
ATACCAGCACCACAAAGAGCATTGGCCAGTGGTGGTCCATCAGTCCAGTTMTCTGTGGCTGGATCAAATATTTCCACTGTTGTTACACAATGTTCAGGCA
>Scaffold539923_2849
AAGAACAAAGCGCCAGAAGGCTGTCCAGGTGAAAGAGATAATAGAATTCCKACACTGCCTAATGATKGATGGGCCCTGTGCCACTGGGGACAGGAAGCAA
>Scaffold6974_2582
CCCCCAGAATGCAGTATTTAACCTTGTAKTCCACAAACCCCAACCTGGCTGACCTTAAAGTAACTCTTCTGCCCATAATTTGATGGGAACAGATTGCCAG
>Scaffold1245_53774
TTTTTGTCTTTCAGGTTCACAGCAACAGGCMTGGAGGCAGACCAAACGTTGTTATGATCTGTCCGGCTGAGTTAAGCACTTGAATCAGGTATATCTGTAG
>Scaffold199099_137
CGATCACGAGAAGACGAATGGGCGAAATGGAAAGTATATCTAGCAGACGATGACGTCGATGTCTTGCTTTCTAGGYCACATTCRAATATTTACAATTTTT
>Scaffold2919_28832
CTGTCAGAAAACAATGTTAAATATGCTCACCTTGCTGATTGGATGTACTGKTATACAGCTATATCTGTGATTTATGTAAAGCTTATATTAACTCATTCCG
>Scaffold136111_104
ATCAACAACAGGGMTTTAGGATGTCCAATTAAGTGAAAGTATTCGAAACAYTATAGCCTACTATTCGTGTATTTTGTTGTATAAAGGAACTAGCATTAAA
>Scaffold4853_13880
CTGCGTGTGTGTGTCAACTCTGCGAAACTGTGCGCTGCACTCACCCGCTAYATTGGATTGGTGGCTTACATCACAATGTTGCGAAGGTTTGAACATTAAC
>Scaffold12292_663
CTATAACTGTCTACACCATGTAATCTATAACTGTCTACACCATGTAATCTMTAACTGTCTACACCATGTAATCTCTGTCTATACCATGTAGACTATTAAT
>Scaffold46116_87
AAAGCCTGGCTACGCCCATGTGCTGATAGTTAATGCCAAGGCCTTATAAAKATAAAATCTAGAAAAGGACACAGGACAAAGACTCGGATTCCATGTTTCG
>Scaffold36777_1105
TCCCGCGCTAATTCTAGGTGTAAACTATTTAATAACTTATATATAATAACAGGGTTTCCGCRGCTTCYCGATTTTCCAGGATCTTCTGTAAATCTAMTGC
>Scaffold14432_1529
ARAACAGATTWGAAGATGGAAAAGTCAAGAGATTCCAAGCTTRCAAAGTCTTTATTCAATCTCCGTTGTATACTGGGTACTGTGAGTGTGTATTGTACCT
>Scaffold121742_72
TTATTGAAGAGGATATTTTATCGTAAAAATAATTATGGAGGAGGTTCAAAYTCCCATTGGATACGCTCATGTAAATATGTGACTTACGTTCACATTATTT
>Scaffold131057_185
GTTTGTTTAACCTAGTTCTCAGTAAAAAYATTTTACTATTTAGAAAATCTGATAATTAATTGAACGGTGTAGGCCTATGAGTATAACTCAGTATACTGCC
>Scaffold50303_246
CTGTCCATCTAKTCTAAAATATATGATGTGCATAACACCAAGTGATGAGGWTATTGTTAAGGTTTGTTTTGACTGTCGATTGACACTGAAATTTACTTTA
>Scaffold11795_1587
AACATCCTGTAATATTTCTKCTMTGAGCTGGGTCTACCTGAGAGATGCTTTCTATTAGCAMTTCGTTCTTTTAAACACTCTAGAAACTCAAGAAAGCAAC
>Scaffold1028_47304
ATCATACAAACAGAAACKTGGAAAGACATTAAAATCAATGTTTTGACTCTAAAAAGAAAGAGAATGACCAAACATTGTTAAATGCATTCTATAGAGAGCC
>Scaffold548362_324
TATAAATAGAAACACTAGTAACTGTTAACATTTATTCTGCAAATTAATAGMGTGCTTTTGCTGTATGCCTTTAATTATCMCTCTTTCGAGAGAGAGAGAG
>Scaffold17054_427
TTTTTCGTCTGCGCACACTAACTGGATTGGAACTAAATGAAKCGGGCTGGAGTGGGAGGGTGTTTGTGGGCGTCCTGTKTAATGGGAATCACTAACAATA
>Scaffold42942_682
TAGTMGATTAGAAACTAATGTGTCCCATTGTAGATCTAAAGCTACAATAACTCCTCTTTGTTTGCCAAATCATCAGCTTTAAAAGAAATCCCTACTGTTT
>Scaffold776_95326
GAAGAAATAGAAGGAGATCGATAACCTGCCATTCCATATCTCAACCTACAMAGCACCCCTACCCCCTTTCTTTAATTCACAGGCAAAGACACAGATAAGG
>Scaffold562735_170
ACTTCTGAAGGAATAAWATAGAATGTAGTAGACTAWTATCTTCTCACTTAKAGTCAATGTTAATGACTGGATGAAACGGAAGTAATTATAACCTCGTTTC
>Scaffold560464_6173
TCAAATARACCCAGCATTTCTTTTCCTGTTGCAGATTTAGGACTGCAGGCYGATGTAGCAGGTGCCACATTCATGGCCGCAGGAAGTTCTGCCCCTGAGT
>Scaffold63836_333
TAATTATTTAAATTTTCAATTTGATCGGAGAATTGAAATAKAAGTGAGGTATTAGACAGAAGACACAACTCATCTCAAATAAAGATTCGAACACATGCCC
>Scaffold198_293837
ACACTCTATTTTGGGTGTTTGCAGGCYATGCTGCTCCTTTGAAGGTGTCTCATATTTCATTGCAAGTGCCTTAKAACATTTTGATTGCAAGAATATTTTT
>Scaffold954_27441
TTCTTATATAAAGTCTMTAAAAGCTTCTGGAGATCACCAGAAACACCTGCWGCAACTCCCTTCAAGAAGATCACCTGATCTTATCATGGGCCATCTGCAT
>Scaffold462_176046
ATCCATTCCCTAGGTCATACCTTATACATATTTCTATAGCGTACAAAAGTWTGGTGGTCATGTTCATCCCAGCCTCCCCTGTGTCCTCCACTTTGTGCCA
>Scaffold14633_3238
TAGCTGTTTGTATCTACAAGAATTGCTGCACTACTTAGCCTCGATATTTTGTCTGTTGTCAATACCTTTTTACCTTTACCTATCCCTTAGTCTATTAGAC
>Scaffold15771_10307
GTTATTTCCCTTCGCAATCATTACACGCTCCTGAAGGGGAAGAAACTGGAKCTCTAKATAGAGACGATAATAAGGAGCTCTCCTAAGGGGAATGAACCGG
>Scaffold51878_621
CTTTCAAGACAATTGCAAGACTCAGCACTGTTTRAACTTATAGAATTTGTWTGRGGGCAAAATTGTGTTCATTATATAAAAATAAACTTTAGTTTCCGAA
>Scaffold540662_673
CGTGTCTTGGTTCTTCCTTGGCTAAAGTCACGTGACATCTTTCTACCAGARATGCCTGTTCCAGACTACTTTGGCAARGAGTTCATCATCTTTAAAYTAC
>Scaffold36377_823
ACGAGRACCCAGCTGCGAGGATTTGTGGGTCAAGGCCAAGGTAYCTGGTGMAGACGATCAGTTGGACAACTCTTTTGACAACAGCACAGCCTCCTCCGAT
>Scaffold1080_36303
GGATGGCGGGGAATGGCAGCTGGCGTGTTTCGAACCTGGGACCATCTGCAKAACAGTCTGGARTGCATATCATACGACTATGTACTAATACTGTAATAAT
>Scaffold244889_77
GCAATATGTGGGTGATATATTGTTTCAAAGCTAATTTACATTGCAATATGTRGGTGATATATTGTTTCAAAGCTAATTTACAYTRCAATATGTGGGTGAT
>Scaffold1650_89595
GAGTGATCTCCCTTTTGTTTTCGCCTGCTGCTGAAACCATTGGCTAACGAMTATGTCAGCACGCGCCYCGTGAGTGCGAGTTAGTGTGGAGAAAAGAGTG
>Scaffold546315_1349
TTTTTGGCGCTAAGTGCGGTTTGCCCCTGMTCGGCGAGACCAGAGGCCGAGCATTACAAGGGATTTCTTCATATTTCTACAGTAAACCGCTACTAACTGT
>Scaffold28011_1196
GCCTTTGTGAGAGCTCTCCTGCTGTCTCTTCTAGAGGCCGTCTATTGCCAKCTACTTTCCTCTATGCCAGTSAGGGCAAAAAGACGCCCGAGTTGATCTT
>Scaffold62076_600
AGTATGCAATGCCCTTTGCTAACAGGTAAGTAATTGGGAGGGGACGGTATMTGGTGTGGTCGGCTCCGGTTACATTATAAGGGTAGATATGAACTTAAAT
>Scaffold152_244852
TATTGTAAGGATGCCAAACTGGCAATCTAGGTGTGATGCCAGCTTTATTGMTACTTGACAGTTTTGATGAGCTTGTCAGAATCACTGCCAGGTTTCTATA
>Scaffold543767_258
TAAATAGCGTGCATTGAGATGACTTCCAAATATATCTCCTCCTTCGGGATMGAAGCACATTTCTTATATCCTACGAACAYGAAGATGACTGTAAAGTCCA
>Scaffold55828_718
TTGAATCAACTACGTAAAACATCCAGCCAGTTTAAGAACMTGGTGACTACKGCTACCTCTACCCATGTGGTACGAGATTTCCTGCCCATTATTCTCGCTT
>Scaffold100212_521
TTGTGTTCTGAGATGTTTAACAATGGAAATAATGACACGCTGTGTTCTGAGATGTTGATCAAGGCAATACTGACACGCTGTRTTCTGAGATGTTTAACAA
>Scaffold551087_954
GCGTCATACAGATTTTGATGAGACAGGCGCGTTCATAAATAAAGATGTCTYCCTAGARGCCATTTGACAGTGACACAGAAATCTATAMATATTGTTATAA
>Scaffold6482_32203
TCTGGCCTGGCATSAACTGTCGAAGGATATTAGTGTCATTGGTTTGAAATKGTTGCTTCCCTTGCCTGTTGGCATTTCTTGTCTGGGGAGTTCATATGAA
>Scaffold48436_794
ACTTCAGTGTCTAAAGAATCCAGAAGTTCAAAATCACAGAGATTCAAACCMGAGGCCCCTTGCTTCAGAAGCCAAGTGCTTTACCAATCGACCCTCACAA
>Scaffold16748_3105
TCTTTGCTGGAGCAGAACAAATGTCTGTATCAAGTCTACTTCTGTTTTTAKAGCAAAGTGRGAAAATCCTCTGTTGCAGAAATGTTGTTGGAAATGTAAC
>Scaffold19146_2763
CATGGCAAGGGTGAGGCGGATGGTGAGACRGGGGTCTTGARTCAAGCAATWAAAAGAGCTGTCCATGAAGGCATCTCTTTCAGAGATGCAAAGGACATGG
>Scaffold563278_5569
TTTTTAACTTTACGAAACTGTCGGTGTCTGTGYTTGTGTCCGTTTAATGGCGTGCCAATAAAAGTTGGCAGGAGAAGATGGCGCTGCAGCACGCGGCTTT
>Scaffold1290_5312
CCAAACTGAGAGTTTAAGYTRAAAATTAAATTTTTAAACATGATTTCAAGATCTATGTCCAGAKCTTCATGGGCATCATTTACAATGAACTCATTGGTAA
>Scaffold3079_24263
ACAACTACCAAAACAAAAACTAACACCAGTAGTGGAAATTAAAAACACGTMTGGGCCATCTAACAAACAGGTGATTTTCAGTTTAGCATGCCAACCCAGC
>Scaffold22666_988
AGATTTCATTTTGGATATTCGATTAGTTTAATTTTGATAACAGGAATTCTMTTATTGATGAATCTCTTCCCTGAYATGTGCAAGCTGTGACACACTGATA
>Scaffold14767_175
TGAGATTAAGTGAGAGAGAGAAATGAGAGAAAGAGACAATGTAAGAATGAKATTGAGAGAATGCAAGAGAGACAGAGATAGAGAAAAGATGAGAGAATCA
>Scaffold42634_329
ATCACGCCTTTATCTGTTATCATTTTTGTATCGTTCAATGGCGTCGCTAAKAATTTGCCATCATCTTGGGTCCCGAAGGGCTTGACCTCTTTGGGGTCCA
>Scaffold253724_120
TCAAATTGGATACATAGTGTGTATTTGATACTCARATTGGATACATAGTGYGTATTTGATACTCAGATTGGATACATAGTGTGTATTTGATACTCAGATT
>Scaffold16535_6120
TGTGACTCAAGTTAACAMTATCTATTCCTAATGCAACGYCTCAATAYTAAGTAATTTATGTAGGCCCTAGGTACTAGATAAGTAATAAGTTTTTAATATG
>Scaffold6414_437
CTGAAGTGYATTTAGGTTGGTGGCTTGTCTATACTTTTAAGGAGATATTTGCTTGACCTTTGTGWGATGCCATGATTGCAGTTTCTCTGTTGRTGCACAG
>Scaffold214_333975
GATTGTCTGATCAACCACTGTGTCAATACTGCTGTCCAGTTTGCTGGTGTMTGAGGAGCCAGTGCTGCTTGCATGACCACCCATAAGGTCCAAATCACTG
>Scaffold2555_37441
CTTATGACCCTCAGGTCTAATTTTGTTCTTGAAAAACAGGAACTATGTAAAAGTTAAGAGWGGGACAGAGTTTCAGAGMTTAAGAGCTAATAAAGAAAAA
>Scaffold101625_482
CCAGTGKCRTGCACCCTATTCTAATCCCAAGTCTTAGTGAATCCCTTGCTWTGTCTTACCTCTGACTTCCACACCAGTGTCGTGCACCATAGTCTAATCC
>Scaffold4309_20071
TTATAGGCATCATCCAGATGACCCAGGACACAATGTTGCAACATATCTTTGATCAGGACTGGGTGAGGCTCATMACACACCTGTAATAGTTCAAGAAAAA
>Scaffold29016_1052
CACCACCTTATCTCTTTCAAATATAGTCGTCAAGTGCTCATGTAGCCCTAWGTAATATGTCAACATCTCTCTCTGTCTCTGTCTTAAACTTCCTTCAACT
>Scaffold534914_2360
TCCTTTTTCTTTTCAGTCCATGAAACTGTTTGAATTTCTGGGAAAACCAATGACTTAGCAGAGTTTAACTCTTTATCTCCGTAGTTATTTTCCACGTTCT
>Scaffold227_261443
ATTTCAGCGCGTGTGTTGCAGACGACAGGCGTGTGGGAGTTCATGACCCGMACCAGAACTCCCCCACATAAAAGCGCTCAACGTCGTAGGGAGGGCCTCG
>Scaffold168815_275
ATAACATTACATTAAATAAATGCAATTACAAAACCTCAGCACCCCTCCCACCTGATGAACAGATAAACYAAATGKTCTCACAGGGCAAGGCATGTAAGCC
>Scaffold23769_903
CTCAAAACTTTCCGAAGGGAACGGTAACAGGCAAAAGAAGGTAAAGCAAAKAAAGAGTCGGATTGCTGGGAGTGTTTGATGACTTCGTGTGTCAGATTAG
>Scaffold32780_992
AAAAATGTATKATGCTAAAACATGATAAAGCCGGTTGGAGGACGATCACTTACCAAGAGATGTACCTGTATTATTATACCAGTTATATGAAGACCACTCT
>Scaffold113079_64
ATGTAGACAAATTTATGACTGATGATTGTAAACATCTCGATTCTCTTCTAKCCAGTGTAACACGAAATACTTGCCGAAACATCATCGGTATAGAGCTCAT
>Scaffold20330_170
TGCTATGATGAGAACACTGTGCATGTGTATTAGGAAAGTGTTGTTGTCTTRATCTATCATRATAATGTGAATTCAATGTTTAAGATGTCAAGCAATAAAA
>Scaffold19728_720
AGTATGTGAGTTAGTTTCCCTCTAAGTACGGTAACACATATAAAGAACACWTGACTAAAGATACTGCTAACAGCTTCTGCGCTAAACGTGAACCCGTTAA
>Scaffold172406_178
GAAAACCTCCACTTACATAATGAGAGACAGTCTCGTCAAATATCAAATAGTATTTCTMTGAGTGGTACTTCAAATTGGAAAGTTTTTAACAATTTTAACA
>Scaffold6466_10843
TGTATGCACCATATTCAACGAAAAATGTGTAGCRATTTATTTAAATCTTCMTTAGCTGACAATCTTCTAATGTATCTTGTTTCTTGTGTCAGGACAAAGC
>Scaffold160482_99
ATATATGACATATGTTAATTCTGATACACTGTCTACATATTTAATACACGMTACGTGTTTGGCTAGTCCAGTACAAGATGTATGTGTGACAAATGTGAAT
>Scaffold17363_2471
ACATGTGRCAAGGGAGCTTGTTCGAGAGATGCAGCTACCGATGGAAAGGAYCTCACTATCTCTCAGCAGTTGTTTTTCCCCCGACTAAGACAATGGGCAT
>Scaffold549736_416
TTGATTTTGGTTTTCTCATAATATTTCATWCTGTCAGAATTCACCATAACTGGAGGGCATTCACCTATATGTCTTTTGGAGAGGCACTTGACAACTCCAC
>Scaffold27975_614
TCTGCTAGCACATWAACACAAAATCTATCAACACACGCACACTACCAACAYATACATGCGATCCGCCAGCACACACTTACTACCTACCAGCACACACGTA
>Scaffold5908_17918
AGGCTTGTGGGGCAGCAGCGAAACGAGGTGCTAGTCCTGGAGGAAGTACTKGTTGGCTGGGTGGAAATCCTGAAGGAGCAAATGGACTTGGAGCTGGTAC
>Scaffold538879_1150
GACTAGTGACTAGTTGTAAGTTATATATCTAACTAATCTAGAAAAAGTCTGTCTAKAATCTAGATTTGTGACACAATCTAAGTGTCTTAGTTAAGCCATT
>Scaffold49804_283
TTCACAAGACAAAACAAGTTTAACAAAGTCATAACCTGGAAGACGAAACGAGAAAAGCCRAAACCGGCCGTCCACCTATAACATGGCGCAGCACCTTTTT
>Scaffold656_126849
TTTCAGAGAGAGGTTTGCTTTGATCCTTATGAAGGCGGTCAGAGAGCAGTMTCCCAACTACGTATAGAATGTGTGTGGCTTTAAAGTTTAAAGATAGTCT
>Scaffold189105_3
TCTGTAGTCTAACAARTAGATMTAGGCTAAACAGTCGCGAATAAACCTTGAATCATACGACATAGTAGAGGCTTGGAGCAAGCACAGTAGACAGAGTCAC
>Scaffold65462_429
CCAGCAGTGGTCACCAATGTTAACTACTGGGAAGACATAGACCTAGACTGRCAAGAYGTAGACCTAGACTGACAAGAYGTAGACCTAGACTGACAAGACG
>Scaffold75_348983
ACACAGTGACTGATGGACACTTTACAGTGATAGCAAAGGCAGGGAGTGCGRTGGGAAGGAGGGCAGAGAGGAAGTGTGAGTAACCCGGGGCCATTGTAAG
>Scaffold1564_57890
CYCTTGTCTTCCAGCCCATTCTCAAAATAATAAATACATGTAATTGGGTGMGCCACTGCCCAAGGTAACATCGGGCGCTGGAATCTCCATTACCGTGTCT
>Scaffold2666_41737
AAAAACGAATTTACTAATGTWTGAATACACATATAAACACAGACAMAAAACACTAGAATCATATGACAACATTCACTAACGTRGCGCCCCCTCACGCAAG
>Scaffold57350_486
TGTCATTCTCAGGGCGCTATGACCCTATCTGTTTTGTGAACCTGGGAATGRGGGGCTTGGGGAAGAGGGGRTATCAAGAAAGGGGGTTTCCATGCTGCCT
>Scaffold7717_11469
CCTGGCTGGGTAAAGACAGATATGGGCTCCAGTGAGGCCCCTTTGGGCATWGAAGAAAGCATCCGAGATTGTCTTCAAACCATTGGAAGAGCCGGCGAAG
>Scaffold528_161134
AACGAGTGTCCCCTCGTGATCTCGGCCTTAGACCTTAACATAGGAAGAGGAACCTATGACGTCAATCMAGGAGCCGTGYCTCACGAAAGGCGGGTTTGCA
>Scaffold40200_515
TTTTCAAAAGTAATCTTCTGGAGTAATACAGTGATAATCTACTGTGCGGAKAAAATCCCATATTTAATTATACAAAGCATGCGTTGTYTTAATTACCGTA
>Scaffold549067_173
ACAGACTTTCATGAATATTTTGGTTTGGTTTTKAGTTTAGGCACATCGTGAATATTTTGTACACTGTTTTATGTAGAAATATTGTAGCATCGAGAATTTC
>Scaffold40269_593
CGTTTTTGTTAGTGTTATTCGAAGATTGACGTTTTGACATATCCTCATTACAAACTATATTAGACYAAATAGAGACCAGATGTAAGTCTAGATTTAGATT
>Scaffold39675_531
ATACACATTGATGCGGACACAAGAATCAGAACAGTGCACTTGAGACAATGATATAATGGGTAACAGCTATGAAGAAATCAAACGATGTTTATTTACAAAA
>Scaffold162_75579
GCATTGAAGCCAGGTCGGACCCAGCTGTTTTCATTTATACTACGCCGAGCYACGAAACCAGGTCACAAAGACCTGCGCACAACGTCTGATTGATTTTTGT
>Scaffold119082_300
ATAGCACTGGTCAGTTCGGCTAAGAGTGCCTGGTGAGGATTATGTTATGGCCAACTTAAATTCAAGACCAAACAAAATTCTCTCTCTCTCCCCCTMTCTA
>Scaffold2002_14223
ATTTTRTCCCTGCCTTGCTTGTGTGTGACATCACTCTGGGCAAACTGGGAYGGCTTGTTGGAGTTGATAAAAGGCAGCACCTAGTGTGACGAAAAAGTAA
>Scaffold154583_205
CGACCAATTTAGTTCCATTAATAGGCTACGTTGTTTCAGCTATATGGTATRCAACAAGGGACACTATAACATGGAAAGGGACACCTAGACAGACCCTGTT
>Scaffold12181_144
TGAAAAATAAACAAAATGTTCCGCAAAATWCTCAAAATGTGCGAAGTGTTMTATTAAGACGAAAACGTTTGGAAAACATTGATATCTTAGACTCCGAATA
>Scaffold543124_1081
TTTTCACTTAAAGTATTTGGMCCAGCTCCCAGAATAGTTTGTTATGACTGMTATATAGCCTACAAACAGGGCCGGTCTTGATAATTGGAGGCCCGAGTGC
>Scaffold108722_340
CTAACTAAATAAAAGGGCACTCACTGTTTCACTCATAACAGAGAGTACACKTCATATCAAGGTCTCTGACACAGGCAGTATGACATTAACTTCAATTATC
>Scaffold63986_627
CAAGCCTGATCTGCAGGCTTTGTTATGGTATGTTATGGTATGGACCTTACKTGGCTATCATCCATGRCATTGGGTTGTGGGCTTCTCGAGCCCTTATTGA
>Scaffold2920_15311
GACTGCGTCGGCCGGGGCTGAATTCATGCAGGCMGCATCACCTTGTCCGGMCAAAGGATCGGTAGTTGTTGTGAGTGGGTGGCCCTCGGCCTAGAGTGTC
>Scaffold24866_46
CTGTGATTATAGACAATGCATCAAATGTTAAACTATTAAATATACASAAACTGCCTTGTACAGTACTTAAACTATATGATTAGACTTCAAAACTCATGCC
>Scaffold229007_4
GTCCGCCCAGCTCTAATGGGGACCTGACTTTAGCTAAGGAAAGAAAAGGWGGTTGGTCGTTGCGTTGGCCATCGTAACAGATGACCTTAACATCACCTGC
>Scaffold117708_215
TTCTATCCGACTGTGATGTATCGGRCTGACTGTCAGAKACACAAAGTGTGARAAATGTCAGTCAAATTAAAAAGTAATTCTTGCTGAGTTATTAAAAGTA
>Scaffold2142_20203
CTAGCATGTGTTCTAGAGCTACRGGTCTTCCATGTTKGCTTCTCGTTAATAATGATGATGCGCACTTCACTTGTTGGCTGATGCCCAAGAGTCAGTCTCG
>Scaffold206135_198
AAAAATAAAAATAAAACCAATTTTGCGCTCATTCGTCAKCACCTTCGGAGGTGGTGGTAAAGGGCRGGTGCCTCACAGTTTGAGAAACGCTGGRCTCATA
>Scaffold21753_2787
GTTTGTGTGTTCAATCAATCCTTATCGCCACGAACGGCAACTCTWGAGCAYTCTCGGTTTTCCACCTCCGGGGTTGTGGCCCTTTCTTTTAACTGTTCCA
>Scaffold532677_668
TCAAGAAGAAATCTTATCTTATCTTATCTTAAATGGTAGAAGAACGTGCARCACARATMAATCTAAACATGACTGCAAACGTGTGATCCAGAATTGTGTA
>Scaffold129357_188
ATACAAGCTTACTTATGCTTAGCMAAAACTTAMGACGTCTCAAAGTCCAGCATCCGGTTCAATTTTACTAGTAARTAATGCTGATATTTTAAAACAACGT
>Scaffold565420_3919
GCCAGGCACGAGATTAACAATTCAGTTGTTCTTACTTCATCACAACCCACWTCTCTGGGAAGAACCCCAACAGTTTAAACCAGAGAGATTTCATCCRGAC
>Scaffold36114_1086
ACTTACTAKAGCACRTTTGATCTTGTTCTAGTTCTGAAATCCAAGCGATCRTCGGAGTAAGAGTAGACCTATTACAATTGTATTCTGATTTTTGCTTGTC
>Scaffold287_51537
AGCTAAATTGAACTTGTTTCCCACGCAATAAAAAGAAAAATGATTGAGCTMTAATTTGAACAATGCCTGGTTGCGTGACAATCATTGATTTCGGCAAATT
>Scaffold22631_1143
TCTAGGGGGTTAAAGTAGGTGTGGCCATCGGCTCAAGTGTCATTTCTTGRTATAAAATAGGGACAGYGTTKAAGGTAGAAATCAGCTTCATATTTAATCC
>Scaffold188364_4
TCAGTACATATTATCGATGATTGCTTGACAKAGTGACATTTCGGAATAGATCTTACGAGCCAMGTAAAATGTGTATATACCGGTTGTTTATAAACTACGA
>Scaffold708_35003
CACAGACATATTGATACTGTTCATGTTTCCTGAAACACATGAGTCGAGTGMGGGAATTCCCGTTAAAAGCGTGTACAAAGTATTCAAAATAAAAAGACGT
>Scaffold70057_640
AAATCGACCATTAAATAAAAATAACAAGGCTCAAGTCTAACCTCGTAGAACCCTGGCTCGTCCMTCCAAAACAATCGACTGCAACACAAAGTCAAAGGTT
>Scaffold236927_48
TATGCATTTATTTGCATACATTACCGAGTCGCGGTGGTTGAGTGGTAAAGCACTTTGCTTCCGAACCAGCGATCMCGGGYYCGAATGTGCTATGTCTTCT
>Scaffold543553_254
ACTGTGACACAGCGAGTACCATTGTGAAATAGCCAGTTATCACAAGTTTCRGGTAACCGACTGTTACTCAAGTGTAATATATGGCTTGATAAATTTAGTT
>Scaffold543237_108
TTTCGCTATTTCTTGTCTAAAATAATAGTACATATCTCCTGTGCGAGGCCYCCAACAATTGGGGGACAAGRGCAGCTGCTTAGTCCGGCCCTGTGCTATT
>Scaffold3918_16097
TATCTCCAGCGACCTCTAGCCTCTAACCATCTTTATMTCAAGAGACCTCWAGCCATCTCTAATCATGTCTGACGCCTAAACTTCAAACGTCTTTGTCTAT
>Scaffold171602_121
AATGTGTGGCTTGTAATCCAGACCCTTGATTAATAAACAAACTGATTCCASATTAACTTTATAGAKATATGGCTTGTTTAGATTAACACGCCTTGTCTTT
>Scaffold16614_3164
TTATCTTGCATCATTCACACTGTATAGTCACCAACAAATTACCATCACCAKAGAAATACACACACAGTCGTACACACTCCATTAACAGGTATCCACAGAC
>Scaffold21898_617
AGTGCTTTATTAGCTTCTGAAAAGCTGTAACATAGTCACGATTCATTAAGRTAGCCGTGTTCTCTCTCCAATCCTTTSAAATATGCTATGTCGGTGACGT
>Scaffold4417_26782
AACCTCAAACTCCAGCTTTGAATCTGTGTGTCTTCCCCAGATTGGACCAGGTCCTACAMACAGTCACTCCAAAATACTATTGAATTGATATGCTTAAAAA
>Scaffold29528_266
AAACATCTGTTCTTTATATAAGGTTTCGGTCTACCTGAGTSTATTATTCAATTCCCTCTTATCAAAGTGATCAAATCAACAGTGACCACAGGAAATAAAA
>Scaffold543634_1052
ATCAATTCCTACTATCTGCTAARCYAATACCCTTTTTACACAGCTTATATRAACTCAGTCCGTCTGTGTGTCTGTCTGGTAAAACCTTAGCACACGTTAT
>Scaffold18737_268
AATTAGAATGCGTGATAAATCTGGGMTCCATCTTGGACTTCGCTGACAGAKCGTTCAGTGTTGCCCTTGTTAACTGAAGGGGGAACATCCTTTCTCTACA
>Scaffold11397_505
CTCTATGCTGTAAATAGATGATGTCAAAGAATGTCATCCRAATAGTGATACTGTATTTCACTGAAGATCTATGATGAGTATCCGCTGMCGAGGACAGAYG
>Scaffold231301_2
CACATGTAAAATACTTTGACTCTCTAGACATRTCTACTATAAAGTATAGAATCCATTACTCTACAATGYACCCCATATCACATATTTTCCAGGATGTTTT
>Scaffold548138_880
GCCTTTAGCATGCTGTCGTCTTCCATATGCGGGATAAGTTTCCGACTCAGMGCGGCAAAGGGGAAAGTAGGTGGGCAGCAGATGGTCTCTGAAGAGGACG
>Scaffold533166_981
TATAATTTAGAACTACGCTCCATAAAGAGAAACAAAATAAGTCATAGTGAATGCTACTGAATGTCAAACAAKAAGTKTAAKAATAACGAAGGGAACCGTC
>Scaffold62340_366
GTGATACTTTTCTACCATGAACAATCAATAGCTTTGACCACTACATTCCTGGACACTATCTAGTAGTTTGTATCATCATTGAAGACAATGCTCTTTTTGT
>Scaffold532242_969
GACTGTCCCGAACATGTGATTCTTRGACTGTCYCGAACATGTGATTCTTRGACTGTCCCGAACATGTGATTCTTGGACTGTCCCGAACATGTGATTCTTG
>Scaffold563975_3388
TATGCGCTGTGGACAGTTATCTCGATTGTCGCGGGTTCGAACCCCTACCCKCCATTATACTAAACCTCTTGCGGGAGGCTGGGACTGTTGAAAAGTAAAG
>Scaffold183_47946
CCAGAGGCAACAGTGGCAGTAGGAGAAGCTGGGAATCCCCTCCTGCTCTGSGGGGATACTGGGATACTTTGGATGCCACTTCTGCCATGTGTCCCATCAG
>Scaffold546293_3244
TTTTATTAATTTGTACACTTATAATTTTCAACATAAAAGAATGGACGGGCMTGCCATTGCAAAAGAGGTCGTATCCAAGGCAAAAGACAAAGAGGGATGG
>Scaffold12903_2097
CCAGCAGGAATGTACCGAGGTAGATCATTTTTGGTGTGGTAAACATATCCATTCTTTATATGTGMGATATCTAGACCTAAAGTAAAGAGAATGAATTTTT
>Scaffold553857_215
GCCTCAGGGAGTTTACATAGTCGATTGAAACTGTTGCCCATATACACCTTRACATGAGATGRTTTGTAGTTTAATCTACTCTTTATTCTCAGCATTGGTA
>Scaffold556957_4874
CTGGGTTGACTAATGGATGCCCTAAGTTCACATTTTTAACCAGGCCTTGTGGAKATTRGAGGATTATTGGACCAGACAATAGAAACCCCTCAGGGAAAAA
>Scaffold18506_2853
TTTCATTCCTTCAAACATTTGGAATCATGTGTATGTCGTAAAGAAGGAAAGATCAACGTGTATCGTTCTTGTGTGTTGTAAWGTTTGCAATCGAATTTTT
>Scaffold47571_677
CTTCTTCCTCCTCTCCCCGCTGCCCAAGAGTGACTGGATTGAGAGGGTCAKCGTCAAGTTCACGGCCACTTCCTGTTTCAGTGTCCTGCTGACCACAGAC
>Scaffold356_127151
AAAAACTCCAACGTTGGTTGTGGGTGGGTMTGAAAGTAGAATCCATAAACAGACATGTCTTTGATACAAGTTCCGGTGAGAGCCCATCACAGCGGCCATC
>Scaffold558145_5558
CCAACGAGTGATAAAAAGTGACATTATGCAATATCCGTGATCTTTGAATGAAACATAATTCTAATGATATTCTGTATGATTAATACACAAAAGGCTMGTA
>Scaffold1935_46438
TTGTGTAGCCTCTGCAGCAAGACAGCAGGGTCATGGCCCAAGTGGTGCTGMTGGAGGTGTGCACCCATAGCAGCAGAACTAAACAAGACAAGACAAGACC
>Scaffold32386_1186
TTAAAACKGTCAAACCAGAGTTTTCACCGTGTGGCCCAAAGAGTTACACAMACTGTTCCATTAAAACACTCTATATATCGGACACAAACAAGTTTGTCTT
>Scaffold60244_889
CCGTAATGATTTCGTCTCAACCCAAGGGAGGCAACTTGTCCCTCCAAACTCCTMTGCATTTCTTTTCTTTTAAGCGCGTGTGTTTTCAAGGTTAGTCTCA
>Scaffold114002_260
GTTTATGTGAAAGCGCACACAAATCCGTCTGCTATGACTATAATCATCTATTTGTAGTCGATTTAGCAAAGATCYATAGATCCAAGTAATTTAAGAAAAA
>Scaffold43716_60
ATAATAAAATAATACAAACAAAGAACGTGMATATATTGTATATTTCCAATTTCCAATGGAAATCAGAAACTATCTGCAGTACAGTACGCTCGAGATTAGC
>Scaffold3121_14670
CCTTGCTAACAGGCACCTACGGCAATGGAGCTAGGCTCTGGTTTCATACAKCTTACCCAACTTACAGTTGTATGCTGAGGGACGAAATCTTTAAACTGCA
>Scaffold6800_9320
CTAATGGTCTCAATGATCACATGCTYTGTTACTCAGACAACKGCATCCATCTTGAATGTCATGCACGGGGAAAGAAATGACAACTGCGAATGAGGCTCTA
>Scaffold283_263561
GACATCGTCTGCAACGGGAAAGCCGATTCACTAACGACACCGCAGTTGTTMTACATGACCCACYGATAGAGCAGGTCAAGCTCATCCCCTCAGAGCACGT
>Scaffold42395_904
CCCAGTTTCTAACTCAATTTCTTATACAATCAAATTGAAGACCTTTTTATAAATTGATAATAGAKTTGTCTTGCAAGCAGCTGTTTGTCTCAAAGTTTTG
>Scaffold236309_64
TATATAATTTTCGTAAGGCGATAAATCTGCTAAGTATATAATAACAAGACTACGTAGGAATATGTTTTGCGTAAGGCAATTTAGKTTTCGGTAGGTTTTT
>Scaffold14042_4935
ATATGAAGTTACGTTGGTGGCGTACCGAAAAGAGGRCAGAGAGGGCAATCMCCCTGGGCCCCAGACCATAGGGGAAACCCAAAATGGATATCAAAACAAT
>Scaffold284_287815
GCCCCAACGGTCCAACAGAYAAAGGGATAGGTGAAGGAGAATCATGGGGAGGATRCGAGGTGGCTGAATGGTACAGCTTGGCTTCCGAACCGGGTGTTTC
>Scaffold4680_16188
GTGATCCTACAGGGCTAAATAGTGCACAGCCATGTCCCTTATCCATAAACTATWTCATCATTTCATGTGTTRTTTTGAAAATAATGTATTTTTATGGGGG
>Scaffold11935_2971
TCGCGTTCCCATTAGATCTCTGTGGGACAATAATTGCTTCGAAAGGGAACKTTCAGATATTACAATCCTACTTAAAGGGGAGATGGGGGTATAACAATTT
>Scaffold278341_2
TTTCCGTATCTTTTGGGTGCCTCTAAKTTCACCCAGCTCTTATAGGTACATGACATTAGTTGGAAAAAGTAAAAGCATCTGGTCATTGTGCTGGCCACAT
>Scaffold172090_205
CAAATATGTGTAAGTCACAATGYCAAGTCAAATATGTGTAAGTCACAATGYCAAGTCAAATATGTGTAAGTCACAAAGTACACGTTGAACAATCCAAAGT
>Scaffold108694_106
CGCTCTTGYACTGAACAATAGACGTACTGCGATGAATGCAGYAGTAATAAAATATAAGGTAGGCTATTTAGTAAATATTAATTTTTATTAATACAATTGG
>Scaffold22293_1667
CTATTAGGTTTATTGAATGCACACATTTAACTGCCATTTTCTTAAMTAATGTACATCGAAATAGTGAAATAGGCGTTTTAAACTTTAGTTTACWCCCTTG
>Scaffold186536_48
GTGTGTCTCTCTCTGTGTCTCTCTCTATGTKTAGGTGTGTGTCTCTCTCTKTGTGTCTCTCTCTCTATGTGTAAGTGTGTGTGTCTCTCTCTGTCTCTCT
>Scaffold40216_45
GTACGTGTGTGTGTATGTGTGTGTATATGTGTGTGTGTGTGCATGACTGCKAATGGGACATGACAGTGGGATACTGGTATAACTAATCATATTTAATGAG
>Scaffold15553_16410
TTACAGTAAAGAGGTCAAGCGTTTTGTAGTAGAGAACCTTTTGTCCCTCTMTGGCCTGGCATGTGTGTGTTAGCCTATACAAAAACTCACTGCACAACCT
>Scaffold48266_1015
TTGCACAAGGTCTCAACCTTCCAAAGTGCCGCYCAAGTAAAGGGTACGTCTTGCATTTTATTGAATAAAATCTTGTTTTRGAGATCAGCACTTCAGYAAG
>Scaffold26959_83
GTCAAAGCTTATACASTTTAAACTTCTAAACGTCAAAGCTTCTATGCGTCAAARCTTCTAAACGTCAAAGCTTCTAAACGTCAAAGCTAAGTTTATTTTT
>Scaffold17566_5277
TCTCAATGCGCTATGATCCTATCACTTGTCTGGATTAGTAAGGAAAAGGTGGGAGGGGAATAAAGGATGAMTCTCGTGAATATTACCGTGATCGCTTTTT
>Scaffold160006_92
ATGACCAGATCTTCCTCCGCTCCAATGAYCAGATCTTCCTCCGCTCCAATGACCAGATCTTCCTCCGCTCCAATGACCAGAYTCTCAGAAGTAGCAAAAA
>Scaffold540864_5547
TCGAATAGTGTAGGGGCCTCCACAAAACKTCTGCCCCGGGMCTCCACTTAMTTAAATCCAGCCCTGACCCCATGGAATATAGGTACACACGTGTTAATTC
>Scaffold157927_123
GTTTTCAGATCCTTAGTGCTTCTAGGCGAACAAAACCCGGCTCAAGTAGAKATTCGAACTCAAGCCCCCTAGGGAGCCAAGCGTTTTATGCCACCCACCT
>Scaffold964_36109
YACACAAGACGAATGAATAGCCAAAGTCTACGCTATGACACAAAATGCATKAGTCAGCTTCGTAAGGACTATAAAGAAATTTATGAGAGACCATCCAGGA
>Scaffold152949_191
CTCGTTTATTATAGTTCGTTACGTCATCTTTAAAKAGTGCTCTAWGGGTAMCTGCCCATAGCTTTGTGGTACCACCTATACCGAACAAGCACGTTAATAC
>Scaffold17634_3768
TTTTTAAACAAAATTTTARAGGCAGTTTATATTTGCTCATAACTGTTGGATTTGTGTGTTACATAATCACTGAGTATGACTGACCTGCAGGGGTAAAATA
>Scaffold22059_2629
AAAAATGTATTTCCTAACATTMTGCAGTAAAATTATGATAGATCTAGTCAGGGCCGGATTTAAGGGAGGGTGAGCGGGGCTACAGTCTCAGGGACTTCAC
>Scaffold145385_83
AGTATAGATCTAGAGACAGAGTATACTGATCTAGTMTAGAAATATTCAAATAGAGATCTAGTGTGACTAATCACTAATTTGAGTCTTGACTAATTGAACA
>Scaffold166031_129
AGTAGAGTTGTGCTCCGCACTTGGAACCAACAAAAGAGAAGGAGAGCTCCMTTCCACCGGCCTAAAATGGGGTCGAGTTCCTCCTTCTCGACATTCTGTC
>Scaffold532386_2569
AAACCGGATTAGGAACTAAATGGTATGCWCTAGCTTTAGACGTATACATTYTGTTTAAATCAAACTATCAGTATCACAAATGTAACATACACGTATGTTT
>Scaffold31410_468
TCACTGTTGATGACTGGAGTTGTTTCCCTTGACAAGCACGCAGCGAAGATKAGCTGTCTATTGTGGTAGAATGTCGCTTGGTCAAGGAGGTCGGAGGTGT
>Scaffold15899_1972
ATCTAATTCTAGATCTTGACTTAGATCTATTTCAACATCTAGACCTAGATMTAGTTTTAGATCTAGACCTAGACTTAGCTTGAGTCTCGATTTAGATCTA
>Scaffold544624_506
GTAGGGCCCTCTGCTACAGCAGAAACCTCTCGCAAAAGCAGCATGAAAGTMTTATGTGTAAAAGATGGCTGCCTGGTCGTGCAAGTATGWCGTTCCKTCG
>Scaffold68382_286
AAAAAGAAAACAAGCGAGGGGTAACGGATGTTCTATWTAAGATTTTGCTAAGTCGTTTTGCCTTCTTATTTATTTGTGTTGTCCTATGATCGATCTACTT
>Scaffold531354_731
TCAGCTAAGAGTAAGAGACTTGATGGAAACATGTTTCTCTGAACTTCGATSAAAGTGGTTAAATTTAAAATAAAACATTTCACACTCAAAGACTTCAAAT
>Scaffold540812_310
TCACAATGAAAAAGTTGAATCACAATATTTCTATTGTCAGATCTTAGACTMTTGCAGAATGGACGCCCAAAGATGTTACACGATAATTCTTTTGTGGCTT
>Scaffold2832_14038
CCCCCTCGCGCAATGGTCGTAACGCCACTGGATCTAGGTTATGTTMAACTTTGTCTCGGTCTGTCTGTGGGTCATTCACGAGCAAATCGGACAATCAATT
>Scaffold180116_71
AAAAACAACAACGGCGGAGTTTTTGAATAGCCTTAGTAKTAATAGTAGGCCTTACCTTATCTACTTAATCTACACTACAGTCTAGATGTAGTCTACATCA
>Scaffold19070_2234
ACTGGCTACTTCACCTCTTACTTTTCTCTGAGTGATTTTACTCATGGTGTMACTTTTGTAAACTCTAGTTAAATAAGAGTATTTATTTCTGATATACTTA
>Scaffold543191_990
TTTTCAARCCAGCGACTTGTGMGGTGGTTGGACTGTCCTTGTTTGCTGAAKGGGAGGGGGCAGAGGGGAGTTGAAGCCAGTCATAACGACAACTCAGAAT
>Scaffold148425_252
ATACAAATGAATTCTMAAAGATGGAATGCTATCACCAATAAGATTCACAAMTCATTCAAATGTACATGCTCTCGTTATCTAGGCGAGCGTCATRGTTTAT
>Scaffold539954_1150
ACCGGGGTTCGAATCCTGGTGATAACTTGGATTTTTAAATTCGGCAACTTKTATCGTCTCTGAGCCCACCCAGCTCTAAAGGGAACCTGACAATAGTCAG
>Scaffold59540_125
GTGACAGTTTGATTAACAAAACAAAATCTACGATTGCAGATCTTTCATGTACACWTTTATATTAACACARTAGTAGTCAGTGATATTTTCATTTGTGCTG
>Scaffold111237_47
KTAGACCTAAAACTAGCAGGAGCTGGATGGACTGTTGCAATKTCAACCAAAGGACCATACTACACAAACTTAMGATTTAAGATACACAAACAAATAAGAA
>Scaffold546384_749
TAAAGGGCCCAAAATATGAGTGCATGTATGTGTTGGGGGTACATTATTAAGAGMGTATTTCTAAATGAAGTCAAAAGGCTATGTCGAAGAGGTTTAAAAA
>Scaffold33396_1044
GTTAGACGCCATCTTGGGAAAAATGTTCCTGTTTAATCTTGCGCCAATTTKTGTACCTAATTGGTGAACGAGGTCCGTTGAGGTCCGTTGAGAACGTGCA
>Scaffold1443_17016
CAGTGCTATGAACTATCTGGTGGAGTAGGGCGGGGGTGGGGCATCTAAATMGAACCCTCTGTTTGCAATGCCCAGATCTTCGACAACCTKGAGGGGAGAT
>Scaffold166535_229
TATCTCCATCAGTTTAACTCCATCAGTTTATCTCCGACAGTTTATCTCCAWCAGTTTATCTCCAACMGTTTATCTCCAACMGTTTATCTCCAACAGTTTA
>Scaffold11259_21524
AGTACTAAATTGATGCTTAATACGTAGGAATGTGGAGCAGGKCCGGATTTAAGTTAATGGAGGCTCTRGGCAGGACTTTGTGGAATTMTTTATCATTTTT
>Scaffold231361_26
CATAAATCTCATACATCTAGAAGACAATAGATTTAAACTCCTTCTAATATKTTGGGAGCCTGGTCAGGGGAATGAACCCCACTGGCACTGTGGCTCATGT
>Scaffold534560_3404
TATCATTATTATTTTGATTGTACCCCTACGTCGTTGCTTTAAAATTGTAATTTGTTCTTGAGATAGAACAGCACGAGAKCCGTAAGTAATAAAATAACCA
>Scaffold125354_247
AATGCAAGCGAGTTGTTTTTACACAGCTTATATCAACTCACTCTGATACAATTTTCGTACACSTTATTTCTAACCTACACAATCTCGARTCATGWCTATG
>Scaffold10402_5741
CTGTCCAGAGCTCTTGCAAAAGTGGATTTGAATCTCTCAGGCTGAGATGGRGTGTGACGAGGATGATGATTAAGTTGAGATAACTACACTTGACGACAGC
>Scaffold803_33824
CAAATCTTTACGTTTCTTCAGAACTAAAAGAGCATTCAGTCTTAGCAGGTMGGCAGTGGATGGCGGGAGGGAAGGTTTGAACTTGGGACCATCATGGCGG
>Scaffold11674_1730
GAATATTGAAATAAATTCATAACCTACAACTGAACCCCTGGCCTTCTTTTSTCCGCCTTCATATAGATCTACGCCCGTCCCCGATCTAAAATCTGATCTA
>Scaffold61284_263
AAAAATAAACGTACCATATCCATTCGACAACGTCCTTGGGGTGAAAATARATAATGTTTGATGTTTATTTTCTTCTTTGTAACTGTAGTAGGAGTTGTGT
>Scaffold16147_3326
CATTTCGCCCTCCCTGAGCCGGCCTCGTCACTGTAATCCCCGCAGTTATCWGTACCATCACAAGTGAGRGACATTGGGATACACATTTTGTTGTCACACT
>Scaffold39150_840
TAACAACGATTGCCATTTMAGTGGGGGTAAATAACGGAATCGCTGGTGTACGGGTTCCACTAAATAAGACGTGCACTTGACGTCTTCCAAGCCATCAAGA
>Scaffold6902_14389
TTCCTATTTTGATGTTGAGATTGGCTGCAGTTCTTCAAGCTAAAACAAGCKCAAGGAATGAATCAAAATTTGCCAGACATATTGGGACAATGATGGAATG
>Scaffold546088_398
TGTATAGTAGGTTCCAATGTTTCAAAATTCTTAAATTATTGTATTTAATTGTGTTTTATCGGTGTGAACYTATCTGCATAGGTTTTGTCACACTCACTCT
>Scaffold269086_12
GTACATGGCATATACTTYGTCAGTACATRGCATATACTTCGTCAGTACATRGCATATACTTCGTCAGTACATGGCATATACTTCGTCAGTACATGGCATA
>Scaffold27007_1126
AGCAAAGGAATAAATGATTCTCAATAAAGCATCAGCGATAAAAGCCATTTTTATTTTGGAATCTGTACTGGACTTGAYGCAAGTAGTTTGTAATATTTTT
>Scaffold64993_563
GTTAAAGTTTCTATTTTCTGATGGTGGCCTAGAAGTGTCGAATGCTTTTCRGACTCATTGTGATGRCACCGAGCTCAAAACCCCTGTCGTTTGGGCTTGG
>Scaffold38713_1222
AGCCGGTCTAACTTATTTAGTTATTACTTAGAGCCCTTAGAGTGGCTTAGAGTTAGACAGTTAKACTTTTAGACTGACTTCTAAGTCTAAGCCTTAGAAG
>Scaffold29072_820
GAGGGGTAATTCTTCTGCTATTGTGGTCATGGCGAAAGACMGGCTATTTTGTTTCAATGGACGTACTTTTCTGTCCGAGAGTTGACAATGGACAATTGAA
>Scaffold1434_35639
TGGGCGATTGATAAGCACCTGAATKGCTGGACAGATCACTGGTCGGACAGWCGTGGAAAGCAGAGGAGCTCAAGCTTGACGTGCAATCCTGGGCAGGGGA
>Scaffold36422_429
ACAGGCAGAAAAATTGTATCATCTTTTGTCTCTGCTAAGTGAATAATATCTGTACAAAATTATCTGTGAACTCTATTTTCACCGATAAAACCTAGAAGTC
>Scaffold558165_344
AATARTACCTCGTAACCATTGGTCCACTMAAAGTATGTTCCGTTTTCAATMTACTTATTTGTTTGGGCAATTTATTATCTTTCGGCTACAAGATCTTATA
>Scaffold16485_2423
TTCCGGACAACTGGTTCACACCATGTCCAGTAGTGGACTGTCTCCACTTGGACTTAGACTTAAGCGTCAAGACTATGACTGTGTTACAGACGATTAAAAC
>Scaffold560583_952
GAGACTGAAAGAGAKAGACTGAAAGAGAGAGACTGAAAGAKAGAGAGAGAKAGAGAGAGATCATTGGACTATTTGAAACAAGAGTTATATAAAAATCAAA
>Scaffold6130_8744
GAAAGCTGGTTTGCCAGTTAGTAGCACAGTATATTCATCTTCATCTGTGGMTTTTACACCAGTTAGTAGCTTTGCTGATTCATCATCGTCTATGGCTTTT
>Scaffold105928_233
CTAGACCTTATAAAAGTTTATATTATATAGATCTAGATTCTACATCTACTTAKACCTAGATCTAGATCTAGTGACTACTGATTTGAGTCTGAGCTCTTTT
>Scaffold535014_405
AGAAAAGAATTACGCTCTACGTAGGACTGGCCTTTTATTGTTTTTGTGGTRTGGGTGAGGGGCGGATAAAAGTGATACTACAATTSACGGTCCAACAGCA
>Scaffold788_28785
GCCCAAGTGCCTCATCCATTAAGACAACACCATGACTCATGACTGCCTCGMAGAAACTGGCCTAGAGATAGWGGACTTGGGATAGTGGACAAACTACTGG
>Scaffold1558_27384
TCTGAATGCACTAACAGCCAGTCCGTACTGTTGTCATGTACTGGAAAGTTKACAAAGACAAGATTCAAAACTACAGCGACTCGACCTTCCCTTGTTTCAT
>Scaffold820_91680
AGGAGGGAGAGAGTGAAGGGCAAGAAGCTGAGCTCTAGGAACAGAATCACYCTCATGCTCATCGCCATGGTCCTCATCTTCATCCTCTGCCTGACCCCGG
>Scaffold16943_4368
ATMTAATTTTGTGTCTGCTTACCTTAACAGGTCTTGGCGCCTTGAATTTGATCTCCAGCTCTCCATTATTGTCCACTGAGAACTCCGGGCTGTCGTGGGA
>Scaffold163407_209
AAGGTTTGGACCTTGCAAGAGACTCCCTTGATGTGATACATTCAGATGAGRTTTTATCCCATGTGTGACTTTTTGACTTTCTTGATGAGGCTGACTTATC
>Scaffold537431_638
TGGAGTTTGTTGATGATGACGACAATCCTATTGATAAGGCTCTCTGCAAAYTCTGCACAACACAACCAACTCAAGAACTTGAAAACTCGGGCTCCAAAAT
>Scaffold545188_882
AGAGAGATTGAAGGAGAGGGGACAAAATGGGAGAGAAAGAGAATGGGAGAKAGAGAGAGTGGGAGATAGAGAATGAGAGAGATAATGAGAGAGAGATAAT
>Scaffold1744_64222
CTGACGACAATCTTGAACCACAAAGGAACCCAGTTCCGAGTCAAACTCTARCTGGATTTTGGCAGTCTGGTTAGGCRCAGCATGGGCCTTTGTTGATGAA
>Scaffold561847_336
GACCTTCCTTTAGGAAGAGTAACAGAAAGAGAAGAGGCAGAGAAAACAATYGAAAGACAACATTMAAAAATGGACAGGTCTGAAATTGAAAGAGGTTCTM
>Scaffold37728_64
TTTTTAAAGATGGATGACTTGGAGGCAGATGAMATCCCAAGACCAAGAAGACAGCGCCCAAAAGACTCATTTCAAAGTGAATTACAAGGAAAACTAAGAG
>Scaffold148252_152
AACTAAGCCGACTAAGGTAGCAGTAACACTACGGACACAAAATAACACTARACCTACAGCAGAGTAATAGCAGTTATATTCAGCAGTTATAATCAGCAGT
>Scaffold60091_630
AYTCACTCATCTRTTATAATCACTAGTTCTCCCACTAGCCGTGGACAATAMAATACAAACATTTAACTGAAGCCTAGGACAACTAAGCCATTTTCAAGAT
>Scaffold28653_894
CMGAACTAAACCCGAAACACTCTTAAAGTCATCAATAAAKTGGTCCGCTTTTCATAACGCYCAACACTGCCACGACAATTTGCTCGGCCTAAAATTCTAT
>Scaffold47158_893
AAAAACTCCTTCAGTCGTAAAATGACTAAAAGTTCATTTCKCAGAACTGTATAGACAGTGGAGCCCTATTCTGAAGAGACATTTCTGTTCACATGCAACG
>Scaffold1567_53102
TGAAGATTTGGAAAAGTTTAGGGGCCTCCGCAAAAATCCTGCCCCATAGCMTCCATTTGCTTCAATTCGGACCTGGATACACGTAAGGGGTAATTACCTT
>Scaffold21387_1990
CTCGCCCCTACCCCGCGCACTGCTAAGGCCGCCTCTGCTGGCGAAGAGGTTCAGAAGAGGAGATTTYGGCTGGCAGATAAAAAGATGYATKACCTTCAGT
>Scaffold201344_146
AAAAATCCTGGCTACGCCCATGTTGGCAAGTGTTGATTACAAGGTMGTTTTTAAATCAAATATTGGCAMGTGTTGATTACAAGGTAGTTTTTAAATCAAA
>Scaffold546547_2040
CTTAAAGCTTACCCCAAAATATTTCCTGCAGGTTTCCAGCGTGTGGTAGATTSTAAATATTAATGATTGAGAGAAAAATAAGAGTTGTGTCTAGTGTTTC
>Scaffold24577_1915
AAAAAGAAGAAGAAGAGGCAGACAKAGACAGCGACGAGAAGACAACAAAGAAGAATAGACGGGCCTGCCACTGAGGGCGGCTCTAAGGCAAAAGAAAAAG
>Scaffold16587_3326
AAGTTTATATTGAAGGAAGGGAGAGCATCGTACAATCCCGCTCAATATTGYAAGACTTATCTCTCCTTTTACTATATCAAATCAATATTAATTACCACTA
>Scaffold19678_2222
TATCTTCTTCTGATCCWCTTAGTGTTGGGATCAATGCAGAGTTTGATGGGMTTGATCCCCTCTCACGAATAATGAAAGGAGATTCTGCACCTGCGGCAAA
>Scaffold11589_435
GGGTCGAGTATTCAGATGTAATCAATGAGAATAACGAATTCATTCATATTMTGTTATTTACTTAGTAAAGCCAAGAGAGGACCCGAAACTTATGAAATGA
>Scaffold3016_29738
CCATCTGAGGCAGCCGACTGAAGGTGTCAGAAGTAACACTGTGAAGACTGRGGCAAGTCGAGGACGTAKCGAGCGCTTGGTTAGCCACAGGGCATCTTGC
>Scaffold125344_365
CCTCCTCCCCCWCCCTAKATACGCCACTGAATAAAAATTAATGTTGATWAGCATTACACTTAATGTACTCTATTGTATTCTGAGTACATGTGTACATTAC
>Scaffold17685_2512
AACAACAGCAACATCCACATCAGCTACAATATCAACAGCAGCATTAACATMAACAACAACAACACAACCACCACCAACAACATCAACAACAACAACAACA
>Scaffold202030_207
ATTAGCGAAACTTGTTCATMTTTATCAGATTTTACCACATGACTACACAATTACTGGCCTAAACAATKACACATTATCCTCCACTGGGACTAACAAGAAT
>Scaffold1676_32644
AGCTCCATCCAGTCTCTTTTATGTCCAGCAAGCAGCTTCATCCAGACTGTMTTGGGCTGMAGGAAGTCGTTCTCAGACATCACAAACCGAGAAGAATGGC
>Scaffold2396_23254
ACTCTACTCTATCTACTTTYTTTCTGTCTMTCTTACCAGTGAGACTGCCTGGAAAGATCAGGAAGTGGGAGGCCAGATAAAGTATCTGACCTATAGATTA
>Scaffold13421_151
TACACTTGAACATTGGTGTTCCAGGACGCCAGGTGAAGTGGCAATACGTTCGCTCATGGGATTCTATTTGTTCACYTAGTCAGGTGTTAAATAGGAGAAC
>Scaffold557126_226
AGACATGTAGTGCTAAAGCTCTTATTTCAAATAGCARCCAAACACATCTTCGTCAATTTGAATCMGTTGAATGCAAGTTGGCAACAACATMAACCTCATG
>Scaffold36243_296
CCTGAGTGATTACTTGAGGTTTAAATATACTCGCACGGGCCAATCCAGGTKCAGTTGATGGTTAGACTACAAGCAGACGACAAAGTCAAGCACTGAGTAA
>Scaffold21498_1453
AAAAACAACTAATGTCTAACTCTGTCCCCAAATTTCCCCGGTCATCTGAACKCGTTCAAGATCAGGTCACTTSATCATGTGACATTTAAAGAAAGAAAAA
>Scaffold2905_48459
AATCTAGTTTTCAAGCTTGATTGCCTGCAATCAATTACATCCATTGCATGWGGCCCTGTTTCGTCTCTTGTCTATATAGATTAATCAACAAGGCACAGTT
>Scaffold19478_2688
AACTGGCTGTAAAGGAGGMTTTATGGACAGCGGCTGTGTGAAAGATATGAAGGCCCGCTCTGTTGAGGACTTCTTTTCTTGTCACTTAATGTTCATAGGT
>Scaffold109776_333
ACGMCTACAYGGACACATCACAGACACACATGACACAACACAATGACACGCGTATGAAAACATCACAACCACTCRTGTGCGAACACATCACAACCTCACG
>Scaffold141065_222
ACTGTGTGTGTGTGTGCCATTGTGAGAAGTGAACGMTTGGTTGCTGACTGTGTGTGTGTGTGTGTGTGTGTTTCTAATGCCATTGTGAGAAGTGAACGAT
>Scaffold241728_78
GTGGACGGACGTCTGCATGTGTTCAAGGACGTGTAACTTATAATGTGTTGKRGTTACACAATGTGACAGTGTTCATAGTCATTCAGAGCTACACTCACTC
>Scaffold831_100538
GATCTTCACCTCGGGTGCCTACCGCATCTGAGGAAGAAAGACCTGAAGTAKATGGGACTGCTCATAGGCGACACTTACTTTCCAACAGCCGAAAAGCAAA
>Scaffold553895_105
AAATATATATMTATACAGCGGCTTTGCAAAGTAGCCGCGGACCCGGGTTCAAGAACCTCTAGGTGACTTTTAAGGTTATACTTTTTAATTGCCTTTACGA
>Scaffold19098_3053
GGGGTTTSATCTAGACCTAGTTAATCATCCGACATTTCTCCACAATAAAGTCMGTTAAGGAGGATGTTTCCTCATAAACGCAACATTAAAATTTGAAAAA
>Scaffold12027_3080
CACCTTCGCCTCGCTGTGGATGCCCTACAGGGTGATGGTGGTCTACAACAKCTTCGCCAGCACGCCCTACCACGACATGTGGTTCCTGCTGTTCGCCAGG
>Scaffold1650_44201
AAAATGACGACTCCCCGCCCTAACAGTAAGGTGAGGTCGTTGCAGGAAAGRTGTCATCTCCGCAGATCTGCCAATAAATGTCCAGCTGTAATGCAATGCC
>Scaffold19907_2744
GAACTTCGCACTTTACTCTAKATATSTAGAATAATGGCTTCATGTATGTAGATTATGCATTTAGATCTTTACCCTTTTTGTTGCCGCTTCTTCTTTTCTT
>Scaffold22009_1162
TCTTTTAAGTATGTTCTTTAGGTATGTTCTTTAATTCAGTATCTTCTCATMTATTTAACGCAGTTACTTGCTTACGTGATAACATGATTTTCTTTAGCCC
>Scaffold6152_8893
ATCTCTAAAGCTGCGCCAGGATGAACTTCTGGATTTCTGCTTTTCCAAGGMTAAGGATTTACGCAGTGCCAAATCATTTGTAGGCCCAACTTCATCACTT
>Scaffold22665_1673
TTGATGAAAGAAATAGATTAAGTTTACGTTACTAAAGRTGAACGAAAAATATCACATGTTTTAAAATACATAGCAGGATAGTCTGTACACCTGATACACC
>Scaffold178133_137
GGARTCCTAGCTTATCATTGGACACCATAGMTTATCATTGGACACCATAGMTTATCATTGGACACATCACACGTTCATGAATAGGGTTATCACTTACCAG
>Scaffold19071_3166
AGACTCGCTTAAGAAGTGGTCGAATACTTGTGTGCGAACCTGGACCTTGCGGATGGGAGACAGGMGTGGAAGTTGCTAAACCACTTGGCTGGAGTGGGGG
>Scaffold548747_406
TCMCKGTGGGCGACAAGCCAGCATTGTGCTGTGAGTGTGAAATATCGCAAKCAATCATGCTTTAAATAATCATTTTGAAAACTGCAATACATGTGCGACA
>Scaffold6255_15612
TTTTTGTCTTCCCTAACAGTCTKTTCTGTATGCCAACCAGATCCTATCCAAGTTCCCAGAACATGAGATTCTGAGGTCTAGCCACAAGCCTTTTGGTATG
>Scaffold34089_1375
CTATAAGCAGTGTTTTTATCTTATCMTTGTTGTTCTAAAGAGAGATTATAAAATAGAGCCATTGTTTGTCTAATATTTACATAATRACCGTCTGTGTTGG
>Scaffold169132_204
ATGTTAAAATTTTAGTTTTAGCCAGATGMTCAGATGCTGTACACATTTMTRTTATAAGTACGCACATTTGTTGCCAGGGTGTTTAAAAATTAGATTTAAC
>Scaffold6439_12051
CGCATGTTAGCTGCGSGCGTATTATTACCTCTGACGCTAATTTTATTATTYCACTGTGCTGCGTATGTGCGCGCGGTATTATGAATGGAGCTATTAAAAA
>Scaffold30034_330
ATCCACCAGTGCGAGGCTAAACAACTTATTATTATGGCCTTTCCGAAATTRACCATTGCGTCCAGTCAAGTTCATCTCCTTGTCTCCTGTGGTCTGGTAA
>Scaffold6990_4033
CTCCCTCACCCTTTTCTGTCATGTCTAATTAGCACGGCCCGCTTTGTAACKCCTCTCTCTAAACCTATGCCTTAGAAAATGTTCTTCAGCTTTTCAACTC
>Scaffold561173_1456
GWCAGACTCATGAAATGATATGGCGAATGAGAGAATGAGTTAGCGAGAGGMTGCAAAAGAGAAATCTAGTGGGCGAAAAGAGGAATATAGAGGAGAGAGA
>Scaffold45814_59
WAACAATTTTACCTCTGGCGGTACATATTCTTCTTTTACCATCATTTGYAGACAATAATATGTATCTATTTTTACAATTTGTACAGTTCATGTTGGACAG
>Scaffold160124_230
AAAAAGTAGGAAAACACAGCTCTGTGAGATGAACCACAATTGAGMTACGACTGAAGGGGGTCAATGAATTGTAATGTTACAGAATTTGGCAGAATTTAGG
>Scaffold16850_2911
TTGTCTTAATAAAAACATTAACTATTGGCACCACCGTGCTACTAAACATCKAGTTGCTTCCCTTAGCAAGTTTGGYTTCCATCTTTATTGACCGTCAGGA
>Scaffold731_54306
GGGGGATAACCATTGTTCCGCTTATCACCCTAATTTACAACTTGCTCGTCRTAGGGCCCGGTATTTGAAGTGCCGCCACGGTGCGAAATTKAACACCGGA
>Scaffold2502_36283
ATACATCTGTTCCAGTGACGTCATCTCCGGTTCCTTTCCAGACAAAGTTAKAACCTTTCCTTGAGGCCTCTCTAATACCACTGGTCATCCAGTCTCGCCT
>Scaffold236483_144
TCTCAATTGTTACTGTACATAAGCTTCTCTTGTATAATAGGACATMACATGCATTAAACATTATTTTGTTTTAMTTAAAATTATGGTGGCAGCTTGATGG
>Scaffold543311_190
AACTCAATGTATAAAACAGTCTGTTCGTATGTATGTCTGTCTGGTCAAAAKTTTGTACACGTTATTTCTGTTATTTCTCCGACATCTGATCTCGTATCAA
>Scaffold205211_193
TTGTWGTGATGCCCTACAAAGTCTCGGAGTGGTGTGATGCCCTGCCCCGTCTCGGAKTGGTGTGATGCCCTGCCCAGAATYAAATTGTTGTGATGCCCTG
>Scaffold24985_2032
GTATTCTTTGTGAAGGTATGGCTGTCTCTCGGTGATTCCAACATATMTATKAATATCGTCTTAGCACACAGTTAACACACTGGGGCCGATTAGCATTAAG
>Scaffold42601_840
CTACCAKCCCCATTTCTATATTGGCTCTATATTTCAAGTGTTACAKTGTCMGCAGTTATTGGACTTAACGTCTACGTTGTCAAGTGTTAGGCTCAATCGT
>Scaffold1061_96569
CCTCAGCCTCCAGTCACCGACCATCAAAGAGAACTAGCTGCCCAAGCCATKAGCGAGTTTGAAATGGGCCAGTATGTTAATTGTAGCAAAACTATGAGCC
>Scaffold2498_8697
CACACACACACACAAAAAGGGTTTGTGTKTATGTCATAGCGAGTGTGTGTACATGTAGATGTGTGGATCTGAAAGGCCAAGTCACGGAAATGATGCTATA
>Scaffold158755_4
GTGCTCCTCCTGTTTCATATCCAACCAATATTCAATGCACGGTAAAAGTTATTTAAATATMTATATACTTTATKTAGGTAATACTAGGTATTGACTATTG
>Scaffold122074_65
CATTTATTTTAGAAAATGCTTAATACTATATTAATTKCAATGTGTGATTTTCACTGGACATATATTTATACCATTCCGACTGTATCATTGCGGCTTGTCC
>Scaffold7182_16039
TAACAACCGCTTGCTCTCTCCTATTTTTATCCCCACAACCCTTTTGTTTTAAATGTCAARWGGCTAATTTCAAGTCTCACATTTATAAACCTAAATTTTT
>Scaffold63987_813
AGGATGTAGGAATGGGTTGTAACGACCCGTCGGAAGGCTCCCATTAACTARATSATGATTAAACTATATTCGTTAGTTCATGGGTCACGTTCCCTTGAGC
>Scaffold3809_11462
AAATTTACGCTAGTGTAAGAGAGACTGCTGCCTCCCAGGGCTTCGCTGCCGATATTACCAAAAAGGAAATAAAKAAATAAATAAATAAGTATATACAGTT
>Scaffold45654_492
CACAGTGTGACTATACCAGAGCCCTTCCAGGTGGAGGAAAGGAGCAGAGAKATGTTAACCAAGCGAGAACAGAAGATACAACAGATCCTGGAGGAAGAAC
>Scaffold974_107770
ATGAATATCGCAAAAAGTACCCAGATGAAAGATTTATTCCTCTGCACAAGMGAAACGGGGAGCCTGCTGAGAAYCAGTACACAGCCTTACAACAAGACTT
>Scaffold5274_18312
TACATCACTAATAACTCAACTATTTCCCTATCCGGACTTGTCCTTCGGCCWGGGCTATTTCCGTGACAGCCATTCATTACCGAAAACTGACCAGAAGCTT
>Scaffold50212_723
TTTGATAGAAGGTATACCGATGCGCTTTTCTATATTCTGCCATACTRAGATAGTGAGATCTAGATTTCTTGATCTACACTGTCTAYACTTACAGTTAAGT
>Scaffold47774_703
AACTTGAACATTACAGGTGTGTGGTCGGCTTTTGACGGCGAGGAGTGGACYTTATAGCCATCGAGWGCATAGGAATTTAGAAGAGTGGTCATCTTCGAAC
>Scaffold540326_3279
AAATAAGACAATAAAAYATGTGTAATAAACAGAATTGAGTTACRCTTTTATTGTACACAAAATGTCTCATTTTACCGGCATTCAGCTGGATGATGGAGAA
>Scaffold18333_1629
TGTGGGTGGATTCYTCAGCTCCTACCACATTCACTCGCAGCTTGTCTTAGMACCTTGCTCCCACTCAGGGGGTAGATCGAGATCATCTTTCATCTCTTTC
>Scaffold5225_2127
ATTCCAGGAAAGAAAAAGAAACAGGTCAATTCAGCGGGTCACATCACAATKAGGACATTACGTCAAAGAGGGGAGAGAAGCGACGCGGACCTAAKACTGA
>Scaffold264294_127
GTAGCTATAGGTCTCTCGAGTTCTCCCTGTGTGGGTGTTTGTGTGTCGTGAACTGCTGGCTTAGRGTAGCTATAGGTCTCTCGAGTTCTCCCTGTGTGGG
>Scaffold65607_373
ACCTGGACCACTGAATGTAAAATTCGAGCCATTATTGCGATTTAAACTGCTGTGCGTAKATTACGTGACTATCGGACAAACTTAAGTCTATAGCAATGAA
>Scaffold159642_164
GCAGCTCGTAGGCAGTGACCAATAGCTCGTTGCCACGTCACATGTGTGTAYGACGATAGGTCTCGGTTACACTTTTGAAAGTTTGATGGACAGACTTACT
>Scaffold213273_128
TGACTAGCATGGGTGTTGGACGTTAGCACTTTRGTTAGTGACTAACATAGGCGTTGGACACAAGCGCTTTGGTCATTGAGTAACATRGGCKTTGGACACA
>Scaffold547291_311
CTAGACTCATTTCTTATTATTAGGCCTTAACKAGCCCCATTTACTTACTAKTCGGGGTTCATTGTGGACATAATTTGATCACACACAAATTATTGTAATT
>Scaffold122896_6
TTTGCAAACTAGTAGCTAGCTGCTAMCGACTGTTGTGGGATGACACCGGGGGAAGGGAAGGGAATGGAAAGCATTACCATCCCCCACCCCTTTCCCCCTA
>Scaffold554455_2089
TCTAACAGCGACGTGCGACAGAACAGCACCAACCAGCAGCACGCCAGAATCAGGCAGTCRGTTCTCAAGATGTTGGGTAAGAATTAGGGMWGTTTCAAAT
>Scaffold148408_135
TCTAAGAAAGTCATCAAACCCAATGTATAAGAACATCCTAAATACWTCACTGTACATCATGGATAAAAGAGAAGAAAGAGAATAATTACATGAATTTAGC
>Scaffold3904_20136
ACATGTAACAGTTTGTTTCCTATTTCAAACTGATCAGGTATAATTGTTTTWTATTTGATTGCTCATTTCTAATTCATAGGGCGTTTTTAGAACTAGGTCT
>Scaffold552611_873
GCCAGTAAKAGATTGTTGTATTTCGCAAATTTTAATAGTCGTTGACCCYGTTATTAGTTGAGAGGTTACTGTATCTTWTGAGAAATTATTTTATACATTA
>Scaffold5387_4759
ATGAATTAAACTCGGCTGAATCCCTGCTGTTCCTGTTATCTCTGTGATAAKAGAAACCCCCAAGTATAATCTAGCCTTGATCCTAGGCTCTTGACCAGAT
>Scaffold553413_754
GTCCTCTGTCCTGAAACGTTTCTATATTTAGTGATTTTACTAATAAGGTTAGGCCTACTGTAATCAAATGTGAATATTTGTTTCTGTTMTAGTTTCTTTA
>Scaffold251738_72
AAAAGTAGAGACATGACTAGTTGAGAAAACAAAAGTAGAGACATGACTAGYCGAGAAAACAAAAGTAGAGACATGACTAGCCGAGAAAACAAAAGTAGAG
>Scaffold1725_47781
GAAGAGGTAGCAATAGTTATTGTGCGTGCGGCTGTGTCCGTGCGCGAATGKAAAGTTGTCATCGCCAAGTCATGCTGGTCAATAGTCCATTGAATCACAC
>Scaffold16185_5012
TAACTTTTTCAACATGGCCCTGGTATGGCCAGCTTCAAGAAGGGAGGGCAKCACCACCTGTAACAACAGCAGCTCCAGGGACAACTCGCTKACAGGAGCC
>Scaffold2141_29460
ACTGTATAACAAACTGGTTGAAAAATAGGTTGGAGGTGGGAGCGGAAGTTMTACTAATGCGCGGCTCCCTGGGGCGGGTTATATAAGTGACTAACCTGTC
>Scaffold6651_12741
TTTGAGGACCTCCAAAAATGTTGGAGTCATATTTGTTAGGAAGATCGTMAKCTCAGTTTGCCATATTAACAATTCTAATAAATTTGTACAAGCCTTTAAA
>Scaffold10549_14550
GTTCTCAAACAGAAGCACCTCTTACTGTMATACAGACGAATTCGGTGAATRGAACCACAATGGGACGCGATCGTTATTGTCTTGGAAACCAGCCGATCCG
>Scaffold121364_177
CAGAAGTACTAACAGATTCTTGTTCATCTTCRAAATCACTCAAGACTTGTRGTGCAATTTGTTCTTCAATGTTTTSAACTGATCTGTGTGTTCGTCTACT
>Scaffold26534_1637
GTGGTCGACGTTGTAGTGCTGGTGGTCGATGACGGGGCAGGTGTTGTGGTMAAGGTTGAATTTGTTGTGGACGCGTCCACAGTGTCGGTAGTCGTGCCGT
>Scaffold20802_2510
TTTTTGTCCTGATKTTGAAACCATGGTATGAATAGATTTCCTAATGTTATAGCWAACTTATGTATAACAGATTTAGTGCTGGCCAAGAATGTCATGAATT
>Scaffold235363_158
TATTACATTCTAGCCCATTATTGGCCCCCAAACCTCCTGCTGGACGGCGTCGGGTAGGGTTCAAACCCGGGACCATCKAKACTTCAGTCCAGAGTGAATA
>Scaffold546276_638
ACCGCAGTTGCGAGGGTTGGGTCGTCGCTCCAGCGTGGAGCCTTCGGTCARGATGGCAAARAGAGCCACAGCGAATCCAATGCTCCTGGCAAGAGCCATG
>Scaffold538127_143
GTGTTTGCAGAGATTTTGTGGGAAAACATTCCKTCAAGAGATCAAACGTTMTTCAAACTTTGACTGGAACATGAAACGAAGTTTTAATWGCGCTTCACGT
>Scaffold11870_860
GCGCGGGATGTCAACTTTCGTGGCATCAAAGTGTCAGCAWAACTGTAAAGTAAATTGAGACACCCTAACATAGTGTATTATGATTTGCCMTCGAATGGAT
>Scaffold17326_1675
GTTGGAATACAAGCCATTGGCAATAGTGAAATAACMAATTGCATCTGCTTWGATTCCTTCCAGATAGAACAGTTTGTTCAGAGAGGCAGATGGAGAGGCG
>Scaffold12747_3629
AAGTATAACTTTGTAATCACACAGAATTATGTYCATTATTTTTAACGTCGSTACTATAGGCTAGTAGTTGTCATTCCACTCCGAGCAGTTAGATATATAG
>Scaffold6102_11387
TCTGGACCTCAGCTACAACGAGATGTCGGCTCTGCCTGAAGCCATCATGTMAGATATGCCTAAGCTAAGAATACTGGATCTGTCGCACAACAAAATAAAC
>Scaffold440_135142
CGCCTGTCCATGGACATGCACACCCTGTCCCTACACAGCTCTTTGAACATWCGCTTGAATGCGGCACGAAACTCGTTGTTCTTGAAAGCGTAGATCCACG
>Scaffold7184_22709
TGTGTAGCGGCCAAGTTGTTCAATGAATGCGCGCGTGTTACATCCATAGARTAGCAGACATTTCTTTTACAGTAGGGGGCGGAGTKGGAAGCAGGGGAGA
>Scaffold18445_1718
TACAACTRATCTAATAAGGATCATATTTCTCAAACAAATAAAAGCACAGTYGTTCAACAATTGTGCAAACATATGTGTGAACTCCATGAATGATGCTGTC
>Scaffold49762_1015
TAGGACTTTGTCTCAAGGACTTGCTCAAAGGGAAACAATTACATTTGTACWTGTCGCCCCTGAGCCCCACAGATCCTTCATGCCACTACCTCACATGTAT
>Scaffold101499_513
CAAGTAAGTGCTGGATGTAGCAAGTTAGTGTTGGTGTAGCAAGTAAGTGCTGGATGTAGCAAGTAAGTGCTRGGTGTAGCAAGTAAGTGCTGGATGTAGC
>Scaffold533052_2516
GTGTGTCTATAGAATGGCATTAATGATTGGAAGCTTGCTGTAAAATCATACACAGTCATTCATATKATATCTTACTCATAACTTATAAGGTACAGTAATT
>Scaffold68524_583
TGAAAGAAAACCTACATCCTTGATGTGAGAAAGAGAAAAGACGCTTTGAARAAAAGCATTCCCGCCTATCAGCGCTGACTTCCTTGTCCCAAGAACCAAC
>Scaffold11016_11083
CCGGGTCCATTTAATCTAACACAATATTAGTTTTACTTAATACGCTAGTCRCGAGAGAGCTCGCTCTTCGTCCGAAAGGCAAGTGTTTACAAAATACAAT
>Scaffold71039_284
TTCTTTCAAATTGATATTTCCTATAGCCCCTTATAATTAGAAATACAATGKTCGATACTTCTTGGACGCGTTTCTAATCTTGCATCAAAACTAGAAATGG
>Scaffold540448_581
TTTTAGAAAAACATTAGTCTAKGGAAATTTTAGGAAAATTCCTATTACCGTAATCACAAAGACGCTTTAACTTGAATACATTTCCAAATATTCACGTGGG
>Scaffold128229_137
TTGARACCGTGGMTACATATGGCTGCCTTGTCGTGCGGTATGCGCTAAGGACTGAAAGGTACCAGGTTCKAATCCTGCCGCTACCATAGATCCCCCATCG
>Scaffold36677_572
AAAAATTAGTAAWTGTAAAAATTTCCAATTGTACATATTTATTATTGCAAATTAATTACATGATCAACCCTGGGAAAATACCGGGCTTTGTCCGGGAGGT
>Scaffold535474_921
CCGTCRAATGTCGTCAGGCTAAATCTTAAAAAGCTGCCTCGCTCTAAAGCCRTCAAAGTAGTCTGTTTCGCTATTCTTCCTCAAAACCTAGTCTTGTTTT
>Scaffold4663_4504
GGACTGCCCAATCCGAATAAAAGACCGTCCTAGTGTCCGATCCATTCCGTMTAAAGACTGACGCAGTGCCCGACTCACMCTGTGAAGAGACCGCCCTAAT
>Scaffold10229_5113
CAAGCCCTCACCTGGAATTCCCAAGGAAAGAGAGAATGGCACASAAATACTGTAATGCAATTTAGAAGCAGATACCAAGCAGATTGTAAAGATGTAGGCC
>Scaffold115132_234
CATTGCACGAGTCCCCAGACAAAACAAATTATCTACATCAGAATGTAGGAMTTGCAATTTTATGAGGAGTCTGGCAGTTCTGAATGTGTTAAAGAGAGAG
>Scaffold31554_1404
TAAAATGTTTTGGTGAAAACGAGTAAACGTATATGAAGACCAACAAATGCYCTAACACTTTGTGWGACACAATGGGTAGTTATCTATTTTGGAGCTATTG
>Scaffold43860_503
TGTAGCTGCTGTCACTSTGTAGCTGCTGTCACTGATTGCTGCTGTCRCTGYATTGCTGCTGTCGCTGTATAGCTGCTTTCAATACTTTAGATTCGCATCG
>Scaffold561040_1090
TAGAGTGGAAACGAGTATCATGTAAGAGTCCTGTCTCAGTAGGCTTCTTTTATTTCGTTGAAATCCGTTTGTTGACGMTTTTGTATTCGTGGACATTTTT
>Scaffold544263_847
TAGTTTCGACAATATGATACACTACCAATGTTAGTTATGTTTCATTACGAWAAAACAAGTCTCTCTCGCTCTGGTTACAATTAGACTACCAWTGTTCTGT
>Scaffold47249_143
CAACATTATGGCAGCACTGAAAAGATAGTGAGCATTATCAGCAGTTCACTMTGAGRGTATGGCATGTAGAATGAGTCACCAAGGACAGCTTACAAAAAGT
>Scaffold238374_65
TAACTGTTMTGAGTGTAAGAGTGAAAAGTAATTTAAAACTGTTCTGAGTGRAAGAGTGAAAAGTAATTTAAAACTGTTCTGAGTGAAAGAGTGAAAAGTA
>Scaffold12617_7748
CTGCACCGTCGAGTCGGTTTCTACATGATACAGCTGTACATCCCCAGCGCRCTGGTGGTTGTCCTCTCCTGGGTGTCTTTCTACCTGGATGTTGGTTCAG
>Scaffold59451_567
CTCGCCCCCTTCTCGAGTTAGAATTTTTCCTCTAGATTGCCAACGAACATMRATATGAAAAAGAAGTTGAGTTTGACTACTTACAATATGACTACTTCCC
>Scaffold557859_232
CAGGTATGTATTTCTACCTCTTGCAGTCTTTCGTCCTTGAAAAGTAGAGAAAGGTAGCAGAAGTGACCCTGATCCAGTMGTATRTAGTAAGTTTARGTTA
>Scaffold67526_400
AAATTACACTGTGTGGGAAGAAATTGTACTGTGTGGGAAGAAATTCTACTKTGTGGGAAGAAATTACACTKTGTGGGAAGAAATTACACTKTGTGGGAAG
>Scaffold33570_263
ATAGAAAAGCTTTTAAGTCATTAAAACTCCATCGGCTATCTTTGAACCAAKTTTGTCAATGTCAGCTCTACCTTGTTCTAGGGCCCGTGGACACAAACAA
>Scaffold42773_1229
AAAAAGTGTTMTACGAGATGGACCATTTTGTTCTACAACTGAACCCTAGTTACAAGATGTTTCTCAGCCAAAGTTACGTCAGAATGCTGACTAAGGTTAT
>Scaffold3815_14965
CATACCCCATGCGGGATTGGTGTCCGACCCAGTTCAGCTTTTGAATGGTAKGTAAGTATGGTTCTGAACTGTCCACAGAAACTTCCAGCAGAATTTGGTT
>Scaffold563138_282
CGCCATTGTTTCTCGTTGTCAATCTAATTACCGAACAAGAAATTCGATGTMACCATTAATCTTCATAACAAACATAGAGACAATAKTTCTAAATAAATAA
>Scaffold34287_603
CAGTTGAATCAATAGATCAAGATCTAAGTCGTTTGCAGTGGGGGCAGACTGGTGCTTCTTTCCACAATACAAAGAAKTCATTCAAACCAAGTGACAAAAA
>Scaffold32719_46
ACAATTGCATCCGCAGYGACCTGAGAGAACTKAGGGYCTCCCAGTACATTCAACATAGATCTATAGTCTGACTCCTGACGTTTGACTTGAAATTATTGAC
>Scaffold26302_1250
TATAATAATTGAATGGCTAAAAATAMTGTCTAAGGATTCGGTGTCAAAGATATACATACTGCTGACATGACCAASACATCTAATTAACGTGTATTATTTC
>Scaffold4785_17968
ATTGCCAACTTCAGACGTACATGCACAAACTTCTAACACTTCTGTTTTTAGTGGTGGTTTCCCACAATCATYAAAAGCGATGTGGGCTGACTGAAATAAA
>Scaffold6629_9849
ATGAGATTATCAACCCAAGATGAGAATAAAACGAAGAGATTAGAGAGTGTTAMTACAGCGATTGGGTCCACGATGACCTRTTAACTATTGTTTTGTTTTT
>Scaffold22248_1625
TATTTTTCACACCCACCCCACCCCTTTTTCTTGTAAAAACCTTTTCTGGCKTAAATGACCTAATGCCGTGTATATCAGACTGTTGCTGTRTATATCAGAC
>Scaffold12169_450
ACACTGAACTATATAACATTCTAATACAAAATACTTAGAAATAAACAGATRATCGTACATCTCTTATTCCATATGCTAGGACAAATTCGTACCAGTRCTC
>Scaffold27293_989
CTGCAAAGGAGATATTTTCTCTCATTGGTTTCGAATCCCCAAACTGATTTMTCACCCCTCACACCCAAAACACACACACGCACAATGCACTTTAGTTATG
>Scaffold246871_38
AAAAATTTCCAAAGCTAGCGACAAGAAAGAGCATAAACAGATATCMCATATRMAATAGTAACAATAGCATTAAACCAATTTTCTGTGTTTTGCGGTCATA
>Scaffold6875_2964
TAGAAAGATGGAAAAAGACGGGCAGAATAATGAGCAGCGAAGACGTCGTCTTGATCAATGAKACCAAAATTACACGTCTCTTTACTACCGGCKACAAAAA
>Scaffold537998_1616
GTAGGTGTAACAAGTTCTGTAACATTTACTCAAGTCAATAGTAACGAAATYAGACATCATTTAGACRTGTTTGAATAAAGAAAGTAAACACCRTGCACCT
>Scaffold552929_2035
GCCAACATAATGGACCCCAACATATTGTGGTTAAAGCATTTAGTTTAATAKAGAGATTTAAGATACACCACACTTTGGTTATTAACTCTTTCTCTCCTAA
>Scaffold18301_1370
TTACATCTCTGGGTGCTGCCACGACCTAGGAATGTGCGGTCAGACGAAGGRAGCTTTTCAGCCAGGCGAAAACTAAGCKATTTGAAAATATTGTAATGGC
>Scaffold20878_228
CCCCCGCCCTCTTGCCTTTTAWCTCACACCATCAAATGTTCGCCTAAACGGCAGMCCTAACAGAAATGTCCTTTCATWCGTATTTATAACATCCCATACT
>Scaffold127544_106
TGYWSTTCATAGAAATATAAGAGCTTATAATTATCTGATTCTCAAGGCTGTTTCCTCTAACATCAAGTGCATTTCTGAACTATTTCATAACAGATAAACA
>Scaffold28652_1889
TAGATTACTTTTCAAGATAAAAATATCTTCTGGTGGCTAGGAGAGTGGATKAGAAGACATCCTTCTCTATTCAGCTATTGAAGTCAGTTGCATTAAGTCA
>Scaffold18589_3903
AATTCTTGGTGCAACTGAGCTGAATTCGAGTCCATTGGAATGAACCTTTTWCATGCATTAGTTTGTGTGTGTGTGTACGAACACGTACACTTACAAGTTT
>Scaffold66651_738
ACGTAGYCTCGRCTAGCCTTACACTGACCATTTTGTTAGAATCAGTGATAMACTGATTCACTAAAACTAAAGTAGCAATTATACATAAAACACTGAACCA
>Scaffold536677_800
TTTAGTAAGTGGTCCMCGTGGTTTAGTAAGTGGTCCMCGTGGTTTAGTAAGTGGTCMACGTGGTTTAGTAAGTGGTCCACGTGGTTTAGTAAGTGGTCCC
>Scaffold11208_5552
CCCTTTGTTTGCACTTTGACTGGCAGAGTCTTTGACTAAGACAGTTTCCTRGCCATGTGACAGTCATCTTTGGTGCGTGCCAGTGTCAGATGTCACAAGA
>Scaffold213626_113
AGTCTATGGGCTGTGAACTCGTTTCAAATGTATGTAGAGTCTATGGGCTGKGAACTAGTTTATGTAGAGTCTATGGGCTGTGAACTAGTTTATGTAGAGT
>Scaffold453_107618
ATTGATCTCTTTATTTACTCTGTGTGTCTGGTTTTGTTTTCCCTGTCTAGMATGTAGACTAATGACGTGACCCAGCAGCAGCAGAAACAACAGCAGCAGC
>Scaffold15751_4398
ACATTTTACGGGCACCTCCTGGGAATRATGCTAACTTAATCTGAATGGGCWGCGAACGAATAAATGAAACGAATCGTTTGTCTTTTTAACTCTCATGTTA
>Scaffold100069_522
TGGRAGATTATTCCATACGCCGAATCAACTCTCGGCATTCCTTGTTGCGTTACGTACATACATTTCTGARCCTTCAATTCTTCCAACTTTCTTTTCAACT
>Scaffold31763_1543
AAAATAAATTCAACTTCATCAGAAGTTTCCAAGGAAAGTAAATAAYTAATWTGATTCTTCGCACAGTACTTGTGAGCTTCATWGCTAGACATTGTCAAAT
>Scaffold251115_72
ATACGGAAAACGTTTTAAAGAAATGTATGCCGAGGACAGTGGTAGACAGCRAAAAGAATATGTTTATGTCTGCGCTGGGTGTGGCAAAGTATGTAGGTCG
>Scaffold135529_230
AGGGRAAAGATCGTCTCTCGAGACGTAAAATGCCACAGGACAGGAATGGTMTAAATAAATGTTTTACTAGTTTTGATTATTAAAATCAAATACCATAATA
>Scaffold117498_382
TCTAACAACAAATTCTTATTATTAAATTATAACTGTCAAACTAKAGTTTTCCCCCTTGTGGCCAAGGAGCTAGTAATTCCTTTCTCATCGGTATAATAAT
>Scaffold259982_44
CCTGAAAGCACTTTASAGATCAAATCTTGCACTATTTCACTCTCACTGGCRTAGAGGAAAAGAGCTGGCAGTAGATAACCTCTGTAAKAGACATCTGGAG
>Scaffold34420_524
TGTGTATGTGTATGTGTGTGTGTGTGTGCTTATGTGRTGGTTACCCTTTGTAGTGTTGYTGGCCCTTTCCAGGCTTCGACAGTTGATACGTAATCTTATT
>Scaffold5791_14737
GTGCAACTGAGGGCGTTTGGTTAKACCCTTACCCTTCAGACCACAAGAAGMTCCACCCACAAAGTAATGAAGTTCCACATGTGGGACAACCACATCGGCA
>Scaffold543571_160
CATTATGCCGTGAGCACTGGAAAAAGAGACATAACCAGCATTATGTCATAKAATAAGGACATATTTTCACCCCATATGGTAGAGACGAACTCCTCAARCT
>Scaffold184378_184
GCCTACATSGATTAAGTTGTACTAKCTGTTTAGAGCGACCAAACCAACCAYCGACCAGCAACAAGGGATGGCAAAGTTAATTAGGCTGCTGATGGTTGCT
>Scaffold13940_3822
CCACTGATTTCATTCTTTGAATTTCTTGTCCATTTGGKTACAAAATACACAAGATGTAGGCAACTCTGTATTAAGAGTAATTGTATCAGTTTGGATCAGT
>Scaffold72126_725
ACCAAAAACCAAATGATTTAAAATTGTAATACTTTAGAAAATCAAAATAARACCTTGGTTTGAATAWTCTTTGTCCATGGGTGGGCCGCCTATGAGTTTC
>Scaffold565238_277
TTTCTTGTTTCTTTGTCAACAGAGACCGCCAAGCACATGGGATATCTCCARCATACTTGTTCATCWTCAATAGTATTTATTGAATACTCTTAAATTCACA
>Scaffold542234_922
TCATGCAGTCTAGATGTTCTGTGCAATATTGAAACTCTAGGTGTCGTCTGYTAGAGATTAACGTAGATATGAACCAAATACAATGTTAATTGATTTATCT
>Scaffold537883_773
CGTTTTCAAGAACCGTGTCCAAGCAAGTTTTATAAATGTTTCCATATTGTTTCTTCCCATGAARAATTTGCAAGTTGATAAAAGGAATTATAATCATGAT
>Scaffold30172_1122
AAATGTTTGTCCTACAGCCTTCGTGAGGGCTCTCCAACTGTCTGATTACAMACTAATGATATAACAGTATGTTAGTAAATTTCTCCTCTCCCCCAACTCA
>Scaffold5506_14273
CTACTGGTGGAATTCTGACAAATATCTTGGTCCTGCTGTCCTCATGCAAGMTTACAGGTGATAGTGTTTTTCTTTTAATTTATTTCTAAATTTAATATAT
>Scaffold249856_24
AGAGAAAGAGARAGACTTTTTATACTGGGTATAATGAGGCTTGTCTTCGAKTCCGAAGATTAGTGAGGAATGATGTGTTTCCYGTGGATACAAAGCCCCA
>Scaffold124821_257
AAAAAGTGTAGGGGTCTCCATAAAAGTCCTGCMCCGGGGCCTGTACATAMTTAAATCCGGCCCTGGGGTAACATTGTCGAAATTGTTCAGCTTAACTGTA
>Scaffold550757_345
CTTCTTAGTCCCATCACATTGGCCATTGTATATTCTAACGAAACAGTTGCWCTTGAGGTCTAAAATCTCGTATCTCTASCTGATACCCGTACAACACTTC
>Scaffold175644_174
CCAACACAACGACCAAYCATCCTTACTTTCCCATCTAATGTCAGGCACGCRTTAAGTGATTCATTAAGTAATCCAAGGCCCAAGATTTCTTCRAAATTCT
>Scaffold69958_215
TAAGTGTAAGTAACTCAGTACCAAAGCTGCTAAACCAATGGAATAAACGAMTATAGACCAAAGTCACWAGTAATAATTGTATCGAAATGAATGATGTTTA
>Scaffold24802_1101
CTCCTTTCATTCTATGTCTTTTGAAACCTCGTTGGTTAAAGGACAGTTGGRTAACTTGTGTCATRGGTAGCAGTTCAACCCTTTTTAAGTCATCATATAT
>Scaffold48966_273
TTCTCTAAATACGAAGACTACGTGCGTGTTTAGAACCTGGCATGTGTTTGSTTTTAGAAATATGCATATTAGGCAAGAACCAATTAAACCATATTACATT
>Scaffold547451_704
GCTACCTAGCAAGGGAGCTCGAGTTCGAATCCGTACACCAGTTGAGTTGTGTTTGCTGAGTGTCTAAWGGGAGCAMGGAAGCCTTCTCTCATATACCCCC
>Scaffold559226_106
GACWSWGACACAGACAGACAGACAGAGTTGATGTAAGCTATGTAAAAAGTTCCTTGCCCAAACTGACAGGGACGTTTAATTATCACTAAAATCTCGCTAT
>Scaffold208220_130
TGGCCTTCAAGAGCGATCAATATATCTCAATAGATTACTTGTTACCAATGACTCAGTCTCATAGCTGTTYAAAGTTTCATTCTAAAGGTTAGGCTTCATA
>Scaffold5467_19617
ACAATCCTCAGTGCTCAGGACGGGGCCCGTGGCCAAGTAGTCCCAAAACGMTCACGTGGTTGTCAGTGATTAATGAAGTGTATMAGACTGGCCCGCGTCC
>Scaffold10841_1791
TAAATGGGTCATGCTGGGGTAACTCCCATACAACACGTGAAAGAAAGCGGGTAGTGAGTCTTGAAGTCACCTTGTCCCCATAAAAGGAAGGACCAGTTCT
>Scaffold41555_1135
ATTGTATAAAGTCTATGATTATGATTAGTCTATAGAAGATTCAAGTAGATMTAGACTCTAGCTGCTAGAGTCTGGTAGAGTCTAGATGAGTAGATAATCT
>Scaffold15800_16508
ATTTTTACGTGTATTCTACCTTRCATGTTGACATGAGGCCCATTCATGCTTTGGCAGGAGAKCACTGTTTAATTGGTGCTATATCTCTTAYTATTACAAG
>Scaffold59977_234
TACGCCGTGAACATTCTAATAATATCAGAAGAGGTTTTATTGTAATGCAARGAACATTGCACATATAAAACGCGTTACAGGAGAGTTATCTTTTCTTTGT
>Scaffold15927_3873
GATATCGAACTTCAAAATGCAGGGGCCCCAAAAGAAATCAATCCCGCCCCKAGCCCCCATATCCCTAGCTACGCTAATGTTTGGTCCAGACCTCAATTTT
>Scaffold221484_3
ACTCTGATAGTTGACTTGGAGATTACTGCAGCGTATAATGAGGAATCGCTTGACTTACCYCTGTGTGATAGCTTACAGCGCTTCCCGTGACATCCAAAAA
>Scaffold181543_107
TCTGACGAGCACAATAAGTGACTGAAGACCTTYACCTTGAMGCCCAGCAAAYGTCGGCTGGGTAGACTTAAATCCTGGGTACAAATCTTTATTACATTGA
>Scaffold22335_787
ATCCAGTAGCTCTTCCAACCTCTGCGCTGAACGTTCTCGCAAATCTGACAMGATAGGAAAAGAAATATGCGAATTTATAATAAACTTCCAAGTTCTTCAA
>Scaffold24130_1674
GGTTTTGCTGTGATGGGCATGACCAAGAGCATGTGCCATAGGTGTGGCTAMTACGTGCTGGTKGACCACATCATACCTCCCAATAAGTTCAGCAGAAATA
>Scaffold551539_95
AAGCTGAGTATGTTCGACTCCTCGGGAAACCGTTGGAGCAAAGACCAACTMTTGCTCTTGTCGGCGCTATTTTGTATTTTGTTCCCGCTATTTTGTCAGG
>Scaffold562223_3291
ACCAAGCAACTAATTCAATAGGTGCGACATGGATGTCGTCTGAGACTGATMTCTGTGGAGATAACTTGCCCCCATTTGCAAGACCTGGCTACGCAGTATA
>Scaffold2472_41020
TCTATGACGTCTTTCTRTCTTTTGCTCATGATGATGAGAAATTCATCCACKAGACATTAGTGCCAGAGCTAACATCTCGTGGCCTCAGAGTGCACGATCA
>Scaffold5721_18761
AACGTCCTGCTTCGTGCAATAGTGTTGCCAAGATACAAGATGACATTCGAMTATTTGAACGTTTTAAATAAGGGGATGCAATTCGAATTTTAAAAATTCA
>Scaffold2828_47671
TCTGTCAAGTTTGAGATCCGTTAAAKAGACTTGTTCACTTAGAAATGGCCCTGTGAAAGCACAKGTCTGTAGCAATGCCTTTCTCTGTAATTCGGTAGTC
>Scaffold998_64024
TGGTGCAATTTCCTGTCATCAACGTTGTAGGCTTTCTGGGAATCTCTGGGMGGAAGTGATTAAATTTGTTCGTCCACTGCCGCGTGGCCAAAACACACTC
>Scaffold556270_2538
GTTGAGCTAGTYATTAGACTTTTAGTGCTTGAAAATTATTGACACAAAAGYTGTGTCAGTCCAAGTAACTTTGTTGACAGCAAACGTTGTCCAATTAAGT
>Scaffold11049_5733
ACACTTTTCTTTTATTCATCAAGGACAAACAGCCCTTAAGAAAATTACACKACCAATTATCAAGTGACTGCTGATGGTGTCAGAAGTGGCATTCTGGGAC
>Scaffold17768_3134
AAATTTTATGGTGGCTTTACCAATTATGAGGGACCATGAAAAAGGGAAATRCAAATGTAAACTGATGCAATATAACAGTTMCATAATTCAGGCAGAAGAA
>Scaffold55584_868
TAAAGATGTTAACAGAGGTATAAAGTTGTCTGTTGAAGTATTTCTTAGCTMTGCCTTCGTGTCATACCTTTGTTTTCTCTCGACCCTTTGCGTTTGTGCG
>Scaffold203846_115
TTTTTCCTYTACTTTCTTCCAAAGAGACAGCAATTATCTGCATGGCTCTAATGAGTGATGTTTTTATAGCCCCTGTCATAATACTAAGGCCAATACCGTT
>Scaffold5368_9254
TTGCCAGGCCCKAGTAGTGCAGAAACTACATTCTTATTTCCGGCTTCCAAMAAGGACTTGACCCTGTGGATGACGGTATTAGAATACGTGGGAACTACTT
>Scaffold269581_88
ACTGGACCGAACGTGAGACTTAATTCCCTTTGGCTAAAAGTAGTACTAAARCATGTATTTACCTTGACTTACTGCTCTTATAGGGACTGCTTATGTCTGA
>Scaffold28763_2092
AGTCACTGTTGTTTGCGTAGACAATGTCTTTTAGGTATCGGCATTAGACARAAATCTAGTAGTGTGAGGTTTAAGTTTACCCTATATATATATATATATA
>Scaffold306_305027
TGTTTTGGGGGCTCAGGAGGGCGAAAGAAAGATGCGGGTAGATTCCGCATMCGTAATGGAACGGTTTTGTTGTGTGTCTCGGARAGCGACGGGTTCATGG
>Scaffold16612_4058
CAAGAAACAGACACAGGCACCTACATCTGCCGCTCTGCCAGCGGTCATATMGAGAGTATTAAAGTCACAGTTTTATTAGGTAACGTGTTGTATCTCACAT
>Scaffold548943_267
CGCTCTTAAATCCAATTTCTAAACTCGTGAATCAAGCAGGGTACATAGTATAATAKACAACAGTGATATTTGAATAAAATTTCTTTGACATTGTTAAGCA
>Scaffold541319_415
TCYTCCATTGATACTATCAGCAGCATCGGAGATTTCATGAAGATTATTTTYATTGCTAATGTTCGGATYGCCATTGAAGGCTGACATGGTGAAACTTTAA
>Scaffold435_197392
GATGAAAGGTTAGCGGTCTATAAAAAGTGGTTCTCAGAAGTGATGGAGCTMTAACACTCGATGCCAACTAAAAAGAATCGCTGACTTCACGTACTTTACA
>Scaffold104672_175
TACCGCTTATTMTCTGCACACCGGATATACAAGAAAGCTAGCCACTTATCTATTTAGCCACTTATCTATTTAGCCACTTATCTATTTAGCCACTTAYCTA
>Scaffold24614_932
GCAAATAATGCCAAGGTCACATATGCGCAAATAATGCCAAGGTCACATAAKCACAAATAATGCCAAGGTCACTTATGCACAAATAATGTCAAGGTCACGT
>Scaffold63266_310
TCTCTCTCTCTTTCTCTCTCTTTTCTTTTTCTGATCTTATAAATTAAAGAYGTTCCTCCCAAGAAGATAACTACGTCTTACGCTGTTGATTTTTACGTGT
>Scaffold12485_3171
TCATAGCTGTCTCAAAACTTTCCTAGAAAAGTGCATCATAGCTGTCTCAARACTTTCCTAGAAAAGTGCATCATAGCTGTCTCAAAACTTTCCTAGAAAA
>Scaffold1300_135563
ATGATAAGCCGCCATTACTRACACTTGACGAGCCCGTTGCTGGGGACGCTRAAACATTTTTAACCCCGGTATCTCGGGAATTTTCATCATCTAACATTGG
>Scaffold560852_1234
AAGATTTAAAACTTAYAGTTTTAAGGGGGATCATACAGACMCTTTCTAAAMTCAAATAACACACATCGAACATGCGATATTTTTAATACATCAATGGAGT
>Scaffold52759_774
AAAAATTGAACAAATAAAATTGCGAAACTMGGTCCAGATCTTTAACATAGAAGAGCRCTATGACACTTTGTTTTATGGCCTAATTCTGCGATATTTGTAT
>Scaffold479_164052
GTCTCGGTACGTCACCGCTCTTCATCTCAAGAAATGGTGAAACAACATTGYAATATCGGTGTCGTTAGTCCCATCGACTTCTTCACCACCGCACTCGCTT
>Scaffold41024_1174
CACGATCCTTTTTAAATATGAAGCAACCTTAAACGCTAGCTTCCACCACTRTTGCTTTGATAAGTATTATAGACTTCATTACGAAKTGAAACAACTTACC
>Scaffold533981_124
TGGTTTCAACACGTGATCTCCCTGCACGTGACCACCATCTTTGAAATTCTCATAAATKAGTCACCAAGATGGAGGACCTTAAATAAAAAGGAGTTGGGGG
>Scaffold31825_1324
AGAACTTTTCTATAACCTCTCATCGACTTGAACAGAAAGGAAAGCCAAGCSWAGGAAGGAACAAGAACGACAACAAGACAGCACTCGAAAGAAAACGTGC
>Scaffold2344_35008
TCAACGTTCCATTTGCTACTTTGTGCTATCTAATGCGCCCCTGCCCAATCMCCGCTGAGAATTGCTGGTAGGAGCTAATGTGGTAATAGAGCTTGCCCAC
>Scaffold27192_1189
CGTGACTTCTYAGACCCGGCTCTAGCTTACATATTACGTMACATCTGACGCAGACGTATCCATTATCTACGGGGTCATATCAATTGATGCCAATTTTTGT
>Scaffold2423_20281
AGTAAAACCTTTATCAACAGAACTGTTCATGCCAATGTTTACTACACCAKMACTAAGCTCATCAACAGAGCTCGTCACACCATCTATTACCACACCAGAG
>Scaffold539547_217
AGGTATGAAACACTGAAACACATCCTCCAGGTAGTTTGTGAAGTGGAAATAGGATTKAGAAGACGATAGGAATATCGGAGTTTTCAYTTCCTAGACCGGC
>Scaffold15876_5319
GGACAAGCTACGCGCGGTTTGGTTRTACAAGAAAGAGGCTTAGTTGTATAKATTTTTAATTAAGGCCATGTAGGTGCAAGAGCTGTTTATCTCCCTGTTA
>Scaffold13450_7745
TACTACAAATGATKAGATCTCGATATATAAATCTATGAGTCAGTCAGTAAKTGAGTCGGTGGTATTTTTGCCACTTATATATATATATAGTGGGCGTTGG
>Scaffold16502_1934
TCCTATTTACAGCCATGACCTAGAAAGAAAGGTATCTGGCTTCAGTCATAKAAGTGATTTATATCTTGGACTTTGAATAATAATTTGAATCAAAATTAAG
>Scaffold58287_127
ATATATAACACTAATCCATTCTGAGTAAAATTTAGCTGCAGTTTGTCAAAKTGAGGATGAGTAGCACTTTAGCTGAACTTTTTCATGCAACCAAAATCTT
>Scaffold222460_65
GYRGTCATTGCTGACCTAAAAATAAACRGCCTACAATATTGTGGCGGCAATTGTTGACCCTAAATAAACAGCTACCATATTATGGCTGAGTGATAAAGTG
>Scaffold26012_1373
TAAAGATCTTGGTAGCCGGAGATTCATCTGTTAATACGCCACATGATGTCACATGAATATGACAAAATATCGGATTTGCCAGTATCAATAATAKTAAAAA
>Scaffold543016_448
CCCCCTTCCCCGMTGACATATCCGGMTAGCATATGACGTGTTCACTAGAGAGTCCTTTCACAACAGATCGTCCCACTAATCCTGTGCTCCARTTCCTTAT
>Scaffold565290_2299
ACTAATATAACGACATTTGTCTGATATATTCTTTGTTTCAAAACTKATATYAACTCACACTGTCCGTATTCACAGATACGTCTAAATATGTAGAGTTTCT
>Scaffold6328_6416
GACTACTTCTTGTTCTCTCTATCACCGGTCGAAATTTATTCGTTCCTTGCRGGTCTTCACAGCGTTTGCAGCTGTCGAGGGGAAGAGAATGCAAGGGACA
>Scaffold557817_1830
TCAAAGACATTGCCATTACTATTATTTTKCTAGTGACTCTAGTCACATGCSAATATTCATTGTGTTATAAATTTCACGGTTTCTTTATATTGTCTTGAGA
>Scaffold16200_4149
CAATTTCCAACCGTTGACAAACCCAATCACAAAGCCAGCTATAAAGCATGAKAACCACTGTACAAAGGAACCCATTTTGTCACCATTGGCCTTCATTTTT
>Scaffold5560_14246
TGCCGGATGATGGAGGTCATWCAACAAAGTGWCGAACATGTGACGTCAGATCATCGACTATGCCAGAGTTCATCAGGCAAAGACTGCGCTAGGCAAGGGT
>Scaffold1929_27688
TGCCAGGAATTCTCTCGCCGGTGTTACTGGGCGGGAAAAATCGTGTTAATMTGTTGGGGGTTTGAGGCAGGCGATCGMTGTAGCAGACGTCGCCGTTATT
>Scaffold542339_2475
AGCTGAGAATGAGAATCCTCAAMCTTTTTCTTAAATGAGAATCCTCTAACYCTTCTGTAATGAGAATGATTTAACTCTTCTGAAATGAGAATCATTTAAT
>Scaffold42605_592
GAATTCTTTAGCAGTCAGAATCAACTTTTGTAGGTATCATATACAAATGTCAATGTAGACAATGYATTAGACTTTCACTTTGATAAGCAATGTTGTGTTT
>Scaffold130059_291
ATAACTTACGTCTCTCTATCTTTTTGTAAAAGCTTATATCAACTCCACTAGTGGTTACCTGACTTKAGTTGTGGAAAGTAAAGGCGGTTGGTCGTTGTGC
>Scaffold22740_1567
CCTCAAACTTGGTAAAACATGGTGAAAGAAACAAATCCTGATGTTTAACAAAGGGAAAYTATTCAAYATTCATTTGTAAGTTATTGAAACGTATATCTTC
>Scaffold531591_152
AAAACCAACAGGGTTTTAAATGAACCTCTGGCAGTATGTGTCTTCGTGTTRCTCCTGTCACTGACTCTGCACGCCTATATACCAGTCAAGTATGCTGTCG
>Scaffold22561_336
TTTAGGCTAGAGACTAACCCAGACATATTCAAGGAATTATTTACACTAATKAATGAACTAGGTCAAGGGGTCACTACTGAAAAGCAATCCTCTCAAAACT
>Scaffold11185_8605
AACCCACCCACTTGTGTTCTGTTTTCGTTGCATTATCACACTTTCAATATYAGGAKGGCAGATCACAATAGATAGAAGCAAATTGTGGGTTGAATCGCAT
>Scaffold69319_426
GGAGTTTATCTCTACTTTTGCTCTGTCTCTCTGTCTGTCCGTCTGTCTCTSTGTYTATCTGTATGTCTGTCTGTCTCTCTCGCTGTCTGATGTCTGTCTG
>Scaffold7136_14329
GTAAACATGTCAATCGTCTTAAATCTACATCAAAAGAAAGACTTAGAAAGMTATTGTCTAGGAGGTGGCAGCTTTTGATACAGTATACCAGGGTCATGAG
>Scaffold574_145576
GCTCCTCAGACTGACGTTGTATTGACACGAGTGACAGCAGCTTACTTCACKAATACTTCGAGTCAACACCGAGGTGCGCTGACGTCATTCGACTGCGCTG
>Scaffold16073_8321
TCTCTCAGTTTATTAGTTCTTAATAGTTAAGACATCTTGCGAATTTCAAAGATGACAAGAATTATTTYCAAGACATTGTAAAGCAAGTTRGTTGRCCTGA
>Scaffold21969_44
GTACACCGATACTTACGTCTGTACACCGATACTTACGTATTCTGTACACCRATACTTACGTATTCTGTACACCTGATGCACTAAAAAGCTTGCTATTTTA
>Scaffold10880_8752
AAAGCGCACGAGAACTAGCAGAAACAAGAAGCCAACAGGATTCGCCCTGAKAAGAACAGCAAGCGAATGGCACACTGACAGGTTCTCAAAGGACGCCAAG
>Scaffold183827_51
ACATCACTTTCTCTCCCTMCACACCACTTTTTGTCCCTCCACACAACTTTMTCTCCCTCCACATCACTTTCTCTCAAACAGTAACTCTTTATCTCTTTCC
>Scaffold6845_15110
CCTTCACCTTTCAGCCTTTTGGAGCGCTGTGRTACCACACATGATTAGTTKACAATCTCTATCCATTCTCTTTCTTTTTCTACGACTAGAGTCTCTTTCA
>Scaffold12588_328
TTGTGCTGGCTACATGACACCCTTGTTACAGAAACTGATGACTTTTTCATMATGTGTCCCGTAGATTGCAAGATTTGAAAAAGAAAATTGTCACTAGTTT
>Scaffold175474_53
TCTTTATCACCGTGTTTCGATGATGGCCACTTTCGTCATCCAGGAGGGCTSAGGGCTCAGATATATATATACATATGTAAAACAATCTCTATAAACTGTT
>Scaffold1866_20902
TTCTAAAACTACTTTTACCAGTCTTCCTGCCAGCCCACACCCTAGTCACCYTCTGCCATACAAGACGTTTCCCAGTGTTGTTCCCTGTCCTTTGCAACAG
>Scaffold25555_784
CCCTATTTTAAACCGGTTACAAGTTTTGAATTATGGCACAATGAGTCGATWCGGGCTTGGCTGAACCTAGGAATGGATCGGTATGGGCGTGGATATTTCT
>Scaffold44001_297
AAAATCGTTCATGGATTTATTTTGTATCCGGATCATACATATCGGGTGACTGAGCAGGCAGGCTTTTATGAAGAGCTCCTAKCATGGGAGTAGCCGGGGG
>Scaffold5846_12522
GGGCGTCCTTAAAAGCCAGAAGTTCAAAACCCAMGTCTTCATCTGGATTCRAACTCGCGTATCCTCTTTTCAGAAGCCAAGCTATTTACCATTCGGCCAT
>Scaffold44274_1071
GATCCTAGAATGGGAAGTGAGAAACACAGACAGACATACAGACGGAGTGARTGAATATAAGCTTTCTAACACACAATCTTCACAGCGGGTAGGTCGCCTG
>Scaffold18399_4248
AGGAGTACAGGATCTCACTCCCTATGAGTGTGGAGGAGTATAGGATAGCTCAGCTGTACATKATACAGGTAATAATACACTTTCTTACATTCTTATCTAC
>Scaffold29728_88
TTGTCGTTAAATGTCGAAATGACAAATTAGAGATTTTTATCTATGGTKACAAACAATAGATAGCCAACTATTAACAAAGCTTATATCAGCTCAATCACTC
>Scaffold2744_45687
GTCTAATAGTCATCATGCCATAGAATTACTTGTACATTCCAAACACTAAAKATAGTATTGGTAAAGACGAAGTTTATAATGTAGCTTACCATTAGTCTCC
>Scaffold542805_891
GACTAACCGACCAACCAATTATGTAATGCACATTAGACAGGTCAATCCATMTATGAGTCAATGTTCGTAGGCCTAACATTGGATCTAGATAATGCTGTAA
>Scaffold3846_19951
GACTCTTTGCATACGTAAGGGTGGCTGTAGGTGGTCGTGTGGTATGGGTACTAGACTGTCGTTCTGTCATCTAGATGGTGMCGGAACTTTMTGGGRAAAA
>Scaffold542923_446
TTCACCAGATACCAGCCTGTGTCAATGAGGTGTTGGTGAAGAACCATTTGYTGGTGGACTATTTGTCGGTGAACCATTTGTMGGCAAATGATTTGTCAGG
>Scaffold19919_2026
AGCGCTACCGACTATCCGTCTGCCCCTCRCTCTCGTAGTTTGATCCCAGTCGATAAAAGATGAGCACATTAATGAGGGCTTCGATACACGGGTAGCGATG
>Scaffold536854_109
AACCTTTGAGATGACCAGAACACAACTTGTCCGCCCTCTCAACTCACCGGAATGTCATACATCTTCAAGGTACGGTACTCTTCTTGCACTGCCCGCCATC
>Scaffold26327_1543
ACAGGAAAATTTTCTATCGTGTGTGTGTGTGTCTGCTAACAAGGCAGAGAKTGTTGTTTGAATCAATGAGTGTGTGTGTGTGTGTGTGTGTTAGAGTGCG
>Scaffold55499_546
TTTGCTAAGTGTTACACACAATAAATGTGTATTTCTGCCACAATAGGCGGKGACAAAAGTACGAAAGGGAATAGAGAAGAAAGGAGCCCCTCCCACTCAC
>Scaffold536154_1847
CGTATAATCAGACAATTAGAAATGGGCARAATGTGACCTGATATAAGAATTTCTACAWGCAGAKTCAACAGAATATATTTCTAATCATTGAGACAAATAT
>Scaffold536355_831
AGTTCATTTATGGTCATAATGTTATGGGGTGTTACAGGGCTAGATRATTGMACAGTGGCCCACTGCTGAAATCCTCCAATTAGGTGGTTTGCCTTGATCC
>Scaffold16652_558
TCCCATCTGTAAATAAACATCAGTTGAAGTCTTCATCTGWCTTGATGAAGTAAATCATGGTTCATTGTGATGTCCCTTAACTAGTTTGAACKTGCGCRAT
>Scaffold2007_31940
GTACCAAGTAGCCTCTACCGGAATAATATATCATAATGAGGCTGACCTACWAGCAACCGAGGGCCRCTGTGAAGCCTGCTTTTCAAAATGTCACTTGTGA
>Scaffold145_378167
CCTTGCCGCTTGGCTTCAGGGAGYAAAACATTGACCATACTTCTGGTGAASCCAGTTGTGACCCCGATTTTGCAGCCAAACTCTTTCCTCAAGGTGTCGA
>Scaffold141323_176
AATTGTTAAACTAGTTGTTTCKATCCTGATTTGATATTCAGTAAAATATAATAAATTCCTAAGCGTAGCAACCTTAACATCTACTGAAAGACTCAATGGG
>Scaffold533197_914
AGACTTGACTATTCAGTACACAGAACATACCATTGCAGTTAGTCTTCATAMATCCAATGAAGTTCATCAGTTCATCAAGACTTCGATTAGTAGGAGACAT
>Scaffold536827_2248
CATTAAATTTCATTTTATCTCTTAATGTAACACTCACACTGACGTCGMCTAAAATAGAACCAATAATTCCTTTAAATATTCACRATTAAAGTGTAGTGCC
>Scaffold219284_155
YTAAATTCATATATTGGTGATAGTACGGATGTGMTTCAAGGACGATTCATKATCACCAGACTAGAAATAACGGTTCAGTATCTCACCAAATGGAAGAAAC
>Scaffold141795_1
ACTTATTATCTCATACTTAAAAGCATGAGTCAAGAAATGAAAAAKAAGTTACATGCCACTCATCTGGGAGACTACAGCATGATGAGAAGAGCAAGAAATG
>Scaffold26192_1328
GTAGTTGGCATATACTACACAAGAGCCAATGGCTCTGAAGCAGAAAAATATAAAGGCAGTAAKAAGAAGAATTTTATAAACCATGTAAACTGATGAAAAA
>Scaffold549440_15
TTGCATACATCAGTTTCTAGAAGGTMATAGTAAGAGAAATATTTGGAACAGAAGTGTCTYGGATTCTAGAAAAGGGGGAAGTTAGTTAGTCCTTGTCCTT
>Scaffold3281_30741
TATAGTCTCATTATACACTTTGGGCCAAAATTTCGCGGGGTCTGACAACGMATGCACAAGGGGCCAGATATGGCTTGCGGGCCGTAGTTAAGACATCACT
>Scaffold558658_533
GTCTGCTCTTATTATTTGGTAGAACGTGAATTCAGTGTCGTAATGAACCTMGACTAACAAAGAAACCGACAAGAATTTGGGTTCGTTGAGCTGGACATAA
>Scaffold26431_561
TGAAAATTCAGTTGCCAGTCGGCAGGAAGTTCCAAGGTTTGAATAAAATGSGAAAGACGTTATGTGCATTCACCATTTCATAACCATCTCAAACAAATCC
>Scaffold129416_196
TTTCCTCATTGTACGGCGTGCATTACAATTCTCCAACACTCATTCTTGAAKCATCGATCACACTGAAGCAGGTACTAATCAAACGATTTCTTGAAATGTG
>Scaffold3170_17976
TTTTTGAAATRGTAATTACTTTAAACGATCAAAAYAAGATCACGACTTGAGTGGTCCTTGATCATGGGCGAATTTGACGGGGGCCACCTCTGAGTTTGTG
>Scaffold22290_837
GTTCTTGTATGCACACAGAAAGTAGTAGCTGGTTAAATGTTCGTATTTTTYCGTCCAATGCAAGTTGCAGAATCACTGAATGAATCAATCACTCAGGGCC
>Scaffold552894_465
GAAAGCAATGTACTTMATAAGACTAAATGTGCTATGAAATAAAGAGAGAGAAAATATTGGCCTAATGAGAGGCAAAATATTGAAACTACTAAAGGCGACA
>Scaffold3279_8934
AGGATCTGTTGGAGCAGGCCAGGGCTCTGCATTGTTTGTATGGCCACTAARATGRACATAAGCAGACGAGAATTCTTAGCAAATCTTCGTATACCAGACT
>Scaffold25245_1674
GTGTAGTCATTCAGTGTATTAAAGACATACTAAGCAGACATGRTTTTCAACTCTGTTGTGTTATTATGTTCATAASATATGGTTATACAAGAAATGAAAC
>Scaffold16644_7136
GGACYCAGAGGACTCCCGAATTAATGTTGCAACCTTCAAATGGATTCAAACCCAAGACCCTAGTGACAGACTTTGGCTATGCAACTTTGTCGCTGCACTC
>Scaffold10497_3788
CCGAGACAGGCACAAATAAATTTGATGAGATCAATCTGATAGAAGCAGGGKCGAATTACGGCTGGAATGTCAGGCAAGGGACAGCGTGTCAGATGACCAA
>Scaffold125862_389
TTGCGACGAATTTCTTTTATCTTCTGATCACTTCYGGTTCTGATCACTTCMGGGAAACTTTTCTGCTGCGCTTTGAGTTTTCATGAGCATATCATCATCT
>Scaffold141296_3
ACAGAAGTAATCGAACTGAATTTCCACAGCCTGSTAGTTTGTATGGACCAACGAAATAATCCGAACATATTTTAGAAKCGATGAAGTTATTATGTATTAT
>Scaffold21588_1722
TTTTGAAACTACATTACAGTTTTTGTTCGTTCGAATCCCGACTCGAGCTAMGGTGTGTTTGTGATCATCTAATGTCAGCACGGAAACCTTCTCCCTACAT
>Scaffold152_374958
ACAGTTACTGATTGCACGTTTTAGTTGCTGTCACAAACAGCCTATATATAKAGAGAGAAGGGGTTGCCTTGGGTGGCCGTGAAGGTCGTTGTCTAGGGGG
>Scaffold19585_3848
TCCGAATTTAAAATACCTGTCATTAGTTTCAAGACCAACATAAATTAGAAMTATTAGGGCCCTTTGAGCATTTTCTACTTTCCGTTCTTTAATAAGGAGT
>Scaffold6249_23287
CCTTCACAATAATTTGTATTATGCAAGATGGTCTCATAGAAACGTGCTCAKCCTCACACATCTGGGGGCTATGTGGCTGAGTGGTTAACCTCTTGGCTTC
>Scaffold5362_21412
GAGCTAAAACATTTAGTCCAATTCAAAGTTCAAGTGTTCAATGGAACTGAMTCCCAGTCCTGTCTCACACACACACACATGTACAGGAATGGTGTCCTGT
>Scaffold50756_1066
AAAGTCTTCGATTCTGAAGATTCAGGATGAGTGCTGTGTTTCACATGTCTACGTAAACCTAATTGCATAKTTTCCCAYATCTCGTCTAAACAAAGCCGTT
>Scaffold578_164161
AAAAAGCTTAGAGGATTTCAATTTGATMTATACTGGAAGAGGAGGTGAATTCATAGGATGGGGGCGGGGGAGTGAATGTTAAGGCAGGGAAAATGGATTT
>Scaffold35628_421
GTGCTAACAGAGAGGTGTCCTAACTCATTAACTAGATCTAAAGGTGTGTAKACAGAGAGACGTGTATTAACGCATTAACTAGAAAGAGATGTAAAGACAG
>Scaffold10476_5609
CTGGCTCTACTGAGACAGTGTAGGATACAGTTCTAGCTCTACCAAGAACAKAAAATGCCACTGAACGAAACAAAACCAAAACCAAAATATTTGTATGACC
>Scaffold17813_442
GGGGAGGTACAGCCCTCCGATTCCCTAATCATGCCCAAATGGACTTTTTCGAATATKTACTTATTATTATTATTATAAACTATTATTATTATTATAAACT
>Scaffold564695_777
GTGCAACTTAACAAAACTTAGCCAAATCACCTCATGTCAAATCGCTTATCRTTATTACCTAATTACTCGGTTTTACATTTTCTGATTCTGYTTGAAGGTA
>Scaffold43267_917
GAATTTCCACGAACGCTTTTAGTTTTTGAGATGTAAACTTGACAGACGAACAYCACAAACRCAATACCAGCGTTTCACATTAGGGACCGCCGAAGAAAAA
>Scaffold171364_1
GTTATTTCTGTGTGTCTGACTTGGACTGATAAATAATATRAAGTCATTGGTAACGTTGGTAATCGGTAATGTCAGCAAAGATAATATTATATAGRAGCTA
>Scaffold4363_24931
TTCTCTGAGGGAGTGCCGACATCAGTACTGACACTCATCAAAGAGTCCACKTCTGACATGGTGTTCTGGCTGTCTGACTGGCTGCTTGAATGTCTGGTAG
>Scaffold543978_26
ATTCCTTCATTAATCTAAAATTTAGAAAACGTTTTCMCAAGAAAGAAAGCMGTATGTAACTTAAACACACAAGCACACACAGTCCGTATGTTATCCAGAG
>Scaffold114160_257
CATAATTAGAGCTTATGAGTCATTATAGCAAGCACTAATTAGATATACATRTAGTCAGGGTTGGCCTCAAAACAAAGGGAGAGAGAAAGATTATCAACAG
>Scaffold4157_10719
AAGAGGTCATAAAAAGACAATGATCTATTATTGGCTTACAATTGTCCCAGYCTAAAGTGTTGGCGCGAAATTGTATAGGTGCCAAAMGTCAACGGACAAT
>Scaffold264439_109
CATAAAATGATAAGAAAGGCAAAAGATGGAGAGGAATGGAGAAAGACAGTMAACAGATCTTGCATGGTGCCCCACTGTTTAAACAGACTAAGAGATTGCT
>Scaffold551311_2213
ATTTGARATCTAAACGTGACAGACGGAGAGACGGAGAGACAGGCTACTAAAAGCACACTCAMACACACAGTTTGGTGATTTAGTGATCATACAAATCCTT
>Scaffold37338_413
GACTCTACAAGTATACATGTCTTAGCTTAGTTTTAGCTGAAGATCAACAGGGTCGTAAAATTATTTTTATTAAGAGGCGTTTAAGTGACAAMTTTAAAAA
>Scaffold152452_97
CTGTTTCAGAGATAGTTTAATACTATGCCACAATTTGAACCAAATCATGACRCACTATTTAACATACTTTTGCAGTTTCATATTTTGCATTCGTTTAATG
>Scaffold563651_422
AAACTCTCTATTTGTCTGTCTGAATAAAACGTTTTTACACGTTATTTCTCMCACATCCAATCTCGTATTAAGTTGAAATTTTCKCACAATTATTTACTGC
>Scaffold247494_13
CTGAATATAAATCTATCAACAKAATCATCTTCATGTGAAGTGTAATGGAAAGTTGGGGTGTCACACATGATCCGTCGACCGTCTTTCTCCATTCCAATGT
>Scaffold48565_334
ATTAACACTGTTCGTTTTAYCACCAAATCCATCATTTAGCATCTACAAAGTGCAAGTCATTTATTAKAGCATTACGAAATTCACTAATCGGGTTACTTTT
>Scaffold535431_1358
GTGGATTTAGTGAATAGATCTTTTGGAGCTTGAATCCTATCACATGATTGATTTGTGMTATTATAGCATTTCTRTAGTTTTCTTTGGATCAATCATTTTT
>Scaffold60391_226
ATGTCATGCATATAGTAGCKCTTCCTTCATTCAGTACACTCAGGACTTAATATTCACAAGCGCGAAAGAATTTATTTTGTTAACAATTAGATCTAATATA
>Scaffold18498_2783
GTTMTTAAACTGTGGTCCGCGGATCCCCAGGAGTCAGGGAGACAACCGAAGTGAGTACGCAGTAAGATGAAAACTGTATACAATTAAAATAATTTCTACG
>Scaffold538961_1634
TATTGTTTGTGATAACGGCCAGCTTGTTGGCCTCAGTCAACCTTTTGATAMGTCATCTTCGTGACTCGAGTTAACTTTGTGACTTTAGTCTACTTTGTAA
>Scaffold196873_59
ACTCTTATMATTGTATCTATATTCTCTATAGCCTTTACTCCATGGATATGKGGTCCTTGTATGCTATCTGTGTGCATTCGTCAAAGCACGACTGARCTTA
>Scaffold39676_1096
AGGGCTGGATTTACCTCGTTGCAACATAAGGTTAAGCTTAGGGCCGTCAAKAAATATTTTGTATTTACTTACAATATCTGGACTTACGTTAATTAACTTA
>Scaffold23278_1668
TTACATCTTTTCCCTCAGTTAAGCATYTATTGTTTTTATCTTGTATTATGTTAGTTCTTCCASGCTCTCAGTTAGTGAAGTCCTTTATTAGTTGATACTT
>Scaffold157499_21
TAACCAAAGCTTATCTAAGGCAAAKCACATCTTATTTATGCCATTATCTGATAATTACAGTGTTTAGCTCCCTTTCTTTTATATATTGTTATCCACTATG
>Scaffold29436_570
TTTAAATGAGCTGCTTCCAGTTTCTGTTGAACGCGTGCACCCTTGCGCACCATATCAWCACATCGTCTTAGTCTATACATTGTATTATTATTATTATTAT
>Scaffold5597_22999
TATCTTTMGTGGACCTGTTGATGGAGGGTGGAGAGGAGCGCCTTTAGGTGMTTAGCAAACGCAACTCAGATCGAGTCAGGATTTGAAGCGGTAAAGCGTT
>Scaffold12260_422
GTGATTAACGTCTACTGCTTAGTGAGTACTGACTGTAGAGAGTTGCCTGTMCCTGCTTGGATGCCTAGCGGTAACTCTACCTATCGTCTGCCCTATATAT
>Scaffold55921_620
GGAACTTTACTTTTACTAACAAATACCTTACATACCCCGCATGTGCAAAGMATCACTTGCCGTAAAGTACAGGTACATTCTTCTTCTTCTTCTAGCCAGC
>Scaffold550929_314
TGCCCAATGTGATCCTAGGTGGATTACCTTTTGAGTCTTTTGTATGTCTTTCARTCCAGTTGATCGATTGTTGTTCTCTAATGAAGRAAAGTKTTACGCC
>Scaffold48586_459
AAGTCTCGTGCAAGGGAGATAAGAAGCCGAAAACTCTTCTAATGAGACCAATCTGYGATGATCACGAGCATGAGTTATCTTCCCTTGTCTTGCTCCATTA
>Scaffold123_487313
AAAAATAKTTCTCTTGTTGTTCTCAMTCAGTTGCACGTGTACCGCATGTACAGAGACGTCAACAGTAGGCAGCGCAGAGTGCACCCCAAGACTGGCTTTG
>Scaffold3291_32173
AATGTACGCGGCGCCATCGTTTGCTAGGATGCTGCGTATGTGTGTKAACTWATCCAACGCTTCAAGCGTTGACTCATCAAGTCTGACGCGGGCACCCTTT
>Scaffold560122_2491
GAACTATTGCTAGGGAGACTTGATACGTGAACAGCAATTGAAAACGTTTTMACTTTATTGATCCAGCCCACARGGCTAGAGGAACAAGTCAAATACATAG
>Scaffold29558_1569
AGAGGCTTAAACTGCGTACAGAAKGACAGCGTGTTTCTTTAAAACATTATGTGATAAACTATGTTAGATTGCTAATGTTTGTGGTCATGCATTATACCTT
>Scaffold552933_501
TCTCGAGTCTATTATCAAACATCTCTTATWGAGTTGCTAAGTGTATTATTTTACAGTACAAGTCAACCTGAAGTTCGKCTTTGCACGGAGACTTCTTTTT
>Scaffold159759_285
TTTTGCGTAATTTCAAACATYAACTTACCTCCCAAATTAAATTWGTGATGAAGTAAAGGATTTCATACACAATGTCTTAGGTTAGAGTCTTACATTGTAC
>Scaffold917_106270
GCAGGAAAAGCCCCMTTGCGTAAAACTCAGCTAGTCTAAGTCTATATATAKAGTGGAGAGCAAATTGTTCAAGGTGAGGGGCTGGATGAGGTGGAAAGCT
>Scaffold17228_2536
GTCTCTCKACAAATCTATCATGAATCTAGAAGAAATTAAATTACCTTGTAAACACAGATCTAATGATCTAATCATCTCTAGAGATAATCTATAKACAGTG
>Scaffold39803_1109
AACAATGGAAAACTACAGTTTTTAATTTGGATGTTGATTAATTTMASCTCYGCCAGGCAATCCATGCTGTAATAACACTAGGGAAGAAGGCGCATTCTTA
>Scaffold21106_2135
GCCTGCATATTTATAGCAAATGTAAAGATACTATTTGCTTACATGATTGATCTCATTATATTATCATGCTAAGAKACATGAGGATCTTTTAAACCGAGTA
>Scaffold24457_233
AGGATGTGATTTCTGATACTTACAAAGGGTCTTTCTTTTAAGCATTGTGAMATAATCTATCTCWGGTTTAGTGAGACTTTAGTGAGGCTTATTGTAATAC
>Scaffold140_83047
CCCTGTACATGTCCTTATTGTCACAAAGGTGTATCCCACTGCCTTGTATTMAAASTACTGCTGTCTCGTTCGTAAGGCGCTTGCTGCCTGGTGCTCTCTT
>Scaffold3062_16896
CTTAAGGTGCTTCTCAAGTACGGAGTAGATCCGAATGAACCTTCAAACTTMACATCTCGGAGCAGGAGGAACAGCAACTACTCCAGCAGCGATGTAGTGA
>Scaffold69707_232
GTTTCTGTGACCCACGGTTAAGGAAAGCTACGGTCTGCTGGCTTTTTCAGTGCTTGGAACCCACTCCACATGATCTCAGACAACATGCTACACYACTTTC
>Scaffold11224_4094
TGTTGAGCCATTGAGCAACATATATAAATCTTAACCCTAACGCTCCCTTATATAGAGTATCCTTATACACTTACTTTTTAGACCCATCAGTTRTACACTT
>Scaffold549414_211
GTTTGTCACCAGTATTTAATTGACTAATYGGTTAAAATCAATTCATGTAGTGTCTACGCCRACAAATAATTGTGCAGAGTCTCAACTTGATCCAAGGATG
>Scaffold6776_10848
GATACGAACAGCACGAGCCTGGGGCCGGACAACGCCACAGCTGTGACCTCKGAAGGATATGATTTGGTCAACGGAAGCAGATTAATCAAGTCRCTAMGAC
>Scaffold19885_3092
TGGAGAACAGTCAGAAAGGGGCGTCTTCTCAAAAGAGTGATACTTGGTTAMTAATCTAGAGGTATTCTAGTATTCATTGCGTCAAACGGGTCGGCGTCAT
>Scaffold536791_180
CTAGACACTTAGTTTAGKTTAGGAWTGCACTATAGTAGACTGACTTTGAAYGCAACATTTTCTAGACTTAGGCATTGGGTTAGAGATTATTATTGTAGAC
>Scaffold22386_1704
AACTTTAAAGATATTTGAATATCCTACCCACTGGATATCCACTTCATCCTTCATGACTGCAGAGTTGAGAATGACAGAGATCACCGAGTGTTTACATATT
>Scaffold700_40571
ATGAGTGGCTTTGAGCATTCACCAAATCATAAGTTGATGAATAATTATGTMTCACTGCCTGCCAGACTCCCTGGAGGGTCTCCTCTTGCCATGCGATATC
>Scaffold26186_1377
TTATCAATTGTGTCAAGTAAGTAAGCACCTAAACTAATTKTCCGATACCGRCAATGTCAAAACGTATAGATTACAAAGCAAGCAATAAAGCCGCAATCAA
>Scaffold4921_10265
ACACTGTCCACACCGACGTCCAACTGGACATAATTATTTGTAATGTAGTCYTACCAGCGTATGATTATTGTGGATGGTGCAGGAGGAAGAATTCAAGGAC
>Scaffold23484_1787
AAAGAAATTTGGCAAAAGTGAGATAGAGAGAAAGACAGAGGGAAGAATGCRGTAAGAATTGTAGAGAAGGAGGGACAGAAAGAGAAGGAGGGAYAGAAAG
>Scaffold554447_2106
AATTAAATAATCATTCAATAACATCAGTTAGGCCAGGTGCACATTTATCTMGTAGTCTGTTGGATTGTTGGGGTTCCACACAGAATCTGTCAACATCCTT
>Scaffold562152_1237
CTAAACGCAAAACCCAAACTCAAAACCCACGTCGTATTGGTCTCCACTGCCCACAKGTTTAGACGTCACTKGTCARTGTCTAGGCCTTCTATGACGAATG
>Scaffold554219_30
AAAAAGGATTGCTGTGCTGGGCAAAATATYTTTTTATTAATAAGCATTGCCTCTATACTGTTCACATGATCAATCACTAGAACATYAATACTTGTGCTGT
>Scaffold44781_1208
AAAGACCTAAATCATAATTATTTTTAGATAMTGAGTAGATTTCCAATTAAATATACCCTATTGATATTGAGGCGATGTGGCTGGGTATTTAAAGGGAAAC
>Scaffold12997_4802
TACTCGTGCATCTATAAATAGTGWTCACATTTGCCTGGGACGTGTTCAAAACTGTAATGTCTTAATTGCAGCTTTAKACTTGAATGGCTGCGAGATTTTT
>Scaffold541772_1401
TACAGTGGCCTAAGTTCGGCCWTGACATTGTGGTTCTTCCTGAGACGAGAKACTGATTTTTAATTCTACTGAGGTTTCGGAGAACAAAACAAGCTGCACT
>Scaffold29117_1143
AGCCAGCAATACTTTTATCCACACAATTMTTACTTTGTTATAAAAATTTACGATAAGTAACAATGTCATAAAATGTTATACGTCTCGGATGTTCCTTCAG
>Scaffold553131_592
TACTACAGCTACTTATYTAAAGTACTTTCTATTTAGGTTTTGCTCCCGATTTTATTTTAGGTTCGAATCTCAAGACAAACTAGCCAATAGTGAGACMGTT
>Scaffold49205_802
CTATATATTAGACAAGATACCCTTGGACCCATGTTCAAGAATATGAAGGTRTCACACCAAGACCAATCATTATAGGTTGCCAAGTCGCAGGTCTGTTGAG
>Scaffold1515_65370
AACATCTCTTACTTCTGCGGATGCCCTGGTCAGGCAGGCGACGAGAAYCAWATCGCCCGCCGGCACAGCACGTACATCCCGCCAGTCACAGGGGAAGTCA
>Scaffold11041_5533
GCTCATCAACGATAGCTCGTTTGCGTTCAAACACAAAGGAAAATGGGCGCACTGATGATGTGCAAGAAAAATCCTTATCTTTTCGCAATCTMGTTTGGAA
>Scaffold35934_1094
TTTTTATTTCCCCTCCCCAMTCACTAATTTTGTTCCGAKTGTGATCAACGAACAATGTACGATATACATCAGCTGTTACATTTCAGAAAAATTGTTAGAG
>Scaffold765_127887
ACTTTCTCTCTATGCTTCCCAGCTGAAAAGATAAACATGTAGGAATGTTTMTAGTTCTTTGTTTTATAAYCGTATGCCTCCACCTTCGCTACCACACATG
>Scaffold91_318067
CCCCCAGATAACGGTCAGACGGCTATCCGKTGTGCTGGGAACTTTMAGACCTGTTACTCCGAGTTTAATAAGACATTCTTTCCAACACTGCACTCTGGGG
>Scaffold3530_23204
GAGATGATAATGCTGTMTGTGTACATTTGCTTGAACTGGACAATGGCTCAYTCAAGTTGGTAGCAAAAGGCATTAAACCTGATGCTCACGCAGCCCAAAT
>Scaffold3032_19315
CCTGCCAACTACGGAGAAGTCAATGAAGCCAGAGTGGAAAGATCGTGTGAYGTTCTACAGGCGGAAACCAACGGAAGACGTTGTAGTCGAGGTAAGATCA
>Scaffold541625_2517
AACCTTTGTTGGCAATGGCGGGGTGTTTACAATTTGTCCACTAACTCCACKAAGAAACATTCTAGAAATAATAACGTCTTCCGAAAGAATGAATGGTCAG
>Scaffold544556_2246
AAAAATCAAATTAAAATCCAGRATTCAAAYTTCAATTTCACTTTGCCACAGTGCTGCTTCTGATAACTAAGTACAAATATATGTTTTATGGTGGAAGGCT
>Scaffold552021_215
GCTCGACCCAAGCAGCTCTAGAGAATGAAAATTTATTTGTCCAATAGCATTAATAGAATGTCTGTTTCCTAKATTAATTACATAACAAAAATCTTTCTTT
>Scaffold544713_318
GAATGCCATAGTAGTCTAGTCAATAACTTAACACTTTGAGCCTAGTTGACMTAGATCTAGCTACACGCACGCTGTGACATGATGAATGAAATGTTTGGTA
>Scaffold5529_24320
GCGCATAAGACCAATGCATTGGATCAATGTCCAAATGTCACGAGGTWATGYTCACGAGAGTGGTGGTGCAGCTTAAAAGTCAGTGCATGAACGAAGATGT
>Scaffold23904_2037
TTTTTCGGCGGCGATCCTGAAAKCCTTAATTTAAATATGTGCGGTATATTATCTCTTCAATGTATTTGCAATGTAGTAAGGGCCTGTAAATTCATATTAG
>Scaffold548153_553
TGTCTAGGTCAGTGTGAAATCGAAACGCTCAGCTTTGCCTAGTTCAGTGTMTAATCAAAAAGCTCAGTTTTGTCTAGCTCAGTGTTACACAAAATGCTCA
>Scaffold40650_394
AACTAAAATAAACGAATGTAGACCAACGTCGGGATACGAAGTACCGAGTTMGATCAATTTAGTAAATTTAAATGAACAAGTTTTAGATTTGCAAATCAAT
>Scaffold557753_688
CTTCAATTCAAATRTTRACTTCAATTCAAATGTTAACTTCAATTCAAATGTTGACTTCAATTCAAATGTTGACTAGACTTGCAATGTTCCATTTCTGAGC
>Scaffold37565_1286
GTATGGGAACCACTGGACTATACTATAATATATTCTAGAATCTTTCACTCKAGGTCTAGTCAATAGAGTCATGAGTCTCTAAGRCTTAAATGTCTTATTT
>Scaffold45263_271
TAACATTATCCCAAGATGACCCCTTACTCAAGAAAAATGATAGCCTATAAKCTATCCCAACACAATTCAATTACAATTTTACCCTTTAACAGACCACAGC
>Scaffold550571_540
CGGACAATCTTTTTATGTATTGAAATGTTGAGCAAGAATCGRATGGGAATMGAATTAAAAAGCGCAATTTTTACTAGTTGGTGTTGTATACAAAAGTTAC
>Scaffold53981_775
GTGTAGTAACKTTACATTAACCAGAGAACACATCTCATATCAAGATCTCAAGGCCTTATTAAACAAKAATGAAAAAGACAGTTGATTATAAATCAGCACA
>Scaffold49949_910
TTTAGAGAACCCAAAACCAAAATAAATGTTGAGTTTCTCTCCTCTAGCCTTGAAACGTGTTCAATAGTCTACACACTGGYCGGGTACCAAGAGGGAAAAA
>Scaffold2340_29003
AAAAATATCCAGAGCAGTCAGCTCTACAAATGGTTATTTMTCTATACGAGTGTTTTGGGTCCAGTGTCTTGCTCGGGCCATTTAATGAACAATTTAGTTT
>Scaffold25096_2
AMTTATAAAGCAAGGCAGCTCAGACCGCATMATAAGACAAGCCTGTTTAACTCTAGATCTAAACTCTATATCGAAAAGGTTTTACCAGATTATTGCCTTG
>Scaffold17489_2131
CAGATTCTCCCGCCTTTTGAAAAGCCTACACGTCTGATGTATCTGCCACGMGCATGCAAATAAGCAAATAAGCTGTCCTGTTGATATCTTTGTCCTCACC
>Scaffold1894_19754
ATCAGGCYACTGACCCAATGGTAAAAGAGATGGCTGAAGACTTGAAAATAKCAGTGGCTACCCGGGGTCTGGTCTGGGGAGAACTGAACAAATCCAAACG
>Scaffold25432_1198
TTCGTCCAWCCCAAGTGGGAGAATTAGACGTGAGTGAAGAATGAATTAATMTGTCAAGAMAGAGCTCTTGAAAATATATTAGACCTATATAGATTAGCAT
>Scaffold10685_9877
TGTTTCTGTTTGATTGCAGGTCTGAGTGTCCTGCCGCCATATTATGGTGAYGGCTACGATGGTTATGATGATGGTTATGGTCGTTACATTGGTGRACGTG
>Scaffold537590_498
TCAAAATATCAAATTTAGTAAGTATACTAAYAGAGGGAGAGARCCCTTGAMAAATTAAATGGCAAAACATTAACTCTTTCTCTCCTAACTGACGATACCA
>Scaffold44283_327
CATATGAATGAAAAATTCCTGGCTACGCCCATGCGCGGAAGACAGTTTTAGAAACACYGGCTTAAAGGCTATAAACCAGACCGCACAAATCAAAATATAA
>Scaffold24182_1243
TGTTGGTGCAAGACATTGACCTTCTGGTCCTCAGATATTACGTCCWCGATMTTATAATTCTGTCAGTTACAGACGTTCCATTAAATAACGCTTACGTCCT
>Scaffold560490_1347
TATTGCTTGGGACTATATCTTATCAAGCTGTTCAAKAGCTRTCCTAGTGCCATAKATTTGCGCAAGTAAACTTTATTGTATTTGACCTGTGATCCTAGAT
>Scaffold119928_422
GACAAACAACTGGGTCTACCAGAGATTTAAGTTTGACTAGATCTAGTCCTTTCTGAGAAATGYATATTTTGTAAACACTTGCTACAACACATCCTAAATA
>Scaffold6680_14986
TGGCTATGTTGTGGCTGGAATTGTTGGTTTTTCTATTCTAGCGGTTATTGMTTCTTGCCTTGCCAGCTTGTGTTGTACCAACAATAAAGTCGCTGTTGTT
>Scaffold537091_1257
ATTGATCTATTCTAAACCATTGTTGAAAATAACCACCGTATTTTCGCCCAYATAACCCGCGGTTTATACAAGGTTTTACAAATGATTGGCAAATGCGCGT
>Scaffold6404_20093
CGGGCAAATGCCTGGTGGGCCGGTACTCAATTGAGCCGGTAGGATGACTGAAAGGGCTACATTAATACCTGTAATACCTMTGAGGATCATGATATAAAAA
>Scaffold61961_570
ACGTCGTTGGTAGATAGTATTACAGAAAGWGAGAATGTCACGAGTAGTMAKCCCCTAGTCAGCCTCTGGGGAGTCAAGACAAGTTGCCCTCTGGGAATGC
>Scaffold55275_860
TTAATTTGTAGATTACTCAGTTTGACAGCCTACAACATTGATTGGATTCTTTTATTTTGTGGACAATCATGCCAAAACAATTACATTTTCGGACAGATTG
>Scaffold65594_655
TGCGTTGGCTCGCATGTCAGATGGAAKAATYCCTCAAGAAATCTTCTTTGMTGCACAATACTAACTAACAGAGAAGACTTCAAGCAAGACATGAGAATGT
>Scaffold44497_167
CTGGAAACCGGAAAACCGAAAGTGCCGTGCAGCAGGAGACAGATATGTTCMCCAGGATTTGATARAGCCAGTCTTTGTTCCCCAACAGTTATCTGGTACT
>Scaffold42152_1118
GGATAAATTAGGCTACTATTTGTATGTTCACGGAACCCGATAGTTTGATGMTGGTAATTATTTTTATTAGGTCTATCTTAAACATACCATTAGCGGATCC
>Scaffold29260_955
TTCATTTTAAACATAATGTACTGCAGCAATAAYATTGGGCACAACTCTCGMTATGTCTTCTCTAAAATACATTATTTTCAGTCCTGTGCGAGACTCCCAT
>Scaffold39625_101
AGTGACGTGCAATTCAAACTGTCCGTCACAGGATCTGTTCTGCTCCAGATRCGATGATTTAGAGGAACTTCTCKCCTGCAAACAGGATACTAGCTACTCT
>Scaffold6622_9423
TCTGTAAGCTCTCTATTGACCGATTCCAAAGTTTTATTTTTAAATGAGCTMAGTCTGTTGCAGCTTGAATATCATGTGATCTCGGTTCTGGGTTTCAACG
>Scaffold10867_1910
ATTACGATTAACAAGAAAAATGTCCTCCTTTAGTGTAAAGGTTTTGCCTASTTCCTTGGGCGTAGCCGGGGAGGGGGTTCAAACTTCGGGGTGGGGACTC
>Scaffold42021_133
GCCCATGACAACCTGTATCATATTTTTCTCTTTGTGGGTCACTAAATAGTTAAATTACTWAACATGTTCCAAACATTATTTTATGTTTTCGTTTAGAACT
>Scaffold194930_35
AAGCAATATGTAGACATAAAGACCKAAAGCAATATGTAKACATGAAGACCKAAAGCAATATGTAGACATAAAGACCTAAAGCAATATGTAGACATAAAGA
>Scaffold106067_238
TTTTTWACCTCCATCAGAATTTGGATAGAATGTACCACTTGGCATCTGTGGCATTTTATGTCTCGAGAGACGAACTTTTCCCTTTGCTGTTCAATTAAAA
>Scaffold554434_701
CACAATTCCACAACTCATTTGAAAYAAGGATGTCCTCACTCACCATWCAAYACTCACCCGTGTGTCCGCCTCTCTATTCATCTTTTATATCCCGCACTTT
>Scaffold559161_1086
CGATCATTGCTTCGCCCGTTCGCCATTTGATTAATACACTAAACTAATGAKAGAATACCCATCGGGCTTTGTCGTAGCGTCGGAACATTGCTACGATTGT
>Scaffold541981_109
GTTGGCAAATTTGCAAAAAGGACGATTTCTAGTAAACTCGGTTTTCTTTTATTTCGGTTTAMAGACGACAAAAGTATCGATATACTTAAGAGTTTAAAAA
>Scaffold2568_14544
ATTATGCAAAAGAGAAGCAAAAGAGAACCCCCGTGCCTAAGGGCTGAGTGMATTGCACTGGCGGGGATAGAAGAAAGCCCCAACCAACATGCCACTAYCT
>Scaffold558191_78
ATAACTCAATTGTCTTATAATACCCATTAAAAATGCATGGCAGAGGTCATTATCGACTCATTCCKTGCCGCAGTGGCTGTCTAGTTAAGCGCTTCGCATC
>Scaffold34616_288
TGTCCTCAGGATGTGACGTTGCAGGTMAKTGTTGAGAACAATCTACACCGAGACCRATTGTCACAGAAGGGCTGAACACTGACCTGCAATGTCGCAACCT
>Scaffold28473_495
TTTGATAAATACGTTGAGAAAATGGCCGATGTGTTRCAAGTAACGAAGGAAGATGAAGAAGAATTTGAGATTGAYGAAGAAGGCGATCGTATGTTAAAAA
>Scaffold20081_2431
GAGGAGTCAAAGTCTGGCTTCGCCATCACGTGCACCCACACAGTCCACTCKAACAGAATGTCATCTCTGCGTTTGCCGCGGCAGACGTAAGCACCAGCTA
>Scaffold10915_13134
ACATGAAGAGAGAGGCTTATGTTCTGTTGTTTACATCAGTGGTTCTCAAASTGTGGTACGCGGACACGAGACGACCGTATGGGTTCCAATGAAAGATGAA
>Scaffold26024_1608
AAGTCTAAAAGTTCTTTCAACAATTGGTTTATACCCCCAAGCGACTTTTGYTTTAGGAAACTATTKCTCATTGTTACAGAAATGTCTTTCCTGAGYACTA
>Scaffold165558_141
CAAATTTTAACTATTTAAAGGGGTCCCAGGGTCAGAAAAGTTTGAGAACCWCTGCGCTTCTGTAAGTCCTATAATTCTTAAAGATCCAGTAATAAGAAGT
>Scaffold4222_27448
AATACTAGAAATGTTACATTGTATATCACCGTACTAAACTCTACTGTCTCYATTTCTCTCTGGACTCGAACATAACRCTGAGGACTCCGTCAGGATCGAC
>Scaffold3833_13409
TTTTGAGAGCATCACTAATGAAGGTCTGTTAAATGTAACTCGGTTGTCTAKAGCTGTGGCTAGGGACGCTTTAAAACAGATGAAGATTGAGAAAGAGAGA
>Scaffold152826_150
ACACTTTAATGCGGGTAGACTATATGCGTTGTGTAAGTCATACCCAGCGAKGATGATTCTGAAGATCCTACTCTTTTCATTATACGTGTCCTTGGGGGAG
>Scaffold267545_16
TTACCTGTTGCTATCGTTATTGTTATGTCACCTAACATCMTCAAAGTGGTGTTTAYCTGTTGCTATCGTTATTGTTATGTCACCTAACATCMTCAAAGTG
>Scaffold538145_1929
GTGCCAAACTGAATCCACTGAATCTCTCTGAAGACAGTTGCCCGCAAGGTKTACAAGGAGATGACTGTACCACATTCAAGCTGTGGCTGGATAACTGCCA
>Scaffold6984_12413
ACAGCAGCAAAAAGCTGGCAAGAAGAAGTGCATTGACTTTATTTTCTTCAATCAAACGAGCCATAKGATATTGGTAGGCATATCGCCACAAAGAGAAAAA
>Scaffold25514_2398
CATCTCTTTCTCTCTCTTGGCAGTCTTGGTCTCTTCTTTTTCCAGGCAGTKACCGCCTGTCCTTACAAGCTACGCTAGGACTAGACTCTAGAATACTCTA
>Scaffold124808_87
GGTCTGTTTCAATTCAGTTTTATTTCTGCTAGGTGGGCTAAAAGCCAAGGMTAGTGAGTCCCTCCATCCCAAATCTTACTGGTTCAGGAGTCCCTTCTCC
>Scaffold1380_51537
ATTTATAGATGTTATGGATGTGAAATATCTGCTCCAGAAATTAGGTCAAGMTAAGACCCACCTGGAGGTGATAAGTATGATCAAAGAGGTCGACTCAACA
>Scaffold30650_805
TGAAGMTATACTAGGAGATTGAGACAATAGCTGAACAGGCTGAGATTACAYAACACTACAAACAAATTTCGATATATTTAATAGGGCTCCATCTACCTTA
>Scaffold195152_135
GCAGCCTGTCTGTCTGTGCCGATTGAACGAGGCTCCTTTGAAGTAGCGGCTGGACCTTGTCCATTTAGCGGCTTGTCCGGTAGTTATGTCGTCTTCATGT
>Scaffold134379_230
ATGAATTTTGTACTAGCTGAAGTGGTAGTATATCTTGAATTAGTCTGTTTYATAGATGGTCAGAAACACAAACCTGAAAAATAGGTCGAGACTATAGAAA
>Scaffold539651_2514
GCTAGGATGTAATGTGAAACTTTTCTCTAAAGAAAAATTAATCACTGCACAKCACAGACTCCTCAAGTTATATATAGAATCTATATACATTGAATTGCTA
>Scaffold111630_325
TGGACAATATAAACTCTTGCTTTCAGAATGTGTTGAAACGCTGAACAAGGRAGACAATCCCTTCGATTTTGAAGATTAAAGACGAATGCAGTATTTCACG
>Scaffold16424_4186
TTCAAGTAGGGGGCWGAACTTGTGCTGATTCCCATGTCATGAGTTGTGCAKCATAGGCACTGGCAAGGCGTGCAGTACKGAGGTACTGGGTTCAAGTCGT
>Scaffold2273_44180
CTTTGCAGACAGGCCACTTCCCTGGTCTGGTACCCAATCAAAGGGTGAGTRCTCAAGCCGTTCGCATAATTGTTGTCCATGGAGGTACAAGGGAGCCAAG
>Scaffold13373_6152
GGAAAATTCCTAGCTTCGCCCCTGCAGATTTATAAAGGAGGAATTGACTGMTACTTGTTTACATGTTGATATTACAGATAGTCTACCAGCTTCCCTCACA
>Scaffold693_36593
AGAATATCAGAGTGACGGCCAACTTCAGCATCACCGACAACTACCTGGTCRGTTGACTGGGTTGTGGGTGACTGTTGTTCTGGAGTCACATCTGTAATTG
>Scaffold107798_287
CCCTTACTTAGAAGAAATTCATGTATGTCAGCCTGGTATTGAATACGACTCGATGTCTGTTGATTGTTRTATGTAATGTCCCCTTTCAGACCTTGMAATC
>Scaffold548083_1947
GGAAGCAAGRAACTGACAGACGTCAAAGGTTTTAAGTATCTCGGAATGAAYCAGACCTGTGCAATGCATCACAAGCAAAGCTAAAAACAATTTGGAAAGA
>Scaffold10945_7574
GCATAAAAGTTGGCAGGGTTCGAACTGGGGACATACGAAGTGCGAGCCGCWAGACCAGGCAGCCATACCGACCTGGAAACTATCACAATAGAAATCTACT
>Scaffold25347_1230
CCCCCACTCCAAAGTTCTGGATCCGMTAGTGATTTGAAGCATGTCAATAACTTGGTCTCAGGAATTGGAAGCATAACAAATAATAAATAAGCTTATTGAG
>Scaffold40410_1093
AAGCTGAAYATAATTCACATCTGATGTGCAKATTCCTATCCCATAGACCTTGTTGGCAAGACAATACATTATTTTATGAGTAAGTGTATATTATAAAACC
>Scaffold543037_1660
ATCTGACTTAGACTTAGGCTTAGACTTAGACATAGGTCCTCTAGCACCAAYGAGCACATTAAGCTCTCTTCACAGACATTGGTCATAGGCAGCTTCCACA
>Scaffold6340_9267
CTCCCTTGACTCTATTTCTMCTTAGTACAAGGACCAATCGCCCAGACGACCTTAATGACCTGGAAAACGAGGCGAGTAATGAGAACTTCACGTGGACCGT
>Scaffold992_5089
GTATGATATACCTAGGATCCTTTTATAGCATCTCAATTTCATCACCTTTAMTTACCCCAAATAATGTTAGGTACCCRTTAGACTTGAGTGGACACAGGGG
>Scaffold230775_87
AAAAACAGAATTAAGATACAAGACAAYAGGATAAGAATGTTGACATGCGAGTCTATAAAGAGAAGGTACATCTCCTCTCCACGTCTCCAGATAATCATAA
>Scaffold236664_112
AAAAGAAAATTCGCTGTCGAGAACAGACGTAGACGRTGAAAAGAAAATCTWAATCACCAACGGCGGACAATAGTTATGCCTGAGCAAATATGCAGATCAC
>Scaffold42415_909
TCCAAAGAAAAATTGKCTGGACAAAGAATGGACTTACGTATAACCTCTCTMTTGATATCCTGCTAAGAACAGTTGCTGAGCAATTTTGATACAACTATAA
>Scaffold547680_288
TGTAGAAAAACAAAGTAATTCTAGAACAWGAACAACAAAAAGYAACTCTCCAGAATGAGATCTMATAGGCTGGGCAATCAGCAGCAACAGATACTGTATC
>Scaffold4936_19245
ATGCCTCCAACCCCCACCTAAAAATTTCCCTGGTACCCTCATGTATAAATMTATTCAAGAGTATAGAAAATTATATCTCAATGATCTAKATTCAGACTTG
>Scaffold198084_191
TCAGGGACCTTCAAATCAATTGTATCCTTCCACGGACCCTGGTACCCAATWGGGCCCCTTAATACACTGAAGATTTTATACTTTTCTATTTATATGGGCC
>Scaffold4840_20857
TCTCTCTCTCTCACCGCGAGTTCAAATAACAGTGACACTGGTAGGGGTGGSTACTTAGTGGGCAGTTGACTGGAGATACTTCACAGACTCCTCGATTGAA
>Scaffold553797_2712
CCAACTCAGACTAATAGTTGGAAAAACAATCAAATGACCGTCTTCACTTAGACACACTACTATCTMGTCCAATAACAAAATGATGGCTTAGTAACAAAAA
>Scaffold328_72956
TTCAGGAAGGCGTTGAGGCAGTCAATGTTGTGGTAGAACGGTTAGGTGGTKCTCTGCAAGAAACATCTGTCCAGTATTCCATAGAGCCYAATGGCACATC
>Scaffold51206_248
GAATCAATCATGTAATTMATTTTTAATTAATAGATTTGGACTAAAAATAATTAATTAGTGCTGTTGRATATTTTTAGCGGCCCCCGAAAGGGGAATAGAC
>Scaffold16579_318
AAGTTAAGCTCTTAAAAGCTCAGGAACCGCGCTGCATTTATCCAAGGACAATGAAGACCAATGCACKACACCCGCACTCACCGATTCTAATATTTAAAAA
>Scaffold17791_1882
ATAGATTCAGCAAACTTATAAGATACAGAAATCAAKACTAGACATTCTACATTGCTACTGCATTCGATCATTTCACAATAGATATTGATGTCATTTAGAG
>Scaffold229048_115
CGTAGAACATTGTATACGTAGAACGTGRAAACAAAAATAGGACACATTGTSGAACACACTTGCCTAGTTTCGTATAATGATATATATATATTTATTAGTA
>Scaffold20657_2325
ATAGCCCAAGCCGCCGACTATTAAACAGCTTGGTGGCTGAGTTGTTAAGCKCTTGGCTTCCGAACCTGAGGTCCTGGGTGAAGACTGTGATTTAGRATTT
>Scaffold540059_1053
AGGTGTTGCTTCTTTTCTACATMTCGAAATAAAAACATTGTTCCTTTCATWGTGTGTGCTACAAAAGAGCTTACAACATAGGCCTAACGAATAGAGTTTG
>Scaffold24218_1238
AGCACTYTGGTAGCAATCTAATAGCATTCTTTTAGCACTCTGGTAGCAATMTAATAACACACTTAAAGCACTTTGGTAGCAATGTAATTGCTCACTTGTA
>Scaffold11383_4896
GCCTGCGTGCGTSTAAAAACAATAAATGCCGCTCCTTATTTTTGCTTTAGAAAATGAATTAKTAACWAATATTTTGGACTCTATTGTAAATAATAATGTG
>Scaffold4586_23715
TACCTAAATTTGGCCGCCAGCGTGCCATTCACACATTGCACAATACGTAGMGGCGGCCCTGGGTATGGGTAGACCCCAAAATGTAATGTGCTATGCAAGA
>Scaffold16236_4161
CGAGAGGTCCTAGTGTTGGTAGGAGGAAGTCCTTTCCGGTTTAGCGTGTTRCAGTCTCCCTGGGATCAAAGGGTGTATTTGAAGAACGAAGTGAGCACTA
>Scaffold42701_1273
TAGTGCCAGCTCTTTCACAACTGAGCCTTGAGATAAGGCAGGCTTTGGCCWGGCGGTGTCCAGCATAAATGGTGCGTATCTCAACACCTCCACACATGGT
>Scaffold220588_99
GTKAAAYAGACAAGCATCTTATATAGACAAAATCTAGATTTCTTTTCGATWCCGGTACAGTGTTGCTTTCTTCAGCCCCTACAATCCAAAGGCAGTGATT
>Scaffold548532_1135
GGAACGGAGAAAGACTGTTGACAGATCATGAGTGGTGCGCCAACGCTCAAMAGACTAAGGAATAGATGAATGTGAAGTGATGAAGTTCGTAACAAACAAA
>Scaffold128030_102
CTCAGATGTTTCTTCAGTGTGTTTTCAAGTTTTATAGATATATCTCCCGCAAGTGATTCTGTTTGAACYAGTCATTTTGAATCCATAATGTAATTAATTT
>Scaffold46695_500
AATATTGTACCTAACAGGATTGACACCAATGGGTACTAATTGGTACCTGAMACAAGTTGGAGAAAGTAAATATGATTAGTCAGTGTGCTGGYCACATGAC
>Scaffold558308_858
TACAGAGCTAAAAAGTGCACATAATTGAATCGAATACYTACTCAATTACAKAGCTAATCAACACTGCCTGTTTTCTGCACAGCTATTTATAGTAATCCGC
>Scaffold19399_3702
ACAGAGTTACAGACATTATAAACAAGAGCTTGGATGTTGACCGTTGCTTGRTAAGTAATCATTCCKAAGCCGTCTGCTACTACAATCACTTTTGTTTCAA
>Scaffold49651_896
GGGTGAATCTGTCATTTCTAACAAGTACCAGGTGACCGGGCCTCGCTCGAAGGAATAATTTGTTTATATATATATATATACCTGAAGTYATWTTGGAAAT
>Scaffold183535_221
AAAAATCTGGGGATGTATGTCTCGGTTATCTCGGTTAAGGTGTKGTGATCTACAAYAGACTATTTGTAAACAGGTGATACAACTAGCACGAGGGGAAATA
>Scaffold549687_292
AAATGAAGCTATGGACAGCAGATAGCAATCAATAGGAGGAAGAAAGAACGRCAAAGATTATATACAGACAAGAATGTGGTCGGGCACGTTTGGTTAATGA
>Scaffold557780_2259
AACTGATGGCTCATTAGGTCGTCTTCCTGATGGTAATGGACACCTAATAGCCTACCTACCKAASTAAAGGAAGTCATAAAATTCGTCTTCCAATGAAAAA
>Scaffold533334_53
TCTGGGGTTGTACTTGAAGTTACGTGTACTGGTGTATGTGTGTAAAGAGTCTACTGGAATTTATGTAGGTGTGTGTGTGTGTGTGTGTGAAGTGTACACT
>Scaffold546300_171
GTGACGAGGACTTCTGGGATCGCAGTCGTCCTAACTAAATGTTCCACAATMTGTGCTTCACCGGAGCCAARCGTTTTTGAYATATATTGTAAAGCGGATA
>Scaffold39332_36
CTGCAAGAAATGTCATCAAAGTTTACCTATGGAAATAGAATCTATGTGTAGATTTATCYTAACTAAAGTTCTGATTTAGAACGYAGATCTATATCTATAC
>Scaffold50827_339
AAAATTACATTATTGATATTAGCAAGTAGGTTTTYAAACTCATTTTTCATGTCTTCCAAAAYGTCCAGCTGTGATGTTATAACTTTCAGTWGACGAGCAG
>Scaffold16605_2874
AAAAAGATGTTCGACMTGAATTCGAAYTTGAAGGCTCGGGCTTCCTGAGCTCCATGTTCCAATTTCTTATGAAAATAGAAGTGTTTTATTTATCTATTGT
>Scaffold4899_16077
TAGGGGGCTGGGATATTTTCTCTTTGGCCCTCTGGGTCCGGCCAGAGAAAKCTCGGACCAGTTCGTGCATCCTATCGCCAAGACTCCCGCTGACGTTTGA
>Scaffold70459_293
AACTTTCTGTGGTCAGACTCGAGCATCCAAGTAAGCAAGCCACTTTGTAAKACTTAGATATGCTTAGTATCTTAGATTCCAGTTTCACAGTWTCAGGACA
>Scaffold32858_297
TAASACCTGTTCGCTGCCTGATGGTCTTAGTCTGGGTATTACTGATCTACYGAATTGGATTAAGATCTATGTCACGTCGATGAATTTTCACACTTTTAAA
>Scaffold545890_148
TACAAGTTTAYAMTACRCTACACTTTCCTGATAAAGTTTGTTTTATCTAGTGTTCAGTGCATCTATTGATTAATCATTTAAACTTCAATGAGCTCTGATC
>Scaffold12989_11716
TATCACTCYTACACTGAACTGCAGGCATTCCTGGGCCAACTGGCTAAGGAMTATCCTAATCTGGCCAGGGTGTATGACGTTGGGACATCCGTGGAAGGAA
>Scaffold20601_2067
CGCAATCAGTTTCGCATAGGGCAGCGCAATTGTTAGGACTGGCCTTGTGTMTGGTGGTCGCGAAGTTGGCGACTTCTGTCTGTCAAGACTAGAACCGAAT
>Scaffold554827_1069
ATATAGATCTCAAGGTCTGACAGTAGTACTTCCACTTTTAGTTTTGTTKAGTAACACAACAATAGTACAACAACACAAGTATTAGTTAAACAGTATATAG
>Scaffold70_175565
GAGTCTCAAGATACAAGGCAAGGACAGTGGCCAGCATTAAAGATCATAGAKACAACAGAAGAAGCAGGCCTATCTGCAGTAGAACCAATGTACCCATGTT
>Scaffold543304_197
GAGAGAGAGAGAGGGAGCAGGCAGGGAAGGGTAGGGAAAAAGAGAATGGGRCTACCTAAAATTAAGGGAGAACAGGAGACAAAAATAGACAGTGCGTGAA
>Scaffold1753_24625
CAAAAGAGCAACAGTTTCGACAGCATCAACTCCGTCAGCAGCGTAGAAAGMTTCTCCGATGCCGAAAGCTACACGACATACACCACCAGCAACACCCCTG
>Scaffold3628_27645
AGTTTATCGCAACAGGATTGTTTATTGGGCTTCAAGCACTGAACTCAACCRTCTGGGAATGGGCTCTAGAAATAGCTAACTTTTCCTTGAAAGCGTTTGT
>Scaffold63085_412
GGCAACACAGCGGTAAAAACTACTACAGCTTAATTCCGGTGTTTTAGTTAYAAATGAGTCCCTAAAATTCGGCGACCTTTTCATTTCCGGTGTTATGGGT
>Scaffold69118_212
TACTACTAAATATACTGAATTCTTTGAAGTATAGCTAACCTGACATTTTCKATAATCTGACACTACTCTAGTCCTGTAACCTTTGGGCTATCAAGGTCAA
>Scaffold43992_407
GCAGACAGCAGTTGCAATAGAGGCTGGCTATTCCAGATCGMGGCACCATTGATCTGTATTAAAWTATTGAAAGCATCTGTAAGAAAKATAAAACATTTTT
>Scaffold105532_270
GCATTGTTCCGTAAAAGATCTTAGACAAATTTCATAYATTTCAAAGGGATKCATTTAGAAGTGGTTTTAAGTTAATGTTTCTACGACTCCCCAATCGTAT
>Scaffold159_62270
TCAGGAATGTATGAGACCTGCAATAACTTAGTAGGCAGTGCTGARTGTGCMTGCAGACTTGGTTTTTACAGACCCACAGTTGGAGCTAGCTGTCAGGGTA
>Scaffold202624_16
ATAAGTTCTTGTCAATAGTGGGACCATCCTTGACGTTTGTTTWCACACACAAMTAAGTTCTTGTCAATAGTGGGACCATCCTTGACGTTTGTTTWCACAC
>Scaffold61239_418
CCCATGGCAAGTATTAAGCATCACAACCTTACGGCGGTGCAGAGATTTGCMTACCTGTGACRAACTATTGCCATCAGCCTAAATTTAGACTTTGAAGTGA
>Scaffold130849_7
TTAACTCACTCTGCCTGGTAAAACGTTTCTCCCACACTCAATCTCGTATCAAGCTGAACTTTTKCACATTTCTTTTACATTTCAACTCAAAAATGAAAAA
>Scaffold185206_119
AAGAAGRTTGACTAGAGAYAAATGTCTTAGATTTGGTAGAAGAAGAWTGGCTAGAGACAAATGTCTTACATTTGGTAGAAGCAGATTGACTAGAGATAAA
>Scaffold2237_39176
CTAACTTGCACTTTGGAGATGACACATGTTCTGACAGGGACAGAAGAAGAKCTAGCTGACTTGTTGATCTTCGTAGACAAGACATATATATGGTATGCAA
>Scaffold545556_859
AGCCGCTTTCATCATAATCCAGTCTAACAGGGGACGTGGGAGCATTGAATWAGCCGTGAGACCGCATCAATAGGAGATCGATATATCAACAAAAAGGTTA
>Scaffold57735_267
GGCTTTCCAGACCCGTMGATATAAAGTTTAGCAAGTCTTGGGCAGTCATAMAGAAAAGTCATAAATCTTCCTTCCCGCAGCGGGGGCACCGTGAGTCGTA
>Scaffold12_975076
GTAAGTGAATTAAGCTTGAGGAGAGTAGAAGGGGGACAGACATCTGGGATTATATCTGGGACTTTTACGGTCCAGGGCGMCATCGGGCAGACAAGCCTCC
>Scaffold230986_2
TAATTGTTGGTGATTAATTATTYTGTTTAATATMGAAATAATGGGAACAAATAATCCCCTTAATACGTTTTGACACATACTTTCATTTCCCGTTCTCGGA
>Scaffold561534_105
CTTCATTAACCCTTACTTGTGTTCCCCCTTCCTATAACGAACCATGCTGAKAATTACTCCCTTAGAGCACTTGAAAGGAAACGGGAGTTTTAAGGTCRCC
>Scaffold34247_466
GAAACCAGGAAAGCTTATTTTGAAGAGMGGTTCTCAAGTTGGGAGCATGAMCARATTCCACCATTCCATTATGGAACCCATTACTCTACATCAGCCTTCA
>Scaffold131255_128
TAAGCACATATTTTCTAATAYTCTTTGAAGTGCCGATCGGCTACAGATCTYTCAGCTTTCCCATTGCTMATTTCTAGCCAGAAAAGACAAAATTCTAAAG
>Scaffold51371_592
TACTCAGTCATGTTAGCAAACATTTAACATTAGGAAAGCTGCTTTGATTAKCACTGGCCAGCGAATACGCACTTATCTTATATAATACAGACGTTACTTC
>Scaffold44450_760
GGTAACCGAACAGAACTTAGATAATACTTTCCATTCAAACAATAAGTGTTYTATTTATTTCGACTGTGTAGGACACATGAAACTACAAGGGAAATTTAAA
>Scaffold128472_315
AGACTTAAAGTTGGTTTCCCAGGCTGAATCAGGCAACCCTCTAATAGCACKAATYAGTCCTAGCAAATTGAATAAGAAATGTGCCTCTATCTTTGTGTCT
>Scaffold737_17713
TGGTTTGAAAAGCTTGGACTTTAGGGCGAGATGTTGAAATAGGCTTGGTGMGCGAATCCTCTTCGCTTTTATTTAAAAGTCATTCAAATTCCAGAAAATC
>Scaffold280394_68
AGTCATAAGTAACTCACTAGCAGAGTGGTTAGCATGTCGGCCCATGGAGASGTGATGACCTCGAGTTCGAGGCAGATGGTGTCAAAATCATATTTCTATG
>Scaffold686_153298
GTAACGAAATCCCTCCACGTTTCCCTGTCAGCAACTTTTGTTAGCAGGGTWGCAAGAGAGAGTCTCGTTTTTGTTATCCAGCCTTTCTCTGGACGACCCT
>Scaffold3194_24628
AGGTTGACATGTACAACCCATTAGCGACCCCATGGCTGTCACTGCGCCTTMACGTAATTGGTGTCGTGTGGTCGTTTMAACATGTAGTCTTGACGTAACG
>Scaffold551176_1794
CATCAAAGCAGCCTTCTTCATCTACTCCTATGTCATTCTAGTATCATCAGMGTCGCTCGGATCTGCCCACTTTCCTTGCTGATTCCGATCAAGTGCCTGG
>Scaffold365_23092
TTTTTGGGGCCCTAAGAACAAAAGGTATATATTAATTTMTATGGGTGGTGGACAGACACCTCTTCTGACATTCCCTTGACCCGTCCCTTAAGGTACAAGG
>Scaffold249_157935
TTCCATGTCCCCTTCCACAGCCCCCAAGCAAGCATTCAACCACAGCCAATMTGAATCACGAAGTTTTGATCTAAGCATTGCTAGTCTTTTCTCTCTAGCC
>Scaffold532560_1203
TTTTTAGAGAGATTAATTCACAGGGTGACCTACTAGTTARTTATTCCAGTASTTCAGGAACACCCGTTGAGACCTCGCGGAACACTGGGGTTCAGTGGAA
>Scaffold533503_643
CTCTGTATTTTTAAATTATGCACAGCTAATGTAKAGTTTTTGTTGTGTAAAATGAGTGACTTTAAGGGGAAATAAAGCTGGTTTATCATCATATTAACGC
>Scaffold23867_2434
TTAAACTCAAACAGGTAAAACAGTTTCTTGTAATAAWATCTATTTGTTTCWTTATTAATTTTGGAGGCTCGGTGGCTGAGCGGTAAAGCACTTGGCATCC
>Scaffold4168_17771
TGTCTCACTGACAGTGTCTGTGTGAGACTGTGAGTGTGACTGTGTAGATTAGTTACTAKTAGTATTTAGTTACTAGTAGAGTAGAGTGCAGGCTGAGGGT
>Scaffold58955_577
TGAATCTCCAGCATGACGATATTGTTTGAGTTTTCAGTGAATGTTTAAAAKTATAAATCTAAACTAAATTACAAAATTAGAAACGCATTGTCTGCTCAGC
>Scaffold538785_38
ACCAGGCATGTYATAGGGATGGCTACACCAGGCATGTCAAACTCATTAAAYGGTRTATGGGCCACAAAATAACCCAACTTACTATGATCTGAGGGGCTGC
>Scaffold158346_77
CAACTCCAAAAATTATCTCCACGTAGTGTCTATTGTCAAGAAGATAACCAWCATTTAAAACTATATCCAGATTCCAAAATAGAAGTAAATGCCATGCCTT
>Scaffold544315_230
TGAGMTCAGACCCTCGTAAAAAGAGCGCTTTTATTAGTTCAAAACCAATCKCCCTTGTATATGTATATTATATGTATGAAGCAATACATACATATAAATA
>Scaffold16772_1393
CATTGTTATCTTCAATTAGTCTCTCAATTCTTCTCAGATCTCTTATATACRTAGCATTGTTACATGTCCTCAAACCAAACCAAATATAAGAAGGCATCCC
>Scaffold67529_623
GATCAAAGTTTTCAAACTTCAGACGAACAATGATCAAAGTTACAATGTGTYGACATCTAYTTACTATGTCACCTATATCAGATTATGTATGTGTCATCTA
>Scaffold53364_55
TGGCTAGAAGTCCTATTACAGAGTGAAGTCTGTAGAGATCTTTTATAAACKATACTATAGGCACCTGGTTGTGGTGACAATAAACAGTTCTCCAATTAAA
>Scaffold544441_1823
AACTCAGTAAGCTGTTGATGCCAGTATATTACTATTTCCTGTATGGTAGGYACACTTGGACTTTGTCATGCTGGCTATGACTTTAAACCCAAMTCAGCAT
>Scaffold19552_3951
ATAGTCTGGCGTTTACTCATCTGCCTTAAAATTCCCCTGGTCAGTTCAATKAGATAGTTCAACGGGTCATCTGGTCTGTTCTGTACCACGCTGGTCAGCA
>Scaffold43284_237
TTGCTCACACTATCAACATCTTGCTCACACTATCAACATCTTGCTCACACWATCAACATCTTGCTCACACAATCAAGTCATGCTCACACAATCAAGTCAT
>Scaffold18298_4527
AAATTGACAGCATCATTATCTTTAAAACTTAGAGAATACTGCAATGTCTGMTGGTCATGTGGTATGCGCTCTGAACTGTAGTTCAGTRGTTCGAACCCCG
>Scaffold4110_10007
TGAGGCAACCCAAGTTCCGAAATATTAAAATGTATCGAAATATGTCTTTGYGAAGTTGCATCAAAATTAGTGTGGCCTTTTGGAAATAGACAGAAAACGT
>Scaffold11017_2618
TTCAACTCTATGTTTACGTTAGGTCCATATTCGTGATAAGAAATAACGCAKTCACGACCTATCCTGCCTCTGTACAGCCCATATGGTGCCCACTCCGAAC
>Scaffold73_70097
GATTTGTAAGATGGGCCAGTSACTTATAGAGCGAACAGTCTGTGCTTGCTMTACACAGTGGTCTCCTATCGAATCTTTCGTATCTGGTAAGCGCGAGCTA
>Scaffold560517_933
TTTTAATGACCACTTTATGTGTCGTCTTGTAAAGTGGCGAGTCCGTGTGGMTACATGGTTCTAGCCACTAATAATTAATAGACTCGTGCTGGATGCCTCA
>Scaffold154804_237
CCACATATAGCCAATACTKTAGCCTTTGTTAAATGTAAGGCTTTRCATMACTCTTTTCATAGCTCTATACTCCTCTCTTTACATAGTTCTTTACTTCTGT
>Scaffold17796_1565
TAGGTGWCAGCGRGCCGCATCTGACCCGCGGGCCATAATTTGCMCACCCCTGATCTAAAGTCCTTTACGTCTATCGAACAAGTTAAGCGCAGTCGCCGAC
>Scaffold2222_54439
ACTACGTTGTATTAGGCTCTGTGTGTACATAGTGTGACCTCTGCGCTCTCKTCTGCTTATGTACACTCTATGAACTGTTGCGTCATGTGTACACACATTT
>Scaffold24903_2288
GTCTCGATGGTCCCAGGTTCCATCGTCCGGAGAGAGGTTTGGGCTTGGATRTCATTGTCCGCAAATCTGAAGGAACATCCGCAACATTTAAAACAGTGTG
>Scaffold210074_4
ACTTGTTACCTGTTGTCCGATTTGTAKATTTATGTCCAATGCGAATCAAGGCTAAACTTCTGACGTGAGAAAAAGGTTAAATGGTCAATAAAACTTGGGA
>Scaffold27855_1380
TTCTTTCAGAGGTTCATTCCAAAGGCAAAAAGTAGATCAARTTGGGCATTGTTCTCAAACTTTCTCAGCTCAAGGACCCCTTTACGAGCTATACGATATT
>Scaffold36405_1131
CTGAACTTAAGGGACGCTAATCCTTGATGCTGGATACATTACACTCTTTTAATCACACGCTCTCACATAACAYAGGTTACACACAACAATACAATATGAA
>Scaffold16136_6643
TGACATTCCAGACAGCAAAACGTAATTTTATTCAGCACTACATCTAGAATMTAGTTATGTTAGATCTAGAACTCTTAATGAGGCTACTAATTATCTAGAT
>Scaffold245_26540
TGTATTCGACCTTCTTTGTTTTCTTCCTGCTGCGTCTACGGAGTCCTACTMTTATCCCAGCAAAGTCGGCTCCATGGGTAATCTCTTATGCATCGATCTA
>Scaffold548_47917
AGTAGGAGTCGGGTGCCTGGTTCCTTCTGGTGTGACTTGGCTGATCGTATKTGTATGATCGTGCTCACTATGTAGGTCAGTGTCAAAGACGTCTTCGTAA
>Scaffold19668_2499
CCATGCGTGATCTCTTATTTGATGCTTAAAAAGTGTACACKAACACACGCRCACACATTGTTACATTGGAATGAGGTGGTTTATACGTCTTAGTATTTTC
>Scaffold65491_390
AGAATGTTGAAAGGGATTATAGAGGGTATTAGCTTCACTAGTTTGAGAACCAGTGCTTCAGTTAAGCAGAACTAGTCTCGTAATGGAGGTATATAAGACA
>Scaffold1135_86805
ACACASATAGACAAACTCCGTAAAACTTATGTACACGATTTAATCTTCAAYGCATCGACGTTATGGCAGGGATTCGGTCAGGTTGGTCCGCATAAACATG
>Scaffold11320_1618
CAGATGGCTGTTTAAAGCTAACARCCCCCGGAGCCAGACGTGGGCGCTGAKTCGTGGAGCATGATGAATCCAATGAGCTCAGTCCGTCGAGGAAGGGCGC
>Scaffold64101_272
ATCGACGGCATACTCGTTGATTAGGCCTACACACTACATAGTAGATTAGGYTAGGCCTRCGTGTGTACGTATATCTGACCAGGCTGAACAAATCAGTYGG
>Scaffold233724_148
TATATATATATCAAGTTTTGGRTACCTTTTGATAATGTGCGGTRTGCTCTGCCGTTTGTAACACAAATAATTTCAATATATAGTAAGTATTGACKTTCAC
>Scaffold2367_15368
CTAATTCCTTGTCGCACACAGGAAACTAACTGATGATGGGGGTGGCTATTMTCAATGGCCACAACTCCTTTTCTTGGTAACTTACGCCGCAGACGATACC
>Scaffold246_86485
TTAAAGTAGATGAGCGCGGCGCAGGGAATGAAGTCGAAGAAGATGGACCAKACGAGGCGCTGCAACGGCCTCGAGGCGTCCTCGTCTCTGTCCTGAAGCC
>Scaffold425_219638
TGGTAAAGCTGTGGCCCTAATAGTGGAAGAGTATTTAACCTACATGAGTTMTAGACCTGGATTTGTCATTGACTCTGGTTCTGCTGTAAGGTTTTAATGA
>Scaffold184024_119
AGGTRTTTGATCATATAATATAACACGAAGGAAAGAAMTTGGGGAAAGCAAGAAATGCCACAGAAGGAATTCGCTGTTAGCGTCATAACGGATGTCATGA
>Scaffold5142_18139
TGTSGTTGAACTCAATGATGTCTGTATTTCTCTGCACCAGCGTCTCACACRCCTCGCACACTCTGTACACTTCACTGGCCTCTATGCTGCTCACCTCATC
>Scaffold105786_426
TCTGTACCTGGTGTGTACCTCATTGTACTTTGGAGTGATATGACCCTGCTRCAAGTGAATTTGATTGTTAACTAAGTATAATTATATTCATATAAGATCG
>Scaffold6669_4716
TGACCTAGCAGTATWATATTGTAATGTGTGTCTCATTTGCCTGAGCTCTGWCTGTGCATTCTATTTATGCAATACTTCTTCAACAGGTAATATTGGCTTG
>Scaffold12187_2774
ATTTGATAGCGCCAAATCAGACAGACCAGTCAAGGTCAAGACACTAATCAWGTTAAGTCTGGAGAGTAATTTTTCCTTTTATTTTCACATTGGAACATTT
>Scaffold22585_2500
AAAAATGAGGCGTGACAATGAAGATGATAAGAAGACTGGTTGACATTGTTMTTTAACAGAATTTGAAATTTAAGGGGATTTACTTTTAATCTCATGGTAC
>Scaffold21651_2271
CGGGAATCGTTGTTAACATAATAGCCAAATATTTTCTCATAATCKAGCTGCCGGTTCKACAAATATTTATTAATTTATGAAAATGTTTTCARAGGATCAA
>Scaffold554595_741
AAAATATGGGTCTGGGAGGGGTTGGGTTACAAAGAGGCCGTTYCACTCGATGTAACAGGCCAGAAGTGAATGTGGTTGTGAAAGCGATTTAAAGCGGGAC
>Scaffold535543_186
GATAATTATGTGACTTGCTTATCCCTTTGTCAGTGTAGTCATTCATKTCATGTCAATAAAGAAATAAAAATTGTGGCACTTCATTTTATGCAAAAATAGC
>Scaffold120426_146
AATAAAGCAGAGTTAGTCTTAGGTTTTCCTAACAATACTAAATGTTTCAAYATGAACTGATTRTGTCCAGGGTTCTGATCACTTGACTGCCACCTGGAAA
>Scaffold538424_476
CTCACTTTTTCTTTTCATCTATATCTATCAGTTTCTCTTGAAAACACTTCMACCCTTTCTTTTCACAATGTTTGTCGTATTATGTCTGATTTATTGGCTT
>Scaffold16251_8837
CCAACCGTTTTTATTTCCTACTATGTAAGTTCAGGYGCTCATYAGAGTTGGGTGGGCTCATGGGGGCCCTAAGACATCCAAAAAGTTAAAATCCCAGTTT
>Scaffold561442_813
ATTCAAAGATGAGCTTGATGAAAGCTAATTAATTAAGAAAACAAGCTGGTMTCCCTTTGGTGTTTCCATTGAAACGGCAGGCAATTTAGAAAGAAATGCA
>Scaffold10928_4351
GAAACAGCTGTGACAACTGACCTGGCAGGTATGCCTGGCCCTGAACATTCMTTAGAAAGCTTCTTATTACCTGTCAGTGGACGGTGTAAGTAAACAGAGT
>Scaffold159456_61
CAGCAATCTAGGTTTTCATGTTGAACAAAACAATAGCAATGATCATATAAKAGTTTTAGGAAAAGCTTATTAAATCTAATTCTGTACACCGGATACACCG
>Scaffold551491_512
AGCTCTAGACGTCAATGGGGTAGAATATCAAGATAATGTTTTAGAGGCCAATGGATAATTTGTTCTTTTATGGCCASTACAAAGCAGCACAAACAAAACT
>Scaffold1928_48367
GCGCCCCCTACCGTGAATCGTCACGCCAGCAATAGTGTCAGGGGAGATCATTCAGCTMTGATCGTGTTTGTCTAAATACCGCACTGTTTTCATAGAGATA
>Scaffold5030_20915
TCGAAGTCATACCTAGCATCATTTGTCCAAGATGGCGGACAACGAGCTTAKACAGCGTTTGTTGCAGCCTGATGAAGAGGAGGCAAACCTTTCTTGGGAT
>Scaffold543158_594
GACAACTCGGTTTATTTTATACATGGACATCCACAGTTATCTTCCCCTTTKTTTAACAGGACGCGCGAGACAAGTGCGGTGACCGAGTGGCTCATGCGAT
>Scaffold544043_1699
TTCGAAAAACCCTATCTGATAGTTCAAAACAAATTTGAAAATAAGTWTAGRAGCACCCCAGGATGCAAAACATCAGGGTTAAGTTATACTGCCTGGAAAT
>Scaffold186990_228
AATAACAAATTAAATGCAGTTCAATYAACGGCAAGCAACATACGTTTCTARAGCAACATGCTGTAACTAAGTAATCTATTAGAGCCAGGTAGGACGTTTG
>Scaffold200568_8
GTTGCTATGTGTTAGGCATGAGATGTAGSAGACGATCTGTGTTTATTGAAGAGACATGAGATGTTTGGCTATGTCTGAAGAACAGAACTACTTTATATCT
>Scaffold3989_27521
TACTTCCAATGTCTGKGCGTAAATGTTGTCACGTGATACAAACCAGAAGGRGACTATAAGTTTGAGAAATTAGCGTGTTTCTAAATTTAGACGGGGGATT
>Scaffold200539_71
ACCACACTTAGCATAGCAGGGACGAATTATAAATATGGGCTCCTGGATTGKTATCCGATAGGTAGTGACCCCCTGACCCCAGTTAGTGACGAATTATAAA
>Scaffold28579_1438
TGCATCATTGTTTTGTTACAAAAWAARTATTTTKTTATACCTATGACCATAAATGTCTCCGAGATCTCTATATGTGTCTTTAGTCTAAAACAGTGTTTCC
>Scaffold46331_391
TTTTACAGGTCAAGGTCAATATTATTATGCTATCGAATAGAATTCATAGTMTGAGTCTGCGCAATGTCAGTACTCAGTCATTCTCAAACTGTGGGTGTTG
>Scaffold544638_334
AAAAATACCCACTAYAACAATTTCTAACTGCATTTTCATGACACAAAAGTAAATAATCAAAAATGGTACGCACAAGAATGCGGGTAAAAACTGGCCCCGG
>Scaffold558008_2984
TCAATTGGGGGCATGGGGGATTTTCAAATAATTCGCCTACCCCCACCCTAKCTAACGCCAGTGATACTAAATATACATATTTATAGATGACTTTCGAGAT
>Scaffold1076_23059
ACGCCAACGACTAATTAAACTGGGCGCACCATTGTCTACTAACGCCACGCMACTGCAGGGCTTCATACCACACATGTTCTAGCTAATGGSATTGTCCTAT
>Scaffold167741_2
ACATTCAAGATCTTACGTTTTAAAACGAATKTCACGTGAAGTAGGGGGCAGGGTTAAAAGGTCAAATACCATCTCCTGACCATTGTTTGAAGTAACAGAA
>Scaffold6159_7371
AAAAACGTCCCGAGTTCCATAAATTTTCTAGGTTACTATGCCAAGCCRACATACARAATAGAAAAATTAGCGGAAGTTAAGGAATTTAGCCCACAAAAAG
>Scaffold36678_1527
TTCAGGCAGGCGTATCCTCCACAGAGAGTTAGCAGCCCTAGTGGTCAGGCATCTTGTGAACTCTGGACTTGGCGACTATGCGAAATGTCAACRTTAAAAA
>Scaffold3993_13272
STGCACGCGAGCGAAAGAAAAGGGCAAACAAACAAAGGGAAGATAACTTGCGGTGTTGAGAGCTACCCTGTTSTTTCCCCTTGGAATCTCCCCCTCCCCC
>Scaffold16522_3760
GCTCAAAGTGAKATAGATTTTTAATCAGTTCAAACTTTACAGGGATATTTTAGAATTACATTATTCATGGTAGTGGCTCCATATGTTTATTATTCCAARG
>Scaffold16827_3379
CGTGCCTTTAATTCCAGTGACAAGATTAAAGTTAACAAACTATAAGTAAAWCAATCAGTACAAAGACGGGCCAGAGATCTGCTTCTGCYATCTTTCTGTG
>Scaffold44139_756
AAAGCAGAACCTAAACTTTTATACAAGAGAGTGAAACTGATCAGAATGATMAACAACCCTAACCTTGGACCACAAATGAATTATCTGCGTTGCAAATAAA
>Scaffold29191_568
AAGAGAAGAGAGTTACGTCCGAAGCGTTCAAAACAACATTAGATTGCATGYCCTGTTGGTCAAAACATGCAATTATTAGTATGATTCCMATTATCTCATA
>Scaffold545354_252
TTTTTWCTCAGATTCGGACAAATACGATATTATAGCATTGAATARCCGCTTTCATTACAAMAAGTCCTCCCAAGTCACTTAGACAATATGTTCATGTTTT
>Scaffold350_105520
ATTACTAATAGTCCAAACGACGGGMAGGAAGATGGCAGTGGATGGAAGCAGATGAGTTCAAACTCTGGACCATCGACACGACAGCCCCAAGCGCTAACCA
>Scaffold537956_1686
AATATCCAACTGTTTGTGAGGGTGCCAAATAGCAGGCTACATTTAGAACAKAGTTTCTCAAACTGTGGAGCCACGTTTAGAGCAGAGCCTCTAGGACTGA
>Scaffold367_126951
TGATYTACTTCCTCACCCAGTGAGAGATTTCTGGCAGAGCTCCAGCTGCTMTAGAAGGTGAGGCAGAAGCTGCATCAGAGTCTCATCCCCAACGCAGCAT
>Scaffold5844_9015
TGTTTCCAGGCGCCGTCGTTACAAATTGGCATCGAGCAGTGTGAGTCCGCRCGATGCCAACAGCCCTTAGCATAGTTCAGCTGAGATGTTAACCTGTTGT
>Scaffold17841_669
TTGCTTATAATAGTTTGACAGCTACGCTGAACTAGGGGGCAAGACCGTATKTCAAAGGCAGTGCTTTTTGGTGAACTAAAAGATGGTCAGCACAAGAGAG
>Scaffold31535_816
GATGACSTTTTGAGAAAATGCTATACTTTGCTATGATAACATTTTGAGCACTGCYGTACTTTGTTAAGATAACATTTTGAGAACTGCTGTACTTTGTTTA
>Scaffold51187_325
GCCTACATCACTTCTGATTACATGTATCCAATGGATGTTTTCTTACTATCACTAATCWCTACTTTTAGTCAACAGTTGAAATTAACAAATTTGTTACTTA
>Scaffold28266_2145
TTGATACAGTTGAGGATGTTGTTGAACCTAGCTGACATCTTCACACCAGTRGCCAGTAGCCACATCAGTAGGAGGCAAACAAGRGCAGCAATGACATCAA
>Scaffold14124_13946
TCGAAATTCCACGAAATGGCCCTTGCCAGATCCTCAAAAAGTCACCAGGCRCCCATTCCCTGGTCAAGATTGACATATTTATGGCACCCCGCCATTCATC
>Scaffold1012_70746
TCTCCACTTGTTTGACTTGCCAAAAGCTGCAAGATGATTATGAAAACACTMAGTACATAGACTCGGGGCCTTCGGCTCCACCTAGTTCCCCGGACATTTG
>Scaffold546330_627
CAACCACTGCGCCCCCATCGCGCCAAAACATACACATTTTCAGTAAGATCRGAGCCGCCATATTACGAGGGACATYGGATGGTCACCCCTGCTGTTCTCA
>Scaffold13466_979
TCATTCAGTAGTGCTAAGATATGCACCCAAATTATCAGTTAAAAAGCTTAKCTTATAAACACGGTACACACCAGGGGCGGACTGGCTATATGGGCAAACG
>Scaffold31944_473
ATCAGTGTAAAACATAAAACATAATCAGCCGAAGTGTGACGATAGMTGAGCTGGTTATTAAATTTAAAGACACTTTCAATTTATTGATACATTGTCTAAG
>Scaffold22518_2125
TCGATTATCATGTTCAGGGTCATAATGTTTAGATGTGTCTCTTTTTATATKCGATACTTTTTCATATTCCCTCACTATTCCCTCACTAAGGAGTAMGTGC
>Scaffold63464_400
TAATTGTGGTTAGTCTATCAGTCTATMTATCTATCACAGCTTTTTGTAAACATGATTACAAAACAAAAGCTGCTTTWAAAAGTATGACGTATGGTTTCAC
>Scaffold16381_5096
ACCACTCGGCCACAGCACCACCACTCATACGGTTGGCTTTGCTATTTTGAKACCTATCACATCCGCATTCTGCTATTCTATGTTTGAAAACTTCAGATAT
>Scaffold33742_786
TCTTTAATCTTTCAAGTAAAACAAMGACAGGTCCTCTCCTGGTGACGATARTGTAAGAAAAGTCGGCGATCGGTCATTCCATCCCCGGTCACTTCATYCC
>Scaffold10079_4799
TTATGTTGACGACGTTGGCATGACAAAATGCCTTAGTTAACACGGCGTTAKACAATCTGATAAATCTTGAATCTTAAACTAAGTAGGTCAACAAGGGTAT
>Scaffold551184_385
TGAGTGGTTAATTTAAATCACAGAACTACGTCAGTCTATGGTGTTTTCCTRTTAGTTGAGATAATGTTTCGATAATCCTAGATCGAAATAATGGAAGGCT
>Scaffold262595_85
TAGCTTTCAATCAATTAGCYCATRATAAATGTAGCTTTCAWTCAATTAGCCCATGACGATTGTAGCTTTCAATCAATTAGCTCATGATAAATGTAGCTTT
>Scaffold20681_437
AACTTCTTATTTTGGCGGATGTGGAATGGTTTATTGATTGCATTAGTKTGTTATACGGCTGGGTACTTCAGGTTATTGACCTTTAGTTGGGAATGATGAG
>Scaffold541362_328
TTTCTATTCAACTTATAGTTTAATTTGCAAGAATTTTTCTGATTACAAAGMTTATAGCAGCTCACCCTGTCCGTCCGTCTGTCTGGGGCAAATTTTGAAC
>Scaffold1861_31155
AGGTGTTAAAATACGCCCTAACGTTTCACAGAGGCGATCTCAGTGGGTGGMGAGTGGTGCAACCGCCCAAGGCTCAGCGCCTGAGTCAACACGGAATCAG
>Scaffold3751_19723
GACGTTCATCAGATCATGTGCAACGCCAGCATCATGGGTCTGGAGAATGTMAACAATCTCGCCAAAATTCCGACTTCCGGATCTCTCATWGTGGCACTTC
>Scaffold18422_4356
TGGGCTTGTGTGTATATAAATATAACGTTTCGCCGTGTCCAATCGGAATCKCTATGTCATCCGAGCTATTCGGTCTTCAACTTGTGCTAGAACTGATTTA
>Scaffold182741_168
TAATGAAAAATACAGCCATATCAATGGGCCCTGTCCAGAAGGATGTAAGGMTGGATACGCAGGGGAATATTGTCTTGATAGTAAGTATAAGCAAGTWAAG
>Scaffold44419_1126
TACGAGCTTAACAAAACAAGCAATAACAAACCTTTTMGGAAATCCAGCAAACTTTAGTTTACATAACATTTTTCTCATCATTTGTTTCACAAAACTGTTG
>Scaffold555636_1440
TTTTTATTTATTTTTCTTGTTTGTAAATCTTCAGGCACTAMAATACAATGTTCAGACCCTTTGGGTRTTGTTCTCAGCAACTGTCCGAGAATGTCAGACT
>Scaffold145127_90
AGAGAGAGAGAACGAGAAGGAGAACTATCAGTTGATATTTTGTGTAGGCTSGGTTGTTAACGCTATTGCTGAGAGTATTTATCAATGTGGGTACTGAGAG
>Scaffold16599_1742
CACGCTGGCAGACAAGGTTAGTGTCTTTGGCTTAGRAGGTTTTAGCTCTCRTGTTCGATTTCAGATCGTTCAACTTTTTCAAAATAAATACAGCTAAAAA
>Scaffold549106_539
GCTAATGCCCAGGCTTTCATCTGATTCCATGTGATGACCCRTATCGTTTCGTCTTTATATATCTAYATATATTATATATATTATAGCTACTTTATATATA
>Scaffold4966_12746
GGCAATAAATTGACACGACTCACTCAGCCCTGCTGTCTCCGAGCTCTAACCGAAACTGTAAMTTTGCCCACCCCCTMACTCCCTCCTTTCCTCCTCGACG
>Scaffold32894_1586
AACCAAATACGTAGGTCACAAATAGGCCTGAGTAGTGACGTAATCATTCTTTGATCTTAGGTTTTATTTTCCGATTACTAAGGAAAAACAAACATATAGG
>Scaffold270326_121
AAAATAAACMGATCTGATAAGGATCCGATGTGGGCCGCCTCTGAGTTTGTKTGCTAACACAATGTGTGATAAAACATGTACGAAATTATTCCCAGACAGA
>Scaffold68955_527
GGATTGGTTGCATTTGCATTGTATTTACTCAAAATTTGAGTATCAAGTAGWAATGACATTAAAATGCTTGAAAATTAAATCAGGTGACAGCGTCTCATTT
>Scaffold16626_5140
CATAACCATTATGTTGTATATATATATATATATACACATACACTTAAAGTCACGCAATGGAAATTGTCTCGGTTAATGGTTCTGCTATAGAATTACGAAG
>Scaffold45143_962
TTCAARTGTACATTAGAAAGACAATCCTGACACGTCGCGTTTCATCCCATRATTAGACCTACTTTTAKTCATTTAGCTACCCAAGACACTTATAAACGTT
>Scaffold540614_2271
AGATTGTTGATACTAGTTGATAGAGAGACTGGATWGCCGAGACTGTGTCTAATTTATGTGAATCTGTMTGTGTGTTCAGTTTCATATTAAACTAGTAYTA
>Scaffold71_164905
TCTTTCACCAAAAGGGCCATCATATCTTCCTTTTTGTGGGTCTGCGGCTGRACGATCATGACGACTCTCAAAATTCTGGTAGTGAGCAGGACCCGATGGT
>Scaffold16740_2996
AAACATAATAACTAAGAACTCAAGTGAACCTCGGCCACATGTCACAGTTGSTTTTAAACAATGCTGTGACTGTATTGGAGATATATTGTAAAGTGTGTAG
>Scaffold680_116901
AGGGCTTTGCGCTTCACTTCTGCGCCTGGTCGTGTGACCTGGTCAGGCCTMTATGCGTCKAGCATGTTGAGCTGCACATTGGGATGAGAAAACTGTTGCT
>Scaffold18850_2338
ACATTCTTTTAACATTACTAAAGTTGAGTTGTTTCCCTTTCGGACGTCTGYATGCAACTGGGCACAGTAAACTGAGTATAGAAACATACATGAAACTCTC
>Scaffold2739_29462
CCCTCTCCTCCAAAGTGAAGACGACTGACCAAAACTTAGCTCTAGCATCTTCCTAGTMTAGACTGCAGATCAAACCTGGTGGTTAAGAGAGGTGTGTGTG
>Scaffold40912_239
AAAAACAAACCAATACCAAACGTTKACATTGTAGAGAGACATTCCTGCSAGATGACTGATGAGCTTTTTCATTTAACCAAGGAGAGAGCAAACAATGAAG
>Scaffold107269_187
CTTCAAGYCAACGTTTAATTGGAGAAGTCAATAGCGCGAGGGTGCGTGGCKCTGCTGTTCAAAAGAAAACCCCTGATAGGTGCTTACCTACCTTGGCACA
>Scaffold532359_416
GGTTAATATTTTAATTRATTMATGTTTTGCTAGATAKAATAGATAATTGTTTTAAGTAACTGATGCGAGAATGGCTGTCGGAGCAATAACGTGTACAAAC
>Scaffold45254_298
CGATAACAAAGTGAGTGTCGTATCATGGAAACATACATCACCTTATTATCYTCAATAGGGATAATCAGTTTTGATATATTGGAAATACTCACTGTTGGGT
>Scaffold543826_420
TCATAAGAGCTAAATCTTGWAACTAGTGCAGCATGTTCGATCTACAGTGGMAGTCAAAGGGAGACTATACACCTATAAATGTCAGGAGGCAAGAGTTGTC
>Scaffold540220_873
AGCACAAAGACCCACTGCTTTTACTTTCCAGTGTGTGTCAAGTACGCATAMAAGTTCAGTGGTTTCAGGGTACGTCCTAAAGATCCCAAAGTGTATAAAG
>Scaffold56306_708
CCTTTTATCGCTCTCTAGAACACCATTTATTTTTACCTGCGCTACGTAATWTCTCCCAAATAAATTTTTGACTTAATCTGGTAAAACCCGCTTCATAATG
>Scaffold565558_1503
AAAAACTAATGATTRTTTTGTATGGTTTCGAAATGAKAATGCTTCAAGTTTATACAAGGGCATCCGGTATTCTTCTAATACTATCTGTAGCATGACTCCG
>Scaffold14952_382
ATGTCTGTCTGGTACACATTTTATATKAACTGACTCTTGTTTTTCTATTTCATTCAGGGCCACCACTTCGCCTAGGGCCTCCAATAACCTAAGGCCGGCC
>Scaffold275453_48
AGACATCCTGCGATCTCGACTTTATTGAAAGACATCCTGCGAGCTCTCCCATACCCAAAGACATCCTGCGAGMTCTCCCATACCCAWAGACATCMTGCGA
>Scaffold14365_655
CATCTTCTATGTTAGGCATATATGTATATGGCTCCTTAAATTCTGTTTCGGAAGACAATGGATGSGCCCACRCGAGTCACTCACTGGTTTTTKGTTTCGT
>Scaffold3350_17163
CCCTAAGGCCGGCCCTRCCCAAGAGTATCTGCACCCCAGAAGACCCCACTSAGCTTTTGTGTCATGCTTGTCTCCAACTGGCTGCGAAAGTGTTACTGGC
>Scaffold543487_300
TGTTGAAGGAAGATAGAGACATGGAAAGTGTGAYTAAGAAAATTGGCTGAKAGTTGAAAAGTAATTTGTACGCCTCGTGAGTTACTGGAGATAACGTAAG
>Scaffold123355_5
TGTCCTTCGGTCGTCTCGATGGTCCCTGTCGTCCTGCGGGAGGTTTRGGCCAGGAAGTAGATTCTCTGAAGGAACATCCGAAACATTTTATACATTTGAC
>Scaffold5234_11039
AAAAATCGATATTATAAAGTCTMGATYAACAAAGTCAAGAACAACTTGGCAAGTGGGCATCGATTTATTTCTATATTCTTAATCATCTGCACCAGATCTA
>Scaffold7229_7943
GGTGGAGGGGCCAATGGGCTCTGTAAAGGTATGGTGCCAATGACGATATCTTTTTCAATCTGAAGAGAGGACCACCGAAYAAGAGGCTGCATCTGCACAA
>Scaffold178426_20
AACTAATCAACCAATTAATAACAACAATTTTAGTCACATTGAGCATYTAAYRTTGTCCCTATTTCAATAACTAAGCTAATTCCTCCTTAGAACAGGATGG
>Scaffold558856_12
CAACTTTAGTGCTATACTACTGCTGCYAACTTTAGTGCTATACTACTGCTRCCAACTTTAGTGMTATACTACTGCTGCCAACTTTAGTGCTGCATAATGA
>Scaffold11097_2337
CATATTTCATGATATAGTTTGTATGGATTACATAGTCTGAGAATTAGAGAKATTAGGCTGCGGAAGAGATCCTTCATGATTAGACCAAGTGCTTAGCCAA
>Scaffold4010_25411
CCGAATGGGGGTTCTGTTTTGTTTACCTACTGACCTCATCGTCTTCTCTARCGACCATTTCACCCAAGCTGCACGCTGTGGCTGAGAAGCATTGACGGGT
>Scaffold10118_10922
ACAGTTTGTACATTAAGAATTCAACTGGTCAGTCTAGTGACGTCATTGTGYTCATTTTGGTTGGGTCAGAAAGACGACAAAGACACACTTGTCATTAGTC
>Scaffold537197_738
GATTTACATGGATTGAAGCATGATAATCTCACTTCACAATTACGTTACATTTMGTATGCTATAAGTCGTGTTATTTGTTTCAGACCATAGACATAAATAA
>Scaffold461_145228
CAACTGTATTCCTACATGCATCCACTAGCAACCACATTGTTTTTRACTGTRAACTTGGTGGCATCATCTGGCAAGCCAAGAAGACATCTCTGTTTTTCTT
>Scaffold550378_517
TTTTTACTTTCAATATAACGAARGTGTGAGAAAATTGCAAGTAATGAATTGAAAAAYACACTAGGGTGTTAAGAAAAGAAATGCCCGTCTTAAAAGCATT
>Scaffold12158_2286
CGTGGGCCGCATTTCTAGTCTTGTTTTCTATCGCTTTTATTTTCCCCATTMTATTTAATCCGATAACGTTCAAAGCTATTTTTGATTGGTTAAAACCTCA
>Scaffold27042_1511
CCCCCGGCTACGTCCATGACACAAATTAATGCAAAGAAAATTTCTAAACGCTTAGCCATAACTGGACAGTAAYACATCCAACCACATCCTTCTAATTTTT
>Scaffold244805_49
WAGATAGATAGTGCTTATAGACATCTAGTAACTGCAMATAATTAGGTGTATTTATATTGAAAAGGAAAGGAAAYAAACACTGTTCAATGTTTAGAGAAGC
>Scaffold23792_2119
TTTRATGAATAACAGTTATTATCTTATTAGCAAGACGTCAAGGGGATGTTTTGTTTGTTTATCTCATCACATTGTACTTCTCACAACTGTTTCACTTGGA
>Scaffold111036_86
ATCTTTCAAAATAAAATCACGCTTTTAGCGGGAATTTCCACACTGGACTTKAATGTTTCTATGTATTTAGTAAGGACTTCAATGACTAAATAAACGTTCA
>Scaffold542547_499
AACGAGATCTAGATTGATTAATATACAGTTATACTGAACCATCGGTWACATCKAATGCATTCAAGAAGTCACGTGGTTTAGAGGAAGTAGACTGTAACAA
>Scaffold556910_1396
CAAACATCAATTTATGTGTGAACTTTTTGGCGGCCCCCTAAAGGGTAATAKACACAATTAGTTTTGTGTTGTCTATCTGTCCGTCCATACGTCTGTCCGT
>Scaffold1448_36014
TCAGCTTTTTCCTGCTCCTGGTTTATGTCCTCATCTGCAACCAGAACCCTMTTTTATGCTTGCCCTACAAGTGGGCCTCTCCTAAACCTTTTTCTCCCAG
>Scaffold540052_936
CCGCACGACCAGGCAGCCTGGCATGACAGTCCTTCGCAATCAAATCAAATKGATATATAAAGAACGATCTAAAGATATAGAACTCTAGGTCCAGTCTACG
>Scaffold6695_11800
TGATGTGTGGCTGAGGGACAAGAGTCAATTGACTACTTATCAAGTTTTATMCAGACTCGAGCAGAGCTATGTTTGCAGGACGGAAACCTGCATCCAGGCA
>Scaffold19908_1422
ACGCGTYAAWTAAWTTATAGGCTGTACAACTTTATTTCTCGGTTAAGTATTACATTTCATAGACCTAGCTACTTCTCGCAGTGGTTCATTAGTTGCACCA
>Scaffold3620_17172
YGTTTTGGAAGAGGAATTTTCTCTACTTTGTGACGACGTTTTGGAGGGCCAKATGGAACCCCTTCGCGGTCCAGATCTGGCCCACGGGACGTATTTTGGG
>Scaffold66873_263
AGCAATGACTAAGTACGTCGCGTACCCGCTCTAGCAATGACTAAGTATGTMGCTTACCTTCTCTAGCAATGATTAAGTACGTCGAGTATCTTCTCTAGCA
>Scaffold562179_2438
GTTTACGTTTCTCCCCCGCCCCTAGCAACGGCAKGGGAAGTAACATTGATRGGAGAAGGAGAGGTGTATCTATTAAATCCCGTCACGTCGATGTTCCAAG
>Scaffold537068_1805
ATTTTCAAGTGAMTACAAGTTATTACAATGAGATAAATTTGGCCCATTTAKTACTTGGTGCAAGGTGCAATCACAGATCAAATCAGGCGCCCTTTTGCCC
>Scaffold153679_210
CCCCCTTCCYTCTCCCCAAATCCAAAGCAAGACATTTAGTGTMTTATTTTAGTTCACGAAACAGTCGTGTGAAAATTTGAAGATCTGAACATGTAGTATG
>Scaffold53_313924
GAGAGAAGGAGTTAAGAGGGAGTGGTATGAACTATCACAGAACTARCTTGMTTTGAACGGCACAACTGCACAACACAGGATGAATGCCAGCGAGAAAATT
>Scaffold4895_24578
ATTCCCACCAACCCATTACCAAACTTTACAAGCCTTCGTCACAGATGAAGMTGGTAACTCAGCCTCTTGTATTTTTGGACTTTTCTACAAGCGTAAGTTC
>Scaffold37509_981
GTCGTATGATTGTCGTCTAGATTTTCGATGGTCTCCGGTTCAAACCCTGCYCGTTGCATCCCCTGCCATCCTGCTGAAGGTCTGCGCTAAGATGAAGATT
>Scaffold13005_3100
TCCCTAAATTCCACTCCTGTGCAGGTGGGTGTGTCTCATTTCGGGAGGGGKAAGAAACCCAATGGAAACGTCCTCCCCGGGTAATCTTTGAAGTAAAGAC
>Scaffold1664_30907
TTTATGTTGCAGTGCCACAAGTCCTAATGTCAATTCTTGGCAAAGACCTGYGATGCCTAGCTTAATGAGTACCATGTTTTTGCATATATAACCCACGGGT
>Scaffold1145_76688
CAGCTAACTCAAGACAGTGGCATAATCGGCTTCGTTGGTGTTGAAGAGAARCTGCACGACTCAAGCATTAACCTTGACCAAATGGCGCATTGACAATTTT
>Scaffold738_48237
CTTTGAGAAAAAGAGAATTCAGAAGTTCAGAACGAATGAAAACGCTTGGCKCAGAGGCTCCTCCACAGACACCGCTGGGGGTACCTTGCAGCTCCCGTTG
>Scaffold10189_15241
GATAGATCCTCACACAGCAAGCTTGTCAATTGCACATTTACTGTAGGAGATGMAGGTGGTTTTAAAGTGTCTAATTGTTTCAAATATATTGTAATAAAAA
>Scaffold532540_2120
TAACGTTCTTCTTTCCAAAGCATAAGCATATGAATCATAAAGTTTAAAGGMTAGTGAGGAATGCAGTATTGTGCGTGGCTACGCAGCCTCAGCTGCGACC
>Scaffold27627_164
TTAGCTGTATCATAACTTARTKGAAATATTTTGATAAAAATCTTTGGTTGCTAAGACGTTAAAAATCCGGGAGATTTTTGGGACGTTTAAGAAAGAAAAC
>Scaffold11083_4064
AGAGTTTCGGAGGACGGATCAAGACTACACATCACTTTCCCATTGCTTGGMAGAATGTAAATCAAGTCATCTATGACTGTCACATAGAACTTGGCATACT
>Scaffold16045_4677
TAGAAGAGGCGATTGTGGAAAGGCAATCTTTCAKAGTGTATAGAGTGCATATAGATCATACCCAGTAACCCAGGACACYCAAAAGTCACTATTGGGGGAC
>Scaffold536507_1496
AAAAAGAGTTTAGGCCYTTTAGTGGGAGGAAGGGAGGGGGTCGAAATGTTTGAAGGACAACCTCATTGAAAATGTGCAACTTGAGAGCAGACGTGAAACA
>Scaffold23231_2033
TGAACTAAAAGTTTAGGGACATTCCAGAAACTTGTATAATAACATCAAATAAGCACATTTAGTTAGCATATCAAGTACATTTAGAAAGMTRCCACYAGAT
>Scaffold4450_10196
AAAAGTCCGGTCTCTGTCGAGTCACGTGTCAATTCGCTAATTCGCCAGACKACCGAATTGCGTTTGGGGTCCTGGGTCTAACACCGAGACGGGTGCAATT
>Scaffold60079_614
ATTTTATGGTCGGGATATTGTTCKTTGATTATATTAACAAACTAATTTCTMAGTCAAAGCATGGGCACCACCAGTTGTTACACCCGCCAACTTGTTCCTG
>Scaffold1152_21875
GTATGTCCTGTGCCAGGTGTCCACTATGCTGAGCTTGCTGGCATCTGTCCRCACACATCTGGTTCTGCTTACATGTACACCTACGTTACAGTGGGAGAGC
>Scaffold6615_8523
CACACACACATTCCTTGCACTTATTACGAAGCAGACGAYGCTAACGCACTGAATGGCGGTTTGTATGGAGCTAACGACTGTTTGACATCACAGGATTTCG
>Scaffold103714_340
GTGTCGAGCTCAGCGATAAGACAATGTTACTACAATGTTACTACAATGTTACTACAATGTTACTACARTGTTACTACARTGTTACTACARTGTTACTACA
>Scaffold12476_14425
TAMATGTGGGCGGTAATGTATCTCCAAAATAAGGCTCTACAGTCAMAGATGAAAATAATGCTCTACGAGATAATTGATAGTGGCTCTACAAAGGAAGGAG
>Scaffold557196_1426
ACCCCTGGGGGTGTATATAGACCACTTTGGGAATCACTGCTGTAGACTTTAACAAAACTTAACGAWTTATTAAGTGCTACTAAAAGTGTAAAAAWAAAAA
>Scaffold533864_952
TACGCTACACAGTTTCAATACATTTCTGTATTTAAAGAAATCTCGTGAGTMTAAGGACAGGCAACCCATTCCAATAATTGGCTCGCGTGATTTGAACGAG
>Scaffold1731_34027
CTTCAGCATTCACTCCTGTGAAAGGGAACTACACTTTCCCTAAAGGTGTGMGCTTTGGGAATCTAGATAAACAGAAATCTCTGACCTCTTCATTGGTGGG
>Scaffold18443_4537
GAATTAGTAAAAATACAAAGGATATGGAGTCAAATTAGTAWAAAAGGGCTTACTCCTATGGCTTACTCTGACCAGACACTGTTTCCAGAATAAATAGAAT
>Scaffold709_136064
CGAGACGATTGGTTGACTGTTGCTGACAACAAGGAACGAATCCCCATTCAGAGCTAGGGAGAGGTTGTGGAAGCKACGGGAAGGGGAGCGAACTGAAAAA
>Scaffold159018_95
TATTTCTAAATWTATACATACCCTACCTTTACCCCTACACCTAAATGTRCATGTKCCTCTAAATTTCAATCTTTATCTTTTTACTAAGACCGCTTTATTT
>Scaffold563239_4193
TTTCGTTGCGTTCACCAGAGCGTTGAAACACGGGCCAGTTTATATCATGGMGACATCATTATKACAAATAGATAAGACCAAATCTCGTGTATRAAATGTA
>Scaffold13944_4783
AACCTGTTTGACTAWATCAACCTGTTTGACTAWATCAACCTGTTTGACTAWATCAACCTGTTTGACTATATCAACCTGTTTGACTAAATCAACTCTTGCA
>Scaffold41966_395
AATAAAGATCTGTCACACTGGCAATGTCTGAAGGCTCATTTTAACCTATTYCTCCYTTATGAAGCTGATAATCTTTTGTAAGAATGATTTTGTTCGCTCC
>Scaffold27096_1835
ATTTCCAGTCTAAGAGAAGTACACACAAATAGAACCTAGATCTCTTGTCTMGACAAATGATCTTGAGATAAATGTAGATTTTAGTATAGTGTAAAGTAGT
>Scaffold545796_94
AAGAAGCCAAGGCACCTTTGGTGAAAGTGTTTAAAGAGCCTTTATTGTTTMTGTACAGCAACCAGGTTTCAGAACCATAGGAAGGGTTGAGAGAACTGCT
>Scaffold21644_2359
TTTAAGCTTACTCTGTCTGTCTGGGTCTGTCTGGGTCTGTCTGGGTGTGTMTGGGTGTGTCTGGGTCTGTCTGGGTCTGTCTGGGTCGGGTATATTACAG
>Scaffold6896_5438
GAAATATAGTGCAAATTTAATGCTTATAGCTGACAGTGGGAAGAGGCTTGYAGCATAGGTGACATTGTAGTCATTTGGTCTTAGGACAGGGGACTCCAGA
>Scaffold116273_389
ATATACGTTTCTTTAACATAAGTCCAAATTGTACTTTACTAAGAGCTAGAKAATCACGATTGGTTCTTTTGCATGGGACGTTTTACAAAGATTATATCCA
>Scaffold13988_168
ACTTGCTAGTAAATCTGTATTAGGGGTCTGAATTTCAAGCCACACCTCTAMACGGGTAACCGGACAATGAGCTTATTCGTAGAAAAATCTTAACTACGGC
>Scaffold7024_7788
TGTCGTCTTATGAAGTACAAACTCTCCTTAAAAGAAACTAAATATGRMGTCATATTCGTATCAATGTGTTAACTTAATCTTTCATATAAATTGGAGACTC
>Scaffold34107_120
TAACTTGGTAGACCAACCGGAATTGGCTACTATTGTCGTGATATTCACTAMTTCTCTATGTGCTAAGTGGCTGTTTAGAGCATTAAATGACAAGACTGCA
>Scaffold30481_1498
ACCCACTAAGCATGGATGCAMACAGGACAACATTTGAAATGAGAGATGCCTAGTTGTTACATAATACACTGTATAATCTATTCAACTTAGAAGCTTTTCA
>Scaffold57106_102
TTGATTCTACCATGCTGAAAATTCCAAAATTAATCTCTACATGGTTTTAAYAACGTGCAGTTAATCCATACTTCCGTATCCTGACCTCCGGATACACCGA
>Scaffold136978_108
AACCCGCCCCCGACGGGGATACATTGTAGAGGTTCTTAGTATTGATTCTCKCAAGGTTATGATTAAATTTAAAAAGAGATAGGTAGGTTCTGATCTTATT
>Scaffold1949_33760
TTCACGCTGTACGCCACTGAACTGAACATTTCCAAAATGAACATTTTTCGTGTCGTGCGAGGCTCGMTGATCACGTGACAAAGTCTTTGGTCATATTTTT
>Scaffold602_116603
TCATGCTGAACTACTAGCATGGGTCATCAACCTATGCTGGAGGGCGATGGMTAGAGGGTAAATCACTTTAATCAGCGAGTTGCTGTATCGAACACAGGGC
>Scaffold556863_554
AGATATCGAGCAAGAACGCAGTCTTCAGAATGAAGGTAGTGATCAAGAGAYKCAGATGTTTTGTGACTTTTGGCAATAGAKAGTTCTTCCACAACTTTCC
>Scaffold554901_1168
TTCTGGTTAATCACATGACCAGACCCTTCGTGGCGCTCCTGAGCTCTACTMACAAGACAGATCCTTCCCAAGCTGTCTTGGCTGACCGTTGTAACTCGTC
>Scaffold540238_220
AATKAWGGTGGTTTCATTGGAATGACATAAAAGGAATCGRTCATCTTTTATTTTATTACGACCAGCTTTATTATGAATCAGGCCAATTTATACAAACTTA
>Scaffold531729_1087
AGAGAGAAAAGAAGAAAGGAATGGGAGAGCGGGCCATTAAATTTCATTTTRACATATACACTAATTCAKGTGTTAAAAAGGTATGTTAGGTTGATATTTA
>Scaffold16405_8404
AAGTCCCTGAATGACAATTTATTAAGTTCAGTGAGGCGGTATAAAMAGACKTGGTGTAATCTCACTTGAACCAGCTTGAATGGAAGTTTAATTGAGAGGC
>Scaffold5568_12708
CTGATTAAAGGAAGACGACTCTTGAGACCAACACTTCACTTTTGCACCTCRTCCGTCACAACAATTGTTTCGTTTGAAGAAAGTTTTCTTGAGTTTTGTT
>Scaffold13606_15979
ATGCTTATTGTTAGCTCTACTTGCAGGCAGCTCTGAAGTGCTTTTTGAATMTAAAATTTCTATTGGGGTCTCAGCATTCTGATTCAGAATCTTGGCTCCT
>Scaffold29365_591
CAACTTACTGGACTGAGACTGAGTATTTTTACTCTTATCGTCTTATGAGTMGTCTTGTTGACTTGAAGTTTGAACTCGAAGGGGTCTTTGATTGAATGAC
>Scaffold25644_824
TGTAATACACACTGTTAGCCGCATCGTGGAATACTGAMAGCTTAATATCCCTTGTTGGTAACAAACAAAATAATTAATCTCCAGTMATTGGTTAATTTTT
>Scaffold3929_16380
AGGTTTCTTGTTAAGGACCAGAAAAATAATGTCATACCAGCCTTTTGCCAKATTGGTTTGCTAGATGATAATGTTACCAAACATCATAATTTGCAACACA
>Scaffold113751_306
TCAACGTCACGTTCTTCATTTCTTTCTGTCACGTTCACAATCTCYTTCTAWTAACGTTATGAACAAGACCCAAACGACGCAACGTAAAGACAGCGACAAT
>Scaffold547198_571
CGCTAAAGGCCAGTTACAGATTSTTAATTAACCTGTGTATCAACGATTTGYCTCTTTGGCCTCACGAGAAGGGAAAGAGTTTCTTGAGACGTAGTTTCTT
>Scaffold1528_31669
CATCATCACATCTCATCATCACATCTMTGCCTTGRTCCCGTCTCGGGCATCGGAAACCACTCAGCTTCCTCCAGGGGTCTGGGTTCTAGACAAGCCTTGC
>Scaffold555938_2358
TTGAATGCACTTTCAGATAGAAAYGATTTGATGTTAGATATTCAATATTTATTTATGCTGTRAAGATGGTGAGTAGGTCTWATGCAAGTTTTAGAACATG
>Scaffold10917_2044
GCAACAATTATGGTCGGAATTAATAGAAGACTCGCTGCATGAATGCAAATYGTTGTCCTAAATGTCATATGTGTACTMTGAGAGGGTTGAGCAGCTTGTA
>Scaffold14162_4401
ACTCTGAAATGTATCGTGATGTCCAKTCAGACACGCAAACTTGGACAGTCYAATTGACGCTTGATGAGTTCTAAAATGTAAATTTTAAACCTTTTGCTCG
>Scaffold3311_27901
GCAAGCGGTTCTGAAGTTCCAAAACAGTCTGGCCAGTTTTGGTGGGTTTGMTAGAACCAGTGGGACAAAGATTCTTYGCTTTGTGACATTCATCAAATAT
>Scaffold349_25269
TTTGTGTGTTGAGAGGGCGGTGGGTGGACTACACAGGTGTGTAGGTCTTAKAATTGTTCACACACGTCTGCTTGGTACTCGTGGTCTCTTTTTCGGTCAC
>Scaffold52097_399
TTGATTTGTAAGGGATGGTAAATGACAGACTGAGAGAGTAGGTCAGTGTTRGTGACAGACTGAGAGAGTAGGTCAGTGTTGGTGACAAGAGTTTGAGAGA
>Scaffold31161_1381
AAAGAACAACGTCACTAACCATTGGACCAGAATGCATTGTAGAATTGTGTKATTATTATAGACATCTAGTACTATATCCAACTCTACCTCTACATCTAGA
>Scaffold4151_30347
AATCCATTGGTTCACCRTGTTCATGAGYAGAACGTGACTTTGGAACAGTAMTAGAGGCTGCTGGGACTAAAGCAGTTCACTTCTCAATGTCAACTACTTT
>Scaffold22581_1917
TGTAACCGAGTAGAGGTGCCTGAGTAACACGACCACTCTGACATATTGCASCGGTCTATCATTACAAATACCAAGCCGAATGTCCATAAGGCAGAACGCG
>Scaffold39374_880
ACTTCTTATCAATAMTTACGTATTCTGTACACCGGATATTTTTAGATTTGCATTTATGTATGAAAATCTTTAATGATGACTCAGGTTACAGGATTTGTGG
>Scaffold38563_1224
TGCTAACTGGTTTAGGCGTTAATCGCTCGCCTTTGCCTCTTCTCTCATCAKTCATAACAGTTCCGCCGGAACCAATATGAAGGCCAGGACTTRAAGTGTT
>Scaffold64901_120
GGGGGCATTATAGTGCAGGAAGATGAAAGGMAACAACTGATGGGCCTAAAAATGTTTATGCACATTCTAAAATAGAGGGTTGCGGTCCTATTTAGAGACA
>Scaffold21174_587
CTGAGTAAATCTGGATCTAAGTGGAAAATATTTGAAGCMTATTCAAAGTACCCCARGTAGATGAATCAGTAGGAATTGCGAGCCTAAACTTAATTAGAAA
>Scaffold20964_2787
CACTCGAAATGGGTTGAAGGTCATTGTTTCTTTGCCATGGGTGAGTGTTGWAACATTGTTTCTTTCCTGTGGGTRAGTGTTGTAASATTGTTTCTTTGCC
>Scaffold554799_460
CATGGAGCCCTATTTACTCCCAATTCTTCTTWTCTTATTATTTATCAAGCCACTCGTACCTCGCATGGTCAGTTTTATTGCGTGGCTGTGGCGATGGCTG
>Scaffold558463_683
GAAGATTCACGATTACCAGACTAGAAATAATTTAACATTTTACCAAAGGAACAAACAATGTGGTCTTCTAAAATATGTAGTCTAACAAGTAGATCTAAKC
>Scaffold40150_820
ATTGTGGAAGCTGAAAAGGCAGACTTCTAAGCTGTGTACATTGTGGAAGCYGAAAAGGCAGACTTCTAAGCTGTGTACATTGTGGAAGCYGAAAAGGCAG
>Scaffold539177_2282
AGGCCTTCTTTTAATTCTCTAGCTATCTCTATGACTATATTTGCAGTGATMTCTATGACTATATTTGCAGTGATCTCTATGACTCCAGTTATGTAATGGT
>Scaffold133460_63
GACACYAATGAAGACAKAAAATGATAACAGCATTATAGAATGTWGTAAGATGACAAATACACTTCACCAAGATAACATCCTAGCTAATGACATAAGCCTT
>Scaffold545946_1436
AAAGTAGACCACTACATGAATTGATCTCTCTACAAAAATAAGTAAATGTTMCGCTATTTACTCAGAATGTAAGAAGTGTTCCGTTAGGGAAAAAGGTTTG
>Scaffold6658_21185
GTCGTAACCTAAAGCAGTTGCCATATTATATCTATGCTAATTTACCGGACCTGTGTGTTGAGGCGAATCTMGCACATATSGAACCKTGCATCGAGAAAAA
>Scaffold268117_94
TGCGGATAAATTCTTTGAAGGACAGCTGTCCTTTGTAATCCGACGTTTTCRGTTATCCGACAMCCCTCGGTCCAGTAACCGTCGGACTATTGAGGTCGCT
>Scaffold3328_18185
TGACTGTTAACACCGGGATTCTATAATTAGCACTATCTCTTTGATAGGGAKAATTACTTTTATATATGTTAGTAGAGATTTAAAAGGACACCCAAATAGT
>Scaffold121656_387
TCACACWACAGTATTATTTTGTATAGGATAATTAGACTTAAAATCCATGGKGTCTCTGTTCGGTGGTTTAACAGGACTTCACTTTGATTAGATCAGCCAC
>Scaffold30032_449
AACAAACTGCAAGGTTAATTAGCCAGTAGCCTTTGTTAAGTCYCAGGAAACGTGGTGCAGACATCTSGGAAATCTACGAATAAKCCATGAGATGAAGGGA
>Scaffold36071_290
CTACTTTTGYTCAGGGTTTATTCACAAATGTTTAGATCTACTTGTTAGACTACCWGCGTTACCCTTTATGTTGCCTTCTTTTTGGTGAAAATGTCGAATC
>Scaffold6058_31348
GAGTAGTTCCCTTGCATCAATGTTGACCTGACGCTGGACGGAGTGATGTCRATCTCCAGCTCAAAGGGATCAAAGACCAGAGAGTGATCCAGGGCGTAGA
>Scaffold557966_1061
AAGGCTTCATTTTCTTTAATTTTATATTCTGGATGATAGTGATGGACTATTGCGACGRATGATAATGAGCTCAGAACATTMATTTATKTGTTTTAAATGG
>Scaffold19715_3814
CATTGGCAGCTTYATCTCGTTGCTATAGACGCTGTAATCCTTAAAGATCAKCACGCCGCGTACAGTTCCTAAGCTGAATGATACTTTAGCTGTGATGTTG
>Scaffold541378_1908
TTTCGGGCAAAAGTCTTGGTTGTAGACGTCAGCACTTGCCTCTCTTCCATKCTGAACAGATCTAGAGGGATGGAGCACCATCGCAATTTAGAGTTAGGTG
>Scaffold562993_947
ATTTTACATTGTAACCAGTCAGTCAACACTTTATTGTTGAAGTAAAACCAKTCTACAAGATTGACCTAATTTCATCCTGACTTCTAAACAAGTGATCAGC
>Scaffold37333_1125
GGGGCCCCTAAATAGAAACTAATTAGTCAATAAATTTCTGGTAATAATTATTATTMAATGCTGTACTAGCACTAGAGAAGAARGAGCATTTTATACAAAT
>Scaffold113716_5
TCAACCCAGAAATAKGTCTTGTGGCACTCCATAGAAAACRTTTGCCTACCTCTGGTGTTGATTTACTGTTCATGAGAATTCAGTACCCAAAAGCTCTTAA
>Scaffold31273_1793
GCAACCAATCACATTTAATTAGGTTCAATTCCCTAATATCATACCACAATKCTCTAGCTACGAAACTTTGAGMAGTCTCTCATTTACAATTTCTATAAAT
>Scaffold68049_263
TCACAGACTCGACTCGTGACACTAGTTTTATACGAAAAATGGACAATTAAKTAAGAAGCCCAATTAAACAAAATATGTGTTATAAAATCCACAATGGATG
>Scaffold13880_4148
GAATTTTCCTCTCCCGTTGCGATACTGGGACCAGTTGGTATAATAGCAGAMACTCCTGAAAGCTGCCACTGTAGAGGTTGAGAYAGTCATGAATAATGTG
>Scaffold1947_22717
GCAGCATGGGGCCACAGAGCTAGACATCAAATTTTAGGGTGATAAATTCAMTAATGAACTCAGTCGCGCTGGCAACGTCCGCCTGGAAAGGTGATCGACT
>Scaffold563676_87
ATGTGTACTCAGCTTGAGAGTGTTGGTAGAGACAGTCTTATTGCCTACAGTTTTTATACCATAGTGAGAGAAGAAAGCCTTTAKAYAATACCAACAAAAA
>Scaffold58088_447
TTTTTWATGGAAGTTTAAATAATGGTGGAKATAGTGCGATGCGATGCCGGCGCTGATTAAGCGTAGTGGGGTGCTGGGTTGGCGAAGAGGAAGGGTTGGT
>Scaffold1921_27752
TGGGATCCAACCCAAAGTGTGGTTGCCTTGCTAAAAATTGGATTGAAGTGMGCCGGCATTTTAGGCGCGCCTCATATACGCAGTAGGCTATAGAAAGTAT
>Scaffold143245_130
TAACCCACAAGGGCATTTCTTTGTTTTAGATACACTGACAGGGGTGATTAMTAAGTCTTGGTATTTTCCGAAGATAAATTTGATGGCACAATTTCCAAAT
>Scaffold10731_4206
CGCGCACGTTCCGACCCTCACAATCACACATTCTCGCTCATAATTAAGTAKCAATTCAACCCGGATGTGATCTCTTCCCGTGCACAATGCAAACATCCAA
>Scaffold37983_1204
TTTTGGTGATGTGTCCCAAAGGCATTAGAACTAAACGTTTTCAYATATATWTTTTACAGGCTATGTTCTGGTCWGGCATTTACAATTTGGCACATCAGTT
>Scaffold6631_10595
CATCACAAAACGTTTGTCACTAGTGTACTCAGAAAGTTTGTTTAACGAAAACTAGGACTTTAGTAACAGCACATAKAGTAATGTTTAGAGTATTTTATAA
>Scaffold23411_1496
TAGTTCAACTCTCTGGTGCTAAACAGCATGGGGTCAGCGGGGTCGYAGACTCTACCAKGGTGGAGCATTTAGAGCTGSAGACTGCCTAAGGATGGCCGAC
>Scaffold69342_95
TTCACAGAGSTCGAGACATGCAGCCTCAACAGCCTCTTTTCAACTAGCACSTTCGAATTTTAGTTCTTCTAAGAAGGTGCGACGCMTTGTTTTTGCCTCC
>Scaffold4920_36804
ACCCTCTTTACAGACACACTTTCCTGCTTAGAAGCTCTCAAGAGCTCAGAKAACGAAAACGTGATCAATCAAACTTGGAACGGCAATGCCATCGCATAGT
>Scaffold20871_31
CAGAGTGCATTCAACAAAAGARATAGTCTACAGTCAGAAAGAAAGAATGAWGTTACTTCAGATAAAGAGTTAGGATGTCAATGCTTGTATTGGAACAAAA
>Scaffold28665_784
ACGCAACAATAGTTCAAAATATTTCTAATCACATGGACAATTGTAGCCTTMTCACCTGTCACAAAGACAATTGTAGCCTTCTCATCTGTCACAAAGACAA
>Scaffold32497_1339
TAGGTTATCTTATTTAAAACCACCGTCACCGCAACAACTAATAGGGACAAMATTACATTGAGYCTTTATGTCCCAAACGTGCCAGGTACCCAATAGAGCT
>Scaffold4931_21103
TGGATAACTAAAAAGTGTGTGTGTATGTGTGGAGGATATGATATCCGCTATATGGTTCACAMTGCAGTTGGAGTCTGCTCACAGAAATGTGAAGGCCGCC
>Scaffold3884_27647
AAAAATGCATTGCCCGGATTGTTTACCATGACTTATAAWGTGTGTAGCGTGTTGCGASGTCAGGTCGTGCACAACGTGACGCCTCATTACGTGACCGTGT
>Scaffold539524_376
CTCCCTTCCAGCTGTTTTATTCTGAATAGCGGCGACTTTTTCTAGTCGTCMTAAAATACCGTAAGCTAGCGAGTAGTCACTGTGAGMGTTGAAAARTTGT
>Scaffold24670_341
CGGACGACGCACAAAAGAAATTACTATGTAGWTAYAATTTTGCATTAAATGATTAATATATTGGTTAGTGCAATGAGCATARATGATACATATAGAGATC
>Scaffold553457_1325
ACAATTAACGAAGATGGATTGAAATATTTGGCAATACTGCTATTGCAATTRAGCTTGATCTATGTYGGAAACAGAATTTTTATGRCATACTGTATGACTT
>Scaffold21425_3071
TCATAATCTATCCAGCCAAAACACACTTCATAACAACCAGAATAAGACTAYTAAGTATGACTTTTCAATGCATTGCCATTTAAGGTGCAGTATTTCAAAA
>Scaffold16077_600
GTCCAGGGGCGCTTGAAGGCATCTTTGGGAGGCTTTTACAGATTTCTGAAKAGGAAGACAATTCAGAAGAGCTGATGGGTGTGATAAGGGAAAGGTTGCT
>Scaffold5222_9674
GGTCCATATCCGGTCAGCGATTCGGTGCTATCCARCACCTCCATATATCTACTCACAGTGAAACCGCAGAAGCCTCGGTTCTACTGGACTGGTTCTATTT
>Scaffold543197_4758
GTTATGATACGATGAGCAGTAGGTATGTAGAGGTGGGAGACAACACAGAAAGAAGCCAACCAAGCAGTAGCTTGACCAATGGTCATTCAGTCCATGCTGG
>Scaffold560620_286
ATTAATGTCKGCTTCTCATTATAGCAATATATCACAATATAGCGTCCAKTGRTAATTTGGATCATTAGACCGAAATTCGATCATTAAACATTTAATGGTG
>Scaffold557511_813
TGTACATTTTATCTAACTTTCTTCGGAAGGATCTTTCCAGAGAAATCCATWAACGGTTTGTTGCATTAAATTGAAAAATTGAACTCATTCAAGATTGCAA
>Scaffold17205_2345
ARTTTTGGGAAGTTATAACTAATAACTGTCTAGCTCTCAATGTCCCTCACWGATACTCATTACATCATTCATTAAATAGGAGGCTATTTAGTAAGGGAGA
>Scaffold1117_715
TGGAAAGATAATCGCCCTTCTGTACTGGAGCTTGAATCAAATCATTCTGTMTTTATCATAGACATATATAGATCTATGTCTATAGATAACATTATACAAC
>Scaffold104504_276
TGGTACCATCATTAGACAGGACTTCGCCAGTGGAGGTCCCATACATGCTGYTCATTAGTCCTCATAGCTACTAACTTCTCTGATTTCAAAACTGCTGTTT
>Scaffold38245_368
ACAGGARAAAGGAAGGTCTATAATGACAGGTGAATGGTCTTTCTTTTCATKCCCAATAAGAAAATCTTACCCTTCCCTATGCGGTATGGGCCTCGTTAAA
>Scaffold512_132053
AATGACAGCTACAAATAACCGTCGTCCAGAAATGGACGTGGATTCAGCGCMCGGCGACGATAACAGAATTCTCCGCGGGTCTAATTACTCGGGCATTCGT
>Scaffold837_96135
GCTGATGACGAGAGACTCACGGCGCTAATTGAAGACCATTTCCCTTGATTRTATTGGCTSAGGCTAACTTTATTAAAGACTCATTTGGTGCCAGGTGAAC
>Scaffold32218_224
TGACCATGACTCTAAGGCTTCAACACAATGTCTAKATAACTTAGTGTATCTAAACAGAAACAAAGGTAGATAACCAGTACACTGTCCCAGTGGCGTAGCT
>Scaffold19065_1942
ATCTCTTGATTTATTGACGACTCTAACACTAATCTCAGAAGGGTGTGTGTSTGTGTGTGTGTGCATACACCTAGAGATTTTCTACACTTCATTACTAAAC
>Scaffold281_305876
TATTGGAGCACAGTGTTCAGCTATCAGCTCATCATTCAGTCTATCCCACGRTAGAAGATCTACAGTTCGGTGTATTGACTTTCCTGTGCAGGAAGTGTAA
>Scaffold533382_211
ACAATTTTTYTCCAGTTTTCAGACTGATATTGTAGTTAATKCCTCTRAGTCGAAAGTATCGAGTTTATTTATATTTTGTTTAACAAACCATCCTAGGTAG
>Scaffold126838_78
TACAATTAGATGCATATCAGTGGTTWGGTCGGTTGTTTRTTGAATATGAMCCAGTATACTCACGTTAAGAATTAAACACAAATACCATATAATCTTAAGT
>Scaffold556275_401
GAATAGGATCTGTGTTTCAGAGGAGCTTACTCTTCTATTTGAACTCATTTACGAAGTCATTTAGAGGAAATTAYTATTCTTTTTCCATATTGAGTTCTGT
>Scaffold16917_5092
CCAACACGAACATGAACAGAGTAATTGAYAAGGACAACCTGTTCATCGCCYCGTGGTCAATGGAATCATGATTAGTCAAGAAATGTAAAGTGCCCCTGTC
>Scaffold35615_128
TAGCATAGGATAGTAATTTAATAATACTGAATGTCACCATTGCTAGCTACKCCTCTGGTAATGTAAGATAACGCCATCTTGTTCAGAAATCCTATACGTG
>Scaffold111987_391
GCTAAAGTACATAGAAAACAAAAAGCTATTAACTTATTTTAACTTATATTMACCTRTTCTGATAGTCTGGTCAGAACTGCTGCAACACGTTTGTAATGAT
>Scaffold116147_208
ACTCATTACCACTCCACTCCCTTCTCTTTTAGTTTGGCATGTGCAGCCATMTCCCTGTATGTTTAAAGTTGACTTTCTTGAATGGCAGATAAGACAAATT
>Scaffold3166_24208
GCTWGTCGCAGCGCGCGGGACTCACTCGCGTCTCCCGCAGGTATATTGGCATACACGGCGAAGAGAAATGACATGGCGAGAAACCTCACAMAACGAAAAA
>Scaffold507_32113
GTTCGCTGCGTCACCTGAGAAAGAAGGAGTACTCTCGATCGGTCTGACAAKAAACCGAGCGAGCCATAAGGGGCGGTGACTCGTAGCCTCCTCACAGATC
>Scaffold556707_749
ATCTCAGTTGTTACGTAACGTCAATCTATCTCTGCTACCTGTTACGTAACRTCAATCTCGTTACARGTGGGTATAAAGAATGGCAAACGATCARTCACAA
>Scaffold4288_20938
CGGATATKATCATTGCCTTTCTTTTTGTCTTCTTTGTCTTTACTCAACACCAGATGCCTGCAGAAAGATGAGAAAGTTAGTGCAAGACTATGARCTTGAC
>Scaffold11493_3795
ATTTTTATCGGCCATGTTATGTAACAGCGCTGTTGGCTTTGTGCTGTCTCSCTTAGAGCTGTAAAAACCGAGTGCGTTATTGAASGTCGGATAACATCAC
>Scaffold2530_45896
AACCATAACACCWCCCCTACACGCGCTGCCCTGGAGCTGACCAGCGAGGCKAAGCTTCACTCTACGTCTGAGGCTTCGTCTAGCTTTCCTTCCACGTGGA
>Scaffold559185_1157
TTGGATTTACTAATTGGAATCGTTTATTTGAGTCCTTTTGATTTTAGAGAAATGACAGTGMTATAGACTATAGAGTATCATTCATTGCACTCTGGAAAAA
>Scaffold18576_1502
CTAGTCGGCTTAGTCCATTGAGTGTGTAGAGAACAKTGGTCACGAATTGTMTGTCATAAGTTTTTAATACAATTAATAACACACRTGTATATAAGGGAAG
>Scaffold17218_669
CCTGGATTCTTATTCAGGGTTTGAGGTMTAGAATTAGCTGAGAGGAGTTTGGTCGTCTTGAAAGTTGGCATAGAAATATGCAAATACTTGGTCAGTGGGT
>Scaffold559577_1512
CAATGTTCGTATAAATGGTCCTAAAAGCAATCTCTTTACAATTACACAACCTACGGGATAACACTATAGCCTTTCTAATTATAATATAATAAAGTTGTMG
>Scaffold13999_1007
ATTTATTACATACCATTATTACCGCTGGTGTTTTCCATAAAGTGKTAACAMTTTGGATAGTTGCTTGGTCATGCGCTCTTGGTTGTGGTCTGTGTGSTGC
>Scaffold18618_3254
TTTTGTTCAGGACTACGAGAAATTAATTCTAKAAAGGCCTCTCTCAGACAAGTTGTTGAACGATGTTAGCACTAATGTTGGCCACATGATTAGACTTTAT
>Scaffold53444_378
GATGGTAAGACAGTCAATGAAATTTTATCAAAGGATAAAGACGGTGGACAKATCTTGTGTTGCYAAAATGGTCCATTAGACTGAGGGATAGATGAAGGTG
>Scaffold21530_2319
AGCCTTTGTAGAGCATCCCAGCCATYGTACSAAAGTGYCAACAATCTTTTGTCAGCCAGGGATCATACACTTAGGTGCACGGATTATCATACACTTAGGT
>Scaffold167834_22
GTCTGTCTGTCTGTCTGGTAATAAAGCACGTTATTTATTTTCACTTTATGAAATGTTAGTTAGGATCAGTCATGTAATTAAATTTGTAATCGATMTAGAC
>Scaffold12036_3381
ACACAATTAAAAGGCATTTCAAACGTAAAAGGTCTTGTTCCTTCACATTATTGTTTAGTGGACTMGATTGTCTAAATAAACACACAATTTGACCACCTTA
>Scaffold23229_458
CGTTCCTTCAGAAATTAAAATTATTACGTAACAGACAGGACGGCGTGGGATGGCGMTGAGCTGTGTGCGAACCTGGAGTCATCGAGACAAAGTGCTTTTT
>Scaffold547201_1493
TCATATTTTCTTTTCTTAACGTTCGTTTCTGCGAGAACCATTGTCATGGGRTGTTCCGTAATGAACATATTCAACAGTTTGAAATCATTCTGTCTCAGCT
>Scaffold1177_33267
GCTCAGTGTTGTGGGGCAGACAACCCACTTTGTCATCCAGAAATATCGTTMGCTGTCAGCTGGCCTAACAACAGCTCTAAATTTTATTGCATTCGTGCGC
>Scaffold174076_101
AAGATATGAAAATAGTTATCTTTTGGATTGTTTMTTTACCGGGACTCTWTGGCCCTKTGTTTCCAAAACTTTCTACTTAACGGAACACCTCGCACATTCT
>Scaffold563375_4906
TTGGCGATAGCTTAAATAGTTTTAAAGCTTTAGCGATTTAAAAACGATAARCAATAATCCAATAYGGCGGTCGTTGCCATGACAACCATTATWAGAAAAC
>Scaffold20814_1668
AAAAAGAAGGGCCTATAATAAGCCMGTTGTGTGATTATTTCCCCTGAGATTGGCGAATGATTCTCAACCAAGCAAGAAATCTCTGCGTTACAAAGTCGGC
>Scaffold552937_5844
AAAAAGTAGTTGATAAATTATGAAAAGAATAATTGTTGGTACCAATTAGTMTAACCATCTGAAGGAGTTCATAGTACTGCAATGACTTTCTATCCATGGC
>Scaffold123893_244
GGCTACATTCCTTTTGAATATATTCTCTACATAAGACTTTCAATGTATATGAACTGATMTCTGCAAATAGTGTATTGTATAAAGAGTGGTTGGATAATTC
>Scaffold62431_253
CCTGAGGAGGAGCAAGCTCTTTTCTTGTCCCCGGAGATGTAATAATAGCCYGCGTTACACTCRAACGTCATGAAGCCGCCCGGATACACGCTGGCAAGAG
>Scaffold39434_296
TACATTCTCATTTTAATATGGCTTTTGTATGTTTGAAATATCTTGACACAMACTATATCATACATTACTGATAATGCCAATATCGTCTCTCCTTAACCTG
>Scaffold531925_143
AATGTTACTATMTACTTTTCTTTCTTACTACGAGACCTAGAATCTATATACATATATTCTCTTCATGGCTCAAGACACGTAAATAAGAAGTAAAGGAAAG
>Scaffold62774_404
CAAGCGCTTACCACTCAGCCACCGCGYCTCRTAAGTCACACAAAAGTATTAGAATATCAAGCACAGGGGATACAGTAKAAGTGACATGAACTGTGTTTTT
>Scaffold561652_16
CTAGGGACATTTGACTATGAGSTAAAGAGTCCAAGAGCTAGGGACAAAAAKAGGACAAGTACACACGGTTTACCTGATTATTACAAAGCCTTATATCAAC
>Scaffold544786_783
GTGAGAATAGTTGTTGTGAGAATAGTTGTTGTGAGAMTAGTTGTTGTGAGRCTAGTTGTTGTGAGAATAGTTGTTGTGATGGTAGTTGTTGTGGGGTAGT
>Scaffold2411_14473
ACCACAAAGGATCGGCTCCATTGGACTTTTTATTCCCCGGTGTAGCGTCAMGTRATGTACATGTCCCACCCCTCCTCCCCTACCACTGCACTCTATAATT
>Scaffold6492_6999
ATGACTCGCAGGTCCAAATACATGAGCATATCTTGTGTTAAAAGACAGCAWGCTAAAAGTAACATACTCGAGTACCGTAAGTTRGGAGCCTCTCAGTGGG
>Scaffold151799_118
TGGTCTAAGGGAATGCGGGTGCTTTCCTATTCCTCGGGATGGAGTTAAAASAGAGACAAAAACTATTAAAGCAATGAAAATGTCTAAAAGTCAATCCATG
>Scaffold70257_705
GGGGAGGATTCATTTTTGTTTGTTTCCCTCCTTYCCCAGTGACACCAGCTGAAGAGCAAATAAACAAAACTTCAGAGTTTGGTATTATCACTAAGTAAAA
>Scaffold180063_165
ACCTTGAACCTGCCAGCTAAATTTATCTGTCTGTGGGTAAAAATATCCACKACCCGCCAGCCTGATATATTGGTCTCGAGAACCTTACCTTAAACCTATT
>Scaffold46376_1043
ATACACTTTATACAACTCCAATGATATACATTGAGATCTAAACTTAGAAKACGATGTGCAAAATGTTCATGGACATTAATTTATTRAACTCTTCAGTCAG
>Scaffold13081_1593
TTAATTTTTACTAAGCGCTGTGATCCTATCACTTATCTGGAACAGTTGGGAAAATTGGGTCAAGTCTCYTCAAGAGCAGATACTGACMACTYTGCTAGTG
>Scaffold48340_777
AATATAACAGCCTAAGTGAAATCTTGGCCTAAACTGTTAATACTATMTCATCTTCTGTGTGTTTCATATCAAAATTTTAGATGGAATAGAAAGTGAAGTY
>Scaffold139741_278
ACCAATATAACAAATAACTTTCTTTTTCTGTTKCATTTAATTGCATTCAGCATGAACCCCAATGTGTGATGTAACTTTTATAAAGATTGTCAGAGATGAG
>Scaffold539451_1119
ATATGTATGATGGTTTGACTTGGRTAAATATGTATGATGGTTTGACTTGGRTAAATATGTATGATGGTTTGACTTGGGTAAATATGTATGATGGTTTGAC
>Scaffold12711_4471
TTTCACCTCTTGACCCAAGGTGAATGAATAAAAGTTAATGTCAAGCGARACTGTAACAGGTTGTCGATGTAACAGAGGTGACCCACGGAAACKCTTTAAA
>Scaffold192747_222
GTGATTGAACACAATCAAGAACACAATCAAGGAATGTGATTGAACACAATMTAAGAATGTGATGACATTGTGAAATGTTGACTATTAGTACATCTGCAAG
>Scaffold547258_1106
AATAAAGTTTCTTGCCCCAGCGCACTACGCYTCTGCTGTGATGTTAACAAKAGACATATTCACGTGGTAGAATGTACAGTGATGAAGACAGAAATAGATT
>Scaffold236246_49
ATCCGTACTCTCTCAAGTCCCAGAGACGACTGTTAGGAAAAATATGTGTAMTACCAACCATATCCCATAAACGACTGCTACTGAAATATGTGTACTATCT
>Scaffold1522_45450
GGGGGACTTGGGTAGACACGACCAGAACAAAGGKTGCTCAAATTGGCGCGACAATAGTAGCTAATGATAGCTCGTAACAGCCGGAGGGCGCCTTCTGTGG
>Scaffold543802_348
CTATCTATTACGGCAAGTAACTATATGAGCATAAACATTTAGCTTCTTGTKTATAAATAGGAAATTAAATGGTAAGCTGTAAAAGGGGCGTCATACGTAT
>Scaffold355_265526
TTTGGGAACCGCTAAACTATGTCACAAGATTGAAGGACTGTTTAGCCACMMAGCCAGATACTATGTTTGTTTTCTGGTCCGCTCTGGCAAACAGGCTCAC
>Scaffold42825_410
CCCATATAACCAGTMCGCCCCTGCGTGGCACTAATAACGCAACACACACACAACGTTCACAACAGAATCTAACAAGACACTAAGACCGTCCTGAACAGTG
>Scaffold4498_13610
CCACATTGTTCGATTGTGTGACAAATCGCGCATGCCATGAAAGTTGATCAMACCCTTTTGTCATTTGACTGTACCAACAATGGAGCAATAACGACTTTTA
>Scaffold3974_18318
CTCTGMGCCCACCACAACCCAGACGAACAGTAACAATACAAATAGTAGCARCAGCAACAACAACCCTGGAGACAGCAGCTCCAGAGTCAGCACCTCCAGC
>Scaffold145294_106
AATAAATGAAAAGTTATCATGGAATTCCCATCTTGACGAAATCATCCCATMAGCCTCAAGTGGCTTGGCGCGTGAACACATCCCGGATAGAAATGTTTCC
>Scaffold158255_94
GWTGATGTGAGACTAAAGTTTCTATGACAGACGGACCAACCGACTTTTTCTTTCTTAAATTMAGGTAACCATTTTAGCTGGKTTGACATAGAGAAGTCCT
>Scaffold1930_9676
AAGAAAAAGACGAAGAAACTGACAAGACACCAAATGTCACAAAGCACAGAMTCAGAAGCGGGCGTCATCGATCCAGACGACGAGATCGTACAAGATGCCA
>Scaffold178367_145
ACATTGATTCGTGCACCCTGCATTGTACCTTGAAGGATAACGTTTGATGTKAGTCATGTGAGCCTATAGACTATGCCATTTTTCTGAGTTGATTAAATTG
>Scaffold551649_822
GGGACGCTCCCTAATGTTTAAATTCAAATAGAAAGTACATTCCTTTCTTGMTACTCGTCTTGGTGTCCCTCGGGTTCAACTGTAAATATAAAAACACAAT
>Scaffold2439_12859
ACTGATCTAAAGTAGTGGATACAATTGGCAACACCATTGCAAGCTTTTTAKCCCAGTGATGCCCAACCATTTTCGGCCGGCGGGCCAGTTTCTTTTCCGA
>Scaffold555132_679
TATAGTTGCTACATGCAGCAATGAAAGTATGTGGTAGGAACTCGCATAAGATCGGACAGCATTGGAGGCAGACTGTGCGCTCCGGTACAKACCTCGAGAA
>Scaffold124656_319
TAAATTCTAGAAGGGGTACGCATTTGTCAAAAGTTTGCGAAACACTGACTWAAGAGAAACAGACGTTTGCTAKAGAACTTTTCCCTTCTCAGCCTAGAAA
>Scaffold535048_952
ATGTCATTATTGAAGACAGGCGCAGAAGACGGAAATAGACTTAAATATGGRCAGTGGCGTCACTATTGTTGGTGTCACCCAGTGCGATTAGGTCAGGGTG
>Scaffold441_211454
AAAACAGCATAAATGTGCCTSATGCGGCCCTCAGCTGGCCCGCAGTTGAACKAGCCTCGTGTGGGATGTCTAAACAATGAAGAAGCAGAAACATCAAAAA
>Scaffold39620_586
ATTAAACACAGAATAGCAACAACAACAAAAATTACGCAGCTTGTCATGCTCGCTAGAGGCCAACAAAGAACCAGTATAGTGTCWTGTAYARTGTCTTGTA
>Scaffold56917_325
AGGCGATGTAAAATGCAKCAAACTGCTCACAGAGGCGATGTAAAATGTTCCCAAAGTGTTAAGTCTAATGGACTAAGAATCCAACTTGTGACGTAATACG
>Scaffold549858_54
AATAATATCTATGTGCCATTAGAAATATTTTTACCACTTGATTTTGTTTAKCGCTATTACGTACGTTTAGATTTCTCAGTACCCAAAGATGCTAGAACTG
>Scaffold565374_2611
AACAAGGGGAAGTTAATTGGGACTAAAATATACATCTCTTACCTGCACTAKCCTAGATAAAAGAAATCCACCTTCATAGCGTTCATTCAGTATAGAGAAC
>Scaffold21677_2236
GGTACAGTCTTCGGCCTGAATCAATAGTGATAATCTACGGTATCTACCAGYAGAGTCTAAGACAGCGGTTATCAATCTTTTAAGCTCGCCGACCCCTTTT
>Scaffold182293_49
GCCACATAACACCTTGATGGCCATATTACACCTTGATGGCCACATAACACYTTGATGGCCACATAACACCTTGATKGCCACATAACACCTTGATGGCCGT
>Scaffold265089_4
CGACTTTTCTTGATGTCCAGGTATATTGTTGCGTTGRGAATAGCCTCGACTTTCTTGATGTCCAGGTATATTGTTGCGTTGRGAATAGCCTCGACTTTCC
>Scaffold160046_27
AGGAGCGAGACAGTTTTGGGAAAGTGAGATTATAGRAGCGAGACAGTTTTRGGAAAGTGAGATTATAGAAGSGAGACAGTTTTAGGAAAGTGACATTATA
>Scaffold4226_14061
AGGTCCTTTGAGATATTATGTCAGTGCTGCTAAATATTTCTTGGGAGCCCKAAGTTATATCTTGTGGTAAAGTAAAAGTARGTAAAGTTTCCCCTTTCAG
>Scaffold21487_2141
GCAGATCTGTACGGCAGGTTGCGACGTCCCAATGTCAGTGTTTAGGCCTTMTATAATAATTAGTCTCACTCATTTTCAACTTTCACACAAGTTCTACTGT
>Scaffold560075_2572
GCGGCCCTTGTAGACATTCTATTCTTTGATAAGTTTTCTCGTTTTTRCGTMTATTTAGGACCTAGCTGTTATTTGAAATTAGATCTGCTAATCATAACAT
>Scaffold12478_5227
CTTTACATTTTACATTTTTAGTGCTAAATAATACTAATAAGGTTTGTCTTTSAGTCCGAGGTAGTGCTAAATAGTGAAAATCTATCGCTMTATCTCCTAT
>Scaffold533735_305
TTTTTCATTTTCCTGACAGCATAGCATTAYACCAAGACCAATCGTTATAAAAAGGCCTGAACACTGAATGACAGCGTCACAACCTGTAGGCAGTTTAGAC
>Scaffold71784_601
ATCTCCCTAGGAGCGACCCCAGCAATTAACTCCCCGCACAGAAGTCGGTGRTAGACAACTAAACCACTGTAGGCRTAATGTATCTGTCAGGGGGCGGTAT
>Scaffold549111_510
CATTTCATGTGCAAACAACACWTTGAGATACAGTCAATGACAAACAGAAATYATGTCTTYCACTCTTCTATAGAAACATTAGTAATAAAATCACATTCTA
>Scaffold67581_314
ATACTTATCTGTAGGTCTAGACCAGGCACACAAGAGCATTTCAGTCCCAGRCGTCAATTAAGTGCATGAGAAATCAAAGATAACCGTGGGCGTGTCAGGA
>Scaffold6771_23901
TTTTAGATCTAAATCTAGAGATCTAGATCTATGCTATACTGCCTATACTAKATCTGGATTATCCTTGCATAGACTTTGCAGAATGGTTATRCCCAAGTTA
>Scaffold10419_7463
ACGGGCCATCCATGATGCTAGTTGAGAACTTGTCATAATTCTCTTACTAAYTGGCTCCGCAAAGCATCAGTCAAACAAAGAAGGAAGCATCAACACAGGT
>Scaffold2389_14715
ATATCCCTCAAATCTAGTCCATTTCTGTTTTGTTTTTGTTGTTTTACCGTSACATTTCTTTTAGAATCGTATTGTCCACAATCAAATCAAAACAAATGTA
>Scaffold20750_1334
TAGACCAGTGCATGTAGTCCATTGCCAGTTTGAAGATATACAAAGCTATGAAACCAAACGTATCACTTCTTAAAGATAAAAGTTGTGMGTTTTTGTTTTT
>Scaffold543280_1607
CAATGTGAGTGTTTGTATGTGGCTAAGTGACAATTAATTTGCTTTAATTAGTTTKCTTAAATAATTTACCTTTTGCAGTCTTTGKCTTATGGCTTTATTG
>Scaffold43942_820
CTGAGTGTCTAGAGTTTTTCCTCTAAACGTTTAGTGAAAGAATGAAGGGTYAGAATGTAATAAAGATTAATTATGTGTACATACACAGAGATATGCATTC
>Scaffold533045_535
TTGTATGATTTGCAGCTMCCTAGCAGGGAAAAGAAACCAAAAATTCCAAGYCTGACAAAGGTCTTGCTGCAAATGATATGGAAGAATATCGTGGCGGCCA
>Scaffold537213_1136
CTAGAAGTGACGTGMTCTTGATCACTATACACATAAGCTTAAATGTGATTSAATTACGTTAACACAGTGAAGCAAATTTTCATGCAGAAATTAGCATTTA
>Scaffold161164_138
AGCCGCAGAACTCCCCTTTGTGATGTGTTGCTACGCCGAAAGTMGTGTGTMAAAACTAACCCATCACATCTTCCTTCACTTTCAGGTTAGGTTAATGTCT
>Scaffold154468_216
AGATTTGTTTGAAGACAAGCCTGTAACTTACAAGCTAATCAATTCTGGCTMAGTMTCAGACACATCATCGATACATTTATGTCAATTCAATTKGCTGAGA
>Scaffold534044_291
CTGGTGATGACTTCAGCGACTTGAGAAATTGCAAAGGGAAAAGATCGTCTYTCCAGACGTAAAATGMCACAGACCTCCCACTTTGTAAACGGCAATGGAA
>Scaffold186406_137
AAATCACGAATACGAATTCCGGTGTCTCCACTAGWAATYAAGTCCGCGATCTTAKCCTACAGCACGGTCACGAAGGTTTACTTTGGTGTTTCCTTGATCG
>Scaffold137101_157
CCATAGTTTGGCTCTGCAATGTGTATGTTCAGAGACTGGCTCTGATCAATRAAAGCYCCTCTRTCTGCGGCCATCTCCAGCACCACCTGGACAAAAAGAT
>Scaffold12224_7416
ATCAAATCAAGTTGCTTCCCTTGGATTGTAGATGTTRCTCCAGATGCTTTRGTTTGAGGCTTTTTGTATGGTCTGTATTCAGGCAAATTGATAGGAATGT
>Scaffold547729_263
CTTCCGAACCCACGGGTCTYGAGTTSCAATCYAGGTGAAGACGAATTTCCAAATTGTTAGCGTGCCCTTGAGTCCACACAACTTTCATGGGTACCTGACT
>Scaffold2212_27831
CTACTGACACCCTTCCACTGCCACCTCCACAGTCAGAGGGCAGTGGAACAKATCAAGAGATGTCTGTGAAGAGAAGAAAAGTTGCAGAGGAGACACTGTG
>Scaffold35006_98
ATTTGACGGACATATTGCTGTCGCCTTGTTGAGTATGTTTACAGTAGGACMTTTCACCCTACACCACGTCCTCGCCCAAACCAATCCGCCGATTGTCACA
>Scaffold32691_573
AAAAATCATATCAGTAATGCCTAACGTTGTTGATAGTTTCCAGCCCATAAYAAGTTTTTCTTGGTAGTTTTTGAAAACTACGCTTGACAGACAAACGTCA
>Scaffold17593_4564
GATTACAACTTCGAAATGTGTGCCACAAACGAGAGGACAATAGACTAGTTAACRGACTTGKGCTCAAGACTAGTGTCATTCTAGTATAAAKACATAAAAA
>Scaffold66839_239
TGGCCCGCCCTCCAGGCCACTCAAAGGGTTTGGGTTGGGAGGGAAGTAGAYGTAAAGGCCACCCCCACGCACCGAATCGGCCAACATACCAGATGGGGAA
>Scaffold164811_186
AGCCCTTTATTTACATTCGAGGCCCTAAACATTTGTAAGATTCTCGTTCCMTGTCAGACGGCGGTACTGCCACATCATCAGACAACTTCTCAGTTAGTGC
>Scaffold35364_786
TTTTTATAAATGTCAACTATTTGAATTMGAATTCTTGAGCTAAAGCCTCCTCAGGCTTCTCAGGGGTAACCAATCTGCTATCGAAGAGCATATCAACCTG
>Scaffold34730_894
TCTATTTGWCCGGTCCACTGTCTGGCACGATTAGATCCCAAAAACGTAAAYGACAGAYATGAAGACAAACAGACGGAGGGGAGAAGTGACAGACAAAACA
>Scaffold562922_35
TSTATGTATTCTTTGACTGGAAAAAGCAAAAACAAATCGGTCGATCTTGTTAACCGAGAGAATTGAAAATGTGTTGACATCATCTACGAAATAATTCAGT
>Scaffold116755_27
TGCAGGAATAACGGCTGACGTATTGTGTATTCAAGATGTMTAGACTTGCAKACCAAATTTAATTTTACGAGATAATATTTTGAAAAATTATAACGGCCAA
>Scaffold559078_864
AAAAATTTCTKTCATAACGTTCATTTGTGAATTTGTGGACAAAGTGATACTGACGGATACATATATATTGTTATAACCCTGCTCYGGCGCCGACACTGAT
>Scaffold133885_295
CTTTGTTGGGCATTCAATTATCTTAGCAWTAAGAAACCCCAACAAACCAGCCTGTCACAGTTTCATCATCATCACTYCTTTGAGTTCCTCATGGAACATA
>Scaffold551174_387
TTTTCTTTGCAATAATCACATTTAAGTTTTAGMAGCATGATTCGAATCAGGCTATCACTGAGCCATCGACCTGGACAACTCACTTGTCAAGTTGTCATAC
>Scaffold22298_2817
CTCGCTATCAATGAGACTGCATACGTCAGTCTTTGATGTCATTGGTCGTTCAACTTMTAATACATTTTGTGTTTGACCCGGTGAACTGTTCAGTGAAAAA
>Scaffold100042_222
TTTTMATTTTTCTTCTTGTTGTTTGTCCATTTGACACTGATCTTTAACCCYTTAAAACCCGTGTGGTAAACATCAGAATTGCGTATGCGCTCATTGTGAA
>Scaffold115664_191
CACAGCTGACAAATTCATTGACGACCATGTTTAAGTACTGTTTAGCAAAGTGAATATAATGCGCAAGTGGCTGCTGTTGTTGTCTAGCTACGCCAMTGAG
>Scaffold1229_46380
TTGACACAATGATGAGCCAAAGGAATGAGTGAGAAGGGGGCCTAATAGTGMTTAAGACAGCTCCCCAAGGAAAAGACAACATGGCTACAAATGATTGGGC
>Scaffold19417_4011
GTAAACWAAGAAATAGAGCTCAATTTCACGACTAATGACGTTATTTGTTTWTAATTAGTATCGCTTGAAATCATCCTAAGAGGAAACTCAGCACGTGATA
>Scaffold186427_32
GGAGATAGCRAGTCAGAAAGAAAGAGAAAAAGRACTATTGATCTAATTATTAACAAATATGGAAAGATACCCTCGCCACAGCGGCTCGCCAGATGTTGAG
>Scaffold12738_875
CGGTTTTCACAAACAAAAGAGTCTCCAAGCTCTCGTTCTGAACGAGACATGATGGGAGCTCTTCTGTAAGGAAAGTTTCAAAATAATAMTAATGGCGTCA
>Scaffold12285_1630
TTAATTGGTATGGWCCCCTGGAAAGAATGYCTCATAATTAATAATTAACCARCTCTTTAGTGAACACTACCGGAAAGTAAAGAGACAGAGAAAGAATAAA
>Scaffold561344_946
TAATGTTTTCCGAGAATTATGGATTACCAGAAGAGGCGGTAGAACATATAKACTTAACGCCTGATGGCCTCCGATTACTCACCCCCAATGCAAGAGTTCC
>Scaffold6233_10517
ACGTCATTCGAAGCCCTTTCATTCCCTAACTCTGTGTAGCTTCAATGAAGYCTACGTTAGCAAMACATGTTTACAACAAAAGAAAGGTCGACCTCGAGGT
>Scaffold40782_976
CTTGACTCTAATCTAGTTCTGAGTAATAAGTTGTACAACTTCAGATCCAATGTCTTCTAAACCAGAGACATGTTATKTTCCAATAAGACTTGATCTCGTC
>Scaffold21472_1320
GCAATCTGCATCARCACTTGTTCCACTTCAAGGTTGACCTTGACATTAACGGGACAGCCAACAGATACCAAACTCTGGACATTGAKCCCGAATCGKCGGC
>Scaffold32973_1574
ACTWAAACAGATAAGAGTAATTACAAATGTGTATAAAACAAAACAAAAWCATCCAAGAATAAATACTTGCCTTGTCTGTAGGAGTCAACACTTTTGAACC
>Scaffold1720_35736
TGAGGAGACGAGAACCTATGGTCGAAGCGTTGTCGCCTAAAGAGGAATTCMCCCWCCCTCTCTCCACGCACTGTTGGGTACAAAGGAACAGCTAATAGAG
>Scaffold44526_821
TAAACATCAGTTTTGGAAACATAAAATAGCTGAATACGTTACCTAAAATGCCTTCTAGAATTTAAATGCAAACCAAAGCAAGAGTTATCAGTCTTCCGTG
>Scaffold280_141555
TTCTGAATGATTTAATCGTATTGTTTTACGCCATCASACGTGCAGAAATTRGGATTTTCGTCCTTACACACACCTCCTTCAGGAAGGCGGGCGATGGCCG
>Scaffold146687_209
TTTATTTTACAGCTCTCCCAATTGGGAAGACAAAGTCACGTCTGCAATCWTCTGCCAAKGTGATTTGCTTCCCTTTATTCTTTCTTTCATGCTATTGACA
>Scaffold26859_1993
ATAAATTGATACAACTGAACAACTAAGCTCTTCTATCTTCTAGACTCACTKGACATGTTAATTTTAATTCTTGACTTCAAATATATAAAGCACCCAAGAC
>Scaffold264357_65
TGGTCCCTTGGCAAGATGACCTTTCKATTGGTTCGACAGCMAGAGAGCTTAGTCTTTAGATAGAAAAGWCTTTTGTATGCACAGACTTAGTTCTAACCTT
>Scaffold174123_211
TGCAAATAGAGCTGGGGACACCTCTGTTACTCTGTTCACCTTTAGCTCMCTGGAAACTAAAATAGCAACTGGCATAGAGTCTTCGCTCACAGAGAAACGT
>Scaffold564119_560
TACAATGTAGCTACTKYATCCCGTCACAGCGGGTAACAATGCAATCCTCTMCACGTCTGCACTGACCCGAGTACAGGAGCTACTAACTAACTTAAAGTGA
>Scaffold111764_226
TCAGTACTTTCTTCTAAACATGTACATGAGATAAAAGTGTAGCTGTGTTTRATTATTGCGGGATGCGTGGCACAGAGGCCAAAACCGCTTGGCTACCTTA
>Scaffold46926_214
CCTCTCTGGCCTTTTCCCCACCCCTCTCTGGCCTTTTCCCCAACTGGTCCAGTAAAGAAATTGGGTCACAGCGAAGAGAGAAATMTACAAGCATGAAAAA
>Scaffold549408_2105
AGAAAAACTTGAAGTTCTAAAGTGAAAATGTTGGCTTACTGTGACGTTCTRTAAAGTGTTGGCTTACTTTGACGTTCTGTAAAGTGTTGGCYTACTTTGA
>Scaffold56542_249
GATACAAAAATTAACAGTGCTTATTTTATTACAGCACCGTATCATCCCTTMTCAGCAAAAGGGAGCAAAGGCCTACCCGTGTGTCTGCAACAAAGCCGTT
>Scaffold536796_182
TTATCTGCGAATAGCAGGTCTCTGATGCARTCATAGTTTACWTTAGTCCTTGCCYTTGAGCATTAAATAAACTTGCATTAGTGCGAGATCTTATACCAAC
>Scaffold31187_795
GGGGGAGGTKTTTATTGTTGTTGTCATTGAKAGACCACATGACATTCTGATGGCTAGCTGTGGCCGGACACGGTTGAACGTAATTGACCTGAGGAAACTG
>Scaffold17188_1672
GACTATCATAATGATGTACTGCAGCATGGAGATAACTCTAGATTGGAATGMTAGATTGCGATGCTAACATTTTTAGTTTCAAGAAAACATAATTGCAAGG
>Scaffold560842_721
TATATATTATATAACATGCCTTGGTCTTTAACTTGTGGATGAGGTTCACTGCTGGTCACTGCTGGTCAAAGTTCTGAGTARCAAGTTGGCAACCATCAGT
>Scaffold70100_384
TTGAAGTCGATGTTGTAGATGCGTCTCTCATCTGATGAACTGCTGTGGACAAGAGCTGGCCAGAGTATTTGAGTGTTGACTCCACACGTTGGTGAGAMTA
>Scaffold40286_143
TGTTACAAGTTRTGAACAGAATACCTCTGAGACAAGTCCTACTCAGTACCTCTGAGACAAGTCCTATTCAGTACCTCTGACAAGTCCTACTCAGTACCTC
>Scaffold35917_1431
AAGGGAAGAGACAATTAAGTTAATTAAAATGYAGCRGATGGGTTTAAACCTTTCTACCCGTACCTTCGATCTCGATGAAGTTAAGTCGTTTTGACAATTA
>Scaffold537088_175
AACAGAGRCATTAGTGTCATTATAAATMAAGTAACAGAGACATTAGTGTCRTTATAAATAAAGGAACAGAAGCATGATTGCTTGATGGTTAAACTAGTAA
>Scaffold113407_142
GTTGTCCTGTTTGCTTTTAAGTGAAMAATAACGCCAAATGATTTTTGAAATTGTATTAACTTAAACGATTAAAAGAAGTTCATGGCTTCAATATTCCTGG
>Scaffold20484_1085
AAAATTGCTTTTTGTACCGCACATAAGTACCAAGAGATGAATGGTATCAAKAGAAAATATCTTTTTAAATCTGCTGCYCTATCTCTTAGTTTTAAATAGA
>Scaffold548467_393
AAATATTCAGTCTTGGTGGTGAATGTTCATATGCGGTCTTGGTGGTGAATRTTTATATGCGGTCTTGGTGGTGAATATTTATATGYGGTCTTGGTGGTGA
>Scaffold42291_1151
CTGTCTTGTGATTCATATCACCTTTGCAAACATCAAGTATATCTTAGATGTGGACAACCTGCAGCTCTTTTACCTTCTATTAGTTCACYATACAATATCT
>Scaffold12765_2097
CATAATCTGCTTTATCTAGCAAGCTTTTTGMTGCTGAGCTGTAATCTCTTKAGTAGTCTGTGCAATCAAAAAGTAGTGTGCTGCTCTTACTGGTTGTTCC
>Scaffold18845_1327
CTTAATCTAGCTGAAAGCAATGGTGATAACAAAAATCATATGACTTCGTCKACTAAATAATTGTGTGTGTGTATGTATCATTGTATGTTTGTCTATGCGT
>Scaffold24312_2274
GCCTCCATATAGGCAGAGAACGAACTCTCTAKCCAAGCCAATATTTAACTMTAGATAAGTCTAGATCTCAAGGTCTAATTCAAAGATGATAGATCTACTT
>Scaffold18454_457
GTTTAAGCAAACGTCCTTTAATTATATTTTTACAAACTCTGTCTGATAAAATGTTTGAAYACATCATTTCTCCGCACCCATTCTTCTAGTAAGTTGAATT
>Scaffold40595_395
CTTTTGAATAATGTGTTTACCACAGACCTATAAATGTTATATMTAGACTGGACATGGAGATCTTTTAACAYTACAAGTACCCGGATGACCKATCCTAGCT
>Scaffold6464_11576
AAGCATGGCCGTCAAAATCCGKGGGCATATTCCCGGTCCAATCTTGGCACYTTCGTTTGACGTCTGCTAAGGGAGACAAGGTTACTAGTTGGAAACATTG
>Scaffold59780_721
TTACATTTACATAGTTTTAGTTTTTGCTATTAACTAATTTATGAAACATCKAACCAGAATCCGAACTTTAGATCTGACCAAACCAAACCAAACCCGAACA
>Scaffold32548_575
GTTAAGACCCGCGGGTAATATCTGTCTAGTTTGTATATATATAGTACCGGRTGACCGAGCCTCGCTYGGATGAATGATTTATTATAAAGAATATATACTT
>Scaffold20108_968
ACACAATTAGTTTTGCTTGAAGGAAGTCGGTCCACCCTGTCAGAGGATGAYAAAATTTTGTCACTTTTAAGGTTACCGTAATTGACATGCTGAGCACTTT
>Scaffold27620_869
CATTTGCCTTGAATCTGAGTTGTGTTGAATGCTCTCATGGTTGGCATTCTGAGTAGRTGCAGAAACCTGATTTGTAGTTGGGTCATAGATMTACATTTTT
>Scaffold29680_1933
AGATTTGCACAATCAMGCTCATGTATTAAAGTCTACATAAAACGGTGCGCWAATTGTAGCGATATAGTATYGATACTGTTTATTGATAAAGTGTGTATAT
>Scaffold12821_1605
TCTCTCTTGATAAATAAATGTTGCACATAAGGACTGTACTTGTAGGAGCGGGATRGGGCATGAATGGRGGAAACACAGRGTAATAGTCTCCCAGTGGACA
>Scaffold3807_42284
CCCCGCGCGCACGTTTTGCTCGCCTCTGATGGGAAGATAACTTATGACTGWTCTGTTCCCAATCTGAGTTCAACTTAACTCTCTCTCTCCTAACCGACGA
>Scaffold367_249735
CCATCAAAGCCCCCTTTCCCCCGTTTCCTGGAGTTTTGTTTTGGTTTGCYWATCAAGGGAACTATATTTAGTCCCGCGCGCGCGGGCTGTGTGAAGCGGC
>Scaffold7030_9030
AGAAACACAWGGCTGAACTGGTCCAGCAGTTAGAGCACAGGAATGTTGAGMGATTGCCATCAATTCCGTGTTTAAAGGTGCATGTGTTGTCGTGCACTTT
>Scaffold170772_154
GCCACATYACACCCTCGTCAACTGTGGCTCACTGACACAGATGACCTTTACATCATMAATCCCATAAATCGAAGGGTCTGAAAGGGGCACTTTACTTTTT
>Scaffold20979_1980
ACGTAAATTCTTGTTTATATAAAACGAAATCTCGAAAACKGTATTTGARATGATTTAATAACGATTCCAGGTGTAGGTCATATTTATAAAATGGTGCAGC
>Scaffold7155_13162
GCAGAACTGCATCGGAAGTTTGGAGCGGMAAATGGCGACGAAGAGGTCGTMTGCTGGCGTCAAAGGGTCAATAGTTGATTGGCGGAAACGCAATAAAATA
>Scaffold22435_1857
CCTACSCGTCATGCATTTAGTCATGCATATAGTCACGCATCTTAGCTATCYATCAGATTAATTACTGGTGAGTTCATGAMCTTTACCTTGAGTGACATTT
>Scaffold23197_1295
CTCAGCAATCTAATTTGGCATGGTCTTGTTCTGATGAATACTAACTTAAACTACCAATGATGTGATATAAACATATKTGTATATTAATGATTGTTTCCCA
>Scaffold559806_6555
TTTCTATCCCTGTGTGCAGGGTCAATGTTTTGTAGCAATAGATCCAAATGYATTTGCCCCAGGATTTACAGACAGGATATCAGAGTTAAATGCCACTCTA
>Scaffold24344_2179
TGGAACAAGTTAAAACCACAATGGTCTTCAACGGCAGGGTTTACCTATGTMGAGACACCGAGAACAATCGTCAAAGATGGCCTGAACACTGACCTGCTAC
>Scaffold270889_116
CAATAGAAGTGAATTGCTAATTGGTGACTCGAATCCATTCAACWTTATTATTAGGTACAATACCGCGTCCCGAGACATGACGTTAAACTGCGCTCCTCTT
>Scaffold228_222498
GTTAATACGTCCTTTTTCGAGCCTCCTGCAGGACGTCAGCAGGGTTCGATMTCGGGAACATTGAGACGACAGTCCGAAGCGCATACCCTACGGCTTGGCA
>Scaffold548112_759
CCTTCTATGTCAAATCGTGTTTTGAAACCAACAAAACACAATAAAATGAACAYAATACCTATTCATAGTTCTCCAAAACATTAACTATGTATCTTTTGCY
>Scaffold50118_254
TGGAGAACCACCAGAGCCCTTCGAACTATCAAACGAAGTAAAACAAGGCTYTGACCTAGCACCCACCACACTGCTCAGTATCATGTTATGCAGACAGATG
>Scaffold554734_618
AGTGATAGGGTATGAGATAGCGCTAAACCAAAACAGTTGGTAAACTATTTMTAATCGCTCTGTTGTATTGTTCTGGGCTAGATCTATTACACATTTAATG
>Scaffold53989_151
CCAAAGGTCCCAARATTTAATATATCAGGATTCAAACATGGGACTTCAACTTCAGAAGCTAAGTGCTTTAYCGCTCAGCCACTATACCTCCTATCAAAAA
>Scaffold553258_1979
GTGGTAACTAGGGAGGAACTAGCACAGAAACTGTCGCTCCACGAGTCCCGMGTTCAGGTAATTTAAAACATACAGGCYAACCAACAAAATAAATCTAAAT
>Scaffold19467_2952
AACACTGTAGAGTAACCGAAAACAATGTTTATTAAAGTAGAACGACATAAGGACTGACRAAAGATTCTTAKTAYCACACTAAATCAATGTTTTAAACACA
>Scaffold534334_802
AAACATACCCTAAGCTTACATTGAAAAATAAGGTAAATATACATGCACACWTAWAAGCTGTGTTCCCTCGCTTATTTTAATTCTTATATCACTAAACTCT
>Scaffold57826_902
TGSTTGTGTTTGTTAGATKTATATGAAYGTATGCTTGTGTTTGTTAGATTTATTTTAACGTGTGATTGGGTTTCGGAAGGAAAAAGAAAATTGCTAGGAG
>Scaffold37978_1168
AGGCCAACACGTGTACGTCTATCTAACTGGGTTATTAAAATCATATCAGTMTATTTACTTTCTGTGTGTAATTATTTTAGTGTAAAGATCACTGGCGGAT
>Scaffold925_135044
ACATCACTATCATCGAGGACCCAGTGCTCATAGTCCCAGTACAAGAGCCCKAACCTCGACCAACCACCAAAATTTCGCTGCCAACAGTCAAATCCAAAGT
>Scaffold149109_51
AGACGTRTGTCATAAGGACGTGTGTAAATAAATACATCGTCTATTATTAWYTCCTCTCGTTCAGTGCTTGACTTAGATTTCCTACAATATTGTTAAACAT
>Scaffold23847_351
CTAAAGGCCAATCATTCAAATTAAATTCCGAAAATTAAGAAGTGTAGTAGGATTCTTTCTYGGAGGGAAGGGGGCGGAGTAAAAWAATTGTTTCATTTTT
>Scaffold2997_23219
CAGAAGATCTACTGCTCAACAAACAGCTAGTCATCTTTCTGCATCTCTGGYGGGTCACAGAGCACGACACAGAAGAACAGGTCAGACAGTGCTCCCAGAT
>Scaffold139556_3
CATTCAATATGAAGACGTAACAGTGTGCCTYGGTTCTTTATGGMCTCATTCTGAGAGACATATTTATGCTTGCTGTTTATATTTATTTAAAAGCTTATGT
>Scaffold153921_203
CACTTATCAACCATCAATACTGAAGTTTATAAACAGACTATGTTTCAGCCATAAAAGATMTTCTRCTACATTCATAAGTGAAGAGCCTTGACACATTTTT
>Scaffold10920_8043
TCAATAAACTACACCTAAACTAAGTTCAGCATGTCTGTTCAATATAGCATMGTTGTCACGATCAGGCTTAAAATCAACCTTTGCTTAAAGCTTTTAAAAC
>Scaffold13571_1808
AAATGTCAGTCATTAACGATGGCCAGTGTGYAGTTATCTAGTTAATTCCAMTTATCTTTTTATTGCAAACCAGTAATGCAGACTAAAAACTCAAAATACG
>Scaffold1377_35768
CGCACGTATGCAGCGACGCGKGTCAGCTTGTATCAAATGATTCAAAAACAAAATATTTCGATTAATCGTAATGACTTTGTTTAAACTAACTTTTTGTTTT
>Scaffold103525_234
GGTGAACGGACTAAATTCGAGCTCGAGGACTCAAGCCTCCTTAGCTTCCTMAAGCCAATACAGTTACCGCCATGCCAGTGAAACGCGTACAAAAGTAGAA
>Scaffold559591_127
GATCTAAGCATAAATCAAGTGAAAGTACTTACCTAGCCCTCATCTTTCTTCGCTTACGCTTCAACCTTCGCATGMGCTTCTTYCTCCACTGTAAAAGAAA
>Scaffold38320_590
GTTAAATCTTGTATAAAAACTGCCATTCTAKTTCTAATTTTTAGGCTCAATTCTAGAAGTTWTGTCATATTTTCCCATGGAGTCTAAAGACTAGATGAAC
>Scaffold2788_22831
CTGCWGAGCTGATGTCTGAAACCTGACTCACACCAGCAGACACCGGGGCCRCCTCAGTCTTGCAGTAGGTTGTTGCCTGCGATGGGAGTGAATCACTCGT
>Scaffold24638_928
CCTACTGCTTTAAGACATTAATATGAATGTAGGCATTTTATTGTTTACAGTMTGGCTGTATGTCCATTATTTATCTACACAAAATTAACATTTCTCTGTC
>Scaffold20654_1937
AGTGACTCKAGTTGGACTTGATCCACATCCTCTTATCTTGCGACGCTGCACRTGTGTATACATACTACACCCTTACAATGGCTCCAATAAGAAGGAAAAA
>Scaffold21458_1380
CAACGTTTCGCACTGTTAGTATAGAATGACTTACAACATGCTATAGAGATMTACGTAGAATATAGATCCATTATCTGAAAGTGAAGTAGTACCGCMTGAT
>Scaffold48115_482
GAGCTTAAGGCTTTAAGCTTCTGATATTTATCTGCAAATATTGGTCATGTTAKAGATGTATCGTTGTTTTAAACTTGTTCTTTATTTCTAAAGTCAGGTT
>Scaffold12431_5231
AGAATMTAAACTCCCAAAACATTAAATATCAATGTAAATTATAAGAAGGGRACATGTTTTGACAAGATTTGTTTTCGTTTGAAAATGCCGGAAGTGAACA
>Scaffold559022_1442
AAAGAAAGATTCTATTGTGTGATTTTGTGATTGTGTGTGATTGTGTGTTTSTGAATGTGTSTGTGAATGTGTGTAAAAGTATCTATGTGTGTGTGAATGT
>Scaffold6377_15768
CTTTGGCTAGTGCCTGCTAGCATCCCGTCTTGTAGGGAGCTGGGAGAGTTSCAAGCTGTACTCTGCACTATTGGGTAGGTAGTTTGATCTACTTTAACCA
>Scaffold22361_2737
TTTCACCGAATAAATCTTGCAAATAGGCTTCGATTCTTTTGGACATCACTYTTAAACCGTTCATCATTTAGYTCGCCTTTACATACGGTACAGTCAAAGT
>Scaffold4156_11264
CGACTTCTGATAACAATGACAGAAACCAGATCCACTCGTACAATGGTAATAATGGCAACCATTATCAAAATAACGTGCACGGTAACCGTGTTCTCTCTCC
>Scaffold554853_3413
CTTACAGATTTCTTTTAGTGCCATCTATAGTTTATCTCATAACATTTTTCAMTAATAATAAAAGTTAGTTCCTCTTCAGACTTTGCGATTTATAGGGCAG
>Scaffold276211_64
GCAGACTCTGCAACGCCGCTGACCTTTAAGTGTATCGAAAATTGCCATTCTTTTGCTTTGTGGGCGACTACTTACCKATCATAGTCAATACCCAGGTAGG
>Scaffold27805_1186
TTCAAATGAACCGCCCCCTCCCCCAGGAACAGTTTGAAAGAAGACGCATCMCTATTCGCAACTTAATATTGTTATGACTTTGCCATGCGCACCACCGTCC
>Scaffold236877_4
GCTTGTGCTTCTAGAAACATCTTTAATATCAGCAATGTGTTTCTMATGATTTATACCAGTGCTTTCCAGAAGGAACTTTTCGTACATTTTGGCTAATTGT
>Scaffold12422_4198
TTAGTAATATAGAGACTCTAGATMTAGAGTCTAGCCTACTGTAGTATTGTMTGTAGAACTGTAGACATAGAACATAGATCTACCTACTCATCTACTGGTA
>Scaffold539280_11202
GGACCTTTATAGTTCTTGCAGTCTAAGGCTTTTTAACATATCAATAAAATMTAGAGCTGTGTTATTTAGGAACTCGTACAACTGCACATAAACTAACTAG
>Scaffold1685_63582
AGAGAGAGAATATTAATGGAATATATGTATAATTCGGAGGGGCGATGGCTKAGTGGTAAAGCGCTCGGCTTCCGATTTGAGGGTTCATGATTCGAATCCT
>Scaffold13023_343
TCATTTACAGTTGAAACCCGGGGACAACCCGGGGACTTTCTGTGCCAAACKTTGTCACAGATTGATTCAGCGCTGTTGTCACTCGTCAGTGACAATTACA
>Scaffold545542_72
TGTTCACTAACMAATACTWTTGCARTGTTATAATGTCGGCATGGTCCCTGTGGTTTTCGATTATATCAATGAGGCTGCTGATGTACTGCTAAAAGCAACT
>Scaffold3581_13350
CAAGACAGACACAAGACCTCACTCTCTGCTGGGGCTAGGTGGGGACCAGTKTATTGGTTGCCGGCTGACCTCTGTGGGGGATCGTAACAACTGTGTGGAG
>Scaffold11671_4199
ACTACCGTGCGGTATTGACTGACACCAGTCCTGCTGCTTTACACTTAGCCTATATAKGACGAAGAGCGTGTCTCTCCAAAGTAGACTCTGAATTCTTCTG
>Scaffold20768_2743
AGTTTGGGGGTCGATGTAGGGAAAGAAAATTAAATTCTAGAGACGATTCTMACATGGTAGGGCAAGGGYACTGCTGTAACTCCAAGGTGGTATTTCAGTG
>Scaffold138594_55
TACCAATCCATCAAGTCTAAAATGGAGGAGATGCAGCAACACAACATGTCRTGGATAGAAGTCCAGTTCCTCAAGAAAGCCGTGGATGTCTTGTGTCTAT
>Scaffold30013_817
GATCGAGGTGTCTGAGTGRTAAAGCGCTTGGCTTCCGAACCGGGAGATTTMTAGTTCAAACCCATGAACTCCGGGAATTTAAGGACACACTTAAGTACAM
>Scaffold17248_5287
CAGTTGCTCTCCAGTGTTGAAATCCTCAATTCTGTTGTCTGTAAAGAGTAKTGTAATTTCACTACCGCACCTTCATACGGGTTTTTAGCATCCGTTATAA
>Scaffold112417_271
TCCCATCTTGGGAAAGGTTCAGCACTAAATCCATCTGTAAAGGATTCTGTRGAGTATTTGACTTGCATTAGTCTTTCTATCAATGAATATGTACTGTAAA
>Scaffold6619_11545
AGGATGAGATCGAGAGAGAACGAGAGGAGAMGGTGACAGAGGTGGAGAGCGAAAGAGAAAGGATGAGAYGGAGAGAACTACACAGAGAGAGAGAGAGAGA
>Scaffold43615_651
TTTTTAAATTCCAAAGTCACATCACTCCAGCTAACATTGTTYACTTAGAACAAAGAACTGATTGGTCCAGTAACACGTTGAGGTGGGACAATAGAATGGT
>Scaffold124837_3
TGCCATGTGCTGCACAMAAGTCGTGCGCGCGCAACAMACACTTGACTTGGGGAAACAGATTCAAGCGCACACAAAGCTTTCCAATCARTCAAGTACAGGT
>Scaffold28697_247
TTTTTGAACCAACTTTGCATCAATCACGCAGCTARGGGGGAACCAAGCGGCACCCCGCCGTTTCCACCAGCGCCCTGGCCACCTCATCATCACTTTATCC
>Scaffold28361_1429
ATTTWATTGGCTAAACGCTATTCCGCCTGAAAATAWTCAAAAATTCATGTCAAAATGTTTTCACCTCATAAAGACTAACAAAAATGATACTACTCAGAAC
>Scaffold3128_14314
ATTCCAACCATCCACGTGATATTAAGCAAGAGAGGTAAAACCAATGTCAAGGCTGTGTCAACGTAGGTCAGAATMTTAATGTACTCTGCATATTCTGTTA
>Scaffold314_48008
CAACTGACTTAGAGATGAGGCACAGTTGTCTTTCTATGGGCCCTTATTCAKACTCATCCAKCTCAGTCTCAACACCACAAGTCAGGCTTTATTCCCAAGG
>Scaffold6621_8211
TGAGGAAGGTCAGGGTGACCAAGTGGTGCAGCCTTGGGCTAAYAATGCCAYGATGTGGGTTTGAGTTCTGATGGTGACATCAGTATTTTGAAACTTGATT
>Scaffold127456_339
CAAATTAAAAAGTGCATGCTTGGTATTGCATGTAATTAAAACAATTGTTATKCATTGGCGATATTTTCAACCGAATYGGTTGTTCTAATTGAAATAGACT
>Scaffold28482_473
CTTCATCACTTGATGCTCCATCACCACTTGATGTCCCATTACCTCTTGATKCCCCATCACGACTTGATGCCTCTTCCTCACTTGATGCCATTCACCACTT
>Scaffold30842_1414
ACTCGTGGGGCCATTGTTTGACTTCTATTGTAAATACAACAATGAAATTGYAAAGTCTCCTCTTTACAAGACTGAATTGTCTTATGAGTAGGTAGTGTGG
>Scaffold19329_1305
CTGTTTCTCTATCAGATGTCTTGTGTGATTGCGTCACCTCATAGTTGTGGYGTATCTCAAAAATGTAAGATTCATTGTTAATTGCTTGAATTGGGATTCC
>Scaffold4030_19843
CCAAGGATCTCACCTGAAAATATTAATGCCCACATTAAGTACACAAGTAATAAGAGARACAAGAAATATTTTAAATAATCAGTTGAATCCATTCTGATAC
>Scaffold72249_520
TGGATGACAAGTTAGCTTCGAGTTCACATTGTTTGAGTTGCAACTMAGATTTCAGTCCATCTTTACAACGCCTCTATTACGTCACTCTGTCTCTTTCTTG
>Scaffold25075_970
GATAAGATAGTTTGGATAGAGAATTGATAATCCAGTTTCAAGATCTTGATMTAGAAACAAAAAGTAAAAGAAATACCGTAGCGAGAATGGAAATCTAGGA
>Scaffold10055_4436
GGCGATGTTTGATTCACTCTTTGGCTCTCTCTTTCTCAGCTTAAACATATKCACCTCTCTCTCTCTCTCTTTCTCTCTCTCTCTTGATGGCACACTGTTC
>Scaffold71189_177
AAGTACGTTATTAATGAACAGATTCTTTTCAAAGAAACACAAACKCTGTCCATCATAGGCCAAACAGCTTTGTCAAAATATTGTTCGAAAATAAATTTAG
>Scaffold13382_566
GCTCTTATGCTTCGAAGTTATGTTAACAATGATAATGAAGTTTAACCATAMATATCGGAGAATGTCACTCAAGTTTCAAAACTCTGMTTGTCTATGTGCA
>Scaffold3272_22679
TAAAGAATGCACAAAAACTTCATAGCCCATCAGCTCGGCCGTTGTATATTMTAATGAAACGTCTGTCCTTGGGTTTCAAAGCGCAATGCACTACCTGATA
>Scaffold23834_2522
ATCTCATTCAGGTTAGCGAGTGGTACTAGATATTTGTAAGAGGTCGCGGTMTATAGCCTACAAATATTCGGTATTGAGATATTAGTGGAGTCAATTATTC
>Scaffold51225_661
ATGGTTCACAGCGCATACGACTGGACCATGCAGCCAGTGCGTTCATGTAAWATTATTATTAWGGCTATAAATGCKTTTTCAAATACTTGTTAGATTATAA
>Scaffold19496_3609
TGAAACCACTATGCATTGGGCCGCCCCGCTAATGGCGGGCTTCCTAKCACTGAGAATAAAGATCTCTGGCAATCTCTCCAAATACCTTCCTGGTATGCGC
>Scaffold247943_64
TGGAATCTGGTGACTGCATGTARTTGTTTAAGTGCTTTTCTTTGKAAGAGGTGATCTTGGTACAATAAGGGCTATMCCTAACTAAACCCTAATAATACAG
>Scaffold2193_21434
GACTTTATTGTTTATCGACATGAACATTCATACCACCTTCAAATGCTGGAKAAACAAAACAGATGTAGAGAATACTTAATATGCTTTTTAACCTGCTGTT
>Scaffold537452_2352
TATACCTCAGGTCCATTGAATTCCTTGCTTTCCTGGTCGCCTTTTACTGTRTTGAGTCGTTTGTCGTACATGGTCTATCTTCTACATTCCAATATTGTAT
>Scaffold40921_1091
GTGAAAGCAAGAATCAACCTATTCAACAATAAGTTTGCCACACATTGTCGWCAGTGCATATGTACAGCAAAGAAATGCCTTTGTACTTCAGTGAACTGAT
>Scaffold4739_20939
ATCATGTGCAATATAGACCACAAGGTCTGAAAGGGGAACTTTACTAKAATGTATCTTAAAATTACTATTTCACTCTTGGACTCACTACCGTTACAAATTT
>Scaffold28919_904
CCCCCACCTCACACACACATTCGTTTTCCTTTCAGCGACCRTYCTGCCAACACGACATTGACGGTATAATGTCAGCCGAACGTGGCACTCGGGAGTAATG
>Scaffold145193_336
TTTGTGCAACGTGTGACAAAGTTTGTTGTGCGATATGTGACAATGTTTGGTGTGCAATATGYGACAATGTTTGTTGTGSAATGTGTSACAATGTTTATTG
>Scaffold27146_2206
AAAGACAATTGCATCTACAATAAGTGACTGAAGTGTATCTACAAAAGAAASACTGAAGTGTGAAATGCATCTACAAAAAGAAAGATTGAMGTGTGAAATG
>Scaffold532609_904
CCTGAGCACACCCAACTAAAATAGCACTTGACATTAGATGGGAACAAGAAMAATGCGATTGGTGGTTGTACTGGCTACATGACACCCTCGTTAACTTTAA
>Scaffold157254_34
AAATTAAAATATTGAGATTTTAAATYCACATTCTCAACCAAACAAATAGTCACTACTTACGGAACACTATGGTAAGCACTTGAACTTTGGATTGACTTTG
>Scaffold13674_5535
CCTTTAACATCACAAGCATTTACTTCCCTTCTCTTGCTACCAAGACACAAMAGCAGGCTCCCTTCACGCGCACATCACATTCGTTCAAGGAATGACCGAA
>Scaffold1907_32760
GGACTTTAGTGACAATAGTCTAGAGTTCAAACCCTGACACTTTCATTTCCTGCCTCCCTTTTGGMTAAGAACTACTCTTMATCTTGGCAGGAATGTCAAA
>Scaffold160768_246
AACATTCACAAAGCACTACTAAGACATTMACTCTCAAAGTGTGCTTTAGTGTATTMARCATTCACAAAGCACTACTAAGACATTCACTCTCAAAGTGTGC
>Scaffold120325_297
AAAAATACGTCTTCACCTGGATTCGAACCCGGGACAACATATCRTCAAGGAACAAATCAACGGGCGTACCCSGTAAGTAATGCATGTATGTGTGCGCTTA
>Scaffold4244_7651
ACTCCTTGAAAAGGTAAAGAACTGACAGGTATTGGAACTATCCTGACAGTYGTAAWGTGTCGAGACGATACCAGGGGAAACTTATAACAAGGGAAGGGGA
>Scaffold37402_579
CTGGATGGCTGCCTAGTCGTATGGCATGTGCTCTGGAATGTCGTCTTGATRCCCGGCCTTCAACTTATATGAGATCAAAGTAAGACAGAATACATTACCA
>Scaffold937_23321
AACTTTGCTATGAATCTCCCCTGGTGAGGGATCTWTTCCTGTTAGTTGTCKAACTCGTGTTTCATCATAAGGATTCTCTAAAGATTTCTCCATGGCCAGC
>Scaffold121654_1
GACAGATCCGATAAGCCGAAGGGGTGTCAGGTCAGGCAACAYCAGTGCCTCATTGTCCGAGATGATCCAGGGCCGAGGTTAAAAGAAACAATTATAGCGC
>Scaffold33920_56
CCTGTGACACTGTTTATATCCGAAAATAGTTTAGTTTATCGTACCGTTTTRTGAAATAAAATACCGCGAAAAYCTGACCTTCGCGTGTGGTCTTAAAACT
>Scaffold3793_29424
TTGATGAGGTAGCAGAACACCAGGATGACCGCTGTCCTCTTAAAGGTGACKATGCGTCGGATCTTCAAAGGCATCAACACGGAAAGGCATCTCTCCATGG
>Scaffold17686_2332
GCAAARGGGTTTMGATCTACAAACCATAAACCAGCGCAAATTTAAGGTTTKGGAAACAGACAATGTGAATCGTTCTACGTCGTTTAAACATTGCTGTCAT
>Scaffold71521_599
TTCTTTAACTATCKAAATCTAGAAGGACAAGATGAAATATTTCCATACATGGCAGAAAAACTKTTGGTGTATCCGGTGTTACAAAAGAAAGGAAATGTTG
>Scaffold110823_423
GAAATGGGTCCAGATGTATTCCCATTATATTCTRAGCGTCCCTACAACTATCGTAATAGTGCTGATTATTGAATTAGATCTTTCAATATATCCYTATTAA
>Scaffold17633_656
TTTTCTATTTACAACTCAACTCCCTGACCATCAKACATTTGTYGTCTTTCATAAAGTTAATAMATTTGCTGATCCACTTCTGCCAGATTCAACCAGATTA
>Scaffold7119_7435
ACTGGACATCTAAACTCTCCCTCTCCCGTACATGTTGAACAACGAACTGTMTCCGGTGAAAWAGATTGTAGCCTTTGGTCAGCAGGAAGATCGTGCCATC
>Scaffold23556_2832
AACTATGTTTTAATAATTTAGAACAACGCTTTAGGAATAATCCTCAGAAAAACAAGATTCTTMCTTTGCTCTCTAGCACACACTTCATTGTCTTCATGGG
>Scaffold31816_653
AGTGAAGCATACTGGCTAACATGATTCTTTCATTTGTAGTTAAGTGAGGTMGACCAAATTTAATATTAATGGGATAGTTACTCTCTGTGGCTAAAACTTC
>Scaffold52896_624
CATGCTTGGTTCTCCTTCTGTCTCCCTTTGCTAGTGCAGGTGTCTGGTCASACTAGAGTGGGGCCACATTTACAATGAAAAATAGTTCTCAGTTCTTATT
>Scaffold19275_2635
AACCCATGAAGCCGTGACGTGGAACATGGAGACCTCAGTGCGTTGGGTTCKAGAGTTCCGAACATTTTGATGACGTCACCAGACGAGACCAAAACATTGT
>Scaffold135827_61
ATATTACKAGAATAATAATAATAATAAATAATAACAATTAGGCCATTAATGTAAACAACACAACCACATGACTCGGAAGAGATTCGGAACAACCCCATTG
>Scaffold531502_78
TTTATTATTTTTGTTCACGCCCCGCGGCAGAGTACATACCCCTAMGACAGAGGTCTTAAGTGTGTGAACCAAAGASTTCTRTTTATATCTATTGTTATGT
>Scaffold107585_204
YCACTTCCAACTTTGTCATTCAAGTCTCTAATGACGATCAAAACATCATAWCATATCATGTATCTTGTCAACTATGCTTCGCAGTTGGTCATAAAATGTA
>Scaffold14848_2233
ATTAGCTATATATTACTCGACACCTCTTGTAATAGGCCTGTTTTGATCAGTAKAAAAACGTCAAAAGAAGTTCAAATCGATGGTTAAATTCAACCTTCGT
>Scaffold1471_31383
TGTTGATTTCTCTCTGAACTAGTTATGGATCTCTAKAGCTGTGCCTCTGTGGTTGTGGATGTGGACCTCAGAAAAACTGAACAATTCATTGAGAAGAGAG
>Scaffold53144_808
AKATCTATCTATAATCTAGATCTAGATCTATTATAAATCTAGGACTTAGTKACTTAGTCTTAGTGACTTACTCAACTTACTCAGTGTCAGTTACTGTCAA
>Scaffold27022_1025
ACAGACTAAGGGATAGGTGAAGATAAAGGTGTACAATCAGAATAAAATGAKCATCAACTTACACGAGACTTTTGTGGGGCACTGAATTAGCGAGTTAGTG
>Scaffold112259_400
GACTGAGTGACTCTGTTGAGTAAACTAATCTAGTAAACTCAGTATTAAGTATAAACTGTAAAGTGAGTAGAGACTAKAGTCTATAGAGTATTACATATTA
>Scaffold551899_3195
AAAGCTATGACATAGTGCCACTAGGAAGTCTGAAAGTTCTAATCAATGGTKGCTGGACTGTGCTTTGATTATAAMATGAATTTAATTTTTAAACTCGTGT
>Scaffold17625_3977
AAAAATTTCTTTCTTGCTTGATTTCAACAGTGCTGGAGTCTAAGMATTCGACAAAGCCATGAAGCAGCTCAGCACTGACTCTCTGAAATRACAAAGTGAA
>Scaffold9669_10219
AGTCGAGGCCATCAATAAGATGCATGAGAGAAAATTGTGTCCTAACTTGTYTATGCTTAATCCGCAGCTTTCCTAGGTGTCTGCCTACTTRATTCGTATA
>Scaffold2434_23783
GGGGGTGAGGCTGCGTGGGCKAGTCCGGCACAGTCATCGCCCTTGAAGCTAAATGAATAGAAAGAAGTGAAAATGGAGACTTGATAAAGAGAGTCTGCGT
>Scaffold22036_1451
AGTTCATTAGCTCTAKATCGATAAGCTTAGTAGCTTGTTAAATGTGATTGMTATTTCGGCATGAGTTTATTTCTAGCTTTCTTTAATAAGTTGCACCCCA
>Scaffold36800_804
AGGTTAACGCAGATACAACAAACTAACTCAATATTTGTCCATATGTCATCRATATTCTATTTTCTAAAGATTGATTTTACTGGCATAAATGTACCTGTTG
>Scaffold11375_7005
CTCTAGATTTTGAATTTGAACTCGAGCCTCTACTATCGAAGGTCGACGGGKTTGCCACTGAACTATTAAAGTATTCAACTATTCAAGTACTTATAAAATA
>Scaffold2783_14324
TGTGGTGTGTAATTGTGTGTGAGTGCGGTGCAGTTCATTAAAGCACTCACCCTTTCATTTAAMTACATCCTCAAGCAAGTTGTGTGTGTGTGTGTGTACG
>Scaffold597_32161
TCGGTTACAGCCCTTGGCCTCCGGCTGTATAAAACATGGCATTCTGTTGGYGATGTAATTAATTGCAGTTTTTGTGTCCTCGGTGTGTGTGTGTGTGCGT
>Scaffold110970_99
ACGCAAGGACCCCAGGTTMGGAAGCCAAGCGCTTGAACCACTCAGCCACMRCACCCCTTTCCAAGCAAGTGGCACAACACAAATACCCCCATCTTTAAAA
>Scaffold18568_4717
CCGCGGGTTATATGCGCGAAAGCTTAGTAATAAATAAAAACGTAATGGTAMTAACTAGTACAGGGGTCGGCAACCCTTTGAGTCGGAAGAGCCAAAAATT
>Scaffold42135_576
AGATTAGTGGTTGCATAGTGATGCGTCAAGATGGCGAACTCTAACATAGAYATAGACTTATTGAGACGGCGCGTTTACGATAACTTGAATGATGCTGCTA
>Scaffold175999_189
TGTTGTGAACATATTCAAACCAGGTCACACACACAAACATTAATCTGAAGYACTACCTACATACTAAAAGTACTAAACAGCTTATAGAGCTACTATTTCT
>Scaffold532473_2242
GGGAGATCACTCGACATCCTTCAATGYGTGCCCTCAATCACCCTCGACTTRAGCTCCACACCTGTGTGTCTCATCTCACATTTGAATATCTAGAAGAGTC
>Scaffold138372_19
TAAATTACAAGAATAATAAACGATTAGTGAATAATGTTCAACTRGCTCTCTTTTAGGACCTTTACATTTTCTTTGTCTTGCRTTTTCTGCCAATGWTACT
>Scaffold24596_2534
CTAAACCGTTCTTCCCGCCAYATMGTTCCACAGTACGCTCGCGATCACGGCTAGTGGAAGTACAYTATAGTAACACCTTTAGTAAAATCACTAAATTTAG
>Scaffold1525_21921
CGAGGCAGACGGCAACTTTGGCGTGTGTTCTCTTCGTGCTGAATGAAAGTWACACTGGGAATAGACACGTGTAGGCCTTGACCCCKATCGTATGCTACCG
>Scaffold565571_1284
CTACAACATTCTTTCTTTGTACAAATTTGTTGAATGGCTCTCTTGTCGTGCGGATGGGGCTCTGGACTGTCGTTYGGTGATCTCAAAGGTACCGCTCCCC
>Scaffold39401_381
TGGGTTGGGACTTAATAGYAGAGAYATTAGCTAGGTGTGAAGCTGGAGTGGAGAAACATGTCAGTAAATATTGATTGATTTATACTWTTCTTTGATTCAG
>Scaffold627_100134
CACGCGTCCTGTGACGTTGGTGCAAACAATGTCCTCGGTGAACACTGAGAKCAACCAGCGCGTGCTTCGGTTTGAGGAAGCGGGAAATGTCGTCTGCTAA
>Scaffold4019_15887
AACATCTTTAGTAAACAGATCAGTAGCTTCTCACCTGACCTAGGTAGAGTMTGGCACAGAAGTAAGGCACATTGTCCAGGATGTCTACAAAGGMTTCCAT
>Scaffold5959_7961
TAAATGAATAAGGCCTTCAGTCGGGAAAACCCGCTGACGTTTTTCTGTTCWAGGGAAAGGTTAYCTAGTCCTCTAGCCCCAGTGGTTCTCAAACGTTTTT
>Scaffold23082_1005
TCAGTTAAGYATAGCCATTGTCCGCCGGTAGACGATTACGTTTTTCATCGTCTGCGTCTGTCTGCGGCAGTGGATTTTCTTTTAGGTSAACAACAAACAC
>Scaffold565118_867
TGCTCAGCTACCATAACTTTGCTGGAGTCCGGAGATTCGAAGTCAAGCCCCTCTGATAGGTAGCAAGGTGGTTTTCGCCTCTCACCTACACGTCCACTTT
>Scaffold1820_34936
AACTCGAACGGACGTGACACTTCCAGTTGCAACAGACATGGCGTTATCGTMTGCAACATATCTGATAGCGTCGGATTCAAGCTACGGAACACCAACTACA
>Scaffold16658_7107
TTTCACTCTCTCTATGGGTGAGGTGGTTAAAAGGGGTGGTTATAAGGCGAWAGCTCGTGTTTACGATAAATACTTCACACTACACACTACATATTAAACA
>Scaffold56204_585
TACCTTGATACCAGWACAASATTCTKAAAGCCTGATAATAACCTTACATTTTATTCGAAAATTATATTTCGGAAACGGAGACTGGTACCTTGGGGGACAG
>Scaffold555024_3507
AACACTGAAGTTCTCTTGATTKTTACCAACACTGAAGTTCTCTTGATTGTTACAAACAYACGTTATTGCAATATTCTAGACATCGAGGAAATAAACAACA
>Scaffold554836_955
CCAGTTTTAACTTGATCCAGAATTGGAAATAAKAGAAAAGCATGTCAAAGAATCCTGTSAGACAGACAGACAAAGTAAGTTGGTATAAAATTTGTAAAAA
>Scaffold14140_4454
CGCTATTTTTACATGAGGTTAACGGGCGAAAATGCCTCCTTAAAATAGGGMTCTTTAGCCATATGTCTGACGTCACGACTGTGACGTGGCAACGAGCTAT
>Scaffold539983_2441
AGTTTTAGAGGAGAGATGTAGCAGAGTATATTCGGCCATGCATGAGGCCCTTTGAAGTTTAAAATATTCATGGTGTATYCTATATGTTCYATATTTTAYT
>Scaffold31304_779
ATACAGAATCTCTTGGTGGAGTCAATAGCTACAGACAAGATAGTAGACAAAGTAGACTAKAGTAAAGTKACATCTAGACTGAAGTCTMTAGATCTAGATT
>Scaffold18009_3312
CTGAKAGTTGTTTAGTGGGAAAGCCTTTTCCTATGGTAGATAGTCCATGGMAGATAGTCCATGGTAGATAGTCCATGGTAGATAGTCCATGGCAGATGTA
>Scaffold557744_1142
ACCGGCGGATTATTTAAGTTTACTTTTCGTCTTTTGCGTATRTCTTCAATMAGAGCTTTCTTTGGGTCTCAAATGGGTGTCAGAGCTCTACAACTGTCTC
>Scaffold5186_15216
TGTTGCAGGAGAGATGGAAAATGCTGCGTATGATGCATGACGACTGCCAGRAAATGATGTCCCACTGGGAGAGAAGATGTCAGGAGAAGAGACATGCTCA
>Scaffold71561_287
TTCCCTGTTACTTTGCGAAAGGAAGACGACGTGGTGGCTGACGAACTGGTMTAGTTACTCCGGTATCGATCTTATGTTTCACCATGTCTGTTCTTCCTTA
>Scaffold148896_86
AAAGCTAAGCTCTTTCATTAACAAGGGGTTAACRAGGGTGTTATGCRGCCAGCACAATCTAGTCTTCTTATCTTATAGATTACAKACGTTACTTTAAAAA
>Scaffold3254_17667
[truncated: 5,156,233 more chars]
